# Supplementary material for: The differentiation state of the Schwann cell progenitor drives phenotypic variation between two contagious cancers
Source: PLoS Pathog. 2021 Nov 15;17(11):e1010033. doi: 10.1371/journal.ppat.1010033 (PMC8629380; doi:10.1371/journal.ppat.1010033)
Supplement: S1 Table — Each row represents a single protein and Official Gene Identifiers are provided in Column AC. Columns A-I represent quantification data for each protein in triplicate samples for each cell line. Column X (N: Student’s T-test Difference) indicates Log2 Fold Change in expression, where positive values indicate an overexpression and negative values indicate an underexpression as calculated by pairwise comparisons. Column V (N: -Log Student’s T-test p-value) indicates the Log2 P-value of each pairwise comparison, where a value of approximately 1.3 corresponds to a significant result of p < 0.05. Related to Fig 1A–1D. (XLSX) [file ppat.1010033.s004.xlsx]

## Sheet: DFT1 vs Salem
DFT1_1	DFT1_2	DFT1_3	DFT2_1	DFT2_2	DFT2_3	SALEM_1	SALEM_2	SALEM_3	C: Only identified by site	C: Reverse	C: Potential contaminant	C: Student's T-test Significant DFT1_SALEM	C: Student's T-test significant	N: Peptides	N: Razor + unique peptides	N: Unique peptides	N: Sequence coverage [%]	N: Unique + razor sequence coverage [%]	N: Unique sequence coverage [%]	N: Mol. weight [kDa]	N: Q-value	N: Score	N: Intensity	N: MS/MS count	N: Sequence coverage DFT1_1 [%]	N: Sequence coverage DFT1_2 [%]	N: Sequence coverage DFT1_3 [%]	N: Sequence coverage DFT2_1 [%]	N: Sequence coverage DFT2_2 [%]	N: Sequence coverage DFT2_3 [%]	N: Sequence coverage SALEM_1 [%]	N: Sequence coverage SALEM_2 [%]	N: Sequence coverage SALEM_3 [%]	N: Peptides DFT1_1	N: Peptides DFT1_2	N: Peptides DFT1_3	N: Peptides DFT2_1	N: Peptides DFT2_2	N: Peptides DFT2_3	N: Peptides SALEM_1	N: Peptides SALEM_2	N: Peptides SALEM_3	N: Sequence length	N: -Log Student's T-test p-value DFT1_SALEM	N: Student's T-test q-value DFT1_SALEM	N: Student's T-test Difference DFT1_SALEM	N: Student's T-test Test statistic DFT1_SALEM	T: Protein IDs	T: Majority protein IDs
35.6411	35.8751	35.8626	33.4213	33.5063	33.5826	26.2677	25.1824	25.056				+	DFT1_SALEM	12	12	12	20.6	20.6	20.6	45.548	0	280.97	181360000000	346	20.6	20.6	20.6	20.6	20.6	20.6	0	0	0	11	12	12	11	11	11	0	0	0	432	4.90272	0	10.2909	26.2524	XP_003754951.2;XP_003768144.1	XP_003754951
34.7718	34.8205	34.789	24.2091	25.8958	25.4355	25.0382	24.9708	24.4661				+	DFT1_SALEM	29	29	29	58.3	58.3	58.3	65.903	0	206.89	78128000000	336	57.8	57.8	57.3	0	0	0	0	2.8	0	27	26	24	0	0	0	0	1	0	609	6.18595	0	9.96872	55.0536	XP_012402474.1	XP_012402474
36.2988	36.3001	36.4027	32.4654	32.2207	32.2609	25.3685	28.5498	26.6029				+	DFT1_SALEM	67	67	66	81.9	81.9	81.9	67.872	0	323.31	228050000000	798	66.9	71.1	81.9	49.8	46.8	42.1	1.7	11.5	4.2	55	56	63	25	25	23	1	5	2	592	3.29099	0.00161062	9.4935	10.245	XP_003767289.1	XP_003767289
33.9797	34.0146	34.0409	27.0168	27.3498	29.3779	25.7607	25.0596	24.0492				+	DFT1_SALEM	11	11	11	33.9	33.9	33.9	27.79	0	74.853	40163000000	101	31	27.8	31	10.9	10.9	17.7	0	0	0	9	9	9	2	2	3	0	0	0	248	4.27255	0	9.05526	18.2183	XP_003769684.1	XP_003769684
34.2258	34.1965	33.9869	25.9094	24.2665	26.9589	25.2969	26.607	26.5318				+	DFT1_SALEM	30	30	30	57.1	57.1	57.1	59.549	0	183.9	50416000000	240	48.3	56	52.6	0	0	0	0	0	0	27	26	25	0	0	0	0	0	0	534	4.30142	0	7.99116	18.5266	XP_003760007.1;XP_012396925.1	XP_003760007
33.6105	33.7303	33.8707	24.5972	26.1427	26.0962	26.9187	25.7244	26.1627				+	DFT1_SALEM	9	9	9	26	26	26	38.551	0	200.88	33187000000	96	22.1	26	26	0	0	0	0	0	0	6	9	8	0	0	0	0	0	0	362	4.51156	0	7.46855	20.9307	XP_003766740.1	XP_003766740
33.9089	33.9297	33.8027	34.1814	34.3178	34.7773	28.8003	26.2883	24.508				+	DFT1_SALEM	61	61	61	53.9	53.9	53.9	122.29	0	323.31	87256000000	570	42.1	47.5	46.8	45.6	48.4	47.6	11.1	0.9	0	41	46	47	45	46	48	9	1	0	1093	2.38386	0.00230522	7.34826	5.89887	XP_003764005.1	XP_003764005
33.0634	33.1727	33.0766	24.7491	27.0927	24.3486	25.3646	25.463	26.5719				+	DFT1_SALEM	88	88	88	45.1	45.1	45.1	346.39	0	323.31	21725000000	258	31.7	37.9	32.7	0	0	0	0	0	1	62	70	65	0	0	0	0	0	2	3092	4.32628	0	7.3044	18.7962	XP_012398563.1	XP_012398563
33.2587	33.5462	33.4379	31.9915	31.8828	31.9241	26.3524	26.5251	25.635				+	DFT1_SALEM	57	57	57	57.9	57.9	57.9	100.5	0	323.31	37031000000	316	39.9	52.8	52.1	36	31.6	34.3	0	0	3.1	41	50	50	26	22	24	0	0	1	862	4.84589	0	7.24342	25.4035	XP_003762935.2	XP_003762935
32.5255	32.6334	32.6411	32.394	32.5446	32.8716	25.6115	24.8846	25.6683				+	DFT1_SALEM	55	51	51	17.3	16.6	16.6	406.42	0	323.31	31434000000	368	13.5	15.1	13.3	12.1	12	12.3	0.7	0.2	0.2	39	45	36	31	32	34	2	1	1	3507	5.03122	0	7.2118	28.2774	XP_012399896.1	XP_012399896
31.5958	31.5119	31.7518	25.2893	26.601	26.0373	22.4056	23.7116	27.1349				+	DFT1_SALEM	44	44	44	43.5	43.5	43.5	142.29	0	316.37	7965600000	113	30	36.4	34.7	0	0	0	0	0	0	29	30	34	0	0	0	0	0	0	1305	2.1564	0.00405649	7.20245	5.10137	XP_012408901.1	XP_012408901
32.688	33.9091	34.1084	32.0297	32.7453	32.4428	26.2241	26.9666	26.4071				+	DFT1_SALEM	28	25	24	39.7	38.4	38.4	67.105	0	170.87	47491000000	258	32.6	39.1	36.7	31.2	37	33.3	3.5	3.7	1.4	23	25	23	16	20	19	2	2	1	622	3.83999	0.000811429	7.03594	14.1566	XP_012397855.1	XP_012397855
32.8837	32.8805	32.9255	33.9471	33.6516	34.2058	24.8259	26.0221	27.2181				+	DFT1_SALEM	74	73	4	76.1	76.1	4.8	104.44	0	323.31	54565000000	551	52.7	59.9	55.5	71.1	68	67.1	0	1.4	1.4	40	44	45	64	58	61	0	1	1	923	3.24232	0.00152301	6.87453	9.95285	XP_012407727.1;XP_012407729.1;XP_003773341.1	XP_012407727
32.37	32.4199	32.5186	24.2392	25.8592	25.6805	25.1575	25.7547	25.791				+	DFT1_SALEM	31	31	29	73.6	73.6	70.7	61.532	0	296.58	14976000000	133	54.1	65.2	62.2	0	0	0	0	0	0	22	26	26	0	0	0	0	0	0	564	5.28332	0	6.86843	32.7108	XP_003767133.1	XP_003767133
32.8825	33.2265	32.7361	34.2474	34.4128	34.1343	25.8109	25.3358	27.2381				+	DFT1_SALEM	15	15	15	45	45	45	45.508	0	323.31	63861000000	203	27.5	40.8	32.5	45	45	43.6	0	0	0	8	11	9	15	15	13	0	0	0	422	3.49552	0.0016791	6.82011	11.5632	XP_003768433.1	XP_003768433
32.2981	32.2381	32.1403	25.8475	25.6537	25.0842	25.5521	25.2456	25.6415				+	DFT1_SALEM	2	2	2	35.8	35.8	35.8	13.747	0	47.115	14367000000	19	35.8	35.8	35.8	0	0	0	0	0	0	2	2	2	0	0	0	0	0	0	123	6.10486	0	6.74577	52.5402	XP_012408016.1	XP_012408016
32.0721	32.2664	32.1376	25.3571	24.5882	24.8623	25.304	25.5497	26.3006				+	DFT1_SALEM	20	20	20	57.8	57.8	57.8	36.872	0	101.84	12040000000	105	43.1	57.5	54.2	0	0	3.3	3.3	8.4	0	14	19	15	0	0	1	1	2	0	332	4.52604	0	6.44058	21.1071	XP_003765239.2	XP_003765239
32.9419	32.816	32.8591	30.5249	30.3513	30.3337	27.0303	26.1986	26.2553				+	DFT1_SALEM	47	47	47	60.1	60.1	60.1	86.933	0	323.31	21622000000	209	52.8	52	57.3	27	25.6	22.8	0	0	0	40	38	41	14	14	13	0	0	0	784	4.71504	0	6.37761	23.5504	XP_012405823.1;XP_012405817.1;XP_012405811.1	XP_012405823
31.4472	31.5364	31.4576	31.9528	32.2915	32.0701	24.3399	25.2018	26.2664				+	DFT1_SALEM	57	50	50	16.9	15.9	15.9	461.28	0	323.31	16296000000	222	10.8	12.7	11.9	11.7	11.7	11.3	0	0	0	35	37	37	34	37	32	0	0	0	4218	3.4313	0.00174003	6.21102	11.133	XP_012406820.1	XP_012406820
32.4892	32.5909	32.2002	26.3388	25.8712	23.8918	25.967	26.9032	25.9362				+	DFT1_SALEM	12	12	12	74.6	74.6	74.6	19.822	0	114.5	14314000000	69	72.9	74	73.4	0	0	0	0	0	0	10	10	11	0	0	0	0	0	0	177	4.27153	0	6.15792	18.2075	XP_012395357.1;XP_012395356.1	XP_012395357
32.4233	32.5902	32.423	31.005	30.2389	29.9255	25.6739	25.8571	27.4642				+	DFT1_SALEM	6	6	6	62.6	62.6	62.6	18.827	0	116.54	19467000000	86	54.6	62.6	62.6	41.7	52.1	52.1	0	19.6	19.6	5	6	6	3	5	5	0	1	1	163	3.37338	0.00163518	6.14713	10.758	XP_003755873.1	XP_003755873
31.2471	31.7715	31.3225	26.2869	24.8249	24.8585	25.5066	24.5915	25.868				+	DFT1_SALEM	9	9	9	58	58	58	22.79	0	103.35	8035000000	63	34.6	42	42.9	0	0	0	0	0	0	6	7	7	0	0	0	0	0	0	205	3.9169	0.000269939	6.12504	14.8078	XP_003768315.1	XP_003768315
31.8048	31.9026	31.887	31.4156	31.2499	31.5672	25.0888	26.6821	25.5744				+	DFT1_SALEM	84	84	73	31.6	31.6	29.6	428.99	0	323.31	15382000000	308	20	24.7	24.7	10.7	8.4	13.4	0	0	0	49	59	61	27	23	34	0	0	0	3880	3.67805	0.000666667	6.08301	12.8746	XP_012407518.1	XP_012407518
31.6727	31.7159	31.7978	25.5204	26.4784	24.9052	25.3162	25.4323	26.311				+	DFT1_SALEM	50	50	50	41.7	41.7	41.7	151.79	0	323.31	8913700000	137	30.7	36.5	34.7	0	0	2.2	0	0	0	31	43	39	0	0	1	0	0	0	1347	4.35469	0	6.04229	19.109	XP_003761237.1	XP_003761237
33.3193	33.4351	33.4682	32.2616	32.1616	32.0422	26.5377	25.9553	29.7625				+	DFT1_SALEM	43	41	41	61.4	59.1	59.1	77.932	0	323.31	42779000000	301	49.5	57.8	59.7	47.1	48.6	42.8	3.5	3.4	4.6	32	39	38	25	25	22	3	3	4	677	2.1422	0.00424798	5.98905	5.05461	XP_003759490.1	XP_003759490
31.0064	31.0368	30.0758	25.6188	26.7325	26.424	24.5687	24.4911	25.344				+	DFT1_SALEM	15	15	15	48.1	48.1	48.1	46.531	0	101.64	4532900000	55	38	40.4	27.2	0	9.9	0	2.9	0	2.9	10	12	10	0	2	0	1	0	1	416	3.84194	0.000816092	5.90511	14.1727	XP_003771401.1	XP_003771401
31.0991	31.2731	31.8992	28.5712	27.9051	27.9653	25.7762	25.6928	25.2858				+	DFT1_SALEM	33	33	33	52.9	52.9	52.9	75.657	0	323.31	7932700000	108	42.3	40.1	47.3	8	10.8	8.4	0	0	0	23	23	27	3	5	4	0	0	0	666	4.46691	0	5.83886	20.3954	XP_003769482.1;XP_012404789.1	XP_003769482
31.5116	31.4677	31.5454	30.974	30.8656	31.292	25.7634	25.4777	25.8673				+	DFT1_SALEM	66	66	56	48.7	48.7	42	200.11	0	323.31	12264000000	262	26.6	33.9	34	27.9	26.3	32.2	0	0	0	33	45	44	33	29	39	0	0	0	1769	5.98171	0	5.80542	48.9398	XP_003766287.1	XP_003766287
30.6913	30.7664	30.7982	26.7748	25.4979	25.6383	24.6396	26.041	24.1814				+	DFT1_SALEM	26	26	26	57.8	57.8	57.8	56.285	0	121.64	4520200000	70	39.7	50.7	51.1	0	0	0	0	3.7	0	16	21	20	0	0	0	0	1	0	481	3.30794	0.00164458	5.79791	10.3486	XP_012396064.1	XP_012396064
31.1639	31.137	31.5517	24.2958	25.3548	25.3633	24.7962	26.5561	25.4552				+	DFT1_SALEM	36	36	36	43.5	43.5	43.5	113.76	0	323.31	6890500000	128	32.3	32.2	37.9	4.2	6.4	6.8	2.1	1.3	5.2	27	24	29	3	5	5	2	1	4	974	3.36574	0.00160897	5.68168	10.7094	XP_012406029.1;XP_012406035.1	XP_012406029
32.9707	32.6856	32.9995	32.2171	31.62	31.8934	27.7943	28.2263	25.667				+	DFT1_SALEM	227	227	224	42.1	42.1	41.7	824.02	0	323.31	28346000000	623	26.5	25.7	29.4	18.3	11.8	14.7	1.1	1.3	0.1	134	131	153	79	55	69	6	7	1	7107	2.68079	0.00174837	5.65605	7.09369	XP_012404115.1	XP_012404115
30.9864	31.0299	31.1416	26.2336	26.3555	25.8341	25.2073	25.3475	25.6631				+	DFT1_SALEM	16	16	16	39.5	39.5	39.5	44.59	0	83.997	5984500000	74	35.9	39.5	37.5	0	0	0	0	0	0	13	15	15	0	0	0	0	0	0	395	5.61581	0	5.64668	39.6305	XP_003757470.1	XP_003757470
31.3264	31.4225	31.1838	25.6687	25.2405	25.7021	26.0233	25.6509	25.5803				+	DFT1_SALEM	12	12	12	17.9	17.9	17.9	60.417	0	53.898	7580100000	74	13.8	17.9	13.8	0	0	0	0	0	0	9	11	10	0	0	0	0	0	0	549	5.45498	0	5.55941	36.1184	XP_012401130.1	XP_012401130
31.2798	31.3612	31.1698	30.9459	31.3158	31.1218	26.237	24.7156	26.2707				+	DFT1_SALEM	8	8	8	9.8	9.8	9.8	100.85	0	48.594	11347000000	86	5.9	6.7	9.8	8.7	8	7.1	0	0	0	6	6	8	7	6	6	0	0	0	927	3.36732	0.00161156	5.52918	10.7194	XP_012404576.1	XP_012404576
30.8191	30.8604	30.5795	26.5517	24.3587	26.8821	24.9006	26.0328	24.7891				+	DFT1_SALEM	27	27	27	24.2	24.2	24.2	168.4	0	154.3	4065000000	73	19.9	20.4	20.2	0	0	0	0	0	0	22	22	22	0	0	0	0	0	0	1514	3.76504	0.000743455	5.51214	13.5486	XP_012407764.1;XP_003755283.1	XP_012407764
30.7707	30.5398	30.8086	25.5947	26.7687	25.2659	24.617	25.5267	25.6151				+	DFT1_SALEM	15	15	12	29.9	29.9	23.9	80.54	0	99.968	4523700000	46	23.9	28.9	25.6	0	1.5	0	0	0	0	11	13	13	0	1	0	0	0	0	750	4.10564	0.000353414	5.45344	16.5317	XP_012398538.1;XP_012398539.1	XP_012398538
31.2248	31.2506	31.168	29.339	29.5895	29.7008	25.0303	25.5528	26.7012				+	DFT1_SALEM	28	27	17	44	42.6	26.1	70.476	0	226.71	8023100000	99	30.6	34.7	29.7	15.8	5.8	9.4	0	1.1	4.7	18	20	18	8	4	6	0	1	2	620	3.41654	0.00170458	5.45305	11.0363	XP_012402984.1	XP_012402984
31.9366	32.0504	32.6512	28.632	29.0457	28.4923	27.6878	25.1392	27.5177				+	DFT1_SALEM	20	20	20	65.4	65.4	65.4	43.909	0	107.9	13645000000	110	38.6	58.1	48.6	19.5	30.6	9.5	4.3	4.3	6.5	11	17	16	4	7	3	1	1	2	399	2.50777	0.00200847	5.43121	6.37467	XP_003767302.1	XP_003767302
31.4508	31.4547	31.4519	26.2987	25.5459	26.0134	26.9831	25.8445	25.2767				+	DFT1_SALEM	26	25	25	58.5	57	57	67.763	0	323.31	7346200000	78	47	49.7	51.6	0	0	0	0	0	0	19	19	22	0	0	0	0	0	0	610	3.37977	0.00164321	5.41774	10.7988	XP_012400753.1	XP_012400753
30.4354	30.1547	30.4275	25.2938	24.3895	24.442	24.7242	24.7227	25.3502				+	DFT1_SALEM	17	14	14	38.1	36.3	36.3	48.96	0	86.777	3303500000	58	37.9	30.5	34.4	0	1.8	1.8	0	0	0	14	11	14	0	1	1	0	0	0	433	4.72403	0	5.40683	23.6732	XP_003775213.1	XP_003775213
33.2446	33.26	33.3816	28.7366	28.151	28.3008	28.4508	27.8327	27.4019				+	DFT1_SALEM	29	29	29	60	60	60	42.625	0	167.56	26450000000	163	56.9	58.1	53.1	13.9	11.9	18.9	15.6	13.9	10.3	27	23	23	4	3	5	4	4	3	360	4.20964	0	5.40029	17.5637	XP_012405269.1;XP_012408604.1	XP_012405269
31.7747	31.6832	31.6913	29.6375	29.985	30.0115	26.0694	26.655	26.251				+	DFT1_SALEM	40	40	40	54.6	54.6	54.6	102.21	0	323.31	10781000000	168	48.2	46.7	46.9	20.7	27.1	18.3	0	0	0	32	33	30	13	16	12	0	0	0	905	5.17429	0	5.39126	30.7147	XP_012396436.1	XP_012396436
31.134	31.1136	31.2271	30.6838	30.9893	31.2616	26.1287	25.4933	25.7306				+	DFT1_SALEM	39	26	25	35.7	28.1	27.6	146.03	0	323.31	11308000000	165	27.1	32.5	29.9	23.6	30.6	27.4	4.5	4.5	4.3	26	33	31	23	28	25	7	5	6	1279	5.04404	0	5.37401	28.4877	XP_012402047.1	XP_012402047
32.5435	32.4327	32.4006	31.5403	31.5564	31.4177	27.181	27.0127	27.0916				+	DFT1_SALEM	53	53	50	54.3	54.3	51.9	136.65	0	323.31	21067000000	291	41.1	49.8	45.6	38.6	37.4	35.6	4.5	3.4	4.6	36	44	35	30	32	29	4	3	4	1218	6.88586	0	5.36384	82.3942	XP_012400154.1;XP_003763889.1	XP_012400154
30.423	30.576	30.4466	24.6593	25.7149	25.7603	25.1171	25.4578	24.8348				+	DFT1_SALEM	20	20	20	48.3	48.3	48.3	66.777	0	222.79	3591300000	61	42.8	41.3	31.8	0	0	0	0	0	0	16	17	14	0	0	0	0	0	0	601	5.05668	0	5.3453	28.6966	XP_003774845.1	XP_003774845
32.3533	32.4489	32.2586	25.0193	26.273	26.3828	27.5704	27.6265	26.0351				+	DFT1_SALEM	23	23	23	51.8	51.8	51.8	65.012	0	280.12	13968000000	125	39.5	51.8	50.3	0	0	3.3	9.9	9.9	3.8	18	23	21	0	0	1	3	3	1	608	3.26111	0.00155114	5.27627	10.0647	XP_003767909.1	XP_003767909
31.0464	31.1701	31.0195	29.5976	29.8759	29.6608	26.146	26.2729	25.0064				+	DFT1_SALEM	8	1	1	11.1	3.1	3.1	57.086	0.00043221	3.1403	8163000000	29	11.1	9	11.1	11.1	9.2	9	2.7	0	0	7	5	7	6	5	4	1	0	0	512	3.69483	0.000681055	5.27024	13.002	XP_003768593.1	XP_003768593
32.8755	33.3407	32.9018	31.9767	31.9907	31.8993	28.3707	26.551	28.5201				+	DFT1_SALEM	33	33	33	37.9	37.9	37.9	97.978	0	287.95	32283000000	288	25.8	35.1	27.9	23.8	24.2	24.2	9.8	1.6	6	23	30	23	22	22	20	6	2	4	895	2.88449	0.00166864	5.22543	8.03078	XP_003762298.1	XP_003762298
31.1646	31.4112	30.8152	27.2096	26.9616	27.1246	25.4534	26.2027	26.0882				+	DFT1_SALEM	18	18	16	49.7	49.7	45	39.231	0	180.77	6501300000	96	48.8	47	43.2	8.6	16.3	13.9	9.2	2.1	0	17	16	14	3	5	5	3	1	0	338	4.24942	0	5.21559	17.9749	XP_003764619.2	XP_003764619
31.7073	31.5502	31.5016	31.8766	31.1522	31.8409	26.8792	26.6253	25.6513				+	DFT1_SALEM	13	13	13	58.6	58.6	58.6	32.382	0	209.59	14788000000	117	50.2	49.8	50.2	53.2	47.1	52.5	0	0	0	10	9	10	10	9	11	0	0	0	295	3.78542	0.000753316	5.20106	13.7114	XP_003768966.1	XP_003768966
30.9494	31.3861	29.4926	26.6657	25.7497	26.7648	24.5923	26.093	25.6522				+	DFT1_SALEM	13	13	12	62.4	62.4	56	30.786	0	81.397	4466500000	44	45.4	52.8	42.9	13.5	5.3	17.4	0	0	0	10	11	11	2	1	3	0	0	0	282	2.68672	0.00164938	5.16348	7.11952	XP_012408722.1;XP_003774855.1	XP_012408722
30.5909	30.5447	30.7924	25.2831	25.4722	25.2028	26.2348	25.3299	24.9248				+	DFT1_SALEM	54	54	52	25.9	25.9	25.4	339.13	0	323.31	4225100000	110	15.5	19.7	20.5	0.3	0.5	0.9	0	0	0	32	39	40	1	1	1	0	0	0	3030	3.69984	0.000687651	5.14616	13.0403	XP_003761315.1;XP_012398069.1	XP_003761315
31.1339	31.3133	31.4704	25.8783	25.6666	24.8482	26.4317	25.5689	26.4999				+	DFT1_SALEM	22	22	22	60.4	60.4	60.4	36.706	0	155.39	6814200000	89	46.4	54.1	53.3	0	0	3.6	10.9	4.1	0	15	17	17	0	0	1	2	1	0	338	4.08288	0.000341085	5.13906	16.3139	XP_012398097.1;XP_003761352.1;XP_003761351.1;XP_003760109.1	XP_012398097
31.0702	31.1415	30.7447	26.7521	25.2715	25.5416	26.2527	25.2344	26.0622				+	DFT1_SALEM	7	7	7	75.9	75.9	75.9	9.4557	0	51.723	5386300000	53	74.7	68.4	69.6	41.8	0	26.6	0	0	13.9	6	5	6	2	0	2	0	0	1	79	3.97336	0.000292359	5.13574	15.3043	XP_012395325.1;XP_003757893.1	XP_012395325
30.8824	30.851	30.761	29.5444	30.1487	29.9028	25.4384	25.9588	25.7531				+	DFT1_SALEM	21	21	18	46.4	46.4	44.8	49.146	0	272.84	7791400000	97	39	36.8	42.4	25.1	27.1	27.1	2.2	2.2	2.2	15	12	15	7	8	8	1	1	1	446	5.29138	0	5.11465	32.8636	XP_012409031.1	XP_012409031
31.577	31.5468	32.8875	25.0686	25.2863	26.0524	25.8909	26.3601	28.4249				+	DFT1_SALEM	57	57	56	48.9	48.9	48.4	164.91	0	323.31	12556000000	171	35.7	41.3	42.2	1.3	1.3	1.3	0.5	1.2	2.3	40	45	44	1	1	1	1	1	3	1463	2.33265	0.00260286	5.11177	5.71105	XP_012396781.1	XP_012396781
30.9278	31.1264	30.3445	26.5338	24.9998	25.2294	25.0491	26.2669	25.7606				+	DFT1_SALEM	45	45	45	38.2	38.2	38.2	179.14	0	313.36	4961600000	103	18.6	26.2	29.8	0.9	2.6	1.8	0.9	0	0.9	23	30	33	1	3	2	1	0	1	1598	3.56462	0.00139877	5.10732	12.0439	XP_003757544.1	XP_003757544
29.6026	29.9228	29.8165	27.1258	26.8272	26.7647	24.8336	24.0807	25.2375				+	DFT1_SALEM	35	35	35	16	16	16	331.01	0	124.7	2521700000	82	9.9	11.7	9.6	2.3	2.7	2.1	0	0.8	0	18	26	20	5	4	5	0	2	0	2937	3.86827	0.000526316	5.06339	14.3928	XP_012407702.1	XP_012407702
30.2794	30.1143	29.9661	29.7189	28.8661	29.7396	24.2424	25.3944	25.6175				+	DFT1_SALEM	42	42	42	33.1	33.1	33.1	197.77	0	225.86	4340200000	102	17	18.5	15.9	14	8.4	14.7	0	0.6	1.1	21	22	20	15	9	16	0	1	1	1776	3.49495	0.00167598	5.03518	11.5594	XP_012404735.1	XP_012404735
30.9289	31.1397	31.1078	31.6988	31.7304	31.6416	26.5296	26.4507	25.1435				+	DFT1_SALEM	50	50	49	42.2	42.2	41.5	191.78	0	323.31	13051000000	211	19.8	28.9	26.4	32.1	33.6	32	0	0	0	20	29	29	34	37	34	0	0	0	1703	3.41813	0.00170748	5.01753	11.0466	XP_003771429.1;XP_012405695.1	XP_003771429
30.2408	30.4104	30.1847	30.6918	30.4274	31.0655	24.3872	26.1253	25.317				+	DFT1_SALEM	10	10	10	38.9	38.9	38.9	23.493	0	137.29	7134400000	71	29.4	37.9	37.9	29.4	29.4	29.9	0	0	0	7	8	7	6	6	7	0	0	0	211	3.22851	0.00151247	5.00217	9.8714	XP_012396406.1	XP_012396406
31.3657	31.205	31.5997	27.4626	28.7247	28.8427	26.6322	25.1265	27.4371				+	DFT1_SALEM	20	18	18	54.8	47.3	47.3	36.571	0	102.27	8002600000	99	38.6	46.7	43.1	24.3	28.4	25.7	7.5	12.9	18	13	15	16	7	8	8	2	4	5	334	2.72042	0.00169975	4.99156	7.26798	XP_012406129.1	XP_012406129
30.4887	30.6888	30.5982	26.2714	25.0118	25.8552	25.3843	25.0302	26.4091				+	DFT1_SALEM	23	23	23	50.7	50.7	50.7	65.593	0	123.29	4058200000	56	30.1	40.9	39.3	0	0	0	2	0	0	14	19	17	0	0	0	1	0	0	614	3.54975	0.00180723	4.98406	11.9389	XP_012401666.1	XP_012401666
30.8552	30.9984	31.0675	24.4635	24.9822	25.9813	24.6809	26.6976	26.6679				+	DFT1_SALEM	24	24	24	42.8	42.8	42.8	86.091	0	133.02	5053900000	70	32	34.2	33.5	0	0	0	0	0	0	17	18	18	0	0	0	0	0	0	775	2.74931	0.0017672	4.95823	7.39741	XP_012402655.1	XP_012402655
30.1981	29.9197	30.109	25.0419	24.9537	25.9579	25.6304	25.9304	23.8145				+	DFT1_SALEM	16	15	13	47.5	45.6	40.6	39.929	0	127.61	2943900000	39	35.3	35.8	42.5	1.9	1.9	1.9	0	0	1.9	10	11	12	1	1	1	0	0	1	360	2.75705	0.00177032	4.95048	7.43244	XP_012408833.1;XP_003774980.1	XP_012408833
30.7191	31.5991	31.067	26.1297	25.4523	24.9521	26.0259	25.3497	27.2102				+	DFT1_SALEM	73	4	4	89.8	9.8	9.8	58.102	0	60.705	6128800000	35	81	77.6	81.2	72.4	69.7	71.4	79.1	78.4	78.9	51	47	49	49	49	46	60	58	57	532	2.92089	0.00159674	4.93313	8.20944	XP_012395205.1	XP_012395205
31.3842	31.1079	31.166	26.4969	23.7759	25.4145	26.0183	26.5319	26.3851				+	DFT1_SALEM	13	13	13	33.5	33.5	33.5	57.766	0	129.07	6581700000	53	25.4	33.5	32.9	4.6	2.7	2.7	0	2.7	0	11	13	12	2	1	1	0	1	0	523	5.0232	0	4.90757	28.1466	XP_003767226.1	XP_003767226
30.1639	30.2918	30.4496	26.479	26.9461	27.2569	25.7856	24.5646	25.8577				+	DFT1_SALEM	21	21	21	36.7	36.7	36.7	96.359	0	119.07	3544800000	58	20.8	21.5	29.6	6.6	4	9.6	2.7	1.3	2.7	12	13	17	3	1	4	1	1	1	867	3.47995	0.00183212	4.89912	11.4575	XP_012404440.1;XP_012406040.1;XP_012406039.1;XP_003771102.1;XP_003771103.1;XP_003771101.1	XP_012404440
30.1797	30.2927	30.4751	29.2501	29.465	29.1127	24.6226	25.6269	26.0297				+	DFT1_SALEM	10	10	10	52	52	52	24.911	0	30.241	5074300000	52	30.2	44.9	31.1	29.8	29.8	41.8	0	5.3	3.6	7	8	7	6	6	7	0	1	1	225	3.47841	0.00181555	4.88943	11.4471	XP_012405279.1	XP_012405279
30.4961	30.4711	30.5266	25.918	26.3345	25.1857	25.0787	25.8255	25.9285				+	DFT1_SALEM	16	16	11	37	37	28.2	48.22	0	137.04	3517400000	45	30.7	30.9	34.1	0	0	0	0	0	0	12	12	13	0	0	0	0	0	0	440	4.27246	0	4.88704	18.2173	XP_003758752.1	XP_003758752
30.8322	31.2697	30.9595	30.1311	30.007	30.1388	25.4604	26.2213	26.7649				+	DFT1_SALEM	13	13	6	29.3	29.3	20.7	51.506	0	106.76	7095200000	87	23.6	27	16.5	8.6	6.5	6.3	3	0	0	10	10	8	5	4	3	1	0	0	474	3.58365	0.00144	4.87163	12.1796	XP_003762017.1;XP_012409532.1;XP_003759826.1	XP_003762017
30.5414	30.4181	30.5756	30.341	30.2721	30.3777	25.8493	25.389	25.8215				+	DFT1_SALEM	29	29	29	31.9	31.9	31.9	151.87	0	211.51	6391500000	128	16.5	20.1	21.9	16.9	22.6	20.8	0	0	1.4	16	19	18	13	18	16	0	0	1	1360	5.18059	0	4.82509	30.8266	XP_012395360.1	XP_012395360
30.2425	30.4486	30.4166	25.5455	26.6647	25.7295	24.8068	26.0356	25.8122				+	DFT1_SALEM	34	34	34	38.9	38.9	38.9	108.95	0	213.8	3404900000	78	22.3	31.2	27	1.5	0	0.9	1.5	1.5	0	20	25	20	1	0	1	1	1	0	949	3.6372	0.0011236	4.81775	12.5693	XP_012401746.1	XP_012401746
30.2734	30.6629	30.6524	26.4518	29.5189	29.4825	25.7225	25.9308	25.513				+	DFT1_SALEM	14	9	9	34.1	20.3	20.3	45.961	0	11.491	6837300000	27	18.4	24.8	29.2	15.4	17.9	17.9	15.4	15.4	15.4	8	10	11	6	7	7	6	6	6	408	4.97179	0	4.80747	27.3224	XP_012406299.1	XP_012406299
30.703	30.5821	30.5588	25.8321	24.5286	25.7382	25.0123	25.9103	26.5157				+	DFT1_SALEM	28	28	28	31.4	31.4	31.4	122.52	0	104.78	4001800000	55	18.6	29.1	18.1	0	0	0	0	0	1.1	15	26	15	0	0	0	0	0	1	1125	3.40141	0.00168456	4.80187	10.9379	XP_012406917.1;XP_012406923.1;XP_012406919.1;XP_012406918.1;XP_012406920.1	XP_012406917
30.7035	30.7879	30.5451	26.2131	24.5082	26.6339	26.5004	25.6242	25.5943				+	DFT1_SALEM	22	22	22	37.6	37.6	37.6	92.888	0	220.85	4210700000	59	29.8	32.8	31	0	0	0	0	0	0	16	18	18	0	0	0	0	0	0	819	4.00815	0.000313167	4.77252	15.6182	XP_012400812.1	XP_012400812
30.8353	30.6304	30.2494	31.3088	27.6385	31.4854	25.5017	25.9733	25.9576				+	DFT1_SALEM	30	28	28	25.6	23.8	23.8	170.6	0	323.31	8753900000	123	18.8	15.9	12.6	14.1	5.6	19.2	0	4.3	4.2	21	16	15	16	5	22	0	4	5	1693	4.48461	0	4.76089	20.6059	XP_003769752.1	XP_003769752
30.5656	30.5953	30.4677	26.0943	25.9496	25.2546	25.2516	25.7053	26.4556				+	DFT1_SALEM	6	6	6	24	24	24	30.717	0	18.51	3458400000	24	24	24	12.7	0	0	0	0	0	0	6	6	3	0	0	0	0	0	0	267	3.74855	0.000728205	4.7387	13.4183	XP_003774579.1	XP_003774579
30.9454	31.0366	30.6812	25.2775	25.5933	26.2129	26.8009	24.8653	26.8398				+	DFT1_SALEM	22	22	22	51.6	51.6	51.6	51.708	0	127.86	4870400000	66	42.9	46.3	46.5	8.5	5.8	5.3	10.7	10	4.9	14	17	15	3	2	2	4	3	1	469	2.69258	0.00165757	4.71905	7.14515	XP_012396676.1;XP_003755433.1;XP_012396670.1	XP_012396676
29.5882	29.8768	29.4725	29.1576	28.5035	29.0658	24.5743	25.1953	25.1512				+	DFT1_SALEM	18	18	18	62.9	62.9	62.9	38.167	0	113.77	3139800000	60	37.4	34.5	28.7	33.9	22.9	32.2	0	0	0	11	10	7	9	6	8	0	0	0	345	4.43459	0	4.67223	20.0165	XP_012398736.1	XP_012398736
30.704	30.855	29.9841	29.2705	27.7587	29.618	25.2645	26.257	26.0097				+	DFT1_SALEM	22	22	22	45.9	45.9	45.9	52.317	0	179.44	4913400000	95	37	37.8	34.1	22.4	13.5	31.7	5.2	2	5	13	17	11	8	5	11	2	1	2	460	3.50593	0.00171429	4.67066	11.6345	XP_012406478.1	XP_012406478
31.5782	31.4842	31.249	24.1615	25.7782	25.8197	25.8329	24.9355	29.5546				+	DFT1_SALEM	20	20	17	37.8	37.8	32	87.03	0	323.31	7484200000	82	27.6	35.3	29.7	0	0	0	0	2.2	15.9	13	18	17	0	0	0	0	1	8	778	1.51957	0.0127671	4.66278	3.2895	XP_012408710.1	XP_012408710
30.9987	31.0655	28.8919	26.0697	25.9519	25.5922	26.5083	24.704	25.7983				+	DFT1_SALEM	37	37	36	36	36	36	147.81	0	179.84	4180600000	87	25.9	28.2	29.8	1.5	0	1.5	0	0	0	23	29	26	2	0	2	0	0	0	1264	2.20016	0.00353363	4.64853	5.24766	XP_003757898.1;XP_012407844.1	XP_003757898
35.0829	35.1568	35.265	32.3685	31.8309	32.4709	30.9609	30.3629	30.2497				+	DFT1_SALEM	316	315	255	60.9	60.6	47.9	631.21	0	323.31	109690000000	1423	48.5	54.1	53.7	22.2	18.1	23.4	9.1	7.2	7.4	238	250	258	91	66	91	35	26	25	5494	4.47289	0	4.64376	20.4663	XP_012404586.1;XP_012404587.1	XP_012404586
30.0321	29.775	30.2043	27.3978	28.715	28.1186	26.5899	24.9123	24.6673				+	DFT1_SALEM	21	21	21	38.7	38.7	38.7	58.837	0	58.881	3243600000	57	29.8	19.8	29	9.7	28	12.1	0	0	2.9	14	10	15	4	11	5	0	0	1	514	2.7673	0.00177975	4.61395	7.47904	XP_012399753.1	XP_012399753
31.2723	29.9015	29.7621	32.4599	31.5651	32.5858	24.9844	25.9135	26.2397				+	DFT1_SALEM	34	34	29	58.4	58.4	56.6	56.757	0	171.55	15584000000	174	1.8	3.3	5.3	55.7	53.5	58.2	2	2	2	2	3	4	30	25	31	1	1	1	512	2.7774	0.00179731	4.59946	7.52521	XP_003755635.1;XP_012398206.1;XP_003761415.1	XP_003755635
30.2158	30.0702	30.4657	33.45	33.5183	33.3429	25.8736	25.6229	25.4605				+	DFT1_SALEM	33	33	31	53	53	50.1	81.55	0	323.31	26033000000	229	20.8	23.4	26.1	48.3	48.9	48.7	1.5	1.5	0	11	11	13	30	27	28	1	1	0	744	4.98897	0	4.59824	27.5951	XP_012407616.1;XP_003773179.1;XP_012407617.1	XP_012407616
30.7972	30.249	30.3228	28.482	27.3458	27.8776	27.5092	24.0225	26.0679				+	DFT1_SALEM	46	46	46	48.5	48.5	48.5	127.65	0	260.85	4251900000	103	34.7	29.6	28.6	12.1	5.2	8.8	1.3	0	0	29	24	29	8	4	7	1	0	0	1098	1.9568	0.00584498	4.58983	4.47338	XP_003758876.1	XP_003758876
29.9289	29.9093	30.3846	30.8308	31.1979	30.9904	25.6079	25.3265	25.5304				+	DFT1_SALEM	9	9	9	32.6	32.6	32.6	33.567	0	116.71	7510500000	88	32.6	32.6	32.6	29.3	32.6	28	0	0	0	7	7	9	8	9	6	0	0	0	304	4.88475	0	4.58597	25.9811	XP_003759451.1	XP_003759451
30.8065	31.0499	31.2045	30.0965	30.172	30.1285	28.2634	26.7713	24.3173				+	DFT1_SALEM	17	17	17	69.8	69.8	69.8	38.12	0	174.81	7476700000	81	55.3	48.3	56.1	51.4	45.8	56.7	18.7	11.5	6.1	12	11	12	10	9	12	4	2	1	358	1.77508	0.00784906	4.56964	3.95234	XP_003760740.1	XP_003760740
29.5455	29.5944	29.1769	26.4329	25.6956	25.9161	24.7871	24.7959	25.0298				+	DFT1_SALEM	17	17	17	22.1	22.1	22.1	125.74	0	36.141	2252800000	26	14.4	8.9	8.9	3.1	4.1	0.8	0	0	0	10	8	6	2	4	1	0	0	0	1120	5.11529	0	4.56797	29.6852	XP_003768504.1	XP_003768504
29.2643	30.4508	30.4636	26.8132	25.4317	26.0795	26.3702	24.5163	25.6055				+	DFT1_SALEM	23	23	22	34.2	34.2	33.2	76.268	0	88.053	3046100000	63	27	26.8	28.1	5.3	4	4	3	1	3	14	16	18	3	2	2	1	1	1	675	2.61681	0.0018858	4.56225	6.82	XP_012407634.1	XP_012407634
29.6837	29.6647	29.7502	26.6749	28.1619	26.3609	24.9742	25.5987	24.84				+	DFT1_SALEM	27	27	27	28.2	28.2	28.2	171.66	0	180.66	2593900000	66	14.4	17.8	21.2	3.8	8.4	3.9	0	0	0	16	17	18	4	7	4	0	0	0	1602	4.38034	0	4.56189	19.3959	XP_012405128.1	XP_012405128
29.1917	30.05	30.7219	25.862	27.1542	26.0851	25.6644	25.7472	24.922				+	DFT1_SALEM	35	35	35	33.4	33.4	33.4	202.62	0	247.02	3036200000	73	23.3	21.2	27.9	2.7	1.5	1	0	0	0	24	22	28	2	2	1	0	0	0	1883	3.04139	0.00135909	4.54337	8.82709	XP_012406965.1	XP_012406965
30.4958	30.7261	30.5911	24.7571	25.3763	26.7644	26.9143	27.1166	24.1816				+	DFT1_SALEM	12	11	11	78.8	71.4	71.4	26.816	0	171.23	3862100000	42	60.8	60.8	66.1	12.7	0	0	0	0	0	9	9	10	1	0	0	0	0	0	245	2.05617	0.00517385	4.53352	4.77824	XP_012408718.1	XP_012408718
29.6156	29.3129	29.4267	29.2105	28.9553	28.9646	24.6432	25.078	25.0745				+	DFT1_SALEM	12	12	12	27.1	27.1	27.1	68.222	0	126.38	2963200000	47	14.6	18.6	18.3	19.4	14.3	12.1	0	0	0	5	8	7	8	6	5	0	0	0	602	4.93279	0	4.51983	26.7131	XP_012402065.1	XP_012402065
30.3226	30.2133	30.3984	31.5708	30.9938	31.0127	25.1589	25.491	26.8072				+	DFT1_SALEM	7	7	7	80	80	80	13.633	0	55.132	9438600000	64	60.8	60.8	60.8	80	78.3	70	0	0	0	5	5	5	7	6	5	0	0	0	120	3.05052	0.00137156	4.49238	8.87557	XP_012408974.1	XP_012408974
30.1618	30.1428	30.004	29.4085	28.415	28.3528	25.8365	25.3456	25.7391				+	DFT1_SALEM	12	10	10	44.6	39.5	39.5	26.133	0	77.726	3662600000	66	30.9	44.6	44.2	24.9	24.9	24.9	11.6	6.9	0	8	12	10	5	5	5	2	1	0	233	5.02793	0	4.4625	28.2237	XP_003760836.2	XP_003760836
29.5813	29.8271	29.7347	25.8752	24.648	26.892	25.3411	25.2684	25.1485				+	DFT1_SALEM	17	17	17	39.2	39.2	39.2	63.731	0	244.59	2311200000	51	21.4	32.6	31.5	0	0	0	0	0	0	11	15	13	0	0	0	0	0	0	556	5.98392	0	4.46173	49.0023	XP_012402155.1	XP_012402155
30.0786	30.1595	30.2482	27.1702	25.169	26.6395	25.4235	26.4885	25.214				+	DFT1_SALEM	11	11	10	32.2	32.2	30.4	55.872	0	81.189	2948300000	45	25.6	32.2	32.2	0	2.5	2.5	0	0	0	9	11	11	0	1	1	0	0	0	519	3.44154	0.0017614	4.45345	11.2006	XP_003772405.1;XP_012407055.1;REV__XP_012409131.1	XP_003772405
30.0956	30.513	30.4485	30.8812	30.7944	31.4592	25.6109	25.9041	26.2234				+	DFT1_SALEM	27	27	27	30.8	30.8	30.8	116.6	0	103.67	8512600000	160	17.8	25.4	24.2	22.6	22.8	28.2	0	0	3	16	18	18	18	17	21	0	0	2	1014	4.45364	0	4.43956	20.239	XP_012404791.1	XP_012404791
29.793	29.6206	29.7081	25.3679	25.2866	25.2627	25.4801	25.2962	25.1013				+	DFT1_SALEM	12	11	11	33.1	31.2	31.2	66.166	0	75.89	2207800000	43	26.5	29	21.7	0	0	0	0	0	2	9	10	8	0	0	0	0	0	1	589	5.48488	0	4.41466	36.747	XP_012398821.1	XP_012398821
31.1313	30.7637	30.4476	28.9923	27.7537	28.974	25.9405	26.4599	26.7371				+	DFT1_SALEM	24	24	19	58.5	58.5	46.1	52.586	0	290.87	5761200000	103	55.2	53.4	52.5	31.1	11.9	21.6	3.8	7.9	4.9	21	20	20	11	4	7	1	2	1	453	3.86808	0.000524781	4.4017	14.3911	XP_012405901.1	XP_012405901
29.4269	29.0515	28.7881	31.1352	30.9806	30.7951	24.1287	24.6985	25.2422				+	DFT1_SALEM	35	35	35	56.7	56.7	56.7	85.808	0	148.14	5749700000	113	15.6	12	7.2	45.4	46.8	41.8	0	0	0	9	7	5	26	27	23	0	0	0	765	3.53775	0.00178926	4.39909	11.8548	XP_012398934.1	XP_012398934
29.2532	29.1655	29.2321	24.8568	27.7243	27.7165	25.0151	24.5636	24.8818				+	DFT1_SALEM	20	20	20	28.8	28.8	28.8	105.08	0	126.33	1940300000	41	15.7	20.6	26.2	2.1	5.3	7.2	0.8	1.1	0	9	14	16	1	3	5	1	1	0	921	5.25637	0	4.39677	32.2058	XP_003763478.1	XP_003763478
29.8955	30.1072	30.0504	27.4112	27.7556	27.6532	24.2171	26.6798	25.9709				+	DFT1_SALEM	30	30	28	34.3	34.3	32.3	148.21	0	108.65	3026500000	71	20.6	19	19.6	5.5	3.3	7.7	0	0	0	18	18	18	4	3	7	0	0	0	1332	2.40623	0.00234447	4.39511	5.98249	XP_012397897.1	XP_012397897
29.787	29.5019	29.7918	29.6516	29.4166	29.8368	25.1744	25.1933	25.6237				+	DFT1_SALEM	6	6	6	21.2	21.2	21.2	44.204	0	80.146	3989500000	51	16.8	21	21	21.2	15.2	21	7	0	7	4	5	5	6	4	5	1	0	1	400	4.81118	0	4.3631	24.8983	XP_012401951.1	XP_012401951
30.0761	30.1741	30.0892	29.4291	29.1981	29.5893	25.8137	25.5321	25.9345				+	DFT1_SALEM	5	5	5	44	44	44	8.7168	0	5.4653	5547400000	29	29.3	29.3	41.3	21.3	20	32	21.3	9.3	21.3	3	3	4	2	2	3	2	1	2	75	5.41801	0	4.35303	35.356	XP_012401899.1	XP_012401899
29.8717	29.7549	30.0186	26.6927	25.8196	25.9583	25.8537	25.7021	25.0405				+	DFT1_SALEM	15	15	13	33.4	33.4	31.9	64.928	0	102.17	2377400000	46	26.2	27.7	27.9	0	0	0	0	0	0	10	11	12	0	0	0	0	0	0	599	4.11911	0.000357724	4.34964	16.662	XP_003772248.1	XP_003772248
30.3817	30.3245	30.28	25.3106	23.9592	24.8746	26.6767	25.376	25.8881				+	DFT1_SALEM	9	9	9	33.9	33.9	33.9	31.05	0	29.937	3432100000	33	27.7	31.4	28.1	0	0	0	0	0	0	8	8	7	0	0	0	0	0	0	274	3.48036	0.00183547	4.34847	11.4603	XP_003773047.1	XP_003773047
31.0537	31.0931	31.1146	30.2147	30.0324	29.8167	27.2236	25.4946	27.5193				+	DFT1_SALEM	18	18	18	54.2	54.2	54.2	33.23	0	144.26	8965400000	130	45.8	53.8	54.2	40.5	35.8	40.5	12.4	0	12.4	13	15	17	10	9	10	3	0	3	299	2.6293	0.00182527	4.3413	6.87272	XP_003761931.1	XP_003761931
31.0306	31.1921	31.6312	31.6885	31.6059	31.4543	25.0343	28.2283	27.6315				+	DFT1_SALEM	22	22	19	79.2	79.2	66.3	35.148	0	316.53	13527000000	146	49.4	74.4	68.9	58.3	68.9	66	3.8	13.1	13.1	10	19	18	13	14	14	1	2	2	312	1.90972	0.00634115	4.31994	4.33404	XP_003756695.2	XP_003756695
29.9717	30.4347	30.3863	32.2612	32.4855	31.9486	25.896	26.0958	25.8477				+	DFT1_SALEM	8	8	8	70.1	70.1	70.1	21.995	0	221.91	15782000000	121	42.8	66	58.8	58.8	58.8	62.9	0	0	0	5	7	6	6	6	7	0	0	0	194	4.8931	0	4.31771	26.1069	XP_012397672.1	XP_012397672
30.2655	29.0447	29.8431	25.772	25.0525	24.1669	25.6802	25.5342	25.0241				+	DFT1_SALEM	24	24	24	29	29	29	114.75	0	178.46	2429000000	71	22.1	24.7	17.3	5.2	5	2.9	1.5	4.5	2.7	18	18	14	3	3	2	1	3	2	1034	3.33452	0.0015663	4.30494	10.5131	XP_003772183.1	XP_003772183
29.6622	29.2635	29.1758	26.4631	26.7001	26.2832	24.913	24.4343	25.8631				+	DFT1_SALEM	25	25	25	28.1	28.1	28.1	141.5	0	88.476	1934700000	58	20.7	16.3	14.6	3.7	4.2	4.5	1.2	0	1.1	17	14	14	3	3	4	1	0	1	1297	3.18859	0.00143307	4.29706	9.63944	XP_012404336.1;XP_012404334.1;XP_012404333.1;XP_012404332.1;XP_012404331.1;XP_012404330.1;XP_012404329.1	XP_012404336
30.2556	30.2227	30.1349	26.4044	26.5148	26.1627	27.2928	26.0959	24.3643				+	DFT1_SALEM	18	18	18	53.3	53.3	53.3	41.157	0	189.63	3335300000	74	48.1	39.6	37.7	8.5	8.7	12.6	16.7	11.7	7.4	14	15	11	3	4	5	5	3	2	366	2.13723	0.00432403	4.28674	5.03832	XP_003774853.1	XP_003774853
30.278	30.3162	30.3028	30.0041	30.1917	30.3504	26.6298	25.2127	26.2324				+	DFT1_SALEM	22	22	20	28.8	28.8	27.7	91.413	0	289.34	6399400000	109	9.4	19.4	25.3	16.6	15.6	19.4	1.1	1.1	1.1	12	15	16	10	10	12	2	1	2	831	3.27097	0.00157576	4.27405	10.1239	XP_012399585.1	XP_012399585
30.5185	30.6448	30.6564	26.4973	25.651	25.0863	27.1846	26.0684	25.7492				+	DFT1_SALEM	24	24	24	42.1	42.1	42.1	93.843	0	180.88	4210500000	57	34	33.1	26.3	0	0	0	0	0	0	17	19	16	0	0	0	0	0	0	879	3.21094	0.0014837	4.27252	9.76868	XP_012403010.1	XP_012403010
30.8447	30.9448	31.1645	27.4428	27.5048	27.2042	26.3272	26.615	27.227				+	DFT1_SALEM	20	20	20	46	46	46	67.305	0	183.1	5435300000	77	39.4	35.7	41.6	12.7	11.1	13.3	0	0	0	16	14	18	5	5	6	0	0	0	622	3.95391	0.000282958	4.26162	15.1315	XP_003761286.1	XP_003761286
29.4187	29.5542	29.8312	24.9394	27.7953	26.3489	26.3807	25.2395	24.4003				+	DFT1_SALEM	17	17	17	32.1	32.1	32.1	75.824	0	77.814	2549600000	45	19.9	25.1	23.4	1.9	5.7	1.9	1.9	3.9	1.9	9	12	12	1	3	1	1	2	1	685	2.71956	0.00169687	4.2612	7.26415	XP_012401941.1;XP_012401940.1	XP_012401941
30.5523	30.7491	30.7542	26.0965	25.4132	27.2923	27.7749	25.2583	26.2526				+	DFT1_SALEM	26	26	23	48.7	48.7	45.8	55.537	0	90.184	4372300000	73	32.1	41.9	42.3	0	3.3	0	9.2	2	2	15	19	22	0	1	0	4	1	1	489	2.35514	0.00252152	4.25666	5.79292	XP_012406872.1	XP_012406872
29.1001	29.0146	29.0324	25.3262	24.4648	25.2561	24.3057	23.5936	26.479				+	DFT1_SALEM	5	5	5	22.9	22.9	22.9	28.451	0	18.571	1381400000	17	15.8	22.9	22.9	0	0	0	0	0	0	4	5	4	0	0	0	0	0	0	253	2.09526	0.00484956	4.25626	4.90234	XP_003774834.1	XP_003774834
29.3953	29.4051	29.2669	24.536	26.5435	25.3037	25.0962	24.9998	25.227				+	DFT1_SALEM	4	4	2	33.3	33.3	16.3	17.403	0	22.246	3580400000	27	33.3	33.3	21.6	9.8	9.8	9.8	9.8	9.8	14.4	4	4	3	1	1	1	1	1	2	153	6.1347	0	4.24811	53.4515	XP_003772211.1	XP_003772211
30.8228	30.8111	30.8901	28.6917	25.0042	25.8839	27.3033	25.0554	27.4252				+	DFT1_SALEM	25	24	24	25.9	25.4	25.4	149.81	0	145.09	6482600000	61	17.5	12.2	19.7	3.6	2.2	1.1	1.6	2.5	3.1	16	11	18	3	3	2	2	1	2	1326	2.27613	0.0030441	4.2467	5.50948	XP_003765109.2	XP_003765109
31.6157	32.2719	31.5696	26.0209	28.3316	28.6775	29.7009	27.4765	25.5461				+	DFT1_SALEM	11	11	11	90.8	90.8	90.8	13.726	0	323.31	10511000000	91	73.8	90.8	90.8	11.5	54.6	66.9	75.4	50	11.5	8	11	10	1	3	4	5	3	1	130	1.59384	0.0114022	4.24461	3.47455	XP_012396407.1	XP_012396407
31.5436	32.1804	31.424	30.9487	30.818	31.028	28.1018	27.4209	26.926				+	DFT1_SALEM	12	12	12	28.5	28.5	28.5	51.631	0	323.31	14021000000	123	27.6	28.5	23.3	19.3	25.9	24.2	17.3	11.6	7.5	11	12	10	7	9	8	4	2	2	467	3.28829	0.00160352	4.23307	10.2286	XP_003764249.1	XP_003764249
29.9852	29.7488	29.7661	28.4369	28.4848	29.0179	27.0603	24.3575	25.4105				+	DFT1_SALEM	23	23	23	41.8	41.8	41.8	62.854	0	211.6	3235600000	82	32.2	36.2	36.1	17	19.4	19.2	6.2	2.4	2.4	15	15	15	6	6	7	2	1	1	552	2.22878	0.00336092	4.22393	5.34512	XP_012405017.1;XP_003769777.1	XP_012405017
29.6894	29.8622	29.8556	27.4002	27.0142	27.8267	24.8691	24.8438	27.1147				+	DFT1_SALEM	19	19	19	57.8	57.8	57.8	46.722	0	123.8	2681700000	59	37.3	52.8	48	17.6	13.5	27	6.5	0	0	11	17	15	5	3	7	2	0	0	415	2.2889	0.00295778	4.19321	5.55453	XP_012408648.1	XP_012408648
30.8149	30.9062	30.6105	31.4096	29.5504	30.7359	28.7466	25.8749	25.1423				+	DFT1_SALEM	34	34	34	34.8	34.8	34.8	168.47	0	291.71	8580700000	138	16.9	17	12.6	20.1	6.9	17	4.6	0	0.8	17	18	12	21	8	16	5	0	1	1704	1.71773	0.00900373	4.18926	3.79691	XP_003765782.2	XP_003765782
29.7248	29.7736	29.6436	30.7359	30.838	30.7783	26.6883	24.4553	25.4577				+	DFT1_SALEM	21	21	19	40.7	40.7	39.3	73.39	0	136.21	6357300000	103	14.6	23.3	18.8	31.3	34.4	28.4	0	0	0	8	11	10	16	19	16	0	0	0	649	2.52982	0.00204164	4.18023	6.46265	XP_003758222.1	XP_003758222
29.9266	29.7371	29.8272	29.2323	28.6996	28.9018	26.0219	25.6954	25.233				+	DFT1_SALEM	3	3	3	9.4	9.4	9.4	48.808	0	82.866	3619700000	25	9.4	9.4	9.4	7.8	7.8	7.8	1.8	1.8	1.8	3	3	3	2	2	2	1	1	1	449	4.22911	0	4.1802	17.7638	XP_003773729.1	XP_003773729
31.0609	31.1495	31.4439	28.36	27.7406	27.3612	28.2684	26.6171	26.2577				+	DFT1_SALEM	25	25	25	58.2	58.2	58.2	55.294	0	179.5	7075400000	106	47	52.4	48.2	21.9	15.5	9.6	14.1	9.8	5.2	18	21	20	7	6	4	6	4	2	498	2.56897	0.00196882	4.17033	6.62143	XP_003760280.1	XP_003760280
29.5875	29.7088	29.7183	26.8531	26.6371	26.2621	26.0478	24.8901	25.5755				+	DFT1_SALEM	7	7	4	28	28	18.6	28.526	0	65.676	2214800000	15	9.8	25.4	21.6	0	0	0	0	0	0	3	6	6	0	0	0	0	0	0	264	3.60075	0.00127862	4.16707	12.3028	XP_012401354.1	XP_012401354
30.0696	30.1253	30.053	26.1998	26.5844	25.9055	25.7486	26.7872	25.215				+	DFT1_SALEM	10	7	7	17.4	12.4	12.4	71.374	0	16.756	3172700000	23	6.5	4.6	14.2	4.6	2.7	4.6	0	1.3	0	4	4	8	3	2	3	0	1	0	628	3.07645	0.00140706	4.1657	9.01463	XP_012402986.1	XP_012402986
30.3403	30.4011	30.6541	28.454	28.3127	27.4768	26.2578	26.1563	26.5412				+	DFT1_SALEM	18	18	18	68.1	68.1	68.1	27.223	0	141.97	4344800000	69	63.4	65.1	64.2	27.2	40.5	15.9	5.2	8.2	19	12	14	14	5	6	3	1	2	3	232	4.9922	0	4.14672	27.6467	XP_012398687.1	XP_012398687
30.2116	30.6291	31.6482	30.4333	30.7216	30.4323	26.6911	26.7581	26.619				+	DFT1_SALEM	38	38	38	64.8	64.8	64.8	85.251	0	323.31	8809500000	163	43.8	43.8	43.3	27.2	37.7	24.5	2.7	2.7	6.6	26	26	26	12	19	13	2	2	3	772	3.19236	0.00144063	4.14021	9.66113	XP_003759456.1	XP_003759456
30.6086	30.1679	29.7827	26.4217	27.044	26.7424	24.8022	26.7169	26.6406				+	DFT1_SALEM	12	12	12	27.9	27.9	27.9	63.452	0	70.068	3360900000	51	18.7	18.9	23.2	3.8	4.3	8.1	0	0	0	10	9	10	1	2	3	0	0	0	577	2.45555	0.00232877	4.13317	6.17037	XP_012405178.1;XP_012405177.1	XP_012405178
29.6444	29.7664	29.6867	27.4248	24.7483	25.8294	25.986	25.3139	25.4019				+	DFT1_SALEM	9	8	8	10.1	9.2	9.2	124.91	0	147.21	2103900000	21	6.6	10.1	8.5	0.9	0.9	0.9	0.9	0	0	6	8	7	1	1	1	1	0	0	1171	4.37326	0	4.13195	19.3162	XP_012403479.1	XP_012403479
30.4888	31.3795	31.2166	26.3861	29.1801	28.9269	24.7553	25.3063	30.6352				+	DFT1_SALEM	25	25	25	20.3	20.3	20.3	184.7	0	96.007	7259700000	62	8.2	12.8	10.9	1.3	3	3.5	0	0	1.2	13	15	12	2	4	5	0	0	2	1635	1.02312	0.042523	4.12937	2.17934	XP_012395165.1;XP_003759770.1	XP_012395165
29.5846	29.6686	29.5303	28.9666	29.046	29.0675	25.652	25.648	25.0968				+	DFT1_SALEM	24	24	22	49	49	45.6	77.873	0	186.99	3389600000	75	27.9	43.1	26	21.7	17.7	15.1	0	2	0	13	21	10	10	7	6	0	1	0	700	4.58756	0	4.12886	21.8736	XP_003757540.1	XP_003757540
30.2983	30.9367	30.7088	27.3147	26.6398	27.0849	27.6514	25.5853	26.3748				+	DFT1_SALEM	24	20	20	72.8	68.1	68.1	39.381	0	173.7	4579500000	74	62.6	65.4	71.4	31.3	20.9	21.4	27.7	19.2	17.9	18	20	18	7	5	5	7	4	5	364	2.5447	0.00200875	4.1108	6.52262	XP_003770074.1	XP_003770074
29.8254	29.0162	29.1084	28.0209	26.4022	26.4664	27.0783	23.9829	24.6089				+	DFT1_SALEM	21	16	16	43.1	35.9	35.9	73.807	0	90.416	2213900000	52	28.4	27.4	25.3	25.4	9.6	9.7	16	5.2	3.1	15	11	14	10	5	6	7	3	3	668	1.85695	0.00702998	4.09331	4.18153	XP_012404174.1	XP_012404174
30.1672	31.3663	30.1189	25.8525	25.031	27.2415	27.1162	27.209	25.1061				+	DFT1_SALEM	59	59	59	27.7	27.7	27.7	390.15	0	323.31	4883300000	128	19.2	21.7	20.3	0.5	0.5	2.2	3.4	1.3	0	38	41	40	1	1	2	6	3	0	3472	2.1571	0.0040609	4.07372	5.1037	XP_012395047.1	XP_012395047
29.2396	28.9588	30.0217	26.7981	27.2588	27.8178	25.9141	24.8579	25.3395				+	DFT1_SALEM	11	11	11	20.6	20.6	20.6	84.546	0	63.708	2399200000	34	10.7	12.7	19.2	4.9	4.5	4.5	1.7	1.7	1.7	5	6	10	3	2	2	1	1	1	804	3.10237	0.00144619	4.03619	9.15559	XP_012408220.1	XP_012408220
29.42	29.4141	29.3799	25.8654	25.9054	24.6808	25.5	25.0367	25.5909				+	DFT1_SALEM	26	26	26	23.5	23.5	23.5	206.54	0	126.93	1650400000	41	18	16	10.2	0	0	0	0	0	0	17	18	11	0	0	0	0	0	0	1854	4.70514	0	4.02879	23.4157	XP_012403931.1	XP_012403931
28.9323	29.2384	28.7643	27.2866	27.1404	25.5612	24.5423	24.8669	25.4502				+	DFT1_SALEM	4	4	4	7.1	7.1	7.1	85.581	0	21.579	1618800000	21	4.3	5.6	7.1	4.7	5.6	1.9	0	0	2.8	3	3	4	2	3	1	0	0	1	747	3.7503	0.000730077	4.02522	13.4321	XP_012395437.1	XP_012395437
33.359	31.5305	32.8891	27.5563	28.3948	28.0286	28.9327	28.178	28.6194				+	DFT1_SALEM	20	20	20	68.3	68.3	68.3	30.78	0	166.55	19328000000	93	64.6	54.5	61.2	17.5	29.5	16.8	35.4	29.5	23.9	17	16	15	3	6	4	6	5	4	268	2.6128	0.00188145	4.01615	6.80318	XP_003766921.1	XP_003766921
29.5217	29.8186	31.239	27.8355	25.5467	27.1289	26.3401	26.364	25.877				+	DFT1_SALEM	19	18	17	63.3	63.3	59.8	31.955	0	87.385	3926000000	51	41.6	48	60.9	11	2.5	21.7	7.5	0	3.9	12	14	16	3	1	5	2	0	1	281	2.71196	0.00168687	3.9994	7.23048	XP_012402908.1;XP_012402907.1;XP_012402910.1	XP_012402908
28.684	29.0066	29.1889	28.1996	25.7924	28.4795	24.8103	24.5827	25.5529				+	DFT1_SALEM	15	15	15	39.8	39.8	39.8	64.92	0	73.34	2032000000	41	24.3	19.7	26.1	18.3	6.2	14.3	0	5.8	4	8	7	8	6	2	5	0	1	1	568	3.57632	0.00142204	3.97787	12.1272	XP_012396954.1	XP_012396954
29.875	29.8916	29.0852	29.6949	29.6331	29.4029	25.6797	24.156	27.0923				+	DFT1_SALEM	14	14	14	21.7	21.7	21.7	112.6	0	126.55	5990000000	30	10.8	6.6	12.6	8.1	4.8	6.3	1.2	1.2	1.2	6	6	9	5	3	4	1	1	1	975	1.9566	0.00584221	3.97457	4.4728	XP_012400923.1	XP_012400923
29.2753	29.4061	29.4651	25.1066	25.1211	25.0713	25.4781	25.0976	25.6902				+	DFT1_SALEM	16	16	16	27.8	27.8	27.8	86.102	0	66.176	1699600000	42	23.7	22.6	22.3	2	2	4	0	0	1.6	12	13	12	1	1	2	0	0	1	752	4.57676	0	3.9602	21.7372	XP_003763694.1;XP_012400015.1	XP_003763694
28.7484	28.3025	28.5115	25.5371	25.3051	26.5958	25.4487	24.3279	23.9273				+	DFT1_SALEM	7	7	7	54.8	54.8	54.8	23.871	0	83.685	972610000	19	25.2	31	54.8	0	0	0	0	0	0	4	5	7	0	0	0	0	0	0	210	2.94979	0.00151509	3.95282	8.35386	XP_003766242.1	XP_003766242
30.5605	29.2578	29.3901	26.2311	25.073	25.808	25.7809	25.5502	26.0333				+	DFT1_SALEM	17	13	13	28	22.5	22.5	73.469	0	31.366	2065800000	38	22.5	24.1	23.1	8.3	10.7	8.3	7	4.2	5.5	14	14	13	6	6	6	5	3	4	671	3.0808	0.00141538	3.94798	9.03812	XP_003757156.1;XP_012409164.1	XP_003757156
30.0072	29.7048	30.0109	26.1956	26.4749	28.2259	27.2928	25.5304	25.0653				+	DFT1_SALEM	25	2	2	65.9	5	5	28.782	0	5.3456	2840000000	17	54.4	62.8	60.2	37.9	36.4	51.3	36.4	32.2	29.1	21	23	19	11	9	14	8	8	5	261	2.34362	0.00250724	3.94482	5.75086	XP_003756967.1;XP_003756966.1	XP_003756967
30.5492	30.2568	30.3816	25.5857	24.862	25.4727	26.257	26.5468	26.5742				+	DFT1_SALEM	27	25	25	46.2	43.3	43.3	78.394	0	171.56	3359900000	63	29.8	33.1	35.9	2.9	2.9	2.9	2.9	2.9	2.9	18	20	20	2	2	2	2	2	2	714	5.12058	0	3.93656	29.7761	XP_012396488.1;XP_012396487.1	XP_012396488
30.1709	29.746	30.0605	30.7686	30.7857	31.3111	24.8038	26.2119	27.1562				+	DFT1_SALEM	3	3	3	20.8	20.8	20.8	25.803	0	55.974	7039200000	48	20.8	20.8	20.8	20.8	20.8	20.8	0	0	0	3	3	3	3	3	3	0	0	0	240	2.31857	0.00280468	3.93512	5.6603	XP_003755400.1	XP_003755400
28.9378	29.2947	29.1059	24.4821	25.558	23.9906	25.1516	24.9278	25.4798				+	DFT1_SALEM	8	8	8	25	25	25	36.904	0	38.582	1544800000	36	20.6	22.9	22.9	2.9	7.4	5	4.4	7.4	7.6	6	7	7	1	2	2	2	2	2	340	4.48425	0	3.9264	20.6017	XP_003768584.1	XP_003768584
29.0409	30.2328	30.3036	26.5264	25.768	25.7715	25.6412	26.0986	26.1095				+	DFT1_SALEM	21	21	21	55.5	55.5	55.5	55.862	0	98.197	2667300000	59	29.6	40.8	50.9	2.6	0	3.8	2.2	3.8	4.2	12	16	19	1	0	1	1	2	2	503	3.061	0.00138426	3.90932	8.9315	XP_012404067.1;XP_003768684.1;XP_003768685.1	XP_012404067
31.224	31.3213	31.0918	29.5863	29.6703	29.5166	29.2484	28.4172	24.257				+	DFT1_SALEM	31	31	31	63	63	63	65.552	0	195.08	8593100000	146	48.5	51.7	50.8	25.3	27.5	24.8	19.4	15.6	1.6	21	24	22	9	10	10	8	5	1	557	1.18778	0.0279181	3.90483	2.52664	XP_012406504.1;XP_012406507.1	XP_012406504
32.5833	32.8505	32.4909	31.8018	31.8706	31.4693	29.4229	28.3331	28.4572				+	DFT1_SALEM	49	8	0	90.3	15.7	0	28.617	0	52.243	24002000000	123	86.3	83.9	86.3	83.1	86.3	80.6	83.1	80.2	81	32	36	36	31	35	29	37	36	36	248	3.38259	0.0016486	3.90384	10.8168	XP_012398651.1	XP_012398651
29.6831	29.5602	29.7332	25.1245	27.2981	25.9901	26.7872	25.5493	24.9294				+	DFT1_SALEM	21	21	21	29.2	29.2	29.2	88.964	0	112.63	2051300000	51	22.6	26	21.6	2.1	0	0	0	0	0	15	17	13	1	0	0	0	0	0	792	2.68609	0.00164803	3.90356	7.11678	XP_012397899.1	XP_012397899
29.4929	29.3492	29.7364	28.0917	27.3951	25.6422	25.1579	26.4917	25.2448				+	DFT1_SALEM	23	23	23	31.9	31.9	31.9	96.45	0	67.338	2241000000	55	14.7	20.9	20.4	6.8	5.2	0	0	0	0	10	15	14	4	4	0	0	0	0	834	3.02561	0.00134231	3.89472	8.74386	XP_003761206.1	XP_003761206
29.5576	29.343	29.9794	28.216	28.208	28.2035	24.9301	25.1247	27.2135				+	DFT1_SALEM	23	23	21	39.8	39.8	38.1	112.82	0	190.25	2834700000	58	21.3	19.8	30.9	9.9	10	4.4	2	0	5.1	13	11	16	5	4	2	1	0	3	1013	2.16529	0.00394959	3.87055	5.13084	XP_012395339.1;XP_012395340.1	XP_012395339
30.9497	30.9792	31.0497	30.0089	29.4018	29.5044	27.7437	27.4867	26.1523				+	DFT1_SALEM	39	39	39	34.4	34.4	34.4	147.14	0	162.4	6912300000	128	25.9	23.5	25.4	17.6	14.1	13.2	5.3	4.7	2.7	28	25	27	16	13	12	6	5	3	1309	2.84104	0.00169434	3.86529	7.82209	XP_012395677.1	XP_012395677
29.3721	29.2099	29.4406	25.9963	26.0552	24.5354	26.0138	25.0024	25.418				+	DFT1_SALEM	8	6	6	8.2	5.9	5.9	109.2	0	9.5663	1855600000	15	4.9	5.6	4.8	1	0.9	0.9	0	0	0	4	6	5	1	1	1	0	0	0	1024	3.67037	0.000663551	3.86279	12.8167	XP_012401463.1	XP_012401463
29.4877	29.5885	29.7857	25.2862	26.2934	26.7199	25.7495	25.7848	25.7487				+	DFT1_SALEM	6	6	6	49.5	49.5	49.5	24.204	0	72.86	2367300000	24	23.1	49.5	49.5	0	0	0	0	0	0	4	6	6	0	0	0	0	0	0	216	5.78541	0	3.85959	43.7031	XP_012397931.1	XP_012397931
30.4767	30.7585	30.756	30.338	30.3259	30.135	29.1734	25.9483	25.3422				+	DFT1_SALEM	12	12	12	57.5	57.5	57.5	33.055	0	74.83	7042200000	75	31.2	38.7	37	43.2	32.5	44.5	14.4	4.5	3.4	8	9	8	8	7	8	2	1	1	292	1.49177	0.0134643	3.84244	3.22172	XP_003772455.1	XP_003772455
32.0269	32.0659	32.2804	29.6227	29.2485	29.3	28.5107	28.4311	27.9375				+	DFT1_SALEM	39	39	39	62.5	62.5	62.5	76.739	0	323.31	13875000000	205	51.6	53.8	58.1	39.4	30.1	32.1	17.3	16	8.4	29	30	34	18	11	13	8	6	4	675	4.39523	0	3.83129	19.5643	XP_012405709.1	XP_012405709
29.1456	29.3463	29.2547	28.7827	28.5825	28.8019	25.0129	25.5592	25.7032				+	DFT1_SALEM	19	19	19	48.7	48.7	48.7	61.797	0	107.63	2409100000	53	21.3	26.8	27.4	15.7	23.3	18.8	0	0	0	8	10	12	7	8	7	0	0	0	559	4.2066	0	3.82374	17.5327	XP_012407868.1;XP_012407867.1	XP_012407868
31.2076	30.5021	30.8442	25.9886	25.867	26.3028	28.5082	26.8497	25.7562				+	DFT1_SALEM	7	7	7	74.4	74.4	74.4	9.8425	0	276.73	5587000000	31	74.4	72.1	74.4	0	0	0	38.4	10.5	10.5	6	5	6	0	0	0	2	1	1	86	2.00498	0.00546026	3.81329	4.61935	XP_003774812.2	XP_003774812
29.241	29.5463	29.52	29.5067	29.4873	29.7024	25.715	24.495	26.6674				+	DFT1_SALEM	16	11	11	46	39	39	53.062	0	204.62	3208000000	48	24	27.8	34.8	37	35.2	32.2	5.3	7	5.3	8	9	11	13	11	11	3	5	3	454	2.40774	0.00234754	3.80999	5.98815	XP_012405380.1;XP_012405387.1	XP_012405380
29.2349	29.0092	29.3221	24.9626	24.4993	25.7029	25.4572	25.0132	25.738				+	DFT1_SALEM	26	26	26	17.6	17.6	17.6	227.55	0	66.076	1397100000	45	11.2	11.2	10.3	0	0	0	0	0	0	15	16	15	0	0	0	0	0	0	2031	4.09327	0.000345098	3.78596	16.413	XP_012409387.1	XP_012409387
29.8224	29.8378	29.734	25.3484	26.6885	25.5247	25.0644	26.3504	26.6216				+	DFT1_SALEM	6	6	6	39.9	39.9	39.9	17.871	0	39.435	2249700000	14	32.5	30.7	39.9	0	12.3	6.7	0	0	4.3	4	4	6	0	1	1	0	0	1	163	2.84999	0.00171048	3.78594	7.86466	XP_012406853.1	XP_012406853
28.8196	28.6744	29.1489	26.696	26.0085	27.1378	25.0286	24.9454	25.3155				+	DFT1_SALEM	11	11	11	48	48	48	28.239	0	45.574	1542000000	29	34.6	29.9	30.3	12.6	6.7	17.7	0	11	6.7	7	6	6	2	1	3	0	2	1	254	4.5227	0	3.78447	21.0663	XP_003769906.1	XP_003769906
29.9574	29.0922	28.5486	26.2405	25.8086	24.0108	25.3447	25.2918	25.6095				+	DFT1_SALEM	11	5	3	53.1	38.6	17.9	15.244	0	55.425	1425700000	35	51.7	44.1	49.7	31.7	31.7	31.7	46.9	45.5	35.2	9	7	7	4	4	4	7	8	7	145	3.06831	0.00139557	3.78406	8.97073	XP_012400425.1	XP_012400425
29.1526	29.3712	29.5705	27.96	27.8922	27.974	24.2111	26.4647	26.0907				+	DFT1_SALEM	12	12	12	43.8	43.8	43.8	42.511	0	141.31	2221300000	39	30.4	35.6	41	15.7	15.7	18.8	0	4.4	4.4	7	10	10	3	3	4	0	1	1	388	2.22607	0.00335129	3.77595	5.3358	XP_003765130.1	XP_003765130
29.6166	29.4883	29.2653	26.454	24.9579	24.9592	24.6948	26.7875	25.6297				+	DFT1_SALEM	27	27	27	14.7	14.7	14.7	310.5	0	132.68	1706700000	52	9.4	11.9	8.2	0	0	0	0	0	0	18	20	16	0	0	0	0	0	0	2786	2.44059	0.00229111	3.75277	6.11285	XP_012407544.1	XP_012407544
30.1198	30.0415	29.8897	30.3026	29.9222	30.0152	25.8622	25.6895	27.2619				+	DFT1_SALEM	17	17	17	39.8	39.8	39.8	56.23	0	94.387	5115800000	86	35.2	30.5	27.9	33.3	25.1	27.1	5.3	1.6	10.1	12	11	11	12	8	11	2	1	4	505	2.76222	0.0017766	3.74581	7.45591	XP_003770239.1	XP_003770239
29.297	29.5084	29.2	24.8874	26.0527	24.2058	25.7875	25.5926	25.391				+	DFT1_SALEM	34	5	4	41.8	9.1	7.4	70.301	0	5.8176	7632500000	22	34.4	39	38.6	29.2	29.2	27.8	24	25.4	27.8	23	28	26	20	20	19	18	17	18	634	4.85954	0	3.74474	25.6048	XP_012409025.1	XP_012409025
29.955	28.841	29.8028	28.2683	27.8021	25.3582	25.316	24.5419	27.5069				+	DFT1_SALEM	14	14	14	18.6	18.6	18.6	106.8	0	43.539	2415000000	33	9.6	9.4	9.8	5.9	2.9	1.6	3.2	1	2.6	7	8	9	5	2	1	2	1	2	961	1.76531	0.00799488	3.7447	3.92557	XP_003767730.1	XP_003767730
30.1045	30.0169	30.1706	27.4507	26.5057	26.9322	27.4081	26.8903	24.7777				+	DFT1_SALEM	23	21	18	52	48.7	43	62.106	0	30.451	3171300000	62	37.5	39.4	35.9	5.3	7.7	5.1	8.4	2.4	2.2	17	16	16	2	4	2	4	1	1	546	2.01171	0.00541269	3.73859	4.63999	XP_012404958.1	XP_012404958
29.6864	29.36	29.1268	26.2087	24.3572	26.6276	26.0392	25.778	25.1545				+	DFT1_SALEM	12	12	12	44.8	44.8	44.8	36.015	0	42.9	2055400000	39	31.5	33.2	35	3.6	2.4	5.3	2.4	5.9	3.9	8	9	10	1	1	2	1	2	1	337	3.57271	0.00141031	3.73384	12.1014	XP_012404950.1	XP_012404950
30.7978	30.2597	30.4103	31.402	29.6978	31.1544	27.0026	25.8868	27.379				+	DFT1_SALEM	14	14	14	12.6	12.6	12.6	160.24	0	160.15	9346900000	121	7.8	7.1	8	10.4	6.4	11.9	2.3	1.4	2.3	10	9	9	12	7	13	3	2	3	1668	2.84593	0.0017056	3.73315	7.84533	XP_003765783.1	XP_003765783
29.3556	29.4282	29.5237	29.8947	30.4395	29.9313	25.5367	26.2462	25.3346				+	DFT1_SALEM	8	8	8	27.5	27.5	27.5	56.335	0	102.65	4129000000	49	25.7	27.5	17.1	25.5	22.7	24.7	0	0	0	7	8	5	6	6	6	0	0	0	510	3.73217	0.000717172	3.73001	13.29	XP_003771163.1	XP_003771163
29.2852	28.9725	28.73	24.9681	25.4075	27.0941	23.7118	25.6931	26.4061				+	DFT1_SALEM	9	9	9	24.8	24.8	24.8	54.967	0	53.025	1281000000	26	20.6	22.5	22.9	0	0	0	0	0	0	7	8	7	0	0	0	0	0	0	577	1.97668	0.00557184	3.72555	4.53318	XP_012404316.1	XP_012404316
29.3568	29.1732	29.7284	28.2359	27.9331	27.1785	26.8002	25.3533	24.9422				+	DFT1_SALEM	26	26	26	44.4	44.4	44.4	72.097	0	51.628	2304300000	65	26.9	31.2	28.5	16.2	12.6	5.3	6.1	0	0	16	16	15	9	7	2	2	0	0	642	2.49968	0.00207293	3.7209	6.34264	XP_012408131.1	XP_012408131
29.8517	29.4318	29.443	25.3838	26.0105	26.445	25.7128	25.8739	25.9802				+	DFT1_SALEM	15	15	6	41.2	41.2	17.7	54.213	0	45.314	2147600000	47	34.6	24.9	29.2	11.3	11.7	8.8	6	7.8	2.3	13	8	10	4	4	3	2	3	1	486	4.70906	0	3.71985	23.469	XP_012396880.1	XP_012396880
29.6759	29.2695	29.153	25.4437	26.4564	25.2536	25.4303	25.8602	25.6597				+	DFT1_SALEM	10	10	10	26.6	26.6	26.6	39.853	0	19.474	1787300000	31	19.6	23.1	26.6	0	0	0	2.3	0	0	7	8	9	0	0	0	1	0	0	342	4.2948	0	3.71607	18.4554	XP_012397295.1;XP_012397294.1;XP_012397293.1;XP_003760442.1	XP_012397295
29.3311	30.0005	29.9222	30.2323	30.4929	29.612	25.1054	26.2691	26.7435				+	DFT1_SALEM	4	4	4	55.3	55.3	55.3	10.518	0	209.17	4576100000	38	55.3	48.9	55.3	55.3	55.3	52.1	0	0	0	4	3	4	4	4	3	0	0	0	94	2.6583	0.00180884	3.71193	6.99642	XP_012403573.1;XP_012403572.1	XP_012403573
29.8756	29.8717	30.2258	25.4572	25.9014	26.4875	26.7873	25.5159	26.5555				+	DFT1_SALEM	21	21	21	37.1	37.1	37.1	86.654	0	58.488	2450600000	35	20	24.2	23	0	0	0	0	0	0	11	15	14	0	0	0	0	0	0	770	3.0879	0.00142551	3.70483	9.07665	XP_003763696.1	XP_003763696
32.1484	31.9443	32.3195	30.1105	29.1026	29.8485	29.4245	28.4545	27.4197				+	DFT1_SALEM	73	73	73	37.7	37.7	37.7	279.19	0	323.31	14535000000	259	28.3	31.4	29.9	12.2	8.1	11	9.6	3.5	1.3	54	53	58	18	12	18	16	6	2	2465	2.48644	0.00205706	3.7045	6.29053	XP_003774936.1;XP_012408795.1;XP_012408796.1;XP_012408802.1;XP_012408797.1;XP_012408800.1;XP_012408799.1;XP_012408801.1	XP_003774936
29.6093	28.6442	29.1921	27.5804	27.1903	27.2816	26.3445	24.8937	25.113				+	DFT1_SALEM	25	25	23	34.7	34.7	33.5	100.18	0	127.3	1817300000	63	25.1	20.2	27.4	8.7	10.1	6	2.5	0	0	19	13	16	4	5	4	1	0	0	887	2.65095	0.00179014	3.69815	6.96489	XP_012406510.1	XP_012406510
30.8542	30.4551	30.8866	29.2274	28.4081	27.8631	27.862	25.8291	27.4233				+	DFT1_SALEM	14	14	14	85.5	85.5	85.5	20.928	0	103.29	5679500000	63	66.8	83.4	75.1	47.7	33.7	29.5	16.1	4.1	21.2	10	12	11	6	5	4	3	1	3	193	2.3667	0.00246331	3.69389	5.83537	XP_003774768.1	XP_003774768
29.322	30.0818	29.5788	27.5432	28.1427	28.0147	26.4499	25.8438	25.6244				+	DFT1_SALEM	13	13	13	41.7	41.7	41.7	40.465	0	41.005	2832600000	46	22.4	37.3	30	11.5	21	21.6	6.2	0	0	7	11	9	4	6	6	2	0	0	357	3.42363	0.00171918	3.68817	11.0826	XP_003767394.1	XP_003767394
29.1874	28.9173	28.8054	26.5309	27.5899	27.1588	26.5116	24.271	25.0645				+	DFT1_SALEM	17	17	17	19.5	19.5	19.5	150.92	0	98.863	1572300000	47	12.8	13.1	11.8	1.6	5.7	2.2	0	0	0	11	13	11	2	5	3	0	0	0	1377	2.28481	0.0029982	3.68767	5.54006	XP_003757249.2	XP_003757249
30.2413	30.0116	29.7572	27.3484	26.9588	27.2224	27.6327	25.4669	25.8792				+	DFT1_SALEM	18	18	18	37.1	37.1	37.1	75.572	0	179.9	3109200000	58	35.2	25	27.2	4.3	4.6	6.5	8.2	3.2	0	16	13	13	2	2	3	4	1	0	679	2.25026	0.00319062	3.67711	5.4192	XP_012408687.1;XP_012408689.1	XP_012408687
30.3329	29.9184	30.2519	29.5044	28.3206	28.8497	27.2124	26.7891	25.4904				+	DFT1_SALEM	35	35	35	40.9	40.9	40.9	124.38	0	127.62	4235700000	122	27.1	23.4	31.5	16.7	10.7	14.5	6.7	6.9	5.2	22	20	25	13	9	13	7	6	5	1112	2.63136	0.00182812	3.67045	6.88144	XP_003757734.1	XP_003757734
29.5796	29.4997	29.6373	25.2134	25.431	24.7311	25.9236	25.6535	26.1361				+	DFT1_SALEM	31	31	31	25.3	25.3	25.3	202.25	0	137.94	2773000000	62	14.9	19.5	16.3	0	0	0.8	1.1	1.6	0.5	18	23	20	0	0	1	2	3	1	1855	4.83586	0	3.66777	25.2564	XP_012400196.1	XP_012400196
29.9747	29.787	29.6742	30.9299	31.2636	30.735	26.1746	26.3865	25.927				+	DFT1_SALEM	14	14	14	48.7	48.7	48.7	39.12	0	153.61	6671300000	84	39.9	43.3	36.8	42.8	39.9	46.5	7.1	5.9	7.1	8	9	9	9	8	11	1	1	1	353	4.66942	0	3.64928	22.9363	XP_003758412.1;XP_012397462.1	XP_003758412
29.9143	29.7355	29.821	25.1218	26.4548	26.2844	25.2127	26.2478	27.063				+	DFT1_SALEM	13	13	13	16.1	16.1	16.1	116.04	0	22.173	2126300000	30	8.1	9.7	13.2	0	0	0	3	1.2	0	7	8	10	0	0	0	3	1	0	1020	2.60833	0.00187711	3.64911	6.78445	XP_012400206.1	XP_012400206
28.8271	28.8367	28.2983	28.424	28.0984	28.0852	23.8525	25.3442	25.8336				+	DFT1_SALEM	15	15	15	34.3	34.3	34.3	60.322	0	75.139	1863800000	50	22.8	30.5	24.3	15	12.2	15.5	3.4	5.6	3.6	10	12	10	5	4	5	1	2	1	534	2.37344	0.0022934	3.64392	5.86025	XP_012395432.1;XP_012395431.1	XP_012395432
29.9936	30.2079	30.7041	30.2353	29.109	29.6076	27.5941	26.1828	26.219				+	DFT1_SALEM	35	35	35	49.7	49.7	49.7	113.29	0	155.99	5676000000	123	29.8	30.2	36.5	32.2	14.8	25	6.4	3.8	2.2	19	17	23	20	10	15	4	2	1	992	2.68936	0.0016521	3.63658	7.13104	XP_003765056.1	XP_003765056
32.1719	32.6679	32.6799	31.6344	32.1338	32.1248	29.3981	29.0472	28.1678				+	DFT1_SALEM	16	16	16	63.9	63.9	63.9	25.699	0	113.01	25673000000	167	48.9	63.9	59.9	55.1	59	62.1	18.9	23.3	16.7	11	14	13	9	12	11	3	4	3	227	3.08023	0.00141371	3.63553	9.03507	XP_003771734.1	XP_003771734
29.5554	29.7052	29.5089	24.3675	25.7621	25.6814	25.6824	26.2043	25.9837				+	DFT1_SALEM	19	18	18	45.6	45.6	45.6	48.051	0	50.664	1936900000	42	32.9	41.1	26.3	1.9	1.9	1.9	1.9	1.9	1.9	13	17	11	1	1	1	1	1	1	419	4.62592	0	3.63304	22.3654	XP_003772440.1	XP_003772440
29.2062	29.4292	29.4303	28.6913	29.2465	29.0848	25.0334	26.2683	25.8773				+	DFT1_SALEM	17	17	17	44.8	44.8	44.8	56.27	0	54.447	2726700000	66	29.8	32	26.7	18.6	26.9	34.1	3.3	0	3.3	11	12	9	5	9	11	1	0	1	516	3.20896	0.00147568	3.62889	9.75717	XP_003772569.1	XP_003772569
28.9757	28.7205	28.8282	28.2926	28.2107	28.0422	25.656	24.7126	25.3036				+	DFT1_SALEM	19	19	19	32.1	32.1	32.1	90.697	0	80.562	1925500000	54	15.2	18	22	14.1	10.9	9.4	3.2	2.1	2.1	10	9	12	7	6	5	2	1	1	820	3.65393	0.00090411	3.6174	12.6935	XP_012403257.1;XP_012403256.1;XP_012403255.1;XP_012403258.1	XP_012403257
28.894	28.9358	28.629	26.2761	25.3035	26.4569	26.0691	25.6941	23.8803				+	DFT1_SALEM	17	17	17	35.5	35.5	35.5	57.45	0	43.426	1151800000	33	21.6	32	23.4	0	0	0	0	0	0	11	13	9	0	0	0	0	0	0	513	2.21012	0.00349462	3.60509	5.28142	XP_012409239.1;XP_012396644.1	XP_012409239
29.3143	29.5698	29.2429	28.2886	28.5669	25.9341	25.6049	26.1985	25.5187				+	DFT1_SALEM	12	12	12	38.7	38.7	38.7	40.045	0	123.92	2347900000	47	33.1	36.4	36.4	14.1	15.5	5.1	0	7.1	0	8	11	10	4	4	2	0	1	0	354	3.97129	0.000290429	3.60161	15.2858	XP_003768459.1	XP_003768459
29.5392	29.0289	29.1268	30.1215	26.6366	26.3707	25.9362	25.2938	25.7032				+	DFT1_SALEM	6	6	6	8.9	8.9	8.9	121.08	0	13.05	3856900000	17	4	5.9	7.2	4	2.7	0.9	0.9	0.9	0	3	4	5	3	2	1	1	1	0	1075	3.90214	0.000265861	3.58724	14.6806	XP_012406076.1	XP_012406076
28.8596	28.472	28.6344	27.6464	25.5464	27.5997	25.879	24.8539	24.5041				+	DFT1_SALEM	23	3	3	65.9	16.5	16.5	38.135	0	8.3395	1471400000	14	47	52.1	62	49.7	46.1	46.7	39.2	41.9	39.2	18	21	22	17	14	16	16	15	15	334	2.95189	0.00151667	3.57635	8.36447	XP_012397859.1	XP_012397859
30.4619	30.3914	30.4875	30.9481	32.0725	31.2363	27.3323	25.4595	27.8749				+	DFT1_SALEM	15	15	15	33.1	33.1	33.1	55.482	0	42.91	9958900000	91	20.3	25.4	15.4	27.8	31.2	30.8	10.1	3.2	8.1	7	9	6	10	14	11	3	1	3	507	2.08177	0.00502792	3.55803	4.85925	XP_003770857.1	XP_003770857
29.1138	29.0933	29.2227	25.9858	25.0508	24.7818	25.5302	25.6173	25.6362				+	DFT1_SALEM	19	19	19	24.4	24.4	24.4	126.35	0	52.548	1566900000	37	17.9	15.4	15.8	0	0	0	0	0	1.4	13	12	13	0	0	0	0	0	1	1106	6.56657	0	3.54871	68.5528	XP_003760608.1	XP_003760608
29.2673	28.7964	29.3228	25.0127	26.9569	26.2181	25.991	25.4214	25.3484				+	DFT1_SALEM	20	20	20	20.3	20.3	20.3	169.29	0	99.732	1590900000	42	15.5	9.5	12.2	1.2	3.8	2.1	0.7	1.1	1.4	15	9	11	1	3	2	1	1	1	1514	3.75513	0.00073385	3.5419	13.4702	XP_012401346.1;XP_012401345.1	XP_012401346
28.6435	29.1002	28.8291	26.2191	25.8314	25.1729	24.681	25.3128	25.9915				+	DFT1_SALEM	8	8	8	48.9	48.9	48.9	21.222	0	65.255	1316200000	26	32.4	39.6	38.5	9.9	21.4	9.9	9.9	9.9	9.9	5	6	6	1	3	1	1	1	1	182	3.03662	0.00135294	3.52916	8.80182	XP_003770251.1	XP_003770251
29.9031	30.1146	30.2409	28.3832	29.8929	29.8085	25.2266	27.8966	26.5506				+	DFT1_SALEM	9	9	6	15.9	15.9	11.1	85.451	0	21.833	4221300000	28	8.7	6	9.6	6.1	9.2	6.4	0	4.7	0	5	4	5	4	4	3	0	3	0	750	1.97912	0.00558531	3.5283	4.54059	XP_003768493.1;XP_012403909.1;XP_012403908.1;XP_012400260.1	XP_003768493
31.0968	31.0134	31.1223	29.7675	29.0826	29.6446	28.2234	27.2326	27.1963				+	DFT1_SALEM	42	42	42	34.8	34.8	34.8	168.55	0	265.74	7510800000	167	26.1	23	24.8	13.1	10.4	12.5	5.8	3.8	5.9	27	28	29	15	13	15	7	5	6	1486	3.32141	0.00166972	3.52672	10.4317	XP_003760539.1;XP_003760540.1	XP_003760539
29.7907	30.2743	30.0712	31.9029	31.9623	32.1191	27.223	26.4765	25.8789				+	DFT1_SALEM	23	23	4	32.3	32.3	7.4	90.825	0	277.19	12188000000	146	16.6	14.3	14.4	27	29	28	0	3.1	0	11	10	11	20	20	20	0	2	0	796	2.98153	0.00129437	3.5193	8.51513	XP_012400277.1	XP_012400277
28.7908	28.8845	28.8877	27.0637	27.6853	27.6039	24.8549	24.8493	26.329				+	DFT1_SALEM	15	10	10	31.6	18.8	18.8	36.011	0	26.448	2062000000	40	21.4	31	28.4	23.3	16.6	15.3	19.5	16.3	14.1	8	12	12	8	6	5	6	5	4	313	2.68563	0.00164532	3.50992	7.11477	XP_012401030.1	XP_012401030
30.6066	30.4282	30.6528	29.3078	28.4291	29.5305	27.2584	27.6827	26.233				+	DFT1_SALEM	36	36	36	33.9	33.9	33.9	140.51	0	188.97	5484500000	121	28.2	26.8	25.4	13.2	6.6	18.7	3.6	7.3	0.9	27	24	28	13	7	19	4	5	1	1265	2.88695	0.00167194	3.50455	8.04276	XP_012406737.1	XP_012406737
29.1508	29.1775	28.9771	29.0948	28.9381	28.903	24.9795	25.2421	26.5767				+	DFT1_SALEM	16	16	16	30.3	30.3	30.3	89.22	0	106.69	2521100000	42	9.5	18.7	21	17	15.7	9.1	0	0	0	5	10	11	7	6	5	0	0	0	822	2.66532	0.00181906	3.50241	7.02664	XP_012406822.1	XP_012406822
28.5481	28.4593	28.7489	26.585	26.1296	24.3896	25.7471	25.1482	24.3561				+	DFT1_SALEM	12	12	12	30.8	30.8	30.8	64.276	0	28.931	1021100000	29	18.4	22.9	21	0	0	0	2.3	2.3	0	8	9	9	0	0	0	1	1	0	571	2.97901	0.00128879	3.50164	8.50222	XP_012396398.1	XP_012396398
29.6463	29.4166	29.0554	26.9964	25.6161	26.0639	25.2446	25.6517	26.7273				+	DFT1_SALEM	19	19	19	21.2	21.2	21.2	117.5	0	113.19	1898400000	45	15	16.5	13.6	6.1	0.9	2	2	2	0	12	13	9	4	1	1	1	1	0	1050	2.74361	0.00175328	3.49821	7.37174	XP_012407047.1	XP_012407047
29.1928	28.6728	29.1204	25.4006	25.2307	25.1272	25.67	25.4682	25.3584				+	DFT1_SALEM	2	2	2	17.6	17.6	17.6	21.647	0	7.3851	1194300000	8	17.6	17.6	17.6	0	11.8	0	0	0	0	2	2	2	0	1	0	0	0	0	204	4.32202	0	3.49644	18.7497	XP_012406036.1	XP_012406036
34.3559	34.7006	34.3374	33.7086	34.0011	33.7005	30.7755	31.1753	30.981				+	DFT1_SALEM	23	23	20	76.5	76.5	71.8	17.273	0	107.18	89491000000	371	73.2	73.2	73.2	51.7	52.3	51.7	26.2	31.5	35.6	20	21	22	13	14	13	6	6	7	149	4.52694	0	3.48737	21.1182	XP_003764999.1;XP_012395267.1;XP_012395266.1;XP_003757836.1	XP_003764999
30.8009	30.7794	30.7417	30.0421	29.9399	29.8982	27.9458	27.0583	26.8567				+	DFT1_SALEM	39	39	2	34.8	34.8	1.7	123.8	0	174.58	7597500000	149	28.1	24.4	27.7	21	13.1	17.2	5	2.8	1.8	25	25	28	17	11	15	5	3	2	1088	3.31795	0.0016621	3.48705	10.4103	XP_003763915.1;XP_012403904.1	XP_003763915
32.1865	31.7458	31.9811	30.8562	31.246	31.0897	29.165	29.0102	27.2921				+	DFT1_SALEM	26	26	26	48	48	48	67.716	0	145.65	15980000000	170	33.7	39.3	39.2	32.5	38.5	27	12.7	11.2	6.7	18	20	20	14	17	13	6	6	3	600	2.32276	0.00259158	3.48198	5.67535	XP_012401163.1	XP_012401163
30.0091	30.2554	29.217	26.9614	26.3043	26.7227	26.0678	26.581	26.4037				+	DFT1_SALEM	15	15	15	54.3	54.3	54.3	32.499	0	53.011	2649600000	49	34.8	53.9	44	21.3	21.6	16.7	12.4	7.1	12.8	10	12	10	4	4	3	3	2	2	282	3.25076	0.00153371	3.47634	10.003	XP_012399139.1	XP_012399139
29.8017	29.2468	29.7266	27.0471	26.668	24.812	25.6238	26.2228	26.5208				+	DFT1_SALEM	23	23	23	21.3	21.3	21.3	189.86	0	222.01	2135200000	51	12.7	13.8	17.4	3.1	2.3	2.9	0.8	0	0	12	14	17	3	2	2	1	0	0	1766	3.40837	0.00170169	3.46923	10.9831	XP_003771425.1	XP_003771425
28.617	28.2091	28.5092	25.3974	25.1699	25.2067	25.065	24.963	24.9012				+	DFT1_SALEM	16	16	16	27.1	27.1	27.1	80.112	0	60.074	942880000	31	15.6	23.6	11.8	0	0	0	2.4	0	0	9	12	8	0	0	0	1	0	0	711	4.91713	0	3.46873	26.4721	XP_012409238.1	XP_012409238
29.3623	29.0735	29.3787	28.7019	26.2225	28.1853	25.2341	25.9444	26.2458				+	DFT1_SALEM	17	17	17	48.3	48.3	48.3	54.202	0	124.7	2239000000	45	40.1	33.3	30	26.6	7	10.8	3.2	3.2	3.6	10	10	12	6	2	2	1	1	1	474	3.40564	0.00169309	3.46336	10.9653	XP_012396515.1	XP_012396515
29.6707	30.0615	30.3322	30.7128	30.2993	30.1682	27.0918	27.9469	24.6644				+	DFT1_SALEM	13	13	13	54.9	54.9	54.9	22.647	0	100.87	6160600000	86	35	47.6	50	41.3	47.6	47.6	21.8	15	7.3	7	9	10	9	9	10	3	3	1	206	1.58325	0.0114942	3.45376	3.4478	XP_012403424.1	XP_012403424
29.0191	28.9289	28.4697	27.7286	28.2083	28.053	25.2282	25.0937	25.7654				+	DFT1_SALEM	15	15	1	43.1	43.1	3.1	37.035	0	80.505	1754600000	56	26.6	28.8	27.8	18.8	12.5	24.4	2.2	5.6	2.2	9	8	8	6	4	9	1	2	1	320	3.68407	0.000668235	3.44346	12.9201	XP_012405983.1;XP_012405981.1;XP_012405984.1	XP_012405983
30.7319	30.2375	30.33	29.2561	29.7236	28.9431	28.9756	26.6351	25.3593				+	DFT1_SALEM	24	24	24	50.5	50.5	50.5	77.015	0	323.31	5468100000	110	44.6	38.9	37.9	27.3	22.3	20.5	15.7	8.5	2	20	17	19	12	9	9	7	4	1	707	1.49054	0.0134445	3.44318	3.21875	XP_012397892.1	XP_012397892
31.6744	31.8316	31.8428	30.3789	29.4048	30.0747	29.2313	28.741	27.0563				+	DFT1_SALEM	25	25	25	46.9	46.9	46.9	46.999	0	177.23	12276000000	163	46.9	39.1	45.2	33.1	17.1	28	17.6	17.9	6.8	20	19	22	12	6	10	7	7	3	414	2.18752	0.00361154	3.44007	5.20506	XP_003767086.1	XP_003767086
30.1396	30.0866	30.1173	30.2716	29.9061	29.8051	25.9912	26.0987	27.9356				+	DFT1_SALEM	19	19	19	32.6	32.6	32.6	69.88	0	96.947	5167100000	77	17.2	17.7	19.8	20.3	18.6	18	1.6	8	4.8	11	11	11	10	11	10	1	3	4	622	2.25891	0.00315516	3.43936	5.44927	XP_012401200.1	XP_012401200
30.9406	29.2615	29.5582	29.1438	29.8862	28.6525	26.4342	27.2455	25.7626				+	DFT1_SALEM	43	43	43	11.8	11.8	11.8	482.78	0	102.7	4582200000	89	6	4.7	4.6	3.3	4.3	2.8	0.9	1	0	20	17	16	12	15	9	3	3	0	4225	2.16157	0.004	3.43933	5.11849	XP_012396787.1	XP_012396787
28.6501	28.7406	29.6683	28.3131	28.5398	28.2292	25.0458	26.3405	25.356				+	DFT1_SALEM	7	7	7	35.4	35.4	35.4	28.636	0	42.779	2081000000	19	27.6	7.7	28.5	8.1	8.1	8.1	4.9	3.3	0	5	2	6	2	2	2	1	1	0	246	2.60438	0.00194801	3.4389	6.76793	XP_003758647.1	XP_003758647
29.0749	29.0418	28.8341	25.1757	26.7099	25.0469	25.5375	24.9249	26.1821				+	DFT1_SALEM	8	8	8	20.7	20.7	20.7	78.122	0	188.83	1305000000	19	14.6	17.6	16.9	0	0	0	0	0	0	6	7	6	0	0	0	0	0	0	711	3.12277	0.00147654	3.43543	9.26801	XP_012399447.1	XP_012399447
28.4392	29.0128	29.1954	25.9228	26.1967	25.4989	25.6842	25.2455	25.4717				+	DFT1_SALEM	16	12	12	26.7	21.2	21.2	76.356	0	62.091	1400200000	34	14.2	22.3	18	8	6.4	6.1	5	4.9	1.8	8	12	10	5	4	4	2	3	1	674	3.70816	0.000696078	3.41534	13.1042	XP_012406391.1;XP_012406390.1;XP_012406389.1;XP_003775255.1	XP_012406391
28.3501	28.2611	28.368	26.3919	25.884	25.1962	24.1219	25.3712	25.2415				+	DFT1_SALEM	7	7	7	22.8	22.8	22.8	46.176	0	26.176	766210000	16	13.9	19.2	20.2	0	0	0	0	0	0	4	6	6	0	0	0	0	0	0	416	2.99432	0.00130283	3.41488	8.58093	XP_003773623.1	XP_003773623
28.8427	29.2108	29.3305	25.0083	24.8067	25.3005	24.5232	26.8562	25.7601				+	DFT1_SALEM	3	3	3	28	28	28	9.3464	0	8.3649	1327000000	7	28	28	19.5	0	0	8.5	0	0	0	3	2	2	0	0	1	0	0	0	82	2.11049	0.00484299	3.41483	4.95134	XP_012409039.1	XP_012409039
28.4239	28.8176	28.7719	27.5843	27.1776	28.2562	25.6766	25.0229	25.1014				+	DFT1_SALEM	5	5	5	37.6	37.6	37.6	19.266	0	20.024	1684300000	26	24.7	37.6	37.6	18.2	20	18.2	0	0	0	4	5	5	2	2	2	0	0	0	170	3.83852	0.000806818	3.40418	14.1444	XP_012400936.1	XP_012400936
28.091	27.9494	28.1557	27.8097	25.7557	27.5268	24.5551	24.2282	25.2142				+	DFT1_SALEM	17	17	17	24.1	24.1	24.1	95.455	0	30.275	1166600000	35	8.7	12.7	15.3	7.4	6.8	5.5	2.6	3	1.2	6	9	11	5	5	4	2	2	1	835	3.48234	0.00183883	3.39952	11.4737	XP_012404477.1;XP_012404475.1;XP_003769071.1	XP_012404477
29.3202	29.0473	29.6652	26.007	26.4704	27.6029	25.82	25.6478	26.4022				+	DFT1_SALEM	5	5	3	19.2	19.2	9.1	36.364	0	31.498	2090700000	19	10.7	10.7	9.1	10.1	4	10.4	0	0	0	3	3	3	2	1	3	0	0	0	328	3.51312	0.00173745	3.38759	11.6839	XP_003765617.1	XP_003765617
28.9639	28.756	29.2671	28.149	28.2649	28.3881	24.5589	25.4972	26.775				+	DFT1_SALEM	11	11	11	48.8	48.8	48.8	32.383	0	50.24	2036000000	44	37.7	45.1	45.8	33.7	30	38	0	0	14.1	7	9	9	6	6	7	0	0	2	297	2.16673	0.00395609	3.38527	5.13563	XP_003771486.1	XP_003771486
32.7736	32.8101	32.8603	31.345	31.0668	31.1872	30.7012	29.686	27.9016				+	DFT1_SALEM	38	38	38	58.9	58.9	58.9	62.709	0	198.43	26201000000	268	52	49.4	46.5	38.2	37.8	41.8	34.4	18.8	6.4	30	35	26	17	16	19	14	7	3	579	1.84056	0.00705403	3.38507	4.13493	XP_012406075.1	XP_012406075
30.444	30.1002	30.0477	27.0177	26.7748	26.7841	27.1656	26.7634	26.5199				+	DFT1_SALEM	35	26	26	46.7	36.3	36.3	102.93	0	184.37	3715300000	85	40.6	35.7	31.5	16.5	10.4	12.1	12.3	8.8	10.3	27	26	20	10	7	9	7	6	6	902	3.93759	0.00027673	3.381	14.9879	XP_003774810.1;XP_012408686.1	XP_003774810
29.0376	29.0249	29.3218	24.418	28.9792	28.5164	26.0358	25.0006	26.2088				+	DFT1_SALEM	10	10	10	81.4	81.4	81.4	15.615	0	24.577	3443300000	28	34.3	41.4	66.4	11.4	21.4	27.9	6.4	6.4	6.4	4	6	7	1	2	3	1	1	1	140	3.01293	0.00132594	3.37966	8.67749	XP_012402798.1	XP_012402798
28.7974	28.3736	28.6404	25.0963	25.8839	24.8845	25.0887	25.2164	25.3698				+	DFT1_SALEM	2	2	2	24.7	24.7	24.7	8.5468	0.00043303	3.1715	898550000	10	24.7	24.7	24.7	12.3	0	12.3	0	0	0	2	2	2	1	0	1	0	0	0	73	4.66106	0	3.37886	22.8254	XP_012397382.1;XP_012397381.1;XP_012397380.1;XP_012397379.1	XP_012397382
29.3567	29.7202	29.7205	31.7946	31.5128	31.8386	24.6512	26.6169	27.3947				+	DFT1_SALEM	27	27	26	35.1	35.1	33.9	74.191	0	170.32	8994500000	137	16.9	18.1	20.5	33	35.1	35.1	0	0	0	8	11	10	23	24	26	0	0	0	663	1.8258	0.00728873	3.37822	4.09328	XP_012396366.1	XP_012396366
29.9747	28.509	29.9545	26.2178	26.2481	25.8578	26.2747	26.2992	25.739				+	DFT1_SALEM	27	27	15	17.8	17.8	10.4	218.44	0	95.548	2389900000	78	14.1	11	10.5	1.8	1.3	1.3	1.3	0.9	0.9	21	17	18	4	3	3	3	2	2	2002	2.54137	0.00206836	3.37509	6.50915	XP_012406954.1	XP_012406954
34.7764	34.8368	34.9572	34.8771	35.2209	34.8359	32.1608	30.4099	31.8849				+	DFT1_SALEM	31	31	31	58.1	58.1	58.1	73.43	0	323.31	167550000000	663	49.6	52.6	51	54.2	51.2	54.2	38.8	25.8	34.6	25	26	27	29	28	28	17	9	14	690	2.45647	0.00233036	3.37158	6.17391	XP_003769916.2	XP_003769916
29.6836	29.829	29.6826	29.7514	29.8564	29.6698	27.7531	25.9612	25.4145				+	DFT1_SALEM	21	21	21	35.8	35.8	35.8	85.593	0	101.05	4420100000	94	26.2	20.9	16.7	29.3	21.7	25.8	8.1	1.7	1.7	15	13	12	16	13	15	4	1	1	755	2.04389	0.00528657	3.35549	4.73977	XP_012401481.1	XP_012401481
29.0333	29.6371	29.7834	27.792	27.7532	27.4562	26.4901	25.7776	26.1688				+	DFT1_SALEM	12	12	12	26.3	26.3	26.3	44.841	0	22.377	2205000000	45	17.6	25.6	22.5	10.8	8	8	5.9	2.6	0	8	10	11	4	3	3	2	1	0	426	3.3839	0.00165404	3.33911	10.8252	XP_012402106.1	XP_012402106
30.9759	30.7608	30.4816	29.2752	29.7109	29.68	26.9059	27.369	27.9371				+	DFT1_SALEM	7	7	7	59	59	59	13.231	0	29.886	6537700000	61	40.2	40.2	40.2	40.2	59	53	26.5	26.5	26.5	6	5	5	5	6	5	2	2	2	117	3.26443	0.00155777	3.33546	10.0846	XP_003762081.1	XP_003762081
30.6456	30.7445	30.7616	29.8248	30.1641	30.0827	29.177	25.7334	27.2389				+	DFT1_SALEM	17	17	17	65.8	65.8	65.8	34.083	0	62.642	6983300000	93	52.4	52.1	44.6	33.9	43.3	31.6	29.3	7.8	9.4	12	12	11	8	9	7	6	2	2	307	1.54128	0.0122478	3.33416	3.34299	XP_003760751.1;XP_012397557.1	XP_003760751
28.8647	28.6803	29.0829	29.4042	29.2522	28.6857	25.8902	26.2423	24.5154				+	DFT1_SALEM	7	5	5	23.2	20.7	20.7	37.137	0	25.277	2485200000	34	22.9	19.5	18.4	12.5	12.7	12.7	2.3	0	2.3	6	5	5	3	4	4	1	0	1	353	2.45439	0.00232399	3.32668	6.16587	XP_003762645.2	XP_003762645
29.0128	29.6783	29.8082	27.87	27.4761	28.0205	26.7964	26.4723	25.2645				+	DFT1_SALEM	14	14	14	52.8	52.8	52.8	34.779	0	70.485	2596900000	61	31	44.9	48.1	26.9	20.9	32	17.4	13	6.3	7	11	13	5	4	6	3	2	1	316	2.48919	0.00206137	3.32203	6.30132	XP_003767291.2	XP_003767291
28.9778	28.4991	28.6089	27.7489	26.387	27.5321	25.0341	24.7905	26.314				+	DFT1_SALEM	15	15	15	32.7	32.7	32.7	71.723	0	48.855	1267200000	30	28.4	17.8	23	3.3	1.7	6.9	0	0	3	12	8	11	1	1	3	0	0	1	640	2.59032	0.00192447	3.31575	6.70943	XP_012400816.1	XP_012400816
33.9564	34.0557	34.124	31.6407	31.9118	31.7838	31.0318	30.8223	30.3829				+	DFT1_SALEM	35	35	35	48.6	48.6	48.6	85.716	0	323.31	58872000000	421	43.3	45	46.2	33.5	34.4	32.8	27.4	25.9	17.5	31	30	31	19	22	19	16	15	11	753	4.12541	0.00036214	3.29969	16.7233	XP_012406022.1	XP_012406022
28.8318	29.1573	29.0719	28.9215	28.7497	28.8409	26.0102	25.2098	25.9545				+	DFT1_SALEM	6	6	6	33.5	33.5	33.5	17.951	0	67.859	2341300000	27	32.3	25.9	31.6	14.6	25.9	25.9	14.6	0	14.6	5	4	4	2	3	4	1	0	1	158	3.55118	0.00181452	3.29549	11.9489	XP_012401146.1	XP_012401146
31.2943	30.9697	31.1895	29.7597	29.8165	29.5863	28.3848	28.3943	26.7883				+	DFT1_SALEM	38	38	35	29.1	29.1	26.9	205.58	0	323.31	8029500000	167	19.6	23.1	22.9	16.3	15.5	9.5	5.5	6.3	1.5	26	29	31	18	18	12	6	7	2	1900	2.43124	0.00227425	3.29538	6.07715	XP_012400998.1	XP_012400998
29.2675	29.0454	29.1197	25.4936	25.5612	27.4423	25.7509	25.8679	25.9447				+	DFT1_SALEM	8	7	7	21.8	20.7	20.7	67.197	0	146.99	1513400000	18	16.9	20.5	13.5	0	0	0	0	0	0	5	7	6	0	0	0	0	0	0	614	5.55041	0	3.28971	38.1632	XP_012398560.1;XP_012398559.1	XP_012398560
29.2228	28.5672	28.7189	25.4136	27.8246	25.4695	25.0969	25.5452	26.012				+	DFT1_SALEM	13	13	13	56.6	56.6	56.6	29.342	0	125.52	1610500000	34	45.3	37.8	41.9	3.7	12.4	3.7	3.7	3.7	3.7	10	8	8	1	2	1	1	1	1	267	3.24134	0.00152089	3.28492	9.94706	XP_003755328.1	XP_003755328
30.0835	30.0794	30.1951	26.9218	25.3065	25.631	26.6799	27.2978	26.5633				+	DFT1_SALEM	12	11	11	20.5	18.7	18.7	70.621	0	60.166	2932700000	33	13	16.3	16.9	1.8	1.8	1.8	4.6	6.4	0	8	10	9	1	1	1	2	3	0	609	3.8409	0.000813754	3.27232	14.1641	XP_012407660.1	XP_012407660
29.4234	28.9222	29.0858	30.696	31.5854	30.7864	25.5069	26.3585	25.7519				+	DFT1_SALEM	27	27	27	45	45	45	83.932	0	169.4	6334400000	99	12.3	14.5	14.4	31.7	40.2	34.3	0	4.4	0	6	8	7	17	23	18	0	2	0	758	3.43633	0.00174609	3.27136	11.1661	XP_012407652.1	XP_012407652
28.9006	28.7491	28.7941	24.6984	25.8757	25.9145	24.2204	26.5221	25.9154				+	DFT1_SALEM	20	20	20	42.3	42.3	42.3	63.067	0	50.206	1170500000	35	19.9	31.9	31.9	0	0	0	0	0	3.1	10	13	14	0	0	0	0	0	1	549	2.03951	0.00531938	3.26204	4.72608	XP_012397028.1;XP_012397023.1;XP_012397020.1;XP_003755470.1	XP_012397028
36.3259	36.3845	36.4768	33.1353	33.2891	33.3201	32.9056	33.0929	33.4097				+	DFT1_SALEM	44	44	44	74.4	74.4	74.4	53.966	0	323.31	266040000000	849	70.4	71.4	67.6	59.9	58.6	59.2	51.7	56.9	52.5	38	39	37	25	24	27	21	26	24	476	4.53617	0	3.25967	21.2315	XP_012405866.1;XP_003756598.1	XP_012405866
28.6666	28.7267	28.3409	27.336	27.9182	25.7897	24.6955	25.1196	26.1428				+	DFT1_SALEM	8	8	8	53	53	53	15.307	0	39.753	1995300000	29	29.9	53	35.8	18.7	26.1	6.7	12.7	12.7	12.7	4	8	5	2	4	1	1	1	1	134	2.72923	0.00172165	3.25875	7.30723	XP_003771045.1	XP_003771045
31.3341	31.9613	31.7773	29.2734	29.1013	29.3306	28.4651	28.2525	28.5913				+	DFT1_SALEM	12	12	12	61.5	61.5	61.5	24.438	0	213.72	10441000000	90	54	61.5	48.7	32.7	40.7	36.7	43.8	36.7	16.8	8	12	9	4	5	5	5	5	2	226	3.98866	0.000302405	3.25462	15.4416	XP_003774718.1	XP_003774718
29.2805	28.1562	28.921	29.3915	28.559	29.2	28.5282	23.9497	24.1173				+	DFT1_SALEM	20	2	2	55.8	7.9	7.9	45.174	0	46.741	3031600000	27	46.5	48.3	53.7	54	46.5	46.5	54	46.5	38.6	14	16	16	17	16	15	15	14	12	391	0.99406	0.0454694	3.2542	2.11969	XP_012407254.1	XP_012407254
29.174	29.5943	29.2405	27.8513	27.9595	27.0065	25.7634	26.4722	26.0234				+	DFT1_SALEM	21	19	19	23.2	22	22	107.62	0	94.31	2437700000	49	12.6	16.7	17.6	10	6.4	4.7	1.4	2.4	1.4	11	14	15	7	5	4	1	2	1	962	3.73117	0.000715365	3.24996	13.2823	XP_003769871.1	XP_003769871
28.1025	28.4971	28.6338	28.3086	28.469	28.0311	24.6966	25.528	25.2623				+	DFT1_SALEM	6	6	6	9.9	9.9	9.9	70.685	0	24.008	1443400000	28	7.6	9.9	7.2	8.8	8.8	7.6	0	0	2.6	4	6	4	5	4	4	0	0	1	649	3.42831	0.00173702	3.24883	11.1133	XP_012401053.1	XP_012401053
29.0825	28.9842	29.1362	26.1467	24.8569	26.3183	25.1693	26.2009	26.1173				+	DFT1_SALEM	25	23	21	19.3	17	15.7	178.12	0	51.098	2562800000	43	12.3	12.1	14.2	1.6	1.6	3	1.4	1.4	0	16	15	19	1	1	2	1	1	0	1622	3.19951	0.00145406	3.23847	9.70241	XP_012406639.1;XP_012405807.1	XP_012406639
29.8026	29.6986	29.7293	29.4338	28.3122	28.8156	27.4695	27.0357	25.0463				+	DFT1_SALEM	26	26	26	34.1	34.1	34.1	120.35	0	186.97	4066400000	78	20.8	21.8	23.9	18.9	7.6	12.8	4.8	3.5	2.6	12	16	16	12	4	10	4	2	2	1056	1.90531	0.00632951	3.22633	4.32112	XP_012408855.1	XP_012408855
30.1667	29.942	30.1046	28.8651	29.427	26.7068	25.8893	26.6775	27.9737				+	DFT1_SALEM	14	14	14	58.6	58.6	58.6	28.888	0	133.92	4002300000	57	45.1	44.4	44	22.2	35.3	11.3	0	0	7.9	9	11	9	3	8	2	0	0	1	266	2.20798	0.00348672	3.22429	5.27413	XP_003755402.1;XP_012396510.1	XP_003755402
29.3388	29.2913	29.4341	28.7132	28.6778	28.7246	25.052	28.4086	24.9316				+	DFT1_SALEM	8	8	8	61.5	61.5	61.5	18.066	0	35.071	2555400000	30	29.2	42.9	36.6	34.2	34.2	54	11.8	25.5	0	4	5	5	4	4	6	1	3	0	161	1.32363	0.0202951	3.224	2.82752	XP_012401771.1	XP_012401771
28.6031	28.6679	28.4744	25.9801	25.7647	24.7741	25.6867	26.0025	24.3849				+	DFT1_SALEM	2	2	2	40	40	40	9.3504	0	4.0343	1502200000	15	40	40	40	9.4	40	9.4	9.4	9.4	9.4	2	2	2	1	2	1	1	1	1	85	2.53156	0.00204899	3.22372	6.46963	XP_012397666.1	XP_012397666
28.9654	28.8754	28.7495	28.4079	27.8229	28.2791	25.1131	26.4614	25.3526				+	DFT1_SALEM	12	12	10	24.9	24.9	21.8	62.914	0	35.097	2035700000	43	19.8	20.2	24.7	8.3	5.6	10.4	1.3	1.3	0	8	10	11	4	3	5	1	1	0	531	2.80851	0.00174632	3.22104	7.66906	XP_012397580.1	XP_012397580
29.1178	28.2818	29.3808	26.5182	25.3655	25.4874	25.6242	27.346	24.1502				+	DFT1_SALEM	10	10	10	40	40	40	32.408	0	29.524	1494500000	37	29.3	26.2	32.8	0	0	12.1	0	0	0	8	8	8	0	0	2	0	0	0	290	1.51649	0.0128018	3.21997	3.28197	XP_003755466.1	XP_003755466
28.7821	28.7282	28.4179	25.6732	25.8452	25.6784	25.7052	26.1499	24.4287				+	DFT1_SALEM	16	5	0	34	10.4	0	61.468	0	17.624	1641500000	20	25.6	29.3	29.5	15.5	15.5	20	9.5	7.8	11.2	12	12	12	8	7	8	4	3	3	536	2.43368	0.00227882	3.21482	6.08645	XP_003763215.1	XP_003763215
27.8335	28.9849	28.3658	28.3657	27.3657	27.8225	25.7212	25.1953	24.631				+	DFT1_SALEM	13	11	11	34.5	32	32	44.053	0	46.673	1600400000	30	23.1	33.7	20.6	22.6	12.4	12.4	2.7	0	0	8	12	7	7	5	4	1	0	0	412	2.66223	0.00181467	3.21223	7.01332	XP_012408480.1	XP_012408480
28.3004	28.5016	28.6703	25.0646	25.7031	26.198	24.865	25.1829	25.8049				+	DFT1_SALEM	38	2	2	83.4	4.8	4.8	41.859	0	26.63	1175800000	12	81.8	80.4	80.4	77.2	75.9	75.9	78.8	75.9	77.2	31	29	30	32	29	28	32	29	32	373	3.3851	0.0016595	3.20646	10.8329	XP_012397503.1;XP_012397502.1	XP_012397503
30.5085	30.3864	30.4191	30.3332	29.9368	30.2773	25.5405	27.6836	28.484				+	DFT1_SALEM	18	18	18	34.4	34.4	34.4	59.343	0	81.413	6335900000	82	22.1	31.5	27.4	31.1	25.8	17.7	0	4.3	6.4	11	15	13	13	11	8	0	2	2	515	1.6586	0.01039	3.20196	3.64084	XP_003773656.1	XP_003773656
28.8508	28.5502	29.0072	25.9763	24.6738	24.8642	24.9002	26.2832	25.635				+	DFT1_SALEM	18	15	15	28	24.1	24.1	87.993	0	41.07	1186300000	23	14.5	19.6	19.5	1.1	1	7.2	0	0	0	9	12	12	1	1	5	0	0	0	800	2.79059	0.00172727	3.19657	7.58591	XP_012404419.1;XP_012404420.1	XP_012404419
28.5692	28.6182	28.6364	27.9521	27.7256	28.3704	25.031	25.7217	25.5044				+	DFT1_SALEM	6	6	6	18.8	18.8	18.8	38.868	0	25.695	1550800000	29	13.9	15.9	18.8	13.9	13.9	15.3	3.4	3.4	0	4	4	6	4	3	3	1	1	0	352	4.00228	0.000307692	3.18889	15.5648	XP_003761003.1	XP_003761003
33.301	33.5354	33.4426	31.7818	31.6253	31.8507	30.5859	29.9474	30.1862				+	DFT1_SALEM	28	28	1	66.5	66.5	3.4	35.433	0	323.31	42009000000	289	55.1	66.5	66.5	44	44	54.8	25.8	25.8	30.8	20	26	25	12	11	16	5	6	6	325	4.05656	0.000325926	3.18649	16.0655	XP_003775144.1	XP_003775144
29.0383	29.3869	29.2209	28.3085	29.2869	29.3177	27.1095	25.1023	25.8776				+	DFT1_SALEM	23	23	23	29.2	29.2	29.2	123	0	130.26	2752500000	72	14.1	19.5	20.3	9.8	19.1	15.8	4.5	1.8	1.3	10	14	15	6	14	11	3	1	1	1118	2.2366	0.00339605	3.18557	5.37197	XP_012397856.1	XP_012397856
31.4939	31.0996	31.4243	29.4091	29.0267	29.4012	29.0079	27.9567	27.5179				+	DFT1_SALEM	59	59	59	40.8	40.8	40.8	193.08	0	178.97	8851900000	195	29.1	25.4	29.5	11.9	10.9	13.3	8.9	4.6	3.1	39	39	39	17	15	19	14	6	5	1690	2.64346	0.00178024	3.17842	6.93288	XP_012399226.1;XP_003762615.1;XP_012399227.1	XP_012399226
30.5111	30.5186	30.574	29.8718	29.945	30.0213	28.0038	26.2284	27.8454				+	DFT1_SALEM	20	20	20	42.6	42.6	42.6	66.964	0	193.58	6428000000	115	37	40.4	40.2	26.9	24.3	31.1	8.3	4.4	9.8	14	17	16	11	11	12	4	2	5	592	2.30015	0.00291286	3.17539	5.59443	XP_003762936.1	XP_003762936
29.2508	29.1242	29.2493	29.7549	29.9323	29.7002	25.5563	26.241	26.309				+	DFT1_SALEM	15	13	13	50.6	47.2	47.2	48.508	0	128.21	3498100000	50	39.6	41.1	41.3	33	30.8	33	5.4	1.8	1.8	10	11	11	9	8	9	2	1	1	445	3.69494	0.000684337	3.17269	13.0029	XP_012404976.1	XP_012404976
29.3185	29.8098	29.3454	27.7667	27.8215	27.9102	26.1653	27.5936	25.2252				+	DFT1_SALEM	2	2	2	6.6	6.6	6.6	50.378	0	97.573	2721400000	27	6.6	6.6	6.6	6.6	6.6	6.6	6.6	6.6	3.8	2	2	2	2	2	2	2	2	1	453	1.95755	0.00584776	3.16314	4.47563	XP_003769455.1	XP_003769455
30.0669	30.1619	29.2866	27.7127	28.0273	27.7834	26.3924	28.6773	24.9654				+	DFT1_SALEM	25	25	25	46.4	46.4	46.4	89.378	0	166.5	3462000000	70	33.2	37.8	25.6	9.3	11.6	13.8	6.7	5.7	2.1	17	18	13	4	5	6	3	2	1	810	1.32543	0.0202582	3.16012	2.83161	XP_012398705.1	XP_012398705
30.3896	30.4766	30.4431	28.7977	29.126	28.6652	26.8323	27.6069	27.4067				+	DFT1_SALEM	14	14	13	36.1	36.1	33.2	33.283	0	23.432	4899500000	49	28.1	29.9	25.2	11.3	9.1	12.4	2.9	6.2	5.8	9	10	9	4	4	4	1	2	2	274	3.75991	0.000737662	3.15447	13.5079	XP_003765792.1	XP_003765792
31.1498	30.7033	30.8883	30.8487	31.3406	31.2107	27.7157	27.7707	27.7994				+	DFT1_SALEM	35	35	35	60.2	60.2	60.2	80.983	0	246.24	9893600000	155	48.2	41.2	42.4	30.7	39.7	37.6	11	9.6	5.1	24	22	20	16	23	22	5	5	3	726	4.74101	0	3.15188	23.9072	XP_012400198.1;XP_012400197.1	XP_012400198
26.6291	29.7519	29.4106	25.5358	25.4662	25.381	25.8625	24.8692	25.6053				+	DFT1_SALEM	14	14	7	48.6	48.6	27.1	33.509	0	166.23	1709100000	31	17	48.6	43.4	4.2	7.6	12.5	0	0	0	4	13	11	1	1	3	0	0	0	288	1.42052	0.0165737	3.15153	3.05147	XP_003772215.1	XP_003772215
28.7683	28.4374	27.9858	27.4682	26.519	27.0899	24.9971	24.9965	25.7862				+	DFT1_SALEM	27	27	27	12.1	12.1	12.1	323.94	0	95.18	1235200000	51	8.1	5.7	6.3	2.1	2.1	1.3	0.6	0.3	0	16	13	13	5	5	4	1	1	0	2871	3.0795	0.00140872	3.13723	9.03111	XP_012398241.1	XP_012398241
28.5032	28.4813	28.6591	25.2003	25.9941	26.8082	25.9066	25.8614	24.4691				+	DFT1_SALEM	5	5	5	21.2	21.2	21.2	37.562	0	34.126	962020000	13	21.2	17.9	17.9	0	0	0	0	7.6	0	4	4	3	0	0	0	0	1	0	340	2.56358	0.00196009	3.13547	6.59938	XP_003762406.1	XP_003762406
29.4234	28.8455	29.0323	27.751	25.5368	25.3116	25.7326	25.9024	26.2945				+	DFT1_SALEM	3	3	3	20.7	20.7	20.7	16.259	0	4.7199	1799700000	20	20.7	17.2	20.7	17.2	9	9	9	0	9	3	2	3	2	1	1	1	0	1	145	3.7105	0.000699507	3.12394	13.1221	XP_003767850.1	XP_003767850
30.3751	30.4975	30.5411	30.5637	30.6709	30.6622	27.7298	27.5426	26.7929				+	DFT1_SALEM	19	19	18	55.8	55.8	52	40.806	0	129.49	7542400000	140	41.2	52.6	47.4	47.2	51.8	45.8	18.4	18.2	7.6	11	14	14	14	15	13	4	4	2	369	3.36833	0.00161415	3.11616	10.7259	XP_012398125.1;XP_012398124.1;XP_003761370.1	XP_012398125
28.1468	27.6657	27.9947	25.8952	25.1133	25.313	24.8536	24.4803	25.1357				+	DFT1_SALEM	16	14	14	26.5	24.4	24.4	92.981	0	31.327	707740000	21	15.4	13.1	15.1	3.2	4.7	2.3	0	1.1	0	8	8	10	1	3	2	0	1	0	833	3.71174	0.00070297	3.11254	13.1317	XP_012397002.1	XP_012397002
29.5648	29.0129	29.4228	26.4981	27.1973	26.3097	26.409	26.5478	25.7061				+	DFT1_SALEM	31	31	31	34.9	34.9	34.9	125.19	0	113.01	1678500000	50	20.5	13.9	25.2	1.8	1	0	1	1	1	19	13	20	2	1	0	1	1	1	1084	3.26443	0.00156	3.11253	10.0846	XP_012404050.1;XP_003768683.2;XP_012404051.1	XP_012404050
29.4468	29.9609	29.5966	29.3539	29.0673	29.2648	24.685	28.1883	26.8024				+	DFT1_SALEM	8	8	6	39.1	39.1	29.7	22.299	0	52.565	3954500000	58	36.1	34.7	36.1	29.2	29.2	29.2	15.3	21.3	4	7	5	6	5	4	5	2	3	1	202	1.40667	0.0171147	3.10955	3.01894	XP_003772075.1;XP_012400314.1	XP_003772075
29.4451	28.9882	29.6644	30.3829	30.1886	29.5526	26.6619	26.721	25.3865				+	DFT1_SALEM	68	68	68	16.4	16.4	16.4	636.67	0	212.11	4225900000	154	7.1	5.7	6.6	8	7.1	5.3	1.1	1.7	1.3	31	23	28	30	28	21	4	7	5	5599	2.53791	0.00205938	3.10939	6.49519	XP_012404661.1;REV__XP_012402760.1	XP_012404661
29.026	29.0771	28.7938	27.9282	27.2778	25.8586	26.8311	25.4016	25.3489				+	DFT1_SALEM	12	12	12	39.2	39.2	39.2	42.365	0	111.13	1695300000	33	34.6	32.4	37.3	15.1	10.5	5.9	10.5	0	0	9	7	11	3	2	1	2	0	0	370	2.48752	0.00205993	3.10506	6.29477	XP_012396218.1	XP_012396218
28.5961	28.6377	28.7595	29.0475	29.1641	28.4806	26.4933	25.1419	25.0482				+	DFT1_SALEM	18	18	18	25.4	25.4	25.4	90.544	0	73.482	2063900000	53	16.1	16.7	14.9	12.9	17.6	12.4	0	0	0	10	10	10	8	10	9	0	0	0	808	2.56627	0.0019659	3.10332	6.61038	XP_012402819.1;XP_012402824.1;XP_012402823.1	XP_012402819
28.5414	29.116	28.6063	28.0923	24.9144	27.4126	25.3318	25.1305	26.5031				+	DFT1_SALEM	15	15	15	19.5	19.5	19.5	95.316	0	33.459	1740900000	34	9.4	11.1	13.3	6.2	1.1	2.9	1.2	1.1	0	8	9	9	4	1	2	1	1	0	850	2.58001	0.00191291	3.09945	6.66683	XP_012400914.1	XP_012400914
30.2254	30.4459	30.5106	29.0374	29.3867	29.4354	28.791	26.8572	26.2664				+	DFT1_SALEM	24	24	15	56	56	41.9	59.5	0	155.57	5840000000	80	36.3	29.3	31.2	10.5	14.9	21.8	3.8	6.7	6.5	14	15	12	4	6	9	2	3	2	523	1.80181	0.00739357	3.08908	4.0262	XP_003771082.1;XP_012406033.1;XP_012406034.1	XP_003771082
28.2363	28.0116	28.6308	28.2246	28.1153	28.3511	25.0843	25.406	25.1303				+	DFT1_SALEM	14	14	14	26.3	26.3	26.3	87.394	0	85.697	1565500000	39	15.3	15.7	16.8	3.7	8.9	16.6	1.6	1.5	7.1	8	8	8	3	5	9	1	1	2	790	3.92871	0.000272446	3.08603	14.9103	XP_012396939.1	XP_012396939
28.4799	28.2475	27.8896	26.4966	26.3274	25.7821	24.5034	25.9802	24.8882				+	DFT1_SALEM	15	15	15	14.3	14.3	14.3	154.15	0	45.878	939070000	32	8.9	8.2	8.2	2.4	3.1	2.1	1.3	1.3	0	9	9	10	2	3	2	1	1	0	1397	2.53789	0.00205789	3.08171	6.4951	XP_003769978.1;XP_003769979.1	XP_003769978
29.0664	28.6282	29.1635	26.3129	25.5684	24.9168	26.474	25.0002	26.1558				+	DFT1_SALEM	9	9	9	6.2	6.2	6.2	235.63	0	17.989	1199100000	14	4.1	2.2	4.1	0	0	0.8	0.7	0	0	5	3	6	0	0	1	1	0	0	2128	2.52611	0.00203288	3.07601	6.44777	XP_003769151.2	XP_003769151
29.5189	29.4062	29.2182	26.2403	26.4528	26.218	27.416	26.8992	24.6222				+	DFT1_SALEM	11	11	11	52.4	52.4	52.4	26.11	0	93.893	2228400000	41	50.2	41.9	45	11.4	11.4	10.5	11.4	11.4	3.1	9	8	9	2	2	2	2	2	1	229	1.62621	0.0109269	3.06861	3.55709	XP_003760964.1	XP_003760964
28.5793	28.6691	28.6367	25.9198	26.5189	24.7334	25.6155	25.2269	25.8374				+	DFT1_SALEM	21	21	21	20.1	20.1	20.1	180.63	0	42.692	1579000000	45	8.8	15.6	10.8	1.7	0.6	0.9	0.5	0.5	0.5	10	16	14	2	1	1	1	1	1	1621	4.15525	0.000371308	3.06844	17.0164	XP_012400767.1	XP_012400767
29.2279	29.3626	28.8301	27.2419	27.5101	24.9321	26.7714	24.3351	27.12				+	DFT1_SALEM	15	15	15	40.3	40.3	40.3	63.953	0	81.625	1820900000	42	30.6	32.7	29.9	6.3	7.5	0	5.4	4.5	0	9	11	11	2	2	0	2	1	0	575	1.58084	0.0114589	3.06472	3.44175	XP_012406259.1	XP_012406259
29.5554	29.642	29.7882	28.478	28.4426	28.0992	27.082	26.9922	25.7252				+	DFT1_SALEM	16	16	16	29.3	29.3	29.3	84.379	0	160.97	3276000000	74	19.5	26.8	17.6	13.3	15.7	18.3	10.1	7.9	3.6	9	14	9	6	7	8	4	3	2	745	2.63746	0.00184397	3.0621	6.90733	XP_003760295.1	XP_003760295
31.6687	30.2545	30.6444	29.0609	28.4235	29.5912	28.4247	27.1948	27.7636				+	DFT1_SALEM	37	37	37	33.4	33.4	33.4	156.35	0	257.45	6979000000	140	26.4	21.7	24.4	9.2	10.8	14.5	11.6	1.3	2.3	26	24	25	8	9	12	10	1	2	1370	2.28805	0.00295422	3.06152	5.55152	XP_012400813.1	XP_012400813
30.4335	30.4496	30.7256	29.5042	29.02	29.2067	27.1484	28.2353	27.046				+	DFT1_SALEM	12	12	12	37.6	37.6	37.6	56.407	0	221.18	5437900000	67	21	28.3	37.6	13.1	11.1	14.3	3.4	9.7	3.4	7	9	12	3	3	5	1	3	1	505	2.83697	0.00168797	3.05967	7.80282	XP_003771148.1	XP_003771148
29.8339	29.3103	29.8009	27.9376	27.8348	27.373	27.4371	25.7278	26.6135				+	DFT1_SALEM	4	4	4	42.4	42.4	42.4	10.928	0	40.202	2672200000	35	42.4	41.3	42.4	33.7	33.7	33.7	21.7	12	0	4	3	4	2	2	2	1	1	0	92	2.37238	0.002289	3.05558	5.85632	XP_003766918.2	XP_003766918
29.4898	29.5697	30.122	27.4233	27.3029	27.5346	27.2445	25.5839	27.2014				+	DFT1_SALEM	33	33	30	43.3	43.3	41.7	114.99	0	174.86	2830600000	66	21.8	27.7	24.9	5	2.1	6.2	3	2.3	4.2	17	18	23	4	2	4	2	2	3	1014	2.19957	0.00353165	3.05057	5.24567	XP_003761636.1	XP_003761636
28.8109	29.2521	28.9474	27.616	25.7573	24.4383	25.9399	25.9654	25.9573				+	DFT1_SALEM	23	23	23	26.1	26.1	26.1	119.46	0	106.29	1674800000	59	14.6	17.1	13.7	3.8	1.8	2.1	1.4	0	1.1	13	14	12	3	1	2	1	0	1	1024	4.69952	0	3.04929	23.3397	XP_012398363.1	XP_012398363
31.15	31.4121	30.7083	28.1427	29.2086	27.7762	28.1386	28.2697	27.7489				+	DFT1_SALEM	53	53	52	25.6	25.6	25.3	345.58	0	323.31	6893300000	142	15.5	21.3	12.5	4.4	6.3	3.2	2.6	3.5	1.5	32	44	25	7	11	5	4	5	2	3145	3.52532	0.00176471	3.0377	11.7683	XP_012407781.1	XP_012407781
34.3298	34.708	34.4968	32.8041	32.8086	33.0087	31.1633	31.2609	32.0043				+	DFT1_SALEM	15	15	14	76.2	76.2	76.2	22.103	0	301.25	88073000000	341	48.5	76.2	76.2	76.2	76.2	76.2	75.7	73.8	71.3	11	14	13	13	13	14	10	8	11	202	3.34325	0.00157121	3.03537	10.5676	XP_012396276.1	XP_012396276
29.6462	29.9802	29.9474	25.3748	25.8353	26.4991	26.5895	26.7469	27.138				+	DFT1_SALEM	27	27	21	25.8	25.8	21.5	158.82	0	113.71	2888000000	67	12.7	21	14	2.1	1.1	0.6	4.7	3	6.9	13	22	16	2	1	1	5	3	6	1412	4.00432	0.000309859	3.03314	15.5833	XP_012403142.1;XP_012404430.1	XP_012403142
32.8795	32.4945	32.7502	29.6678	29.4282	29.4945	29.9268	29.5933	29.5128				+	DFT1_SALEM	80	80	80	60.7	60.7	60.7	160.46	0	323.31	21061000000	334	50.7	51.4	53.2	14	14.7	14.3	16.4	13.7	13.8	63	62	64	14	15	15	17	15	13	1452	4.23659	0	3.03042	17.8412	XP_003770249.1;XP_012397858.1	XP_003770249
29.1411	29.2116	29.0553	25.499	24.3053	26.2783	26.2627	25.4509	26.607				+	DFT1_SALEM	15	15	14	19.2	19.2	18.6	123.03	0	53.645	1386400000	27	10.8	15	12.4	0	0	0	0	0.6	0	7	11	10	0	0	0	0	1	0	1082	3.02924	0.00134685	3.0291	8.76294	XP_003762363.1	XP_003762363
28.3962	28.4738	28.4739	27.5819	28.0007	28.0056	24.0002	27.1481	25.1172				+	DFT1_SALEM	7	2	2	27.8	13	13	19.025	0.00014852	3.8502	1636500000	16	27.2	27.2	27.2	27.8	27.2	27.2	19.1	27.2	18.5	5	5	6	6	6	5	5	5	3	162	1.51689	0.0128113	3.02615	3.28293	XP_003764816.1	XP_003764816
28.3195	28.6729	28.1434	26.1693	25.1871	25.8249	24.3956	25.0567	26.6261				+	DFT1_SALEM	4	4	4	27.3	27.3	27.3	26.275	0	33.655	841790000	10	15.4	27.3	15.4	0	0	0	0	0	0	2	4	2	0	0	0	0	0	0	253	1.94666	0.0058869	3.01912	4.4431	XP_012406856.1	XP_012406856
29.6102	29.8245	29.534	26.7189	27.109	27.3127	26.6237	27.3801	25.9167				+	DFT1_SALEM	32	32	32	30.1	30.1	30.1	189.68	0	304.47	2567600000	79	16.6	20.6	18.6	4.6	5.2	6.7	3.1	3.7	0	17	22	19	5	4	6	2	3	0	1803	2.65716	0.00180449	3.01605	6.99153	XP_012405987.1	XP_012405987
29.7182	29.4628	29.423	27.9156	28.2058	27.0926	24.9038	27.8646	26.7925				+	DFT1_SALEM	11	11	11	51.9	51.9	51.9	28.973	0	124.24	2579500000	38	46.9	42.7	39.3	32.1	23.7	9.2	4.6	17.2	4.6	10	8	6	5	4	2	1	3	1	262	1.58935	0.0113669	3.01439	3.46321	XP_012409135.1;XP_012409134.1;XP_012409137.1;XP_012409136.1	XP_012409135
28.2214	27.9445	28.1105	26.7208	25.5595	26.1693	25.7915	24.4102	25.0423				+	DFT1_SALEM	8	8	8	26.7	26.7	26.7	48.776	0	17.356	876870000	16	17.7	21.4	21.4	0	6.7	5.3	2.6	2.6	0	4	5	6	0	2	1	1	1	0	430	2.74829	0.00176098	3.01078	7.39281	XP_003759949.1	XP_003759949
28.0784	27.8874	28.2034	26.4385	25.0162	24.9585	25.5097	25.36	24.2709				+	DFT1_SALEM	10	10	10	21.1	21.1	21.1	63.154	0	25.1	690840000	20	13.1	17.5	9.9	6.5	0	4.2	0	0	0	6	8	4	2	0	2	0	0	0	565	2.77276	0.00178929	3.00953	7.504	XP_003761070.1	XP_003761070
29.0703	28.7828	28.7417	26.6096	25.9224	26.6977	26.9444	26.2713	24.3778				+	DFT1_SALEM	12	9	9	30.1	25.8	25.8	49.053	0	48.279	1411600000	43	27.3	28.8	25.2	11.2	7.5	6	11.2	7.5	4.5	10	10	10	4	3	2	4	3	1	465	1.74499	0.00867257	3.00044	3.87029	XP_012405023.1	XP_012405023
29.9023	29.3531	29.9525	27.6578	26.7272	27.7319	27.4923	27.9604	24.7563				+	DFT1_SALEM	12	12	12	31.4	31.4	31.4	59.026	0	45.761	2966700000	49	24.9	21	27.3	8.6	12.2	14.1	11.7	11.5	2.5	10	8	11	4	4	5	4	4	1	523	1.37625	0.0178142	2.99963	2.9481	XP_003759509.1	XP_003759509
28.8351	29.2637	28.9626	27.4758	27.3556	27.4105	26.7416	25.536	25.7946				+	DFT1_SALEM	12	12	12	73.1	73.1	73.1	20.992	0	103.31	1867700000	40	33.9	64	40.3	22	25.8	25.3	5.4	0	5.4	5	10	7	4	5	4	2	0	1	186	2.82055	0.00176416	2.99636	7.72541	XP_003765580.1;XP_012401498.1	XP_003765580
28.8128	28.3694	28.6252	27.8857	28.4078	27.5255	24.6448	27.8333	24.3423				+	DFT1_SALEM	12	12	12	19.7	19.7	19.7	78.393	0	115.21	1697500000	46	15.6	11.8	13.3	11.7	13.1	7.2	0	7.6	0	8	8	9	6	7	3	0	3	0	781	1.25111	0.024361	2.99569	2.66511	XP_012405392.1	XP_012405392
29.7074	29.8335	29.665	29.1031	28.5091	28.8044	28.4012	25.0294	26.7882				+	DFT1_SALEM	18	18	18	39.8	39.8	39.8	55.031	0	91.748	3782700000	59	28.8	23.7	32.6	15.1	15.3	11.7	14.1	3	3	13	11	13	5	5	5	5	1	1	497	1.42946	0.0161367	2.99568	3.07258	XP_012396104.1	XP_012396104
28.4246	28.6289	28.1089	27.8454	27.917	28.2381	24.5933	26.5694	25.0128				+	DFT1_SALEM	6	4	4	29.7	24.6	24.6	34.021	0	66.591	1366500000	23	16.3	29.7	26.8	22.7	26.8	22.7	13.4	5.1	8.3	3	6	5	4	5	4	3	2	1	313	2.07346	0.00499435	2.99565	4.83284	XP_012405904.1;XP_012405903.1	XP_012405904
27.8419	28.327	28.1956	26.093	27.6415	24.092	24.799	25.2043	25.3854				+	DFT1_SALEM	13	13	13	10.7	10.7	10.7	195.09	0	79.734	865460000	24	4	8.1	4.5	0.5	3.4	1.4	0	0	0	3	9	6	1	5	2	0	0	0	1746	3.72633	0.000711779	2.9919	13.2446	XP_012401558.1;XP_012407444.1	XP_012401558
29.6727	29.3654	29.6755	28.4022	29.4865	29.1418	26.8928	26.2533	26.5929				+	DFT1_SALEM	13	13	13	42.9	42.9	42.9	27.755	0	42.871	3359500000	60	39.1	36.1	42.9	25.2	36.1	36.1	15	9	9.4	9	11	10	5	7	7	3	2	2	266	3.83872	0.000809117	2.99149	14.146	XP_012400937.1	XP_012400937
29.3416	29.9387	29.5824	25.5529	25.8403	26.3964	26.7796	26.165	26.9506				+	DFT1_SALEM	12	12	12	17.5	17.5	17.5	68.889	0	196.61	2086400000	39	15.9	17.2	14.4	0	0	0	0	0	0	10	11	10	0	0	0	0	0	0	641	3.27293	0.00158032	2.98922	10.1357	XP_012395143.1	XP_012395143
28.1452	28.795	29.6558	26.7758	26.2508	27.0423	26.3843	26.6749	24.5768				+	DFT1_SALEM	10	10	10	37.1	37.1	37.1	40.324	0	52.455	1664100000	35	22.1	33.7	37.1	12.5	7.4	11.3	7.6	11.6	5.1	5	8	10	3	2	3	2	2	1	353	1.71382	0.00907603	2.98667	3.78646	XP_012399284.1;XP_003762713.1	XP_012399284
28.9283	29.1748	28.8251	25.8991	25.7473	25.9946	26.1345	25.6988	26.1407				+	DFT1_SALEM	27	27	27	9.6	9.6	9.6	385.75	0	68.629	1209700000	45	4.5	7.9	3.1	0	0	0	0	0	0	12	22	11	0	0	0	0	0	0	3431	4.11734	0.000356275	2.98472	16.6448	XP_003771529.1	XP_003771529
28.8775	29.0614	28.2086	26.8443	25.0233	26.6756	25.1965	26.2935	25.7063				+	DFT1_SALEM	6	6	6	69.3	69.3	69.3	10.21	0	102.38	1212100000	22	68.2	54.5	58	30.7	21.6	55.7	23.9	45.5	0	5	3	3	2	1	4	1	2	0	88	2.72506	0.00171136	2.98374	7.28864	XP_012400800.1;XP_012400799.1;XP_012400798.1;XP_012400797.1;XP_012400796.1	XP_012400800
29.8576	30.4489	30.233	30.4399	30.0977	30.3119	27.4719	28.8978	25.2653				+	DFT1_SALEM	10	10	8	37.6	37.6	29.1	25.464	0	187.1	6597000000	71	26.5	37.2	35.5	31.6	31.2	35	10.7	21.8	6	6	9	8	6	7	7	2	4	1	234	1.29915	0.0217139	2.96818	2.77222	XP_012401167.1	XP_012401167
29.4164	29.0111	28.8611	28.3903	28.3217	29.0244	26.3827	26.0516	25.9579				+	DFT1_SALEM	10	10	10	67.2	67.2	67.2	13.399	0	43.869	2300900000	38	35.3	66.4	53.4	37.9	33.6	50.9	7.8	8.6	18.1	6	7	6	3	4	6	1	1	2	116	3.83553	0.00080226	2.96547	14.1196	XP_003771614.1	XP_003771614
28.593	28.2831	28.9976	26.1462	27.2592	26.0968	25.4226	25.0126	26.5429				+	DFT1_SALEM	20	20	20	19.4	19.4	19.4	151.97	0	79.014	1159800000	39	13.7	7.9	13.5	0.9	2.7	1.6	0.8	0	0	14	8	13	1	2	2	1	0	0	1354	2.38614	0.00231117	2.96522	5.90732	XP_003764487.1	XP_003764487
29.3051	28.6677	29.3235	28.4458	27.4543	27.8778	27.1109	26.7957	24.5081				+	DFT1_SALEM	4	3	3	24	16.4	16.4	15.911	0	4.9216	2161100000	28	23.3	24	18.5	18.5	23.3	23.3	24	17.8	13	3	4	3	3	3	3	4	2	2	146	1.60041	0.0111099	2.96054	3.49122	XP_012396604.1	XP_012396604
28.9863	28.9112	29.0375	26.9152	26.276	25.5568	26.9116	24.9319	26.2122				+	DFT1_SALEM	16	16	16	31.1	31.1	31.1	75.264	0	50.41	1217500000	36	20.5	21.3	21	0	0	0	0	0	0	10	11	11	0	0	0	0	0	0	694	2.15482	0.00412161	2.95974	5.09615	XP_003771116.1	XP_003771116
28.502	29.1758	28.7003	27.4128	26.741	27.1193	26.3528	25.427	25.7215				+	DFT1_SALEM	10	10	10	32.4	32.4	32.4	36.81	0	24.04	1380900000	29	11	25.2	25.2	11.9	7.2	7.2	0	2.8	0	5	7	7	3	2	2	0	1	0	318	3.02537	0.00134081	2.95894	8.74261	XP_003756818.1	XP_003756818
29.831	30.1343	29.5435	28.1611	28.8323	25.1895	26.5032	26.9381	27.2067				+	DFT1_SALEM	14	2	2	60.2	8.6	8.6	14.728	0	15.194	3352800000	26	60.2	60.2	60.2	59.4	60.2	55.5	59.4	59.4	59.4	12	11	13	10	11	9	12	10	12	128	3.42275	0.00171624	2.95361	11.0769	XP_012397635.1;XP_012397634.1	XP_012397635
28.8029	28.4948	28.753	25.2303	25.464	25.1998	25.3422	26.2954	25.5653				+	DFT1_SALEM	3	3	3	9.1	9.1	9.1	61.912	0	6.916	1148000000	16	9.1	6.9	1.8	1.8	1.8	1.8	1.8	1.8	1.8	3	2	1	1	1	1	1	1	1	549	3.2034	0.00146185	2.94926	9.72489	XP_012405863.1;XP_003770858.1	XP_012405863
28.7955	28.544	28.7906	26.6923	25.0183	26.5437	25.4511	25.6938	26.1495				+	DFT1_SALEM	15	15	15	29.2	29.2	29.2	75.663	0	35.641	1231600000	46	15.9	20.6	22.2	9.1	2.4	8.1	1.9	1.9	0	7	11	11	5	1	4	1	1	0	679	3.73762	0.000720812	2.94522	13.3326	XP_003760658.1	XP_003760658
28.2574	28.6865	28.3964	25.9815	27.7686	25.5085	25.3822	26.0458	25.0811				+	DFT1_SALEM	2	2	2	12.1	12.1	12.1	36.737	0	31.364	1526400000	25	12.1	12.1	12.1	5.5	12.1	5.5	5.5	5.5	5.5	2	2	2	1	2	1	1	1	1	346	3.15405	0.00152941	2.9437	9.44284	XP_012404489.1	XP_012404489
28.4388	28.8253	28.6453	27.1905	28.5271	25.8759	25.0675	25.9176	26.1099				+	DFT1_SALEM	3	3	3	19.5	19.5	19.5	36.353	0	37.662	1772000000	17	15.3	15.3	19.5	15.3	10.2	10.2	10.2	14.4	0	2	2	3	2	1	1	1	2	0	333	3.01011	0.00131863	2.93813	8.66278	XP_012397715.1	XP_012397715
29.6105	30.453	30.473	28.3584	28.7888	29.5783	27.6114	28.3715	25.7396				+	DFT1_SALEM	14	14	14	74	74	74	34.537	0	102.11	4814400000	74	49.7	71.1	62	27.3	40.3	48.7	17.5	26.6	11	10	12	13	5	7	8	3	4	2	308	1.61598	0.0109784	2.93796	3.53089	XP_003773237.1	XP_003773237
28.4541	28.414	28.4516	25.8725	26.5116	24.9797	26.133	24.299	26.1019				+	DFT1_SALEM	7	7	3	18	18	6.6	62.571	0	24.649	1098800000	17	18	8.2	11.6	2.9	1.2	0	2.9	0	0	7	4	5	1	1	0	1	0	0	561	2.07249	0.00499179	2.9286	4.82976	XP_012401823.1	XP_012401823
28.8217	29.2496	28.6857	26.5342	24.29	25.6597	26.0634	26.2939	25.621				+	DFT1_SALEM	7	7	7	46.1	46.1	46.1	19.046	0	42.986	1246600000	14	23.4	41.3	35.9	0	0	0	0	0	0	4	6	4	0	0	0	0	0	0	167	3.44664	0.00177385	2.92621	11.2343	XP_012407017.1;XP_012407016.1;XP_012407015.1;XP_003772371.1;XP_003772370.1	XP_012407017
28.7241	29.0273	28.9028	25.0937	26.0693	26.0788	26.3552	25.2269	26.2987				+	DFT1_SALEM	11	11	11	51.6	51.6	51.6	26.953	0	126.41	1228200000	28	26.2	49.2	40.6	0	0	4.5	4.5	13.1	0	7	8	7	0	0	1	1	2	0	244	2.8253	0.00176909	2.92447	7.74769	XP_003765245.1	XP_003765245
28.122	28.0123	28.0956	26.8376	27.2483	26.706	26.8339	24.537	24.0872				+	DFT1_SALEM	7	7	6	30.4	30.4	27.4	27.415	0	23.532	1032900000	34	23.2	24.1	24.1	11.8	11.8	11.8	13.1	3.8	0	5	6	5	3	3	3	3	1	0	237	1.57819	0.0114369	2.92397	3.43506	XP_003764329.1;XP_012400517.1;XP_012400516.1	XP_003764329
28.9721	29.2004	28.9383	29.6475	29.4809	29.3462	26.3511	26.9562	25.0828				+	DFT1_SALEM	31	31	31	27	27	27	183.49	0	149.47	3074900000	89	12.7	16.6	11.2	16	15.9	10.4	1.3	3.3	1.3	13	17	13	17	15	11	2	3	2	1595	2.18862	0.00361958	2.90693	5.20875	XP_003759831.1	XP_003759831
28.3289	28.186	27.9205	26.6716	25.1714	24.8454	25.4317	24.8578	25.4418				+	DFT1_SALEM	7	7	7	26.3	26.3	26.3	44.914	0	70.925	863030000	21	13.7	17	26.3	3.6	3.9	4.1	3.9	4.1	3.9	4	4	7	1	1	1	1	1	1	388	3.66512	0.00091455	2.90138	12.7772	XP_012403323.1	XP_012403323
28.5786	28.3707	28.5204	27.8931	25.1734	27.8931	26.919	24.9965	24.8742				+	DFT1_SALEM	26	26	26	21.2	21.2	21.2	170.83	0	66.86	1319400000	47	8.3	12.6	11.1	6.4	0	3.3	0	0	0	10	13	12	6	0	4	0	0	0	1497	1.91536	0.0063224	2.89335	4.35055	XP_012399903.1;XP_012399904.1	XP_012399903
29.693	28.8507	29.5082	28.3462	27.9757	28.4106	27.0073	26.3248	26.0586				+	DFT1_SALEM	37	37	37	22.7	22.7	22.7	228.77	0	87.103	2453800000	84	14	11.4	12.3	5.7	4.1	5.5	2.7	0	0	24	20	20	10	7	7	4	0	0	2022	2.78885	0.00172257	2.88702	7.5779	XP_003760084.1	XP_003760084
32.4053	32.0277	32.0372	30.4035	30.5942	30.414	29.3988	29.2191	29.1939				+	DFT1_SALEM	20	20	20	48.5	48.5	48.5	56.137	0	245.44	15325000000	138	45.3	39.4	40	31.7	25.5	28.1	10.7	16.2	13.1	18	14	15	11	8	9	4	6	5	495	4.48468	0	2.88613	20.6069	XP_012402987.1	XP_012402987
28.4451	28.5926	28.6362	24.889	26.3263	24.3794	26.4922	25.3709	25.1916				+	DFT1_SALEM	13	13	12	16.4	16.4	15.4	125.92	0	56.256	931880000	25	13.1	8.5	11.1	0	0	0	0	0	0	10	7	9	0	0	0	0	0	0	1112	2.65672	0.00180304	2.87308	6.98963	XP_003765135.1	XP_003765135
30.9277	31.2639	31.2669	29.6931	29.5337	29.5986	29.2864	29.2803	26.2812				+	DFT1_SALEM	14	14	14	54.2	54.2	54.2	24.163	0	87.32	9031800000	83	50.5	44.9	45.8	38.8	31.3	29.4	22	33.2	0	12	9	10	6	5	4	4	6	0	214	1.33358	0.0199459	2.87019	2.85014	XP_003759839.1;XP_003758250.1	XP_003759839
28.5322	28.0411	28.5831	26.2677	27.0657	25.2048	24.8114	25.7713	25.9865				+	DFT1_SALEM	15	15	15	33.8	33.8	33.8	44.566	0	37.543	855870000	26	22.2	12.1	23.2	0	0	0	0	0	0	9	6	11	0	0	0	0	0	0	397	2.69329	0.00166031	2.8624	7.14824	XP_003775163.1	XP_003775163
29.4478	29.5085	28.6762	25.2364	26.4919	27.2761	26.8691	25.8474	26.3334				+	DFT1_SALEM	26	26	26	21.2	21.2	21.2	228.81	0	198.39	1895600000	62	14.2	9.4	15.2	2	2.1	3.5	2.9	2.7	0.5	18	13	16	4	4	4	3	3	1	2029	2.70015	0.00166861	2.86082	7.17836	XP_003769236.1	XP_003769236
32.9633	32.3884	32.7859	30.9405	31.4471	31.3261	30.2653	29.3345	29.9686				+	DFT1_SALEM	21	21	17	65.3	65.3	55.3	33.687	0	174.83	26579000000	210	57.5	62.2	61.2	36.6	50.9	50.3	33.8	10.6	33.4	18	19	20	10	15	13	7	3	7	320	3.04505	0.00136374	2.85639	8.84647	XP_012404045.1;XP_012404044.1;XP_003768649.1	XP_012404045
28.3495	29.2014	28.976	27.445	27.1163	27.1537	27.2879	25.3624	25.31				+	DFT1_SALEM	18	18	18	14.7	14.7	14.7	198.99	0	120.47	1610000000	45	8.6	10.4	8	1.5	1.8	1.9	2.8	0.9	0	11	12	9	2	2	2	3	1	0	1772	1.82322	0.00726953	2.85555	4.08603	XP_003761929.1;XP_012398605.1;XP_012398604.1;XP_012398603.1;XP_012398602.1;XP_012398610.1;XP_012398608.1;XP_012398606.1;XP_012398607.1;XP_012398609.1	XP_003761929
28.5578	29.11	28.6904	29.3536	29.4956	29.2172	24.9537	25.8959	26.9512				+	DFT1_SALEM	19	19	19	38.2	38.2	38.2	81.465	0	91.894	2378800000	60	8.3	21	13.1	24.4	30.7	27.1	0	0	0	5	9	7	11	14	12	0	0	0	735	2.0473	0.0052495	2.85251	4.75042	XP_012406895.1	XP_012406895
28.8217	28.5113	28.6221	27.1537	25.5306	25.5988	26.7672	24.3193	26.3194				+	DFT1_SALEM	23	23	23	22.9	22.9	22.9	145.68	0	91.984	1243700000	46	12.1	10.7	9.2	7.8	3.8	2	2.3	2.3	4.7	14	9	9	6	3	2	2	2	4	1331	1.70374	0.00937948	2.84975	3.75961	XP_012400093.1;XP_012400094.1;XP_012400095.1	XP_012400093
30.64	30.1308	30.3324	30.3535	29.4178	30.1588	28.6423	26.693	27.221				+	DFT1_SALEM	58	36	36	38.4	29	29	177.2	0	156.97	6645100000	150	29.3	26.4	26.9	25.8	19.7	23.5	13	10.1	9.7	42	38	40	38	31	33	16	12	14	1563	2.04509	0.00529453	2.84896	4.7435	XP_012403817.1;XP_012403818.1	XP_012403817
28.8031	28.5304	28.3398	25.3391	25.0781	25.209	25.9248	25.3318	25.8731				+	DFT1_SALEM	19	19	19	26.5	26.5	26.5	129	0	72.761	1032000000	31	14.2	19.6	12.2	0	0.9	0.9	0	0.9	0	11	13	11	0	1	1	0	1	0	1157	3.59349	0.00146154	2.84788	12.2503	XP_003770295.1	XP_003770295
29.0831	29.2814	29.0164	27.9312	27.9283	27.8203	26.9618	25.8437	26.0454				+	DFT1_SALEM	11	11	11	28.7	28.7	28.7	50.892	0	86.957	1883200000	39	23.1	26.2	24.7	19.5	14.1	12.8	5.4	3.4	0	8	8	8	5	3	3	1	1	0	446	2.88891	0.00167525	2.84335	8.05227	XP_012409324.1;XP_003767288.1	XP_012409324
30.7575	30.4507	30.967	29.5168	29.5886	28.9931	28.5957	27.62	27.4385				+	DFT1_SALEM	46	46	46	31.8	31.8	31.8	222.87	0	285.74	6587400000	160	19.8	20.1	20.9	11	12.7	8.7	4.8	4.6	1.9	26	26	30	14	16	11	7	6	2	2011	2.72657	0.00171575	2.84036	7.29538	XP_012395883.1	XP_012395883
28.5386	29.5018	29.208	28.3463	28.4304	27.6897	27.5726	25.5753	25.5895				+	DFT1_SALEM	7	6	6	38.9	30.3	30.3	21.501	0	55.094	2301700000	27	22.7	35.1	31.9	30.8	30.8	23.8	19.5	13	13	4	6	5	5	4	3	3	2	2	185	1.76661	0.00800854	2.837	3.92912	XP_012403849.1;XP_003768381.1	XP_012403849
29.2874	28.6584	28.414	26.6659	27.8381	26.3198	24.2076	26.4876	27.1544				+	DFT1_SALEM	19	19	19	29.5	29.5	29.5	94.013	0	74.652	1502700000	51	18.7	18	17.4	5.6	9.9	4.1	1.2	3.5	5.9	12	12	11	3	5	3	1	2	3	828	1.42098	0.0165795	2.83673	3.05256	XP_003764088.1	XP_003764088
28.0479	27.902	27.5834	26.0309	26.0459	26.5452	24.2848	25.0537	25.702				+	DFT1_SALEM	6	6	2	40.2	40.2	16.1	19.483	0	39.911	678240000	21	31.6	26.4	33.9	0	4	10.3	0	6.3	0	4	3	5	0	1	2	0	1	0	174	2.55237	0.00202201	2.83093	6.55372	XP_012401548.1	XP_012401548
35.1751	35.2306	35.3441	32.8917	33.3962	33.3759	32.1629	32.5151	32.5862				+	DFT1_SALEM	34	32	32	67.5	67.5	67.5	45.172	0	323.31	131410000000	551	56.5	59.8	67.5	52.5	55.5	55.5	36.5	47.8	41.8	29	30	29	18	20	23	12	15	14	400	4.45065	0	2.82852	20.2039	XP_012397699.1;XP_009306656.1	XP_012397699
29.2486	29.1194	29.2032	25.6061	25.5453	25.2943	25.346	26.3499	27.3929				+	DFT1_SALEM	13	13	8	19.7	19.7	13.5	85.819	0	46.956	1505100000	32	14.6	14.6	15.6	1.3	0	1.4	0	0	0	9	9	10	1	0	1	0	0	0	761	2.05514	0.00516599	2.82747	4.775	XP_012406814.1;XP_012406813.1;XP_003772062.1	XP_012406814
28.6639	28.9985	28.629	27.2498	27.3474	25.9227	25.5634	26.6137	25.6336				+	DFT1_SALEM	9	9	9	52.8	52.8	52.8	23.625	0	44.398	1332600000	46	38.7	38.7	24.6	24.6	14.6	10.6	5.5	5.5	0	7	8	6	5	3	2	1	1	0	199	2.85259	0.00172196	2.82687	7.8771	XP_003756665.1	XP_003756665
31.2364	30.8416	31.0133	29.0291	28.3668	28.4459	27.5566	28.1971	28.8572				+	DFT1_SALEM	25	25	25	44.4	44.4	44.4	77.315	0	164.31	6796200000	86	29	33.2	27.8	19.5	13.3	14	5.6	7.4	7.3	17	15	15	7	6	7	2	3	2	662	2.70559	0.00167699	2.82675	7.2023	XP_003760527.1	XP_003760527
28.5307	28.1488	28.5092	25.4388	27.3724	27.2266	25.9992	24.7914	25.9241				+	DFT1_SALEM	9	4	4	32.2	21.5	21.5	42.453	0	49.333	1306700000	13	19.2	19.4	19.4	5.6	25.1	25.1	13	18.7	7.2	5	5	5	2	5	5	3	3	1	391	2.63381	0.00183818	2.82471	6.89181	XP_012408238.1	XP_012408238
28.1983	28.5033	28.4753	25.3814	26.1534	25.3362	24.6508	26.0328	26.0221				+	DFT1_SALEM	9	9	9	49.5	49.5	49.5	21.024	0	29.503	911700000	28	41.9	42.5	44.1	9.7	5.4	4.3	4.3	4.3	4.3	7	7	7	2	1	1	1	1	1	186	2.41605	0.00224571	2.82372	6.01951	XP_012406102.1	XP_012406102
28.2845	28.0188	28.0866	25.8972	23.9171	25.2612	25.3012	25.2385	25.3965				+	DFT1_SALEM	14	14	14	5.3	5.3	5.3	539.44	0	87.054	742950000	28	3.7	2.3	3.5	0	0	0	0	0	0	10	8	10	0	0	0	0	0	0	5023	5.16951	0	2.81791	30.6299	XP_012407048.1	XP_012407048
28.4751	28.3776	28.2161	28.1563	25.3366	27.98	26.3091	25.3148	24.996				+	DFT1_SALEM	5	5	5	28.8	28.8	28.8	25.364	0	20.14	2006600000	17	20.6	28.8	24	11.2	4.7	15	4.7	0	0	4	5	4	2	1	3	1	0	0	233	2.65816	0.00180738	2.81634	6.99579	XP_012401352.1	XP_012401352
28.1729	28.4838	28.2645	27.7112	27.3613	26.543	25.0744	25.8597	25.5481				+	DFT1_SALEM	9	9	9	31.3	31.3	31.3	30.344	0	27.03	1209100000	44	20.9	28	17.9	19.8	19.8	13.8	10.1	10.1	0	6	7	6	4	5	4	2	2	0	268	3.47507	0.00181227	2.81299	11.4245	XP_003771463.2	XP_003771463
28.5004	28.6907	28.6847	25.7864	25.8044	25.9945	26.4888	25.8374	25.1112				+	DFT1_SALEM	10	10	10	34.8	34.8	34.8	35.93	0	44.151	1076100000	19	16.6	28.4	27.2	0	0	0	0	0	0	5	7	7	0	0	0	0	0	0	313	2.65549	0.00179729	2.81277	6.98432	XP_003767968.1	XP_003767968
28.531	28.3272	28.4693	26.4755	25.3755	26.5176	24.9587	25.3552	26.5863				+	DFT1_SALEM	19	19	19	12.8	12.8	12.8	268.57	0	48.935	2064700000	29	8.6	5.7	4.6	1.6	0.5	0	0	0.5	0.4	13	7	7	1	1	0	0	1	1	2405	2.32681	0.0025948	2.80908	5.68994	XP_012400169.1	XP_012400169
29.2401	29.2124	28.96	24.8903	25.4799	26.1661	26.0286	25.9175	27.0524				+	DFT1_SALEM	16	16	7	47.7	47.7	27.7	48.144	0	47.011	1520800000	38	28.4	32.4	29.1	5.4	3.1	4.9	0	2.3	0	11	10	10	2	1	2	0	1	0	426	2.78038	0.00180541	2.80469	7.53891	XP_012407499.1	XP_012407499
28.7371	28.7278	28.5034	25.4685	25.9384	23.8723	27.1581	24.6439	25.7767				+	DFT1_SALEM	13	13	13	13.3	13.3	13.3	144.93	0	33.286	980000000	30	11.1	10.2	7.6	0	0	0	0	0	0	11	10	7	0	0	0	0	0	0	1306	1.72852	0.00876198	2.79655	3.82586	XP_003771556.1	XP_003771556
27.9604	27.5719	27.3516	27.7795	28.0413	28.3714	24.1195	24.5004	25.8745				+	DFT1_SALEM	9	9	9	23.2	23.2	23.2	77.002	0	129.48	1210800000	33	10.1	10.1	12.3	9	6.8	16.6	2.2	2.2	4.3	4	4	5	4	3	6	1	1	2	681	2.11833	0.00481866	2.79648	4.97673	XP_012409278.1	XP_012409278
29.3808	30.2812	30.0523	27.1282	27.8832	27.1207	27.8303	28.2826	25.2127				+	DFT1_SALEM	13	13	13	48.8	48.8	48.8	39.838	0	64.569	3233300000	56	40.5	28.9	34.7	9	13.9	8.1	12.4	25.4	3.2	10	9	10	2	3	2	3	6	1	346	1.31691	0.0207438	2.79625	2.81229	XP_012396169.1;XP_003754928.1	XP_012396169
30.112	29.5782	30.369	26.5489	27.3406	27.5709	26.974	27.2036	27.5082				+	DFT1_SALEM	24	24	24	37.5	37.5	37.5	103.28	0	92.098	3443600000	67	25.7	19.2	26.5	4.7	10.2	7.1	6.1	3.8	7.3	16	12	16	3	6	5	4	3	5	921	3.24733	0.00152727	2.79114	9.98259	XP_012406363.1	XP_012406363
27.9722	27.83	27.9925	24.7071	28.078	27.351	25.6547	25.3405	24.4324				+	DFT1_SALEM	3	3	3	14.1	14.1	14.1	22.621	0	6.9807	905720000	18	14.1	14.1	14.1	6.6	6.6	14.1	0	0	0	2	3	2	1	2	3	0	0	0	198	2.78005	0.00180378	2.78904	7.5374	XP_003756384.1	XP_003756384
28.329	28.5107	28.1486	24.7908	26.9859	25.9404	25.0485	25.7027	25.8823				+	DFT1_SALEM	3	3	3	13.3	13.3	13.3	27.839	0	6.7219	1013400000	16	7.1	13.3	7.1	4.1	13.3	4.1	4.1	7.1	4.1	2	3	2	1	3	1	1	2	1	241	3.27716	0.00158491	2.78496	10.1612	XP_003760216.2	XP_003760216
31.7821	31.5693	31.7932	29.6107	29.5556	29.6918	29.1215	29.1826	28.501				+	DFT1_SALEM	28	28	26	56.7	56.7	53.2	65.209	0	201.12	12161000000	172	52.7	47.1	48.8	22.4	30.8	28.8	20	17.8	16.2	24	21	24	8	12	11	8	7	6	594	3.57364	0.00141322	2.77985	12.1081	XP_003768065.1	XP_003768065
28.1814	28.8139	28.9226	27.6333	28.2482	26.8392	25.8937	26.7153	24.9877				+	DFT1_SALEM	11	11	11	43.9	43.9	43.9	41.493	0	60.019	1533000000	29	8.8	19.6	22.1	21.5	26.2	7.2	0	12.2	4.1	3	4	6	4	6	2	0	2	1	362	2.13921	0.00429064	2.77371	5.04481	XP_003761366.2	XP_003761366
28.84	29.1165	28.5219	26.5334	26.53	25.9113	26.1909	25.7092	26.2614				+	DFT1_SALEM	15	15	15	24.4	24.4	24.4	103.09	0	58.774	1553500000	30	13.5	19.3	11.8	3.1	3.1	1.9	2.9	1.2	3.8	8	11	8	2	2	2	2	1	2	927	3.46445	0.00179928	2.77233	11.3532	XP_003771110.1	XP_003771110
29.922	30.1153	30.1623	28.7871	28.6964	28.4097	28.604	27.8862	25.4052				+	DFT1_SALEM	16	16	16	52.3	52.3	52.3	46.487	0	227.31	4352600000	84	44.1	44.1	45.5	31.6	20.7	19.5	14.2	18.6	3.4	13	12	12	8	7	5	5	6	1	415	1.33279	0.0199676	2.7681	2.84833	XP_012399027.1	XP_012399027
30.2223	30.6183	30.4836	29.1445	29.537	28.9735	28.6526	28.3716	25.9967				+	DFT1_SALEM	54	5	5	84.5	10.6	10.6	33.158	0	6.5138	5328900000	40	74.6	69.7	68	72.5	69.4	69.4	76.1	75.7	70.8	38	39	37	30	31	29	36	39	39	284	1.50537	0.0130033	2.76778	3.25478	XP_012403583.1	XP_012403583
28.5062	28.6704	29.0131	26.6023	26.0437	24.9469	25.9723	25.7954	26.1569				+	DFT1_SALEM	9	9	9	22.5	22.5	22.5	57.699	0	72.478	1116400000	25	17.8	19.1	22.5	4.3	7.1	0	0	0	0	7	6	7	1	2	0	0	0	0	507	3.95278	0.000282051	2.755	15.1214	XP_012407994.1	XP_012407994
31.3634	30.8989	30.9294	30.2415	30.0022	30.1738	28.1439	28.2449	28.5436				+	DFT1_SALEM	18	18	18	63.6	63.6	63.6	40.483	0	277.11	9051300000	107	45.7	50.4	44	33.9	34.2	39.5	20.7	18.8	17.9	14	13	12	9	8	8	4	3	3	357	3.86109	0.000521739	2.75312	14.3324	XP_012403822.1;XP_012403821.1;XP_003768300.1;XP_012403820.1	XP_012403822
28.7339	28.4147	28.6928	25.7305	25.6782	25.5797	25.6136	26.2384	25.7412				+	DFT1_SALEM	8	8	8	28.9	28.9	28.9	49.661	0	46.806	1160100000	24	14.9	26.2	28.9	0	0	0	0	0	0	5	6	7	0	0	0	0	0	0	450	3.66372	0.000912442	2.74943	12.7667	XP_003760201.1	XP_003760201
30.8108	30.6951	30.9583	29.1905	29.031	28.4654	27.9178	28.6705	27.6382				+	DFT1_SALEM	31	31	31	51.9	51.9	51.9	74.479	0	94.569	6423000000	117	33.6	40.2	35.7	26.7	22.9	12.2	12.4	16.2	8.1	20	22	20	13	12	7	5	7	4	655	3.00726	0.00131284	2.74591	8.64795	XP_012408224.1	XP_012408224
29.0116	29.6236	29.8135	27.0668	26.6947	27.0409	26.8736	26.6963	26.6473				+	DFT1_SALEM	18	18	18	39.5	39.5	39.5	73.679	0	93.374	2418400000	57	30.9	27.8	25.6	7.3	3.6	10.4	8.3	9.4	6.5	13	13	11	3	2	5	4	4	3	661	3.39689	0.00167893	2.74381	10.9087	XP_012396572.1	XP_012396572
28.2209	28.1863	28.3366	25.0271	24.1888	25.6676	25.6554	25.3356	25.5267				+	DFT1_SALEM	18	13	13	25.9	19.6	19.6	92.768	0	29.162	842860000	26	14.4	11.5	14.2	3.2	0	1.5	4.2	3.1	0	11	9	9	2	0	1	3	2	0	811	4.91992	0	2.74205	26.515	XP_003758318.1	XP_003758318
28.4972	28.9542	28.4818	26.5486	27.5051	26.4028	25.4479	25.962	26.3147				+	DFT1_SALEM	16	16	16	34.9	34.9	34.9	74.531	0	53.439	1278500000	38	20.3	25.2	22.6	3.6	9.3	0	1.8	0	2.3	9	12	10	2	4	0	1	0	1	659	3.12099	0.00147291	2.73619	9.25816	XP_012407009.1	XP_012407009
29.3658	29.7991	29.8955	27.8643	27.478	28.2998	24.8158	27.8335	28.2097				+	DFT1_SALEM	7	7	7	29	29	29	21.252	0	17.184	3251800000	42	18.1	22.3	29	18.7	16.1	18.7	6.7	14.5	14.5	5	6	7	4	3	4	1	3	2	193	1.18305	0.0280892	2.73379	2.51643	XP_012399292.1	XP_012399292
28.406	28.1813	27.9755	26.5149	25.6402	26.6263	24.359	26.3996	25.606				+	DFT1_SALEM	20	20	20	15.3	15.3	15.3	186.21	0	32.477	757390000	31	9.6	5.6	9	0	0	0	0.8	0	0	13	7	11	0	0	0	1	0	0	1689	1.96695	0.0055977	2.7328	4.50385	XP_012407226.1;XP_012407225.1	XP_012407226
28.1687	28.2076	28.3796	28.0791	28.5176	28.6653	24.8485	25.5324	26.1941				+	DFT1_SALEM	9	9	9	35.6	35.6	35.6	45.062	0	48.06	1455200000	41	17.8	17.8	15.1	19.5	25.5	22.6	0	0	0	5	5	4	5	7	5	0	0	0	416	2.64147	0.00177883	2.72694	6.92439	XP_012407118.1	XP_012407118
28.8862	28.0952	28.101	27.8523	27.6661	27.4814	26.3697	25.9157	24.6216				+	DFT1_SALEM	16	16	14	39.9	39.9	37.8	54.079	0	33.678	1410400000	51	30.1	20.2	23.1	16.8	16.8	18.3	5.8	5.6	2.1	12	7	9	7	7	7	3	2	2	481	2.01529	0.00536162	2.72513	4.65102	XP_003757824.1	XP_003757824
32.8781	32.88	32.9068	31.9354	31.3308	31.6037	30.7306	30.4705	29.2921				+	DFT1_SALEM	37	37	37	71.4	71.4	71.4	73.897	0	323.31	31730000000	329	64	70.1	68.8	48.8	51.4	52.1	34.7	32.1	16.4	31	35	34	22	23	21	15	13	8	658	2.45117	0.0023145	2.72389	6.15348	XP_003759610.1	XP_003759610
31.3777	31.6944	31.6057	29.1198	29.2893	29.72	29.1841	28.2273	29.0981				+	DFT1_SALEM	61	61	60	36.1	36.1	35.5	217.41	0	249.82	10186000000	227	24.5	31.2	29.3	8.6	8.6	10.8	5.9	3.3	8.4	37	49	45	13	13	17	9	5	12	1887	2.98116	0.00129297	2.72275	8.51325	XP_003759121.1	XP_003759121
29.0019	28.6089	29.0277	28.4336	27.9241	25.899	25.1874	27.4421	25.8661				+	DFT1_SALEM	17	17	16	25	25	23.6	115.42	0	56.909	1811100000	41	10.3	10.8	12.3	12.4	6.8	0.7	1.2	1.9	2.9	7	8	8	8	5	1	1	2	2	1033	1.78627	0.00753012	2.7143	3.98315	XP_003762569.1	XP_003762569
28.1643	29.142	28.3696	27.7531	27.5378	25.2779	24.9636	25.9313	26.641				+	DFT1_SALEM	15	15	15	48.4	48.4	48.4	44.248	0	83.539	1476500000	33	16.5	34.3	18.3	13.8	9.3	5.5	7.8	5.5	0	7	9	6	4	2	2	3	1	0	399	2.05036	0.00520766	2.71333	4.76002	XP_012401524.1	XP_012401524
27.5738	27.9565	27.9109	24.9543	24.6725	25.7669	24.932	25.4156	24.9626				+	DFT1_SALEM	6	6	6	17.5	17.5	17.5	38.609	0	25.596	557890000	14	14.5	17.5	16.9	0	0	0	0	4.2	0	4	6	5	0	0	0	0	1	0	332	3.7869	0.000759358	2.71033	13.7233	XP_012402074.1;XP_012402072.1;XP_012402073.1	XP_012402074
28.328	27.9504	28.0527	25.2037	25.0087	25.9989	26.5898	25.421	24.1904				+	DFT1_SALEM	13	13	13	18.7	18.7	18.7	115.44	0	48.787	756170000	26	9.2	10.4	16.6	0.7	0	2	0	0	0.7	6	7	11	1	0	1	0	0	1	1024	1.7416	0.00865433	2.70992	3.86111	XP_003760327.1	XP_003760327
29.4319	29.3825	29.0598	27.9467	28.2528	27.828	25.9289	25.7556	28.0608				+	DFT1_SALEM	6	6	6	37.3	37.3	37.3	24.165	0	27.863	2473000000	29	32.1	37.3	32.1	28.7	13.4	28.7	0	4.3	28.7	4	6	5	3	2	3	0	1	3	209	1.64721	0.0106656	2.70963	3.61125	XP_012400736.1;XP_003764629.2	XP_012400736
29.0652	27.4459	27.6512	26.5185	26.4534	26.8057	24.8809	25.0975	26.0612				+	DFT1_SALEM	8	8	8	40.6	40.6	40.6	20.193	0	53.262	936220000	23	40.6	18.9	34.9	13.7	8	14.9	14.9	0	0	7	3	4	2	1	2	1	0	0	175	1.90894	0.00633824	2.70753	4.33174	XP_003769351.1	XP_003769351
28.7426	29.0308	28.9404	27.9766	27.1459	27.6873	26.9964	26.2612	25.3359				+	DFT1_SALEM	10	10	10	50	50	50	39.591	0	163.32	1950200000	37	25.4	39.4	38.6	34.9	27.7	13.4	10	5.1	4.9	5	7	7	5	4	3	2	1	1	350	2.28717	0.0030018	2.70678	5.5484	XP_003764251.2;XP_012400467.1;XP_012400466.1	XP_003764251
28.5509	28.6539	28.9891	28.8256	28.4075	26.8388	25.4944	26.7437	25.8448				+	DFT1_SALEM	10	10	10	31	31	31	57.716	0	66.717	1574800000	22	18.1	18.5	26	17.1	11.7	1.6	1.6	1.6	7.7	4	6	8	4	3	1	1	1	1	504	2.62328	0.00181255	2.70372	6.84727	XP_003760972.1	XP_003760972
28.395	28.5451	28.4278	25.6751	24.6112	25.5479	24.1393	27.4273	25.6954				+	DFT1_SALEM	17	17	17	23.5	23.5	23.5	118.02	0	111.64	989950000	32	14.7	13.5	13.8	0	0	0	0.9	4.3	0	9	11	9	0	0	0	1	3	0	1087	1.33001	0.0200606	2.70195	2.842	XP_012407630.1;XP_012407629.1;XP_012407631.1;XP_012407632.1	XP_012407630
28.4726	27.9516	27.9451	27.147	27.2662	26.5366	26.0112	25.1762	25.0835				+	DFT1_SALEM	4	4	2	6.8	6.8	4.5	51.182	0	12.002	1143700000	22	6.8	5.1	5.1	4.9	6.6	5.1	2.1	2.1	0	3	2	3	2	3	2	1	1	0	471	2.85178	0.00171866	2.69947	7.87323	XP_012397887.1	XP_012397887
27.301	28.7986	27.2591	25.9793	26.9357	27.2045	24.6241	25.7116	24.9586				+	DFT1_SALEM	14	14	14	42.5	42.5	42.5	46.712	0	16.445	959650000	28	13.1	28.5	18.6	4.1	6.3	7.2	2	2	0	6	9	6	2	3	3	1	1	0	442	1.95956	0.00585891	2.68813	4.48167	XP_012403833.1;XP_012403832.1;XP_012403831.1;XP_012403829.1;XP_012403828.1;XP_003768306.1	XP_012403833
31.4668	31.5016	30.841	29.8604	30.3862	30.2325	28.6657	28.7229	28.3645				+	DFT1_SALEM	9	9	7	27.9	27.9	25.9	20.647	0	156.26	9924200000	100	27.9	27.9	24.4	20.8	20.8	20.8	19.8	19.8	22.3	8	7	6	4	4	4	2	3	3	197	3.42784	0.00173103	2.68543	11.1102	XP_012400986.1	XP_012400986
33.3096	33.2445	33.4218	32.4875	32.402	32.4004	31.0265	30.6485	30.2454				+	DFT1_SALEM	30	30	30	68.7	68.7	68.7	52.482	0	323.31	41429000000	357	64.4	65.4	59.8	54	62.7	48	35.4	31.7	22.8	25	25	27	22	23	19	13	13	11	483	3.50144	0.00170455	2.68517	11.6037	XP_003766660.1	XP_003766660
28.5053	28.6308	29.2299	27.0114	28.0613	27.2648	25.4394	27.0171	25.8569				+	DFT1_SALEM	17	17	17	37	37	37	51.357	0	50.776	1587600000	44	15.6	21.4	24.4	5.5	23.6	10.8	3.5	7.9	2.4	7	10	11	2	8	4	1	3	1	454	2.16796	0.00396044	2.68422	5.13971	XP_003760936.1	XP_003760936
34.284	34.4768	34.526	31.4531	30.9613	31.417	31.9092	31.7722	31.5607				+	DFT1_SALEM	58	58	58	75.6	75.6	75.6	88.033	0	323.31	76057000000	587	62.7	71.9	74.9	46.9	32.5	35.8	40.6	47.1	36.9	47	52	53	27	18	21	24	29	21	770	4.54863	0	2.68158	21.3855	XP_003768213.1	XP_003768213
28.3363	28.0402	28.2364	27.9932	27.3839	27.183	26.5763	24.3214	25.6838				+	DFT1_SALEM	9	9	9	15.3	15.3	15.3	95.864	0	25.398	1260300000	36	12.3	11.4	8.7	3.1	5.9	6.6	3.3	1.7	1.7	7	7	5	2	4	4	2	1	1	843	1.8096	0.00732665	2.67717	4.0479	XP_003764483.1	XP_003764483
28.5638	28.7053	28.9834	29.2346	28.7726	29.4194	26.1698	26.2511	25.8027				+	DFT1_SALEM	11	11	11	58.6	58.6	58.6	22.266	0	70.12	2717300000	46	40.9	46	39.4	33.3	22.7	42.4	10.1	13.6	21.2	7	9	7	4	3	6	2	2	4	198	3.87706	0.000534125	2.67629	14.4669	XP_012398903.1;XP_012398904.1	XP_012398903
28.3885	28.101	28.0163	28.8388	25.2757	24.5678	24.3141	26.1884	25.9777				+	DFT1_SALEM	8	8	8	34.2	34.2	34.2	35.137	0	18.355	1242600000	20	20.2	14	17.5	11.3	11	4.1	3.1	4.1	4.1	5	3	4	2	2	1	1	1	1	292	1.94356	0.00597368	2.67523	4.43388	XP_003767193.1	XP_003767193
27.9466	28.0332	28.2633	26.5024	24.7349	25.5433	24.808	25.6959	25.7258				+	DFT1_SALEM	10	10	10	59.8	59.8	59.8	23.065	0	28.818	729410000	20	27.3	39.2	32.5	0	0	0	0	5.7	0	5	6	4	0	0	0	0	1	0	209	2.97175	0.00127099	2.67113	8.46515	XP_003757362.1	XP_003757362
28.6502	29.8644	29.1856	27.9371	27.6088	28.23	24.6658	27.6354	27.3905				+	DFT1_SALEM	18	18	18	24.9	24.9	24.9	109.94	0	51.68	2429000000	46	8.3	18.4	11.9	4.9	6.3	5	0.9	2.6	2.6	6	14	9	4	4	4	1	3	3	962	1.23583	0.0251161	2.6695	2.63144	XP_003772566.1;XP_012407161.1	XP_003772566
28.4031	27.6567	28.0926	26.1983	26.7384	26.1594	25.6022	25.0231	25.529				+	DFT1_SALEM	4	4	4	19.1	19.1	19.1	36.15	0	13.058	723260000	12	14.8	19.1	19.1	6.5	0	6.5	0	0	6.5	3	4	4	1	0	1	0	0	1	324	3.15096	0.00152357	2.66604	9.42541	XP_012400264.1	XP_012400264
28.3775	28.6395	27.9027	31.1767	30.8133	31.173	25.0244	25.5155	26.3959				+	DFT1_SALEM	17	17	17	19.2	19.2	19.2	129.95	0	129.92	5898600000	71	7	7.7	4.6	17.7	12.3	12.3	1	0	2.6	7	7	4	16	12	12	1	0	2	1252	2.36878	0.00246645	2.66125	5.84302	XP_012398551.1	XP_012398551
31.1051	30.6626	30.9882	29.1649	29.0593	29.3514	29.1657	28.349	27.2716				+	DFT1_SALEM	20	20	1	53.4	53.4	3.7	49.758	0	148.95	7169400000	112	51.4	51.4	49	32.1	24	29.2	31.9	16	8.1	18	17	17	8	7	8	8	5	2	455	2.0337	0.00530616	2.65654	4.708	XP_012407185.1	XP_012407185
31.228	31.2106	31.4845	29.3126	29.3308	28.9378	29.6014	28.685	27.672				+	DFT1_SALEM	22	22	22	27.2	27.2	27.2	87.751	0	89.676	9137300000	131	22.5	23.8	24.1	12.7	15.5	8.5	17.5	11.6	4.6	18	18	18	9	10	7	11	8	3	801	2.03295	0.00530089	2.6549	4.70568	XP_003756765.1;XP_003754910.2	XP_003756765
27.9052	27.6536	27.9342	25.8667	25.1357	26.8001	25.5186	24.8884	25.1235				+	DFT1_SALEM	6	6	6	16.4	16.4	16.4	55.131	0	19.248	572320000	11	13.2	11.1	10.5	0	0	0	0	0	0	4	3	5	0	0	0	0	0	0	494	3.69317	0.000674584	2.65418	12.9894	XP_012397439.1	XP_012397439
27.9328	27.5873	27.7932	27.1718	27.2918	27.0605	25.2452	25.032	25.0787				+	DFT1_SALEM	7	7	7	25.1	25.1	25.1	50.936	0	18.689	934980000	19	4.1	12.9	5.2	18.3	10.2	9	5	0	0	2	4	2	4	3	3	1	0	0	443	4.61441	0	2.65243	22.2167	XP_012404750.1	XP_012404750
28.5199	29.1183	28.6756	28.1191	28.3191	28.1872	26.8241	26.5958	24.9393				+	DFT1_SALEM	6	6	6	29.4	29.4	29.4	34.98	0	30.922	1788400000	28	16.2	22	19.4	16.8	17.8	14.2	7.4	0	7.4	3	5	4	3	3	2	1	0	1	309	1.88922	0.00652775	2.6515	4.27433	XP_003758606.1	XP_003758606
28.7474	28.7726	29.0669	26.1287	26.8056	25.5267	26.045	26.3088	26.2827				+	DFT1_SALEM	9	9	9	65.7	65.7	65.7	27.166	0	73.901	1123800000	16	23.6	33.5	58.7	0	0	0	0	0	0	4	4	8	0	0	0	0	0	0	242	4.4328	0	2.65009	19.9957	XP_003767764.2	XP_003767764
29.6636	30.0741	29.7849	27.9679	26.4153	28.767	28.0702	27.0658	26.4411				+	DFT1_SALEM	27	27	27	41.7	41.7	41.7	97.024	0	130.31	3576300000	82	23.6	33.2	32.4	17.5	4.3	20.2	12.4	9.3	4.8	16	20	20	8	2	10	6	4	2	888	2.24645	0.00318688	2.64847	5.406	XP_003766449.2	XP_003766449
33.4502	33.5185	33.6762	32.1604	31.8709	32.1346	31.5197	31.2399	29.9441				+	DFT1_SALEM	54	54	54	64	64	64	90.879	0	323.31	46792000000	466	52.5	55.9	51.5	46.5	47.4	50.4	40.3	42	14.6	45	46	47	32	32	36	24	24	10	808	2.24553	0.00323653	2.64709	5.40281	XP_003769195.1	XP_003769195
29.0045	28.1877	28.2668	27.0602	26.7727	27.8519	25.3298	25.4738	26.7226				+	DFT1_SALEM	7	7	7	72.7	72.7	72.7	17.082	0	53.616	1296100000	27	34.4	65.6	65.6	22.7	22.7	22.7	0	7.1	7.1	4	6	6	3	3	3	0	1	1	154	2.17226	0.00382829	2.64425	5.15404	XP_012397416.1	XP_012397416
28.8173	29.08	28.9555	25.3928	26.0153	26.8307	25.8076	26.5867	26.5271				+	DFT1_SALEM	11	11	11	13.6	13.6	13.6	87.522	0	21.788	1246800000	29	9	11.7	13.6	0	0	0	1.5	0	0	7	10	10	0	0	0	1	0	0	779	3.268	0.00157122	2.64377	10.106	XP_012403925.1	XP_012403925
27.8017	27.7987	27.9164	25.8717	26.1114	26.3454	25.8359	24.9796	24.7796				+	DFT1_SALEM	16	16	16	25.5	25.5	25.5	81.128	0	43.959	815670000	25	10.3	11.5	12.4	5.1	6.4	2.8	2.3	1.6	1.6	6	7	8	3	4	2	1	1	1	707	2.89735	0.00169031	2.64061	8.09348	XP_012401501.1	XP_012401501
28.7284	28.9042	28.8667	28.163	27.5337	27.9773	27.0374	25.9868	25.5534				+	DFT1_SALEM	11	11	11	59.9	59.9	59.9	31.411	0	53.112	1702200000	35	43.3	39	18.8	26.7	33.9	33.2	9.7	10.5	0	7	8	3	6	6	5	2	1	0	277	2.3976	0.00232619	2.64057	5.9501	XP_003768077.1	XP_003768077
28.1996	28.0148	27.8582	25.6906	26.4488	26.4146	24.6504	25.3004	26.2028				+	DFT1_SALEM	5	5	5	46.7	46.7	46.7	19.891	0	18.358	611180000	13	46.7	28.4	28.4	0	0	0	0	0	0	5	4	4	0	0	0	0	0	0	169	2.33746	0.0025475	2.63964	5.72848	XP_003771020.1	XP_003771020
28.5833	28.5748	28.2096	25.8904	25.1944	25.4006	25.9093	26.2777	25.2903				+	DFT1_SALEM	10	10	10	50.2	50.2	50.2	28.354	0	30.844	937380000	24	28.2	38.6	37.8	0	0	0	5.4	0	5	5	9	7	0	0	0	1	0	1	241	2.9579	0.00152781	2.63012	8.3948	XP_012400780.1;XP_003773649.1	XP_012400780
28.0389	28.5283	28.4117	25.6684	27.9082	27.6696	25.8717	26.7716	24.4499				+	DFT1_SALEM	5	5	5	86.7	86.7	86.7	8.5286	0	22.566	1238100000	18	66.3	86.7	42.2	0	55.4	66.3	0	0	0	4	4	2	0	3	3	0	0	0	83	1.71883	0.00897181	2.62859	3.79986	XP_003766115.1	XP_003766115
28.1161	29.2695	28.6587	27.4126	28.0705	27.4301	26.4642	25.7456	25.9504				+	DFT1_SALEM	18	18	18	27	27	27	92.534	0	91.61	1595600000	46	7.7	25.4	16.6	7.7	8.5	7.7	0	0	0	5	16	10	4	4	4	0	0	0	832	2.5734	0.00197321	2.62804	6.63961	XP_012395263.1;XP_003757791.1	XP_012395263
28.2968	28.9025	28.2678	26.496	27.1286	27.2637	25.2752	26.4841	25.8343				+	DFT1_SALEM	11	11	11	67.7	67.7	67.7	18.85	0	43.817	1365300000	30	28.7	55.7	43.1	5.4	22.2	28.1	5.4	5.4	5.4	5	10	6	1	2	3	1	1	1	167	2.53026	0.0020431	2.6245	6.46443	XP_003765571.1	XP_003765571
29.7348	29.8652	29.5741	29.8922	29.611	29.4081	26.2122	28.7551	26.3364				+	DFT1_SALEM	7	7	7	39.6	39.6	39.6	21.145	0	43.937	4514300000	30	26.2	34.2	21.4	31	21.4	31	0	21.4	4.8	4	5	2	5	3	5	0	4	1	187	1.46337	0.0147693	2.62347	3.15328	XP_003770533.1;XP_012405624.1;XP_012405623.1	XP_003770533
30.7125	30.9171	30.9097	28.1662	29.1664	29.4716	28.7691	27.1397	28.7604				+	DFT1_SALEM	24	24	24	37.1	37.1	37.1	94.731	0	159.66	6582200000	113	26.4	30.3	28.3	8.3	18.4	21.5	16.3	4.8	11.5	17	21	18	5	9	13	8	3	5	852	2.06507	0.00504738	2.62341	4.80629	XP_012402070.1	XP_012402070
30.6699	30.9324	30.8763	29.7522	29.346	29.5189	28.6219	28.8169	27.1756				+	DFT1_SALEM	19	19	19	32.8	32.8	32.8	70.561	0	72.523	6749200000	124	14	28.8	24.7	17.3	16.5	21.2	12.4	10.3	4	8	14	14	11	9	11	6	6	2	643	2.12694	0.00459724	2.6214	5.0047	XP_012406143.1	XP_012406143
28.9189	28.3584	28.2706	24.7552	27.2231	28.5968	27.6831	24.6094	25.3958				+	DFT1_SALEM	5	5	5	21.1	21.1	21.1	24.534	0	9.8278	1520300000	30	21.1	14.4	21.1	5.7	9.1	16.7	10	5.7	4.3	5	3	5	1	2	3	2	1	1	209	1.30052	0.0217272	2.61988	2.7753	XP_012408200.1	XP_012408200
30.1905	30.1953	29.8607	25.3162	26.9216	27.4257	27.8381	27.7602	26.7896				+	DFT1_SALEM	6	6	6	15.9	15.9	15.9	48.48	0	80.37	3294700000	33	12.3	15.9	12.3	3.9	7.2	6.3	6.8	6.8	3.9	5	6	5	1	2	2	2	2	1	414	2.74536	0.00175789	2.61952	7.37962	XP_003760924.2	XP_003760924
29.2121	29.2298	29.3567	27.0374	26.1965	27.5158	26.8727	26.4226	26.6471				+	DFT1_SALEM	16	16	1	18.3	18.3	1	102.62	0	32.932	1995100000	55	11.1	14.5	12	7.8	2.4	3.5	3	1.4	4	10	12	11	6	2	3	2	1	3	915	4.34671	0	2.61875	19.0206	XP_012409264.1;XP_012409262.1	XP_012409264
28.56	28.5748	28.6738	24.2874	27.513	27.686	26.2512	26.0452	25.6705				+	DFT1_SALEM	8	8	8	42.6	42.6	42.6	27.518	0	32.63	1306600000	21	33.1	24.8	19.8	5.8	10.3	10.3	0	4.5	0	5	5	5	1	2	2	0	1	0	242	3.94471	0.000279365	2.61388	15.0504	XP_012396332.1	XP_012396332
28.6869	28.5504	28.6044	25.6066	26.8527	25.7266	25.9418	25.623	26.4458				+	DFT1_SALEM	13	13	12	22.7	22.7	21.4	86.283	0	50.61	932260000	23	12.4	16	12.4	0	0	0	0	0	0	8	9	7	0	0	0	0	0	0	775	3.37244	0.00162723	2.61039	10.7519	XP_012406868.1;XP_012406863.1	XP_012406868
27.9815	28.4504	28.5368	27.6534	24.216	25.3356	26.3942	25.5982	25.1742				+	DFT1_SALEM	18	16	14	14.5	13.6	12.5	211.63	0	62.274	978940000	33	9.7	5.4	9.3	5.5	0.5	1	0.5	0	0.5	11	8	12	6	1	2	1	0	1	1834	2.55163	0.00201905	2.60069	6.55069	XP_003759539.1	XP_003759539
29.4974	29.8888	29.6574	28.6246	28.2451	28.6386	27.3618	28.1129	25.7668				+	DFT1_SALEM	16	16	16	67.4	67.4	67.4	26.045	0	77.4	3153000000	64	42.7	65.6	55.5	29.5	23.8	23.3	25.6	21.1	10.1	10	12	11	6	5	5	5	3	1	227	1.685	0.00978411	2.60069	3.71002	XP_003768850.1	XP_003768850
27.5606	27.4229	27.2374	26.0343	24.3632	25.9946	24.3529	23.5549	26.5186				+	DFT1_SALEM	9	9	9	20.5	20.5	20.5	51.874	0	16.082	406020000	11	7.3	12.7	12.5	0	3.9	0	0	0	0	4	6	5	0	1	0	0	0	0	464	1.36327	0.0183821	2.59813	2.91814	XP_003758089.1	XP_003758089
32.4803	32.4738	32.621	31.4516	31.544	31.3931	30.4706	29.8738	29.4374				+	DFT1_SALEM	26	26	26	64.1	64.1	64.1	33.674	0	198.52	22867000000	219	62.5	61.8	64.1	55.3	55.3	43.4	32.9	26.6	20.1	23	23	26	14	16	12	11	6	6	304	2.99134	0.0013	2.59772	8.56556	XP_012401172.1;XP_012401173.1	XP_012401172
27.4476	27.3663	27.597	25.6909	27.2276	25.1371	24.0412	25.3653	25.2457				+	DFT1_SALEM	10	10	10	62.3	62.3	62.3	26.583	0	35.801	479370000	16	42.3	30.1	37.7	0	0	0	0	0	0	6	5	7	0	0	0	0	0	0	239	2.42136	0.00225614	2.58624	6.0396	XP_012396068.1	XP_012396068
28.3844	28.499	28.3191	27.2673	27.5823	27.2175	25.0682	26.0541	26.322				+	DFT1_SALEM	10	10	10	30.6	30.6	30.6	29.174	0	22.311	1315100000	28	17.4	27.1	30.6	20.9	22.5	8.9	0	3.5	0	5	8	9	5	5	2	0	1	0	258	2.59295	0.0019303	2.58604	6.72036	XP_003772854.1	XP_003772854
28.3203	28.4429	28.5603	28.3938	28.6846	28.3326	25.5728	24.7977	27.1962				+	DFT1_SALEM	15	15	15	26.7	26.7	26.7	92.964	0	76.749	1636000000	43	13.7	13.6	17.2	18.5	15.9	11.2	0	0	0	6	7	8	10	8	7	0	0	0	839	1.65882	0.0103942	2.5856	3.6414	XP_012399925.1	XP_012399925
27.7333	27.8148	28.289	26.5624	26.5848	24.304	26.3875	24.1179	25.5826				+	DFT1_SALEM	9	9	9	29.4	29.4	29.4	43.097	0	58.112	781790000	27	21.5	23.1	23.4	0	3.9	1.8	5.8	0	3.9	6	7	7	0	1	1	2	0	1	381	1.7047	0.00933608	2.58302	3.76216	XP_012400304.1	XP_012400304
29.1736	28.727	28.9375	27.8201	27.1324	27.1121	27.9056	25.4277	25.7609				+	DFT1_SALEM	17	17	17	18.6	18.6	18.6	102.21	0	46.017	1921800000	63	13.5	14.4	14.3	4.7	4.3	4.1	6.6	1.8	1.8	12	12	12	3	3	3	5	1	1	876	1.51557	0.012834	2.58126	3.27971	XP_003764063.1	XP_003764063
29.2819	29.1726	29.9544	30.1506	30.6605	30.4978	26.8465	27.7905	26.0283				+	DFT1_SALEM	40	40	40	35.9	35.9	35.9	169.28	0	267.35	5046800000	116	9.4	12.8	15.3	22.3	24.7	23.1	3.8	6.8	1.2	11	12	17	22	25	23	4	7	2	1538	1.98897	0.00553411	2.58119	4.57047	XP_012396855.1;XP_012396856.1;XP_012396857.1;XP_012396858.1	XP_012396855
28.0982	28.2713	28.4683	25.5497	25.6057	25.6143	25.8966	26.2821	24.9352				+	DFT1_SALEM	18	18	18	18.1	18.1	18.1	140.78	0	26.954	902180000	26	5.5	12	11.6	1	0	1	1	1.1	0	6	10	13	1	0	1	1	1	0	1263	2.4661	0.00228414	2.57468	6.21117	XP_012403400.1	XP_012403400
28.8445	29.0097	28.4912	27.9697	27.6132	28.1461	27.682	24.8073	26.1346				+	DFT1_SALEM	9	9	9	36.2	36.2	36.2	38.958	0	45.625	1901000000	37	32.9	28.6	26.5	9.6	7.6	9.6	8.7	3.5	0	8	7	7	2	2	2	2	1	0	343	1.41876	0.0166794	2.57384	3.04734	XP_003761227.1	XP_003761227
29.3437	29.2035	28.8463	27.3546	26.1798	27.556	25.8815	25.3893	28.4084				+	DFT1_SALEM	4	4	4	21.7	21.7	21.7	32.75	0	151.88	2139000000	21	21.7	13.3	21.7	21.7	8.7	13.3	8.7	8.7	13.3	4	2	3	3	1	2	1	1	2	286	1.27395	0.0232066	2.57146	2.71581	XP_012399357.1	XP_012399357
29.1533	29.2696	29.1659	25.8233	26.855	26.738	26.9851	26.7776	26.1154				+	DFT1_SALEM	15	15	15	33.6	33.6	33.6	60.11	0	115.07	1935900000	56	25	30.6	25.4	5.6	8.2	8.2	9	8.2	6.3	10	12	11	2	3	3	3	3	2	536	3.19995	0.00145794	2.57026	9.70495	XP_003758861.1;XP_012396115.1	XP_003758861
27.5766	27.9271	28.8327	27.3928	26.3107	27.464	24.849	24.9711	26.8209				+	DFT1_SALEM	10	10	10	20.8	20.8	20.8	55.48	0	16.354	1089100000	30	12	15.5	13.1	3.3	1.4	3.3	0	3.3	3.3	6	7	7	2	1	2	0	2	2	490	1.59136	0.0113889	2.5651	3.46829	XP_012408181.1;XP_003760492.1	XP_012408181
27.328	27.2302	27.5157	24.9972	25.8159	25.4593	24.2091	24.6497	25.5279				+	DFT1_SALEM	10	10	10	30.1	30.1	30.1	48.99	0	23.807	524470000	21	14.2	20	15.9	0	3.7	3.7	6.1	6.1	0	4	7	5	0	1	1	2	2	0	429	2.52947	0.00203725	2.56242	6.46124	XP_003763614.1;XP_012399953.1	XP_003763614
28.4669	28.1156	28.9612	25.0771	28.2096	27.6782	25.6148	26.8817	25.3721				+	DFT1_SALEM	19	19	19	30	30	30	82.571	0	40.794	1500800000	46	17.5	14.9	20.4	9	13.4	10.1	0	5.4	0	11	8	12	6	8	5	0	3	0	724	2.07629	0.00499949	2.55835	4.84181	XP_012399536.1;XP_012399535.1;XP_012399534.1;XP_012399533.1	XP_012399536
28.5333	28.2641	28.6383	27.9912	28.0007	27.899	26.6287	25.9767	25.1627				+	DFT1_SALEM	16	16	16	24	24	24	118.27	0	138.85	1528600000	49	14.7	14	17.1	13.8	7.1	6.7	4.8	1.7	0	8	7	10	8	4	5	3	1	0	1069	2.3651	0.00246017	2.55586	5.82948	XP_012400727.1;XP_012400731.1	XP_012400727
29.5121	29.2863	29.2726	28.8443	28.4317	29.2126	27.8919	25.9867	26.5428				+	DFT1_SALEM	21	20	17	36.5	34.5	30.2	76.599	0	100.99	3121500000	74	20.5	23.2	20.5	23.2	19.7	19.7	12.9	6.6	8.5	12	13	13	12	10	10	7	3	4	669	1.95435	0.00582559	2.54988	4.46605	XP_012405329.1;XP_012405323.1;XP_012405338.1;XP_012404481.1	XP_012405329
31.8567	31.6243	31.835	29.9738	29.5137	29.9527	29.5477	29.2452	28.8827				+	DFT1_SALEM	26	26	26	55.7	55.7	55.7	44.343	0	163.63	12226000000	137	47.5	45.5	54.5	34.6	20.1	36.3	28.4	25.6	17.7	18	19	22	11	5	11	8	7	4	402	3.609	0.00128976	2.54683	12.3626	XP_012405285.1	XP_012405285
29.3449	29.6014	29.6446	28.9854	29.2246	28.7681	28.6477	24.6704	27.6324				+	DFT1_SALEM	18	18	18	43.5	43.5	43.5	60.603	0	79.771	3573600000	80	24.5	27.5	29.2	24.3	21.4	20.6	21	2.4	8.2	10	11	12	8	8	8	8	1	3	538	0.998146	0.0451283	2.54677	2.12805	XP_003767582.1	XP_003767582
28.2111	28.5712	28.4182	28.4737	29.4144	29.3674	26.0708	25.4393	26.0502				+	DFT1_SALEM	4	4	2	46.7	46.7	24.4	5.1738	0	13.601	1830100000	20	42.2	24.4	24.4	46.7	24.4	42.2	0	0	0	2	2	1	2	2	3	0	0	0	45	3.40791	0.00169882	2.54671	10.98	XP_012401994.1	XP_012401994
29.452	28.1255	30.093	27.2304	26.7163	27.7628	26.398	26.6065	27.0284				+	DFT1_SALEM	28	25	25	33.8	30.8	30.8	114.18	0	124.31	2431100000	50	19.5	13.5	24.6	9.6	2.1	5.3	3.8	1.4	2.3	17	11	19	7	2	4	3	1	2	981	1.85825	0.00699687	2.54582	4.18523	XP_012398872.1;XP_012398871.1;XP_012398870.1	XP_012398872
28.4091	28.807	28.7452	26.8227	26.6221	26.454	25.831	26.6244	25.8689				+	DFT1_SALEM	15	15	15	16.4	16.4	16.4	153.27	0	75.886	1206700000	43	12.3	12.5	13.6	3	3	3.6	2.6	0	0	11	11	11	3	3	3	2	0	0	1379	3.05273	0.00137788	2.5457	8.88735	XP_003762329.1;XP_012398956.1;XP_012398958.1	XP_003762329
28.1565	28.7624	28.7095	27.8755	27.385	27.7054	26.2944	25.7615	25.9509				+	DFT1_SALEM	3	3	3	33.1	33.1	33.1	14.73	0	15.146	1561600000	13	33.1	33.1	33.1	21.8	21.8	21.8	6.5	6.5	6.5	3	3	3	2	2	2	1	1	1	124	3.28584	0.00159649	2.54051	10.2137	XP_003756649.1;XP_012406458.1	XP_003756649
28.3036	28.281	28.1989	27.5831	27.7113	27.4416	25.961	25.2806	25.9292				+	DFT1_SALEM	8	8	8	49.4	49.4	49.4	18.028	0	28.055	1297000000	42	48.8	49.4	43.8	33.1	21.2	25.6	9.4	5	5	7	7	6	4	3	4	2	1	1	160	3.46108	0.00179286	2.53761	11.3306	XP_012405847.1;XP_012408724.1	XP_012405847
28.5278	28.1893	27.9588	27.1545	26.3831	24.8977	24.9709	26.0461	26.1001				+	DFT1_SALEM	8	8	8	24.6	24.6	24.6	68.068	0	139.94	949390000	24	21.4	22.9	18.8	12.3	6	0	0	2.1	2.1	6	7	6	4	2	0	0	1	1	585	2.47604	0.00221637	2.51956	6.24986	XP_003756831.1	XP_003756831
29.2335	29.4428	28.9064	25.9085	26.6336	26.9478	28.5241	26.2341	25.2784				+	DFT1_SALEM	8	8	8	35.2	35.2	35.2	24.732	0	81.787	1769800000	34	28.6	35.2	24.2	0	0	0	26	10.6	6.6	7	7	6	0	0	0	5	2	1	227	1.2116	0.0266509	2.51532	2.57838	XP_012403636.1	XP_012403636
28.7957	29.1541	28.9319	27.3489	27.348	26.8631	25.6235	26.6847	27.0421				+	DFT1_SALEM	5	5	5	36.2	36.2	36.2	11.641	0	21.146	1595900000	39	36.2	28.6	28.6	28.6	28.6	28.6	17.1	28.6	17.1	4	3	3	3	4	2	1	3	1	105	2.3362	0.00254273	2.51045	5.7239	XP_012407404.1	XP_012407404
27.8123	27.524	27.76	25.4968	26.0955	26.7618	24.2579	25.5261	25.7846				+	DFT1_SALEM	13	13	12	20	20	19.2	91.714	0	53.89	593610000	23	15.8	7.3	13.4	0	0	2.7	2.2	0	0	11	5	8	0	0	1	1	0	0	803	2.19415	0.00352179	2.50926	5.22739	XP_012408656.1;XP_012408654.1;XP_012408655.1	XP_012408656
30.5444	30.441	30.1333	29.5645	29.688	28.9758	28.8657	28.7648	25.961				+	DFT1_SALEM	7	7	7	79.2	79.2	79.2	10.403	0	62.558	5833700000	57	79.2	79.2	79.2	68.8	79.2	34.4	61.5	44.8	16.7	6	6	6	5	6	3	4	4	1	96	1.22792	0.0258534	2.50909	2.61406	XP_003771593.1	XP_003771593
28.1689	29.2067	28.6507	25.1964	26.4	26.9038	26.4134	26.8633	25.2301				+	DFT1_SALEM	16	16	16	39.2	39.2	39.2	44.41	0	34.207	1546900000	51	12.4	31.9	30.4	5.6	13.2	12.9	6.6	13.4	3	6	14	12	2	4	5	2	4	1	395	1.92618	0.00613048	2.50651	4.3824	XP_012399137.1	XP_012399137
29.2137	29.5655	29.5967	29.4215	25.2536	29.2768	28.9294	25.1744	26.753				+	DFT1_SALEM	15	3	3	38.3	12	12	39.631	0	127.17	3796800000	28	29.7	27.4	30	34.3	27.4	27.7	34.3	28.9	25.4	10	9	10	10	9	10	11	10	9	350	1.07548	0.0372246	2.50636	2.28795	XP_012407589.1;XP_012407588.1;XP_012407591.1;XP_012407590.1	XP_012407589
28.2339	28.3017	28.2971	25.0064	25.5427	28.384	25.0407	27.5221	24.7561				+	DFT1_SALEM	5	5	5	8.5	8.5	8.5	82.371	0	10.728	1209300000	15	4.6	4.6	5.3	4.2	2.1	5.3	0	0	0	3	3	3	2	1	3	0	0	0	714	1.33368	0.0199527	2.50457	2.85035	XP_012404658.1	XP_012404658
30.9326	30.9096	30.8695	30.4534	30.2342	30.3264	28.8431	28.7877	27.5672				+	DFT1_SALEM	30	30	30	45.8	45.8	45.8	113.02	0	237.95	8660300000	140	32.6	31.9	23.6	33.7	21.5	22	10.9	9	4.2	23	22	18	17	13	14	7	5	2	1036	2.41329	0.00224274	2.50455	6.00908	XP_003761952.1	XP_003761952
29.0377	29.6466	29.1626	28.0304	28.5902	27.5189	27.3367	27.652	25.3451				+	DFT1_SALEM	9	9	9	50.8	50.8	50.8	26.681	0	188.4	2605400000	37	30.3	40.3	35.3	34	29.4	20.2	21.8	21.8	0	6	7	6	4	4	2	3	3	0	238	1.54756	0.0121515	2.50437	3.35856	XP_003755438.1;XP_012396746.1	XP_003755438
27.7473	27.4156	27.5752	27.1096	25.5083	26.2693	24.595	25.3197	25.3179				+	DFT1_SALEM	8	8	8	31.1	31.1	31.1	44.801	0	65.892	717660000	22	23.8	20.6	25.7	14.2	0	4.4	0	0	2.9	6	5	6	3	0	2	0	0	1	408	3.18837	0.00143119	2.50181	9.63818	XP_003756683.1	XP_003756683
27.7405	28.1432	28.326	28.3515	28.3192	28.0091	25.6385	25.3674	25.7041				+	DFT1_SALEM	5	5	5	15.1	15.1	15.1	36.03	0	24.77	1550800000	25	8.2	8.2	12.6	8.2	10.4	8.2	8.5	3.8	3.8	2	2	3	2	3	2	2	1	1	318	3.61667	0.00130684	2.49991	12.4185	XP_012397444.1	XP_012397444
29.4495	29.9837	29.9806	25.8427	28.6777	27.9497	26.8666	27.3673	27.6863				+	DFT1_SALEM	16	16	16	26.9	26.9	26.9	74.621	0	66.42	3478200000	54	19.4	22.5	23.8	2.7	12.9	8.9	4.9	4.9	1.8	10	12	13	1	6	4	3	2	1	676	2.95888	0.00153102	2.49792	8.39976	XP_003773339.2	XP_003773339
27.4839	27.4766	27.6093	25.4535	25.0898	25.3678	25.4561	24.1372	25.4914				+	DFT1_SALEM	9	9	9	9.3	9.3	9.3	159.83	0	97.084	641210000	19	3.7	7	6.9	1.7	1.9	0	0	1.9	0	4	6	6	1	1	0	0	1	0	1478	2.29401	0.00290049	2.49502	5.57262	XP_012408355.1	XP_012408355
28.1056	28.3334	28.6456	25.419	26.5379	27.0471	24.7176	26.3196	26.5701				+	DFT1_SALEM	20	20	14	11.9	11.9	9.7	291.92	0	51.779	1094100000	33	4.3	5.7	7.2	1.2	0	1.8	0.7	0.4	0	8	10	12	3	0	3	1	1	0	2594	1.84483	0.00707597	2.49245	4.14704	XP_003755857.1	XP_003755857
28.533	28.1244	28.3598	28.5563	27.7585	28.2422	26.1124	25.3847	26.0587				+	DFT1_SALEM	15	15	15	16.2	16.2	16.2	142.35	0	46.776	1385300000	37	10.4	5.6	11.7	7.9	6.4	7.8	0	0	0	10	6	11	6	4	6	0	0	0	1303	3.16065	0.00153333	2.48714	9.48013	XP_003768985.1	XP_003768985
28.9931	28.6777	28.9202	27.9699	27.8343	28.0479	25.9221	26.0173	27.1903				+	DFT1_SALEM	8	8	8	27.1	27.1	27.1	25.334	0	8.6766	1868000000	34	27.1	26.7	15.3	10.2	16.9	13.1	0	0	5.5	6	7	4	2	4	3	0	0	1	236	2.39453	0.00231865	2.48709	5.93862	XP_003760923.2	XP_003760923
28.8746	29.2236	28.8719	29.501	29.1683	29.0692	27.097	26.8304	25.5921				+	DFT1_SALEM	14	14	14	31.2	31.2	31.2	55.616	0	51.178	3051100000	66	17.6	24.1	26.9	27.9	21.9	20.9	6.7	3.8	0	7	10	12	12	10	9	3	2	0	494	2.18441	0.00373629	2.48354	5.19463	XP_003772499.2;XP_012407123.1	XP_003772499
28.974	27.9552	28.3198	25.0794	25.5268	26.3138	26.3617	26.5737	24.8722				+	DFT1_SALEM	19	19	18	14.4	14.4	13.5	187.31	0	39.496	1048900000	36	8.9	7.6	7.4	0.8	3.6	0.8	2.7	2.7	2.5	12	9	10	1	4	1	3	2	3	1650	1.80973	0.00732984	2.48047	4.04826	XP_012404637.1;XP_012404636.1	XP_012404637
28.4531	28.0256	28.3694	26.7091	26.1076	26.6648	25.8383	24.9875	26.5995				+	DFT1_SALEM	11	11	11	44.3	44.3	44.3	40.035	0	44.236	1010500000	25	23.8	24	29	19.9	6.3	13.7	0	3	0	6	6	7	5	2	3	0	1	0	366	2.16092	0.00399782	2.47428	5.11633	XP_003768695.1;XP_012404077.1	XP_003768695
29.9628	29.6202	30.1464	27.5228	27.095	27.4293	27.1525	27.5296	27.6312				+	DFT1_SALEM	36	36	36	16.1	16.1	16.1	314.48	0	123.94	3230500000	92	9.4	8.3	11.2	3.5	2	2.5	1.9	2	1.4	20	18	25	7	5	5	4	5	2	2775	3.50899	0.00172745	2.47201	11.6555	XP_003771121.1	XP_003771121
28.2022	27.9692	28.4366	29.7398	29.5144	29.6473	25.3436	26.1346	25.7206				+	DFT1_SALEM	16	16	16	55.1	55.1	55.1	46.238	0	70.803	2451200000	55	13.3	15.5	15.2	41.1	25.1	41.8	0	0	0	4	5	5	10	8	11	0	0	0	414	3.13016	0.00148941	2.46978	9.30901	XP_003772119.1	XP_003772119
27.8447	27.8085	27.9829	24.6573	26.8126	26.3276	25.0399	24.7838	26.4101				+	DFT1_SALEM	11	11	11	24.7	24.7	24.7	59.899	0	32.282	903310000	31	14.1	16.7	16.8	2.4	0	2.4	5.7	2.4	2.4	6	7	6	1	0	1	2	1	1	546	2.08221	0.00503313	2.46747	4.86063	XP_012407035.1	XP_012407035
29.1507	29.6179	28.8799	28.2018	28.2272	28.3136	27.4041	27.3031	25.5406				+	DFT1_SALEM	19	19	19	41.1	41.1	41.1	64.247	0	69.683	2502400000	50	17.5	19.1	22.8	19.5	22.5	17.7	6	3	3.2	9	9	11	7	8	7	3	2	1	565	1.73413	0.00869231	2.46691	3.84094	XP_012396521.1	XP_012396521
33.8004	33.6281	33.6855	32.5635	32.7369	32.103	31.1746	31.2665	31.2851			+	+	DFT1_SALEM	14	14	14	58.1	58.1	58.1	11.703	0	41.543	53270000000	276	53.3	56.2	56.2	49.5	56.2	49.5	49.5	49.5	49.5	10	12	12	8	13	10	10	9	8	105	5.64537	0	2.46259	40.3122	CON__P62894	CON__P62894
29.1269	28.2461	29.0289	27.9469	24.2621	26.774	25.7786	25.7537	27.4884				+	DFT1_SALEM	31	18	17	25.3	18.1	17.1	161.8	0	62.73	1583000000	33	12	10.2	17.7	7.4	7.4	7	5.4	6.8	3.4	17	14	18	11	10	9	7	9	6	1422	1.73943	0.0086398	2.46041	3.85524	XP_012408237.1	XP_012408237
28.0119	27.4353	27.8238	25.4292	25.445	26.3146	26.0876	24.47	25.3379				+	DFT1_SALEM	15	10	9	40	28.5	26	55.487	0	46.681	599170000	18	26	22.5	27.7	10	5.9	8	3.5	3.5	4.5	10	10	11	4	2	2	1	1	1	488	2.10826	0.00483281	2.45851	4.94415	XP_003771822.1	XP_003771822
34.4128	34.7497	34.6375	32.3859	32.3704	32.6994	32.3758	32.1138	31.939				+	DFT1_SALEM	35	35	33	69.6	69.6	66.9	46.709	0	323.31	91582000000	441	59.9	67.4	69.1	51.2	47.8	44	36.5	39.9	34.5	29	33	33	22	19	18	14	15	14	414	3.96868	0.000288525	2.45713	15.2625	XP_012401888.1;XP_003766019.1	XP_012401888
29.2208	28.749	29.0858	28.4248	28.2062	28.5325	27.7272	25.8886	26.073				+	DFT1_SALEM	43	43	43	18.5	18.5	18.5	316.25	0	101.23	2300700000	100	10.3	8.7	8.2	5.2	4.1	5.1	1.7	1	0.2	25	22	20	11	10	12	4	2	1	2801	1.82277	0.00726634	2.45559	4.08478	XP_012396886.1;XP_012396885.1;XP_012396887.1	XP_012396886
28.6847	29.07	28.8006	26.9714	27.2785	26.2185	25.5283	26.9277	26.7346				+	DFT1_SALEM	5	5	5	31.7	31.7	31.7	24.548	0	60.335	1498300000	23	19.9	31.7	31.7	11.8	19.5	12.2	13.1	12.2	0	3	5	5	2	3	2	2	2	0	221	2.25207	0.00319812	2.45489	5.42546	XP_012398372.1	XP_012398372
27.8674	27.8292	28.2103	28.0136	28.063	27.97	25.1913	25.8068	25.5501				+	DFT1_SALEM	13	11	11	22.4	19.2	19.2	63.744	0	28.614	1153900000	46	10	13.1	13.6	13.6	13.6	17.5	0	1.2	3.1	6	7	7	8	8	10	0	1	2	572	3.46705	0.00180251	2.45291	11.3706	XP_012402421.1	XP_012402421
28.3753	28.2889	28.4799	29.1207	28.7752	28.6594	27.9102	24.6403	25.2522				+	DFT1_SALEM	8	8	8	38.5	38.5	38.5	31.015	0	89.825	2524500000	48	26.1	28.3	32.9	32.9	28.3	32.5	12.7	9.5	9.5	4	4	7	7	5	5	2	1	1	283	1.14494	0.0307824	2.44717	2.43461	XP_003762971.1	XP_003762971
28.988	28.854	28.9317	28.7442	28.2019	28.4037	25.549	26.4402	27.4444				+	DFT1_SALEM	17	17	17	37.7	37.7	37.7	73.706	0	88.019	1995700000	51	21.8	32.6	25.3	6.9	10.8	13.4	0	0	0	10	14	11	3	5	6	0	0	0	656	1.95156	0.00581457	2.44669	4.45773	XP_012407287.1;XP_012407286.1	XP_012407287
28.6537	29.3233	29.3499	27.5472	28.2585	28.2511	27.5282	27.2328	25.2297				+	DFT1_SALEM	13	13	13	38.7	38.7	38.7	34.211	0	49.7	2533700000	53	17.7	38.7	24.8	18.7	22.3	19	13.5	10.3	3.2	6	12	10	5	6	5	3	3	1	310	1.49521	0.0132955	2.44538	3.23007	XP_003768512.1;XP_003768513.1;XP_012403930.1	XP_003768512
29.0904	28.4684	28.903	27.3245	26.1081	27.3856	26.3081	26.0876	26.73				+	DFT1_SALEM	6	6	6	13	13	13	51.388	0	12.124	1384800000	23	8.3	11.2	11.2	5.6	4.5	7.9	2.7	1.8	0	4	5	5	3	2	3	1	1	0	445	3.12463	0.00148203	2.44531	9.27832	XP_003772410.2	XP_003772410
28.339	28.7327	28.1614	24.9655	26.1922	25.1907	27.1713	24.9086	25.8231				+	DFT1_SALEM	5	5	5	35.2	35.2	35.2	11.989	0	23.625	1221500000	21	35.2	33.3	25.9	24.1	24.1	24.1	24.1	0	24.1	4	4	3	1	1	1	1	0	1	108	1.64329	0.0107448	2.44341	3.60111	XP_003769244.1	XP_003769244
27.9894	28.0792	28.3119	26.9179	24.5588	24.4548	26.2382	24.9711	25.8599				+	DFT1_SALEM	14	1	0	28.9	2.8	0	61.576	0	25.49	863910000	15	24.6	21.2	20.3	19.6	13.8	13.6	8.2	13.4	6.5	12	11	9	9	7	6	4	6	3	537	2.48555	0.0021363	2.43714	6.28703	XP_012400166.1	XP_012400166
28.4319	28.3839	28.3999	29.1521	29.3649	29.1601	26.7162	25.2446	25.9517				+	DFT1_SALEM	27	27	27	32	32	32	134.57	0	158.53	2383600000	79	10.6	12.5	13.7	18.4	15.1	17.3	4.6	1.7	0	9	11	12	14	13	12	4	2	0	1208	2.33673	0.00254432	2.43442	5.72583	XP_003769583.2;XP_012402315.1	XP_003769583
28.5073	28.727	29.0705	28.2341	27.2339	26.9188	27.0845	25.947	25.9702				+	DFT1_SALEM	23	23	23	23.5	23.5	23.5	120.33	0	58.373	1980700000	62	11.3	11.7	16.7	11	6.6	3.8	4.8	1.2	3.6	11	11	14	10	5	3	4	1	4	1068	2.39586	0.00232317	2.43439	5.94358	XP_012401743.1	XP_012401743
28.3613	28.5846	28.309	26.5781	26.6621	24.6664	25.8087	25.4713	26.6773				+	DFT1_SALEM	2	2	2	33.3	33.3	33.3	9.6228	0	27.826	1455700000	12	33.3	33.3	33.3	33.3	16.7	16.7	0	0	0	2	2	2	2	1	1	0	0	0	84	2.56165	0.00195575	2.43253	6.59148	XP_003759356.2	XP_003759356
27.7188	27.7367	27.7834	25.6867	25.7157	26.1109	26.3708	24.5494	25.0281				+	DFT1_SALEM	8	8	8	21.5	21.5	21.5	64.9	0	22.242	586020000	14	14.2	8.5	15.1	0	1.6	0	0	0	0	5	4	6	0	1	0	0	0	0	576	1.95058	0.00581182	2.43019	4.45479	XP_012398832.1	XP_012398832
27.9228	27.9058	28.1512	25.7379	26.7206	27.2159	26.0322	25.28	25.3774				+	DFT1_SALEM	14	14	14	9.2	9.2	9.2	208.9	0	42.743	669660000	27	5.8	6.1	6.2	0	1.1	0	0	0	0	9	9	9	0	1	0	0	0	0	1888	3.20883	0.00147368	2.43005	9.7564	XP_003768532.1	XP_003768532
27.7984	27.7773	27.8018	25.0136	27.0181	26.8032	24.927	25.7722	25.3897				+	DFT1_SALEM	5	5	5	22.3	22.3	22.3	32.059	0	24.538	584600000	14	17.3	20.1	22.3	0	4.9	0	0	4.9	0	3	4	4	0	1	0	0	1	0	283	3.23969	0.00151878	2.42953	9.93729	XP_012407208.1	XP_012407208
33.2949	32.9321	33.1047	30.9913	31.5121	31.3239	30.6314	30.6789	30.7393				+	DFT1_SALEM	32	32	32	63.4	63.4	63.4	61.316	0	258.79	31654000000	279	54.1	63	57	37.7	43.6	38.8	32	32.3	34.8	27	31	28	14	17	17	12	12	12	560	4.61337	0	2.42734	22.2033	XP_003774833.2	XP_003774833
32.3549	32.657	32.5898	31.8632	31.7166	31.9595	31.0131	30.3774	28.9633				+	DFT1_SALEM	28	27	27	57.5	55.7	55.7	56.54	0	323.31	25279000000	235	43.7	45.3	49.4	48.2	51.6	49.6	36.4	31.3	14.4	20	21	23	20	21	19	13	11	4	492	1.77177	0.00791955	2.41596	3.94325	XP_012401658.1	XP_012401658
28.1789	28.1939	28.3009	27.7169	27.3734	25.2248	25.4574	26.0598	25.9211				+	DFT1_SALEM	4	4	4	7.2	7.2	7.2	66.839	0	13.974	1226200000	18	5.3	7.1	5.3	4.9	5.1	3	2	2.1	2.1	3	3	3	2	2	1	1	1	1	607	3.68891	0.000671395	2.41183	12.957	XP_012398481.1;XP_012398482.1	XP_012398481
28.8065	27.4626	28.9572	26.792	25.5159	25.5037	25.6696	24.8387	27.5047				+	DFT1_SALEM	17	17	17	35.9	35.9	35.9	72.698	0	84.543	1095200000	38	19.9	15.9	22.8	6.2	4	3.5	2.3	2.3	0	11	7	12	2	2	2	1	1	0	649	1.22796	0.0258617	2.40445	2.61414	XP_012400541.1	XP_012400541
28.6204	29.1974	28.2566	27.5931	28.0177	26.6617	27.1407	26.8664	24.8594				+	DFT1_SALEM	8	8	6	50	50	41.8	16.847	0	51.002	1751300000	35	50	43.2	37	19.2	27.4	27.4	27.4	27.4	0	7	6	4	2	3	3	3	3	0	146	1.45043	0.0151704	2.40259	3.12235	XP_012402427.1	XP_012402427
32.7633	32.3635	32.3718	28.3345	29.0676	29.9738	30.2598	29.8611	30.1749				+	DFT1_SALEM	7	7	7	51.3	51.3	51.3	16.847	0	197.5	18803000000	95	51.3	48.1	51.3	25.6	37.8	46.2	46.2	37.8	46.2	7	6	7	2	3	4	4	4	5	156	3.74634	0.000726343	2.40093	13.4009	XP_003756621.1	XP_003756621
30.0877	30.7891	30.3939	26.7226	26.7981	25.7372	28.351	27.6964	28.0243				+	DFT1_SALEM	9	9	7	47.3	47.3	40.1	28.503	0	169.89	4315900000	49	35.1	43.5	35.1	7.3	11.5	11.1	30.9	27.9	27.9	6	8	7	2	3	3	5	4	4	262	3.00798	0.00131573	2.39962	8.65173	XP_012409040.1	XP_012409040
30.2059	31.0654	30.6173	30.0606	29.8168	29.8665	27.308	29.3387	28.0491				+	DFT1_SALEM	60	58	58	43.2	42.3	42.3	246.63	0	323.31	6841100000	150	21.5	30.8	18.5	14.4	13.6	12.8	4.8	12.7	4.1	29	44	27	19	17	16	7	16	5	2239	1.69189	0.0096383	2.39764	3.72821	XP_003757458.1;XP_012409402.1;XP_012409403.1;XP_012409401.1;XP_012409404.1	XP_003757458
30.865	30.8498	30.6937	29.0367	28.8436	28.6046	28.9739	28.149	28.1068				+	DFT1_SALEM	14	14	14	52.6	52.6	52.6	30.133	0	55.705	7084400000	76	35.3	49.6	42.6	28.7	23.5	20.6	23.2	14.3	14.3	9	12	11	7	6	5	6	3	3	272	2.94351	0.00162487	2.39288	8.3223	XP_012405287.1	XP_012405287
31.7736	31.5763	31.8966	30.3699	31.125	31.0912	29.0135	29.2438	29.8131				+	DFT1_SALEM	18	18	18	43.2	43.2	43.2	44.108	0	303.76	15304000000	137	38.3	41.3	33	22.1	33.7	35.7	19.2	17	19.4	14	16	15	7	11	12	5	5	6	412	3.14113	0.00150251	2.39201	9.37026	XP_012399013.1	XP_012399013
32.0707	32.4211	32.3254	31.077	30.7066	31.0205	30.0636	29.9121	29.6667				+	DFT1_SALEM	29	29	29	66	66	66	54.007	0	228.68	20091000000	208	57.3	62.9	55.8	50.8	39.4	40.2	27.3	25.4	33.5	22	24	23	16	13	14	9	8	10	480	3.97759	0.000295302	2.3916	15.3421	XP_012405963.1	XP_012405963
27.9733	27.8338	28.007	25.1514	25.5456	25.8268	24.7914	25.0891	26.7684				+	DFT1_SALEM	14	14	14	18.2	18.2	18.2	104.52	0	72.066	634430000	23	11.8	9.5	10	0	0	0	1.4	1.9	0	8	7	8	0	0	0	1	1	0	940	1.74361	0.00866162	2.38838	3.86654	XP_012407302.1	XP_012407302
28.8568	28.2908	28.1161	28.2793	27.1748	27.6287	26.2126	25.2263	26.6641				+	DFT1_SALEM	14	14	14	20.1	20.1	20.1	76.198	0	56.885	1480000000	44	18.3	15	14.1	9.5	7.3	6.7	0	0	0	12	9	8	6	4	4	0	0	0	687	2.11777	0.00481101	2.38692	4.97491	XP_012409151.1	XP_012409151
27.2572	27.3848	27.3416	26.453	25.133	26.4985	24.4888	25.225	25.1128				+	DFT1_SALEM	7	7	7	9.5	9.5	9.5	140.14	0	44.643	483770000	17	4	5.1	9.5	1.9	0	1.1	1.1	0	0	3	4	7	2	0	1	1	0	0	1239	3.29687	0.001625	2.38565	10.2808	XP_012406618.1	XP_012406618
28.2036	28.1414	27.9644	25.9055	25.4069	26.3184	25.5877	25.3406	26.2492				+	DFT1_SALEM	6	6	6	4.9	4.9	4.9	151.81	0	11.918	1278700000	21	4.3	2.3	2.9	0.5	0.7	0.5	0.5	0	0.5	5	3	4	1	1	1	1	0	1	1418	2.97347	0.0012737	2.37732	8.47392	XP_012395293.1	XP_012395293
27.6031	27.5292	27.7789	25.8081	27.6016	25.9772	25.5929	24.2691	25.9193				+	DFT1_SALEM	10	10	10	11.3	11.3	11.3	129.02	0	38.556	775300000	15	2.1	7.2	7.5	4.9	1.8	2.4	0	0	1	2	6	7	4	1	2	0	0	1	1173	2.01838	0.00532609	2.3766	4.66054	XP_012397783.1	XP_012397783
32.8528	32.9083	33.1313	30.9701	31.1265	31.0059	30.8893	30.4874	30.4127				+	DFT1_SALEM	17	17	17	62	62	62	31.169	0	258.97	30021000000	234	61	62	62	59.2	49.8	50.9	47	44.3	47	14	17	16	13	12	11	10	9	10	287	3.80491	0.000786704	2.3677	13.8688	XP_012400308.1;XP_012400306.1	XP_012400308
31.2969	31.5864	31.422	32.889	32.8925	33.165	28.1802	28.9905	30.0398				+	DFT1_SALEM	39	37	37	42.8	41.3	41.3	154.71	0	323.31	26586000000	266	22.3	21	19.6	25.2	26.1	23.8	8.6	14.8	18.8	19	19	17	24	23	24	6	11	13	1423	1.91206	0.00635576	2.36494	4.34087	XP_012399189.1	XP_012399189
30.1829	30.1215	30.1348	29.8399	29.7029	30.8772	28.3479	29.0192	25.9852				+	DFT1_SALEM	10	10	10	39.1	39.1	39.1	34.414	0	91.759	5989800000	67	24.7	31.2	24.1	30	18.8	24.1	4.4	24.1	2.8	5	6	5	7	5	5	1	5	1	320	1.20638	0.0267641	2.36233	2.567	XP_003761753.1	XP_003761753
28.5932	28.3087	28.305	25.5286	27.1212	25.9473	27.0357	26.3355	24.7493				+	DFT1_SALEM	13	13	13	20.7	20.7	20.7	92.584	0	25.57	877620000	22	15.1	15.2	14.6	1.7	0	0	3.3	0	0	8	9	9	1	0	0	1	0	0	815	1.58732	0.0114284	2.36209	3.45807	XP_003762303.1	XP_003762303
28.2851	27.7332	28.1548	27.3956	27.5224	27.2783	25.6686	25.868	25.5512				+	DFT1_SALEM	8	8	8	52.8	52.8	52.8	20.727	0	32.226	1079000000	34	32	38.8	47.2	29.2	24.2	27.5	5.1	8.4	0	5	6	7	4	3	4	1	1	0	178	3.61403	0.0013011	2.36179	12.3992	XP_003760392.1	XP_003760392
29.7314	29.6908	29.5462	28.1118	28.0343	27.957	27.2682	27.2702	27.3483				+	DFT1_SALEM	16	16	16	40.9	40.9	40.9	49.31	0	172.91	3139400000	69	27.3	37.4	34.2	18.8	16.6	14.5	9.4	6.9	4.9	10	13	13	6	7	6	3	3	2	447	5.54415	0	2.36053	38.0256	XP_012399232.1	XP_012399232
27.8546	27.6597	27.633	27.5961	28.1377	28.3333	25.0618	25.1441	25.8621				+	DFT1_SALEM	10	10	10	29.1	29.1	29.1	56.771	0	50.205	1059900000	25	10.2	19.2	11.8	11.8	16.8	18.8	0	0	0	3	6	4	4	5	6	0	0	0	501	3.0648	0.0013907	2.35975	8.95188	XP_012406838.1	XP_012406838
27.284	27.8003	27.5595	28.3565	27.9215	27.923	25.0278	24.7254	25.8316				+	DFT1_SALEM	9	9	9	42	42	42	25.069	0	17.238	1121600000	24	20.5	13.7	20.5	24.2	19.6	35.6	0	10	5	3	3	3	4	4	6	0	1	1	219	2.53808	0.00206087	2.35297	6.49586	XP_003764493.1	XP_003764493
31.0718	31.0107	31.1779	30.623	30.3349	30.5738	29.1546	29.2043	27.8437				+	DFT1_SALEM	33	33	33	39.8	39.8	39.8	128.19	0	188.25	9555500000	154	28.8	24.2	28.2	29.5	26	22	13	11.5	6.4	24	18	23	21	18	16	8	8	4	1165	2.20081	0.0035376	2.35262	5.24987	XP_012403915.1	XP_012403915
27.626	27.4235	27.31	27.0351	25.0727	25.2469	24.943	25.0536	25.3159				+	DFT1_SALEM	6	6	6	36.9	36.9	36.9	18.872	0	12.851	573010000	16	17.5	31.9	30.6	18.1	0	12.5	5	0	5	3	4	4	2	0	2	1	0	1	160	4.08161	0.000339768	2.34898	16.3018	XP_003757900.1	XP_003757900
28.3864	29.1684	29.7122	27.4555	27.4747	27.5939	27.5008	26.2391	26.4834				+	DFT1_SALEM	26	26	24	27.9	27.9	27.9	146.27	0	144.09	2238200000	72	14	14.5	18	6.6	5.7	3.8	8.4	2.2	1.3	14	16	18	6	6	4	6	2	1	1274	1.90012	0.00643916	2.34788	4.306	XP_003763764.1	XP_003763764
28.1305	28.2167	27.9254	25.5341	25.8101	25.3795	24.9654	26.8762	25.392				+	DFT1_SALEM	13	13	13	22.1	22.1	22.1	96.916	0	27.908	818680000	24	12	8.3	14.9	0	1.5	0	0	4.1	7.8	6	6	9	0	1	0	0	2	2	872	1.79504	0.00741522	2.3463	4.00742	XP_003773446.2	XP_003773446
28.1926	28.0817	27.7458	26.6071	26.8053	27.1317	25.2519	26.233	25.4971				+	DFT1_SALEM	8	8	8	35.8	35.8	35.8	40.687	0	30.566	902220000	33	27.5	22.3	17.4	17.4	18.7	10.5	0	0	0	7	5	5	5	4	3	0	0	0	363	2.71455	0.00168829	2.34603	7.24194	XP_012401402.1;XP_003765465.1;XP_012401401.1	XP_012401402
27.9797	28.2118	28.1095	25.71	26.8806	25.3702	24.3407	25.0284	27.8969				+	DFT1_SALEM	3	2	2	34.3	30.4	30.4	22.998	0	40.015	793930000	9	34.3	34.3	34.3	17.6	3.9	17.6	0	3.9	3.9	3	3	3	1	1	1	0	1	1	204	1.00846	0.0437892	2.345	2.14919	XP_003769445.1	XP_003769445
29.2473	29.5844	29.7923	28.1468	27.3596	28.4218	27.6851	27.5316	26.3732				+	DFT1_SALEM	12	12	12	21.9	21.9	21.9	69.197	0	60.429	2797000000	57	17.3	15.4	18.9	10.2	6.9	9.2	4.5	7.2	2.5	10	9	11	4	3	4	2	3	1	597	2.21175	0.0034966	2.34471	5.28696	XP_003774762.1	XP_003774762
32.3557	32.6434	32.4897	32.3689	32.2646	32.1979	30.6914	30.2054	29.5655				+	DFT1_SALEM	58	58	58	52.3	52.3	52.3	150.96	0	323.31	27973000000	350	35.5	44.8	45.7	40	35.4	37.1	19.4	13.4	13	35	44	43	39	34	32	15	11	8	1334	2.65008	0.00178872	2.34219	6.96114	XP_012398557.1;XP_012398556.1;XP_003761880.1;XP_012398558.1	XP_012398557
27.8001	27.3193	27.6335	25.1973	25.6409	26.0831	25.4664	24.6717	25.5982				+	DFT1_SALEM	8	8	8	29.5	29.5	29.5	37.256	0	11.842	468330000	16	21.1	13.7	18.6	0	0	2.8	0	0	0	6	4	5	0	0	1	0	0	0	322	2.72002	0.00169831	2.33887	7.26622	XP_012408720.1	XP_012408720
31.8304	31.5599	31.8854	30.1925	29.7846	30.0259	29.9881	29.5272	28.747				+	DFT1_SALEM	20	20	20	39.8	39.8	39.8	61.2	0	246.07	15261000000	197	28.8	37.4	39.8	30.1	30.6	33.9	24.2	19.3	19.6	15	16	18	11	12	13	10	7	8	545	2.46811	0.00228887	2.3378	6.21897	XP_003762545.1	XP_003762545
29.1087	28.6681	27.5347	28.9108	28.2238	27.8025	25.6687	26.0606	26.5734				+	DFT1_SALEM	4	4	4	65.5	65.5	65.5	9.5848	0	65.024	1605000000	17	50.6	50.6	56.3	56.3	50.6	39.1	9.2	0	9.2	3	3	2	2	3	2	1	0	1	87	1.91522	0.00631948	2.33628	4.35015	XP_012397908.1;XP_003763110.1	XP_012397908
28.0252	27.9335	27.6695	27.2033	25.9261	25.7221	26.4095	25.3291	24.8811				+	DFT1_SALEM	13	13	13	15.3	15.3	15.3	167.36	0	43.572	610880000	24	7.5	11.4	10.4	0	0.9	0	0.9	0	0	7	9	9	0	1	0	1	0	0	1551	2.12965	0.00460703	2.3362	5.01353	XP_012398261.1	XP_012398261
27.9103	28.235	27.6996	25.303	26.3973	25.6493	25.056	25.7923	25.9881				+	DFT1_SALEM	7	7	7	13.6	13.6	13.6	58.11	0	23.79	726550000	20	13.6	13.6	13.2	2.4	4.1	2.6	2.6	2	2.4	6	6	5	1	1	1	2	1	1	509	2.70909	0.00168403	2.33615	7.21778	XP_012405938.1	XP_012405938
28.3574	28.1935	28.7317	28.8937	28.5482	25.3486	26.4652	25.691	26.1408				+	DFT1_SALEM	4	4	4	34.1	34.1	34.1	19.626	0	169.96	1682100000	24	34.1	34.1	15	26.6	26.6	12.7	7.5	7.5	7.5	3	3	2	2	2	2	1	1	1	173	2.97082	0.00126964	2.32852	8.4604	XP_003761925.1	XP_003761925
31.4363	31.5005	31.8777	30.2556	30.2481	30.1459	29.2716	29.5821	28.9792				+	DFT1_SALEM	14	14	14	54.9	54.9	54.9	31.065	0	151.04	11857000000	109	46.5	48.7	46.9	39.2	42.1	42.1	25.3	28.2	20.1	10	11	10	7	9	9	5	6	3	273	3.33015	0.00155901	2.3272	10.4858	XP_003767057.1	XP_003767057
27.4874	27.3392	27.4748	27.2187	27.6074	25.6094	25.4154	24.9863	24.9201				+	DFT1_SALEM	7	7	7	25.1	25.1	25.1	35.057	0	7.5633	634020000	21	17.9	11.1	17.9	3.6	10.4	4.9	2.3	0	0	5	3	5	1	3	2	1	0	0	307	3.86085	0.000520231	2.32649	14.3304	XP_003757513.2;XP_012409458.1	XP_003757513
28.2389	28.0436	28.1925	28.7813	28.5268	25.7037	26.2586	25.7058	25.5329				+	DFT1_SALEM	3	3	3	25.5	25.5	25.5	16.86	0	87.426	1316100000	18	14.1	14.1	14.1	9.4	14.1	20.8	0	0	0	2	2	2	1	2	2	0	0	0	149	3.29395	0.00161538	2.3259	10.263	XP_012396399.1	XP_012396399
27.6459	27.9284	27.9444	27.5308	27.4418	24.3058	27.4342	24.6439	24.4634				+	DFT1_SALEM	9	9	9	31	31	31	46.53	0	32.506	1110500000	22	14.1	14.8	18.6	8.6	14.1	3.6	7.2	3.6	0	4	4	5	3	4	1	2	1	0	419	1.1317	0.032027	2.32572	2.4064	XP_012395218.1;XP_012395217.1	XP_012395218
28.1924	28.8318	28.5779	29.0936	28.2056	29.2925	28.1967	25.3727	25.0601				+	DFT1_SALEM	2	2	2	23.7	23.7	23.7	15.114	0	18.265	2401200000	23	23.7	23.7	23.7	23.7	23.7	23.7	14.5	14.5	0	2	2	2	2	2	2	1	1	0	131	1.07671	0.0370633	2.3242	2.29052	XP_003770311.1	XP_003770311
27.1637	27.3482	27.5834	28.8669	29.0352	28.6958	24.9712	24.2919	25.8696				+	DFT1_SALEM	6	6	6	19.4	19.4	19.4	40.855	0	18.087	1744300000	30	8.7	16.9	19.4	10.1	12.6	12.6	0	0	0	2	5	6	3	4	4	0	0	0	356	2.09732	0.00485461	2.32084	4.90894	XP_003765868.2	XP_003765868
28.5469	28.1708	28.5274	26.2424	25.1866	26.0031	27.4217	24.6789	26.1872				+	DFT1_SALEM	9	4	4	15	7.7	7.7	60.205	0	23.108	938300000	13	9.1	14.8	14.1	0	0	0	0	0	0	4	6	8	0	0	0	0	0	0	548	1.351	0.0189877	2.3191	2.88994	XP_003756816.1;XP_003756815.1;XP_003773513.1;XP_003758796.1;XP_012407537.1;XP_012407532.1;XP_003756817.1;XP_012407849.1;XP_003773516.1;XP_012407848.1	XP_003756816
28.9115	28.8376	29.114	28.0936	28.5339	28.0874	27.1938	27.2082	25.5174				+	DFT1_SALEM	16	8	6	31	16.1	14	68.895	0	39.205	2108200000	34	26.4	29.4	26.7	22.7	20	30.5	11.8	8.4	13	12	13	14	12	10	14	7	5	6	629	1.82118	0.00725361	2.31461	4.08031	XP_003757815.1	XP_003757815
28.0052	27.8275	28.0614	24.6694	24.0827	24.2881	26.2654	25.1427	25.5558				+	DFT1_SALEM	18	17	17	18.6	17.8	17.8	136.27	0	57.633	657730000	26	7.4	8	13.1	0.8	0.8	1.4	0.8	1.4	0.8	8	8	12	1	1	2	1	1	1	1195	2.63314	0.00183386	2.31008	6.88899	XP_003768199.1;XP_012403705.1	XP_003768199
28.0187	27.3295	28.1243	27.1054	26.9643	27.1923	25.158	25.7187	25.6692				+	DFT1_SALEM	6	6	4	22.6	22.6	18.1	38.199	0	37.636	848920000	17	17.5	8.6	11.2	11.2	8.9	14	0	0	0	5	2	3	3	3	4	0	0	0	349	2.77654	0.0017957	2.30881	7.52128	XP_012395988.1	XP_012395988
29.0038	28.5484	27.9567	25.6408	26.993	26.4112	25.4019	26.4164	26.7663				+	DFT1_SALEM	21	21	21	32.8	32.8	32.8	105.6	0	66.238	1220000000	44	14.9	18.6	18.7	4.7	13.1	3.6	1.5	6.7	1.5	10	11	11	3	8	4	1	4	1	941	1.97657	0.00556916	2.30807	4.53285	XP_003769895.1	XP_003769895
28.7871	28.7679	28.4686	24.2979	25.4258	25.595	26.5973	26.6163	25.8917				+	DFT1_SALEM	6	6	6	59.7	59.7	59.7	22.401	0	52.44	1478700000	16	44.3	29.9	47.3	0	0	3.5	3.5	3.5	3.5	4	3	5	0	0	1	1	1	1	201	3.05085	0.00137471	2.30609	8.87733	XP_003772394.1	XP_003772394
31.9668	31.8449	31.7925	30.406	30.3142	30.1072	29.7372	29.4257	29.5309				+	DFT1_SALEM	36	36	35	51.4	51.4	50.3	84.335	0	255.07	14168000000	175	41	45.9	41.1	21.2	19.2	18.6	15.8	13.2	13.2	30	32	29	10	9	9	8	6	5	749	4.59201	0	2.30348	21.9301	XP_012408244.1	XP_012408244
28.4271	27.9599	28.1942	24.8586	27.7445	26.6197	26.1285	25.452	26.0926				+	DFT1_SALEM	16	16	16	29.3	29.3	29.3	113.64	0	69.539	978510000	43	14.2	16.9	16.1	1.6	12	10.4	0	0	1.6	9	9	9	1	6	5	0	0	1	1053	3.06086	0.00138266	2.30269	8.93075	XP_012396938.1;XP_012396936.1;XP_012396935.1;XP_003760015.1	XP_012396938
27.7642	27.6359	27.8628	27.326	25.7406	26.9241	26.5011	25.529	24.3297				+	DFT1_SALEM	8	8	8	16.8	16.8	16.8	71.627	0	66.008	883120000	24	9	12.3	12	9.3	2	10.6	0	0	2.2	4	6	5	4	1	5	0	0	1	642	1.65993	0.0103568	2.30104	3.64431	XP_003767559.1	XP_003767559
33.1199	33.1024	33.2643	31.9514	31.5913	31.8781	31.5017	30.9799	30.1065				+	DFT1_SALEM	45	45	45	69.5	69.5	69.5	81.455	0	323.31	37972000000	362	59.2	63.5	64.6	45.1	40.4	40.9	36.2	35.1	21.6	32	36	38	25	21	22	19	19	12	721	2.30334	0.00292355	2.29955	5.6058	XP_003768879.1;XP_012404257.1;XP_012404258.1	XP_003768879
28.3373	28.0371	28.0118	24.8944	26.5318	24.7558	25.1596	26.1004	26.2367				+	DFT1_SALEM	11	11	11	22.7	22.7	22.7	90.251	0	56.168	707240000	18	18.3	10.6	12.8	0	0	0	0	0	0	9	5	7	0	0	0	0	0	0	834	2.53421	0.00205343	2.2965	6.4803	XP_003769699.1	XP_003769699
28.2077	28.1135	29.1604	26.2772	27.4297	26.4289	26.5282	26.2121	25.8671				+	DFT1_SALEM	14	14	14	35.2	35.2	35.2	65.424	0	51.78	1248900000	28	16.9	19	26.4	7.4	11.6	3.6	0	4.8	0	8	8	11	3	4	1	0	2	0	579	2.39795	0.00233225	2.29143	5.95141	XP_003769401.1	XP_003769401
27.136	27.6246	27.5269	26.0248	25.9222	25.5583	25.4813	24.6399	25.3007				+	DFT1_SALEM	7	7	7	19.5	19.5	19.5	56.986	0	53.167	677180000	18	9.7	19.1	10.1	3.3	6.6	3.3	3.3	3.3	0	3	6	3	1	2	1	1	1	0	513	2.82119	0.0017658	2.28859	7.72838	XP_012408878.1	XP_012408878
28.7493	27.8431	28.4435	25.8731	26.2046	25.9997	26.8333	26.3381	25.0047				+	DFT1_SALEM	20	20	20	25.6	25.6	25.6	117.04	0	52.861	1130300000	41	17.4	15.3	13.6	1.5	1.5	0	4.1	1.5	2.5	12	11	11	1	1	0	3	1	2	1041	1.70545	0.00933993	2.2866	3.76416	XP_003761118.1	XP_003761118
27.6742	28.0226	28.4097	27.989	28.4913	28.3987	25.3066	25.0365	26.904				+	DFT1_SALEM	8	8	5	39.1	39.1	23.7	35.671	0	44.077	1586400000	30	24.7	14.7	18.6	18.6	15.1	25.3	3.5	0	3.5	5	3	4	5	3	6	1	0	1	312	1.67606	0.0100746	2.28645	3.68651	XP_012402331.1	XP_012402331
29.9734	30.238	30.1945	29.2519	25.3057	29.5915	29.2436	27.9039	26.4177				+	DFT1_SALEM	16	15	14	53.9	51.2	47.5	34.048	0	121.2	5099400000	75	39.7	49.2	44.4	30.3	8.1	29.3	29	11.4	2.7	12	14	13	7	2	7	7	3	1	297	1.30259	0.0216691	2.28022	2.77995	XP_003755101.1	XP_003755101
28.2023	27.793	27.9905	27.6956	27.4109	27.5442	25.649	25.643	25.8594				+	DFT1_SALEM	19	19	19	38.1	38.1	38.1	89.217	0	169.39	1042700000	38	23.6	22.1	20.2	8.8	4.2	13.3	0	0	0	11	9	9	4	3	6	0	0	0	783	4.10368	0.000349206	2.27816	16.5128	XP_003763813.1;XP_012400106.1;XP_012400105.1;XP_012400104.1;XP_012400103.1;XP_012400102.1	XP_003763813
29.451	29.7652	29.2171	26.4259	27.0876	27.8139	28.2925	26.6031	26.7214				+	DFT1_SALEM	17	17	17	22.6	22.6	22.6	123.66	0	99.948	2515500000	60	16.3	14.7	13	4.9	8	8.9	6.7	4.9	5.8	12	13	10	3	5	6	5	3	4	1124	1.79451	0.00741202	2.27206	4.00594	XP_012399456.1	XP_012399456
30.1967	29.145	29.2218	28.3126	27.9004	27.2961	27.0999	27.2783	27.3811				+	DFT1_SALEM	30	30	30	29.1	29.1	29.1	146.87	0	80.564	3084500000	71	24.1	13	14.7	11.4	7.6	5.2	6.7	5.2	3	23	11	15	9	7	5	5	4	2	1289	2.5419	0.00206987	2.26805	6.51128	XP_012409399.1	XP_012409399
32.5946	32.5047	32.598	31.1734	30.9568	30.9833	30.3994	30.5699	29.9255				+	DFT1_SALEM	29	29	6	70.2	70.2	19.7	34.334	0	298.09	24206000000	205	60.6	67.6	61.9	50.8	42.5	54.6	32.7	29.2	30.2	25	27	21	15	11	15	9	9	6	315	3.50346	0.00171103	2.26754	11.6176	XP_012408734.1;XP_012408725.1	XP_012408734
28.0194	28.0263	27.7096	25.8906	25.7951	24.4032	24.8875	26.6244	25.446				+	DFT1_SALEM	10	10	10	17.3	17.3	17.3	83.199	0	71.798	684180000	22	11.2	12.9	12.3	2.5	3.3	5.9	0	0	0	6	7	7	2	2	4	0	0	0	734	1.91065	0.00635283	2.26585	4.33676	XP_012398554.1;XP_012398555.1	XP_012398554
27.8796	27.8841	28.0388	25.6425	25.8385	26.156	25.6418	25.6346	25.729				+	DFT1_SALEM	11	11	11	15.2	15.2	15.2	100.7	0	23.493	635320000	19	8.8	9.2	11.2	0	1.7	0	0	0	0	6	7	8	0	1	0	0	0	0	887	5.5184	0	2.26571	37.4649	XP_003769925.1;XP_012405113.1	XP_003769925
29.6373	29.7013	29.4539	27.7775	28.4255	28.9317	25.7563	28.2019	28.0433				+	DFT1_SALEM	6	6	6	72.2	72.2	72.2	9.4275	0	66.204	3660200000	43	55.7	60.8	60.8	49.4	51.9	35.4	19	35.4	35.4	5	5	5	3	4	2	1	2	2	79	1.33464	0.0199025	2.2637	2.85255	XP_012403416.1;XP_012403415.1;XP_012403414.1	XP_012403416
27.5725	27.0521	27.6249	26.0702	26.5989	25.9472	23.8942	25.9226	25.6464				+	DFT1_SALEM	8	8	8	25.9	25.9	25.9	40.113	0	15.873	586400000	17	9.3	11.9	14.2	9.3	9.3	8.7	0	0	0	3	3	3	3	3	2	0	0	0	344	1.57326	0.0114507	2.26209	3.4227	XP_012403778.1	XP_012403778
28.4705	28.6206	28.854	26.6707	26.2274	25.0049	27.0801	25.9071	26.1851				+	DFT1_SALEM	7	7	6	34.1	34.1	34.1	29.694	0	15.666	1275300000	16	9.6	26.1	29.1	0	4.2	0	0	5.7	4.2	3	6	6	0	1	0	0	1	1	261	2.43311	0.00227729	2.25759	6.08425	XP_012405078.1	XP_012405078
28.0221	27.9305	27.5536	25.5161	26.74	26.629	26.0313	25.0482	25.6582				+	DFT1_SALEM	5	5	5	32.6	32.6	32.6	24.705	0	47.777	768020000	17	26.2	26.6	23.2	7.3	13.3	23.2	7.3	0	0	3	4	3	1	2	3	1	0	0	233	2.6689	0.00173139	2.25619	7.0421	XP_012401117.1	XP_012401117
29.228	28.7728	28.7647	25.3546	28.0472	27.7407	26.7587	26.3931	26.8559				+	DFT1_SALEM	11	11	11	34.2	34.2	34.2	42.504	0	53.579	1684800000	33	22	27.2	29.6	5.4	15.5	16	2.2	2.2	3	7	8	9	1	4	4	1	1	1	368	3.38411	0.00165677	2.2526	10.8265	XP_012396252.1	XP_012396252
29.6602	29.3017	29.7978	28.1637	27.3662	27.8013	27.1519	27.7912	27.0676				+	DFT1_SALEM	22	22	22	30.4	30.4	30.4	131.43	0	111.8	2962200000	62	16	14.5	16.9	9.4	9.8	8.1	2.1	6.8	2.9	12	10	14	6	5	5	2	4	2	1156	2.93252	0.00161317	2.24965	8.26731	XP_003773658.1	XP_003773658
31.8168	31.5596	31.7631	30.0267	29.7415	29.8468	29.7466	29.6751	28.9695				+	DFT1_SALEM	15	15	15	60.7	60.7	60.7	25.979	0	81.244	12006000000	120	59	60.7	52	45.4	40.6	46.7	38.4	38.4	24.5	13	15	12	8	7	9	7	7	4	229	3.00767	0.00131429	2.24944	8.6501	XP_012405286.1	XP_012405286
28.8477	28.4806	28.9978	25.9661	26.7627	25.4138	27.1434	26.1297	26.3199				+	DFT1_SALEM	25	25	25	19.5	19.5	19.5	205.19	0	121.54	1640300000	61	11.9	8	12.2	1.9	3.9	2.2	2.5	2.8	3.2	16	10	15	2	4	3	3	4	4	1834	2.53142	0.00204752	2.24443	6.46909	XP_012397176.1	XP_012397176
27.5842	27.9822	27.854	32.6112	31.9718	32.7228	24.8967	25.2669	26.5299				+	DFT1_SALEM	7	7	7	67.8	67.8	67.8	12.814	0	19.405	13857000000	71	27	40	27	61.7	61.7	67.8	0	0	0	3	4	3	6	6	7	0	0	0	115	1.93658	0.00599158	2.24233	4.41314	XP_012401139.1	XP_012401139
31.4116	31.1481	31.3323	31.0023	31.9567	31.0066	28.6134	29.0304	29.5318				+	DFT1_SALEM	19	19	19	67.9	67.9	67.9	50.376	0	199.55	15007000000	194	63.4	60.2	59.3	47.3	62.3	55	22.5	28.1	27.6	16	16	14	13	16	15	5	6	6	467	2.8967	0.00168862	2.23875	8.0903	XP_003759787.1	XP_003759787
28.1469	27.6766	28.4989	25.2665	25	26.0063	26.6424	25.7893	25.1765				+	DFT1_SALEM	14	14	14	5.8	5.8	5.8	354.97	0	27.989	909160000	25	1.9	3.4	3.9	0.3	0.3	0	0.6	0	0	6	9	9	1	1	0	2	0	0	3107	1.99649	0.00549414	2.23806	4.59337	XP_012400511.1	XP_012400511
30.5243	30.4631	30.7455	29.3076	29.6747	29.3993	28.6296	28.4223	27.9763				+	DFT1_SALEM	27	27	27	45.5	45.5	45.5	83.127	0	206.01	6473800000	111	30.7	31.9	38.3	20.7	25.2	13.9	12.9	11.3	8.9	15	17	21	9	11	7	6	5	4	750	3.34729	0.00157614	2.23489	10.593	XP_003769188.1	XP_003769188
28.1521	28.1803	28.0642	25.4536	25.9399	25.0301	26.2456	25.2294	26.2231				+	DFT1_SALEM	4	4	4	27.2	27.2	27.2	18.111	0	26.141	684520000	12	27.2	27.2	13.9	0	0	0	0	0	0	4	3	3	0	0	0	0	0	0	158	2.57062	0.00197175	2.23284	6.62819	XP_012405214.1	XP_012405214
27.9026	27.7481	27.7905	25.5426	26.4662	25.0858	25.3773	25.9276	25.4379				+	DFT1_SALEM	13	7	7	41.1	24.9	24.9	38.733	0	17.574	801790000	14	22.6	28	25.1	13.7	19.1	16.9	28.9	16	23.1	7	9	8	4	5	5	7	4	6	350	3.61273	0.0012954	2.23281	12.3897	XP_012396287.1	XP_012396287
32.5357	31.9354	32.1734	31.4544	31.0589	31.3233	30.6189	29.7354	29.6045				+	DFT1_SALEM	56	56	35	31.7	31.7	21.8	181.38	0	323.31	19384000000	286	28.4	26.4	27	22.9	18.4	21	11.2	7.9	10.1	45	37	38	30	24	25	14	10	12	1611	2.44641	0.00230041	2.22857	6.13518	XP_012397347.1;XP_012397346.1;XP_012397345.1	XP_012397347
32.0418	31.3051	31.8183	30.267	30.1617	30.1267	29.9581	29.2336	29.2915				+	DFT1_SALEM	41	41	41	30.4	30.4	30.4	111.23	0	208.34	12717000000	248	28.9	27.4	28.8	21.3	18.5	17.4	13.4	9.7	13.8	34	31	33	20	16	16	13	8	11	982	2.6564	0.00180016	2.22737	6.98825	XP_012399169.1	XP_012399169
31.5392	31.528	31.6725	30.8714	31.1303	31.0607	29.0893	29.7214	29.2516				+	DFT1_SALEM	14	14	14	50	50	50	33.481	0	158.14	14255000000	116	47.5	44.1	47.5	45	39.4	47.5	23.4	18.4	21.6	11	13	13	11	9	11	3	5	4	320	3.47238	0.00180901	2.22581	11.4064	XP_003770806.1	XP_003770806
29.5054	29.7056	29.9028	28.8349	28.1208	28.7391	28.6224	28.4842	25.3372				+	DFT1_SALEM	10	10	10	32.5	32.5	32.5	32.078	0	71.133	3737100000	64	17.5	26.4	24.3	15.4	17.5	22.3	12	20.5	3.8	4	7	7	4	4	6	3	5	1	292	0.965169	0.0494274	2.22336	2.06083	XP_012397911.1	XP_012397911
27.8044	28.1473	27.7997	24.4999	25.4608	24.3283	25.0803	25.6616	26.3399				+	DFT1_SALEM	6	6	6	18.6	18.6	18.6	47.176	0	7.7013	630500000	11	11.2	12.1	13.8	0	0	0	3.1	0	0	3	5	4	0	0	0	1	0	0	420	2.36353	0.00245391	2.22317	5.8237	XP_012405126.1	XP_012405126
28.1623	28.1909	28.4712	26.6137	27.0013	26.7031	27.0046	25.8665	25.2955				+	DFT1_SALEM	8	8	8	18	18	18	49.93	0	36.522	1227500000	38	15.9	15.9	14.6	7.1	10.9	4.9	4.9	2.8	0	6	7	7	3	4	2	2	2	0	466	1.91008	0.00634699	2.21927	4.33508	XP_012402581.1	XP_012402581
30.7486	30.7146	30.8936	30.1761	29.6048	30.3573	29.7292	29.2419	26.729				+	DFT1_SALEM	47	47	47	44.1	44.1	44.1	133.1	0	323.31	8700600000	207	27.6	33.2	35.6	21	15.4	25.2	16	13.3	4.6	27	32	32	21	14	24	15	12	4	1161	1.12063	0.0329765	2.21893	2.38293	XP_003766249.1	XP_003766249
31.1004	30.5101	30.7853	26.0117	24.6476	25.7658	28.3857	28.3899	28.9679				+	DFT1_SALEM	30	30	30	49.6	49.6	49.6	64.277	0	94.358	5430900000	123	44.6	38.1	43.7	6.7	3.7	7.1	14.3	13.6	14.5	26	21	23	4	2	4	8	6	8	565	2.99802	0.00130568	2.21749	8.60008	XP_012405917.1	XP_012405917
27.2867	27.4743	27.6413	25.3331	25.547	25.572	25.5659	25.8167	24.4002				+	DFT1_SALEM	9	9	9	10.9	10.9	10.9	92.415	0	76.171	466260000	16	5.2	5.2	9.7	0	2.4	0	0	0	0	4	5	6	0	1	0	0	0	0	805	2.10147	0.00486221	2.2065	4.92227	XP_012404689.1;XP_003769358.1	XP_012404689
28.7012	28.846	28.8566	29.2714	30.1477	29.6077	25.5751	26.2476	27.9807				+	DFT1_SALEM	11	11	11	58.5	58.5	58.5	24.123	0	86.7	3327100000	47	38.7	32.3	38.7	33.2	37.8	53	0	9.7	20.3	7	7	7	5	6	9	0	1	2	217	1.42532	0.0163098	2.20008	3.06279	XP_003756257.1;XP_012403202.1;XP_012403213.1	XP_003756257
27.6281	27.2996	27.8795	26.1091	26.2351	26.6078	26.1763	25.0736	24.9584				+	DFT1_SALEM	5	5	5	29.1	29.1	29.1	27.618	0	16.887	798020000	21	14.2	14.2	14.2	29.1	15	15	10.5	0	0	3	3	3	5	3	3	2	0	0	247	2.18622	0.00367166	2.19962	5.2007	XP_012406061.1	XP_012406061
30.5191	30.5535	30.6976	30.0371	30.1815	29.9724	29.3942	28.4334	27.3551				+	DFT1_SALEM	34	34	33	45.6	45.6	44.5	114.74	0	323.31	6913100000	137	29.6	32.9	29	23.6	27.3	22.2	18.4	10	5.2	20	22	23	16	19	16	11	6	4	1055	1.68589	0.00975061	2.19581	3.71236	XP_012396921.1	XP_012396921
28.2871	28.2635	28.49	24.5723	26.9218	26.5028	25.9019	26.0246	26.5412				+	DFT1_SALEM	13	13	13	15.9	15.9	15.9	113.63	0	31.018	902210000	26	7.9	9.8	10.6	1.3	3	1.3	2.1	0	0	8	8	8	1	2	1	1	0	0	998	3.33268	0.00156143	2.19097	10.5016	XP_003764628.2	XP_003764628
28.3413	28.0213	28.4658	28.675	28.3701	28.7635	25.7131	26.7716	25.7709				+	DFT1_SALEM	16	14	14	37.1	34.7	34.7	74.608	0	95.063	1716800000	35	17.5	15.6	25.7	20.1	13.3	18.2	5.1	2.5	4.9	8	7	10	9	6	8	3	2	2	692	2.39763	0.0023277	2.19095	5.95022	XP_012406471.1	XP_012406471
29.4335	28.8416	28.8635	28.6552	28.0991	28.3189	27.5373	27.2331	25.7998				+	DFT1_SALEM	24	24	24	42	42	42	67.715	0	61.814	2507900000	57	25.1	19.7	29.2	17.6	15.6	10.2	8	4.7	0	14	9	15	9	8	5	4	2	0	590	1.73504	0.00869958	2.1895	3.8434	XP_012407515.1;XP_012407514.1	XP_012407515
27.6609	27.1954	27.5	25.263	25.8944	25.9376	25.1882	25.2164	25.3863				+	DFT1_SALEM	12	12	12	15.7	15.7	15.7	119.91	0	31.248	459220000	14	9.8	9.2	5	0.7	0	0	0.7	0	0	8	6	5	1	0	0	1	0	0	1056	3.89316	0.000263473	2.18847	14.6037	XP_003770820.1;XP_012405826.1;XP_003770819.1;XP_012405827.1;XP_012399082.1;XP_012399081.1	XP_003770820
29.0849	28.8515	28.8569	28.7591	28.5543	27.7739	27.0392	27.5482	25.6453				+	DFT1_SALEM	7	7	7	21.4	21.4	21.4	52.329	0	81.949	2145400000	35	18.4	19.4	21.4	7.8	16.3	12	3.5	10.1	0	5	6	6	2	4	3	1	3	0	485	1.72266	0.00899044	2.18686	3.81012	XP_012401134.1	XP_012401134
31.2835	31.2002	31.5196	30.0647	30.2028	29.8619	29.7777	29.1556	28.5149				+	DFT1_SALEM	22	22	22	52.6	52.6	52.6	57.529	0	196.24	9950700000	129	38.2	45.8	48	21.1	25.7	28.7	18.3	10.7	7.8	15	18	19	7	9	9	6	5	3	513	2.35647	0.00252312	2.18505	5.79779	XP_003761431.1;XP_012398159.1	XP_003761431
28.1264	28.0647	27.8412	26.2164	25.1949	26.2471	25.1284	27.1534	25.1965				+	DFT1_SALEM	4	4	4	17.7	17.7	17.7	10.608	0	7.1646	753720000	23	17.7	17.7	17.7	17.7	17.7	7.3	0	7.3	0	4	4	4	3	2	1	0	1	0	96	1.50862	0.013042	2.18465	3.26272	XP_003760710.1	XP_003760710
27.9863	28.1848	27.873	26.1332	24.8635	24.8533	25.7538	25.3482	26.3917				+	DFT1_SALEM	9	9	9	11.2	11.2	11.2	138.72	0	21.635	609500000	19	6	9	10.2	0	0	0	0	0	0	4	7	8	0	0	0	0	0	0	1227	2.63252	0.00183242	2.18349	6.88635	XP_012406620.1	XP_012406620
27.892	27.8647	27.8163	25.7108	26.0878	25.6723	24.4965	26.3161	26.2177				+	DFT1_SALEM	20	20	20	22.1	22.1	22.1	130.15	0	39.071	661880000	31	9.4	13.7	11.1	0	0	3.7	0	0.7	0	10	11	10	0	0	3	0	1	0	1137	1.67693	0.0100828	2.18095	3.68877	XP_012398960.1;XP_012398959.1;XP_012398962.1;XP_012398961.1	XP_012398960
28.7134	27.6838	27.9286	27.5424	26.9059	26.1305	26.3377	27.1493	24.2968				+	DFT1_SALEM	13	13	13	27.4	27.4	27.4	79.648	0	43.561	1392800000	38	19.2	16.3	16.9	9.3	9.5	7.9	5.8	7	5.4	8	8	7	4	4	3	2	3	2	718	1.13497	0.0317012	2.18069	2.41336	XP_003770943.1	XP_003770943
27.6265	27.8425	27.6765	27.8064	27.4415	26.4619	25.5623	24.1488	26.8971				+	DFT1_SALEM	7	7	7	27.5	27.5	27.5	43.779	0	28.847	918250000	24	11.5	19.4	19.6	14.7	12.3	9.4	6.3	6.3	6.3	3	5	4	3	3	2	1	1	1	382	1.28344	0.0226539	2.17908	2.737	XP_012396591.1;XP_003759551.1	XP_012396591
28.7355	29.6913	29.6193	28.2118	28.1886	28.2069	28.0428	27.9321	25.5415				+	DFT1_SALEM	18	18	18	48.7	48.7	48.7	72.912	0	259.91	2844900000	57	35.8	28.4	30.8	13.5	14.7	16.3	8.4	8.4	2.5	13	11	12	4	4	6	3	3	1	668	1.17375	0.0287381	2.17656	2.49637	XP_012406026.1;XP_012406027.1	XP_012406026
28.1304	27.6043	28.0197	26.0147	25.752	25.2758	26.2396	25.8678	25.1218				+	DFT1_SALEM	16	16	16	11.4	11.4	11.4	220.35	0	49.076	615450000	22	7.3	5.4	6.4	0	0	0	0	0	0	11	7	8	0	0	0	0	0	0	1934	2.39746	0.00232468	2.17507	5.94958	XP_003770983.1	XP_003770983
28.2947	27.4378	27.7772	25.9175	25.3419	24.9699	25.034	25.2806	26.6727				+	DFT1_SALEM	3	3	3	40.2	40.2	40.2	14.555	0	13.032	643290000	10	34.8	34.8	40.2	0	0	9.8	0	9.8	9.8	2	2	3	0	0	1	0	1	1	132	1.72992	0.00876929	2.17413	3.82961	XP_003758373.1	XP_003758373
30.5989	30.4442	30.2763	30.5805	30.8828	30.7349	28.5815	28.4269	27.7956				+	DFT1_SALEM	13	13	13	43.8	43.8	43.8	41.85	0	119.45	7911400000	101	15.7	32	26.7	41.9	43.5	41	19.9	17.4	7.9	6	7	7	12	12	11	5	5	2	356	2.96365	0.00153586	2.17179	8.42394	XP_003767371.1;XP_012403042.1	XP_003767371
27.6427	27.4646	27.6912	27.2687	27.8854	27.723	23.8949	27.335	25.0537				+	DFT1_SALEM	13	13	13	22.3	22.3	22.3	93.707	0	38.725	982700000	25	7.3	8.7	13	5.7	10.8	8.9	1.8	0	0	4	5	7	3	6	5	1	0	0	840	1.0059	0.0439953	2.17159	2.14395	XP_012409444.1	XP_012409444
27.9761	27.6862	27.4736	26.7489	25.5579	26.2429	25.7663	25.2564	25.5994				+	DFT1_SALEM	6	6	6	48.1	48.1	48.1	12.02	0	69.046	694140000	14	31.7	41.3	40.4	0	14.4	0	0	0	6.7	3	4	3	0	1	0	0	0	1	104	3.31337	0.00165706	2.17127	10.382	XP_003762802.1	XP_003762802
27.8306	27.7665	28.1646	25.9124	24.735	27.0017	26.0209	24.8309	26.4013				+	DFT1_SALEM	11	2	2	22.4	4.3	4.3	70.299	0	25.262	748030000	11	20	16.3	13.8	8.7	6.3	9	6.8	6.3	0	10	8	7	4	3	4	3	3	0	630	1.94501	0.00588136	2.16952	4.43819	XP_012406063.1	XP_012406063
27.9674	27.6299	27.7985	25.1621	24.5661	25.7346	25.3985	26.074	25.4169				+	DFT1_SALEM	7	7	7	9.9	9.9	9.9	118.86	0	84.28	533490000	14	6.4	7.5	7.3	0	0	0	0	0	0	4	5	5	0	0	0	0	0	0	1057	3.06266	0.00138908	2.16878	8.9404	XP_012401175.1;XP_012402056.1;XP_012402054.1	XP_012401175
28.8203	29.0274	29.3059	26.5586	27.3625	26.0933	26.6599	27.5279	26.4602				+	DFT1_SALEM	8	8	8	32.4	32.4	32.4	28.891	0	19.733	1629100000	31	26.5	18.2	28.9	10.3	8.3	4.3	4.3	4.7	4.3	6	5	7	2	3	1	1	2	1	253	2.43207	0.00227577	2.16851	6.0803	XP_003763244.2	XP_003763244
29.8471	29.1876	29.3484	28.5105	28.5107	28.5657	27.7803	27.6251	26.4804				+	DFT1_SALEM	7	7	7	65.3	65.3	65.3	13.475	0	114.05	2770700000	47	52.5	65.3	65.3	65.3	52.5	39.8	53.4	28	24.6	5	5	6	5	4	3	4	2	2	118	2.04892	0.00520242	2.16582	4.75549	XP_003760548.1	XP_003760548
27.9165	27.5131	28.1611	25.6642	27.0186	26.8255	26.1711	26.6877	24.239				+	DFT1_SALEM	5	5	5	63.2	63.2	63.2	13.412	0	29.912	1026600000	28	31.2	24.8	56.8	12	31.2	31.2	31.2	31.2	12	3	3	4	1	3	3	3	3	1	125	1.31823	0.0206452	2.16433	2.81528	XP_012401306.1	XP_012401306
28.6869	28.0196	28.6643	24.9883	25.4279	25.6476	27.0143	25.9851	25.8788				+	DFT1_SALEM	9	8	8	13.5	12.8	12.8	104.56	0	42.547	1021500000	17	4.4	8.7	10.7	0	0	0	1.1	3.3	0	3	7	6	0	0	0	1	2	0	993	2.16072	0.00399564	2.16417	5.11567	XP_012405585.1	XP_012405585
30.5168	29.8769	30.3501	28.639	28.6194	28.5667	28.2283	27.9132	28.1136				+	DFT1_SALEM	33	33	33	26.8	26.8	26.8	161.65	0	247.4	4710800000	106	16.7	19.9	21.5	6.8	8.2	7.2	4.8	4.7	5	21	23	24	8	9	9	6	6	5	1449	3.27897	0.00158952	2.16288	10.1721	XP_003760588.1;XP_012397437.1	XP_003760588
28.0411	27.4935	27.8443	26.5803	27.7251	27.4107	25.3251	26.581	24.985				+	DFT1_SALEM	16	16	16	13.8	13.8	13.8	191.01	0	52.952	887530000	32	7.5	4.1	10	2.4	3.8	6.3	0	0	0	8	5	12	3	4	6	0	0	0	1723	1.87433	0.00683906	2.16259	4.23134	XP_003767868.1	XP_003767868
29.638	29.7209	30.1595	30.8376	30.6271	30.8885	29.1063	26.9099	27.024				+	DFT1_SALEM	25	25	25	47.2	47.2	47.2	66.162	0	88.596	7085400000	131	24.7	32.1	31.2	38.4	37.8	39.8	25.9	8.1	5.7	11	13	13	18	19	20	9	3	2	580	1.37712	0.0178203	2.15943	2.95012	XP_003757411.1	XP_003757411
26.4901	28.1365	28.4783	28.4045	28.7984	28.0949	25.4042	25.9974	25.2285				+	DFT1_SALEM	7	7	7	37.1	37.1	37.1	24.091	0	25.899	1157600000	20	17.1	24.9	16.1	18.5	22	19.5	5.9	0	7.8	2	4	3	3	4	3	1	0	1	205	1.51904	0.0127919	2.15828	3.28821	XP_003773143.1	XP_003773143
27.7528	27.9979	27.8069	25.055	26.3841	25.34	26.4312	25.6936	24.9602				+	DFT1_SALEM	4	4	4	44.6	44.6	44.6	16.265	0	42.849	673660000	12	30.9	44.6	44.6	0	12.9	13.7	13.7	0	13.7	2	3	4	0	1	1	1	0	1	139	2.12701	0.00459968	2.15756	5.00494	XP_012398845.1	XP_012398845
27.3605	27.1287	27.1758	25.96	26.5009	25.3995	25.1118	23.9484	26.1392				+	DFT1_SALEM	5	5	5	21.2	21.2	21.2	26.864	0	10.341	464460000	12	12.6	16.9	17.3	0	13	7.8	0	0	0	3	3	4	0	3	1	0	0	0	231	1.558	0.0118569	2.1552	3.38453	XP_012402711.1;XP_003766911.1	XP_012402711
27.734	27.7551	27.9205	28.6425	28.1835	28.4534	24.826	26.4708	25.6502				+	DFT1_SALEM	10	10	10	43.3	43.3	43.3	26.391	0	29.022	1368900000	32	33.5	24	19.3	27.9	19.7	33.9	7.7	0	0	6	4	3	5	4	7	1	0	0	233	1.96644	0.00559501	2.15419	4.5023	XP_012399123.1;XP_012399122.1;XP_012399121.1	XP_012399123
27.784	27.5984	27.806	27.9308	27.9431	28.0832	25.9911	24.7867	25.9507				+	DFT1_SALEM	10	10	10	68.4	68.4	68.4	25.426	0	47.573	1139900000	32	36	40.4	44.7	35.5	28.9	17.5	12.3	8.8	0	5	5	7	6	5	3	2	1	0	228	2.23847	0.00334148	2.15331	5.37841	XP_003759351.1	XP_003759351
27.473	27.6716	27.8998	26.7011	27.1592	27.0151	25.7832	24.7808	26.0385				+	DFT1_SALEM	9	9	9	42.9	42.9	42.9	30.005	0	22.321	863840000	26	15	25.6	25.3	10.3	10.3	27.5	3.3	0	0	4	6	6	2	2	5	1	0	0	273	2.22326	0.00334554	2.14729	5.3262	XP_012404513.1	XP_012404513
31.4223	31.2666	31.5399	29.7256	29.6481	29.7141	29.2079	29.7128	28.8739				+	DFT1_SALEM	9	9	9	69.6	69.6	69.6	20.845	0	171.38	10525000000	96	69.6	62	69.6	48.9	57.1	50.5	43.5	43.5	15.8	9	8	9	5	6	6	4	4	2	184	2.9522	0.00151983	2.1447	8.36601	XP_012404993.1;XP_012404987.1;XP_003756495.1	XP_012404993
27.9659	28.5438	28.7551	24.6138	27.258	27.6136	25.5639	26.6458	26.6248				+	DFT1_SALEM	14	14	14	58	58	58	38.505	0	45.947	1594400000	34	10.2	38.1	37.2	15	15.3	17.7	11.7	8.4	7.8	3	10	10	2	3	4	2	2	2	333	2.1278	0.00460458	2.14344	5.00752	XP_012405250.1	XP_012405250
28.0736	27.8613	28.1288	25.5967	26.5127	25.2313	25.366	26.5802	25.6968				+	DFT1_SALEM	10	10	5	42.4	42.4	28	38.413	0	53.488	782400000	19	28.5	35.2	25.9	0	0	3.7	0	4.6	0	7	7	6	0	0	1	0	1	0	347	2.34651	0.0025104	2.14025	5.76137	XP_012403088.1;XP_012403087.1	XP_012403088
31.9412	31.7221	31.5159	28.4363	28.6222	28.7743	29.7604	29.5688	29.4308				+	DFT1_SALEM	15	15	14	48.4	48.4	46.2	31.935	0	69.548	11389000000	117	43.2	48.4	45.1	18.7	18.7	22.3	28.6	22.7	21.6	13	15	13	5	5	5	8	6	5	273	3.79053	0.000763441	2.1397	13.7525	XP_003755126.2	XP_003755126
27.8919	28.1257	28.0245	28.4976	28.4348	28.7643	25.5904	26.39	25.6458				+	DFT1_SALEM	11	11	11	22.6	22.6	22.6	53.588	0	43.62	1567800000	37	11.8	18.1	14.8	15.5	16.6	13.3	0	3.9	2.8	4	8	5	6	7	5	0	1	1	465	2.88295	0.001667	2.13864	8.02332	XP_003760568.1	XP_003760568
28.7132	28.8982	28.75	28.3497	28.3974	28.4243	25.8723	28.0198	26.0548				+	DFT1_SALEM	10	10	10	29.3	29.3	29.3	48.28	0	35.062	2066300000	43	19.5	25.4	18.8	11.7	14.3	9.9	8	14.3	0	6	8	6	4	4	3	3	4	0	426	1.44095	0.0158184	2.13814	3.09978	XP_003768537.1	XP_003768537
29.1753	29.3069	29.0881	27.9295	27.6998	27.4079	27.8078	26.5912	26.7579				+	DFT1_SALEM	16	12	12	19.2	16.2	16.2	117.72	0	104.79	2258300000	54	13.6	17.8	10.3	7.7	7.7	7.7	6.8	5.5	3.8	13	14	10	6	6	6	5	4	3	1065	2.28404	0.0029946	2.13783	5.53735	XP_012399842.1;XP_012399843.1	XP_012399842
27.1748	27.281	27.0733	32.1971	32.4614	31.9091	25.5605	25.3505	24.2064				+	DFT1_SALEM	12	12	7	60.6	60.6	47.7	22.245	0	89.033	11453000000	100	20.7	27.5	23.3	47.2	60.6	60.6	5.7	0	9.8	4	5	4	9	12	12	1	0	2	193	2.1343	0.00431247	2.13728	5.02873	XP_003760341.1;XP_012397196.1	XP_003760341
28.3102	27.9759	27.9398	27.9867	27.8318	28.2119	26.7191	25.3377	25.7704				+	DFT1_SALEM	14	13	13	53.3	50.7	50.7	33.553	0	56.497	1386600000	34	24	31.6	26.6	39.1	29.6	28.3	12.5	2.6	7.9	5	8	6	9	6	6	3	1	2	304	2.1325	0.00454672	2.13288	5.02284	XP_003772335.1;XP_012403919.1	XP_003772335
30.9025	31.0006	31.0462	30.6242	31.5189	30.965	28.0906	28.5554	29.9064				+	DFT1_SALEM	27	27	27	60.4	60.4	60.4	66.413	0	202.18	11405000000	149	34.7	32.8	32.3	32.3	46.7	30.5	17.5	15.5	17.7	15	14	17	14	19	14	4	5	5	606	1.75725	0.00843239	2.13226	3.90358	XP_012403168.1	XP_012403168
27.8885	28.3921	28.3011	29.3065	29.6136	29.6378	26.3098	25.3641	26.5112				+	DFT1_SALEM	17	17	16	34.9	34.9	32.8	59.085	0	91.423	2515100000	69	18.5	11.2	16.4	23.5	20.4	21.8	9.6	2.1	6.6	8	6	8	11	11	11	4	1	2	519	2.27991	0.00298922	2.13221	5.5228	XP_012404710.1	XP_012404710
27.5154	27.0624	27.5838	26.7847	24.2604	27.1245	26.1404	25.4	24.2288				+	DFT1_SALEM	8	8	8	52.4	52.4	52.4	23.213	0	27.398	841170000	19	20.3	20.3	29.2	26.9	6.6	18.9	0	6.6	6.6	3	4	4	4	1	3	0	1	1	212	1.67112	0.0101425	2.13078	3.67356	XP_003769104.1;XP_012404502.1;XP_012404501.1;XP_012404503.1	XP_003769104
28.3587	28.1069	28.2686	23.6947	26.3694	27.416	25.5269	26.8282	25.9878				+	DFT1_SALEM	22	22	22	10.6	10.6	10.6	332.83	0	130.78	739210000	31	6.9	4.8	4.9	0	0	0.4	0	0.5	0	14	10	10	0	0	1	0	1	0	2993	2.2708	0.00302966	2.13042	5.4908	XP_012404029.1;XP_012404028.1;XP_012404027.1;XP_012404026.1	XP_012404029
27.5876	27.5207	27.4529	26.5715	25.6186	26.232	25.0194	26.3299	24.8276				+	DFT1_SALEM	10	10	10	17.3	17.3	17.3	64.826	0	18.813	685490000	23	11.1	7.5	7.1	3.2	0	5	5.7	2.5	9.4	6	4	4	2	0	2	2	1	3	561	1.96326	0.00573971	2.12808	4.49276	XP_003762037.1	XP_003762037
26.9224	27.58	27.3848	26.9295	25.9225	25.6174	25.2016	25.7301	24.5755				+	DFT1_SALEM	6	2	2	34.2	11.4	11.4	21.836	0	16.017	370830000	8	26.1	21.2	28.3	0	3.8	9.8	0	6	0	5	4	5	0	1	2	0	1	0	184	2.27419	0.00304229	2.12667	5.50268	XP_003765633.1;XP_012401557.1	XP_003765633
30.0479	30.0712	30.3131	30.1145	29.7684	30.0828	28.0997	27.8631	28.0918				+	DFT1_SALEM	42	42	38	41.1	41.1	37.5	168.88	0	195.1	5721800000	155	21.9	22.2	26.6	21.9	16.1	20.1	6.5	5.2	5.7	23	24	27	20	14	18	7	5	6	1546	4.29879	0	2.12585	18.4983	XP_003770937.1	XP_003770937
27.9465	27.8123	27.8461	26.0135	25.2925	25.7473	25.3048	26.033	25.8935				+	DFT1_SALEM	4	4	4	39.1	39.1	39.1	10.615	0	9.3199	964640000	19	39.1	39.1	39.1	14.9	14.9	14.9	14.9	14.9	14.9	3	3	3	1	1	1	2	1	1	87	3.14116	0.0015044	2.12455	9.3704	XP_012405147.1;XP_003769958.1	XP_012405147
28.8246	28.6107	29.332	28.715	27.1228	26.048	27.1875	25.4447	27.7739				+	DFT1_SALEM	7	7	7	27	27	27	45.016	0	61.392	1646000000	29	23.6	23.6	27	15.1	6.7	3.5	0	0	0	6	6	7	3	2	1	0	0	0	403	1.35492	0.0188354	2.12037	2.89892	XP_012399938.1	XP_012399938
32.4858	32.5159	32.4174	30.9119	30.8845	30.4458	30.2835	30.3856	30.3954				+	DFT1_SALEM	21	21	21	91.3	91.3	91.3	15.634	0	323.31	21446000000	232	91.3	91.3	91.3	72.5	74.6	89.9	64.5	64.5	78.3	20	19	19	13	11	14	8	9	11	138	5.87068	0	2.11821	45.9055	XP_003758001.1	XP_003758001
27.3426	26.8565	27.3199	28.1721	29.0119	28.8794	24.4976	24.8115	25.8728				+	DFT1_SALEM	24	15	15	25.7	21.1	21.1	117.5	0	39.64	1386200000	42	17	8.2	10	11.7	15	17.9	2.9	4.5	3.5	14	11	13	12	14	15	4	5	5	1037	2.04556	0.00529719	2.11237	4.74498	XP_012395310.1	XP_012395310
27.9388	27.8965	27.9434	25.844	26.2601	25.8354	27.3593	24.4309	25.6521				+	DFT1_SALEM	11	11	11	12.2	12.2	12.2	132.63	0	53.416	627670000	17	5.2	8.7	8.4	0	0	0	0	0	0	4	8	8	0	0	0	0	0	0	1173	1.16926	0.0290541	2.11214	2.48669	XP_012396516.1	XP_012396516
27.6985	27.4821	27.276	24.5213	27.1678	27.47	25.0111	25.8112	25.3008				+	DFT1_SALEM	12	12	12	60.5	60.5	60.5	27.954	0	40.409	794770000	25	28.6	41.1	29.8	14.5	9.3	22.2	9.3	13.7	0	4	8	5	2	1	3	1	2	0	248	2.87884	0.00166372	2.11119	8.00338	XP_012396397.1	XP_012396397
28.3026	28.336	28.0162	24.8998	26.2102	24.663	25.5055	26.1003	26.7342				+	DFT1_SALEM	5	5	5	13.9	13.9	13.9	50.718	0	11.652	717570000	13	7.9	10.1	6.6	0	0	0	0	0	0	3	4	3	0	0	0	0	0	0	483	2.33075	0.00260124	2.10492	5.70419	XP_003755098.1;XP_012395996.1;XP_003756633.1	XP_003755098
28.6518	28.5148	28.1832	24.286	25.2141	23.4175	26.7299	26.5146	25.7994				+	DFT1_SALEM	12	12	12	36.4	36.4	36.4	48.639	0	37.111	1048900000	31	25.9	27.6	16.2	9.3	4.3	4.3	4.3	6.9	4.3	8	7	7	2	1	1	1	2	1	464	2.58784	0.00192012	2.10195	6.69918	XP_003772973.1	XP_003772973
30.817	30.5214	30.5853	29.8296	29.7321	29.4619	28.6893	28.7502	28.1841				+	DFT1_SALEM	18	18	18	67.2	67.2	67.2	37.05	0	136.59	6350000000	85	50.3	63.9	48.5	33.7	29.3	31.1	11.2	12.7	11.2	14	15	14	8	7	7	3	3	3	338	3.32717	0.00154462	2.10004	10.4674	XP_012398636.1;XP_003761944.1	XP_012398636
28.0653	27.9212	28.2059	25.6693	25.5515	25.2695	26.537	25.4555	25.9109				+	DFT1_SALEM	7	7	6	25	25	22.9	43.333	0	23.35	693060000	19	17.1	17.9	21.6	2.1	0	2.1	2.1	0	0	5	5	6	1	0	1	1	0	0	380	2.53131	0.00204604	2.09632	6.46865	XP_003759480.1	XP_003759480
28.685	28.3125	28.1221	27.6121	25.0287	25.6411	24.7864	27.4226	26.6464				+	DFT1_SALEM	14	5	5	22.2	8.9	8.9	69.317	0	36.985	1726700000	30	16.9	20.4	15.6	14.3	14.3	10.8	8.4	5.9	9.4	9	11	9	5	5	4	4	2	3	609	1.22697	0.0258497	2.08807	2.61197	XP_012409275.1	XP_012409275
30.0333	29.6749	30.1865	28.3167	28.433	27.1243	28.1624	28.0966	27.3724				+	DFT1_SALEM	21	21	16	25.1	25.1	20.1	101.06	0	89.555	3962000000	74	19.2	17	21.1	8.8	8.3	4.4	13.6	8.8	5.6	15	12	17	6	6	3	8	6	4	889	2.67685	0.00174409	2.08776	7.07656	XP_003756215.1	XP_003756215
29.4698	29.3047	29.1838	27.0932	27.9015	27.5866	27.1902	27.4107	27.1071				+	DFT1_SALEM	19	19	19	50.3	50.3	50.3	56.004	0	54.994	2357400000	60	24.7	27	31.1	7.4	24.9	14.4	4.9	14.8	8.3	10	10	12	3	8	5	2	5	3	515	4.1504	0.000368201	2.08346	16.9683	XP_012396553.1;XP_012396552.1	XP_012396553
28.1581	27.1773	27.4744	26.8381	27.0387	27.4497	26.8029	25.5248	24.2361				+	DFT1_SALEM	21	12	12	34.9	24.3	24.3	69.744	0	23.227	810990000	27	21.8	21.2	28.8	10.3	10.9	6.2	3.7	2.1	0	11	12	17	6	5	3	2	1	0	614	1.22888	0.0257393	2.08203	2.61617	XP_012395697.1	XP_012395697
27.8687	27.6256	27.8355	26.7223	25.3298	26.4062	25.0013	25.7392	26.3435				+	DFT1_SALEM	6	6	6	47	47	47	14.335	0	14.123	590780000	19	24.2	40.2	40.2	10.6	16.7	6.8	0	0	0	3	5	5	1	2	1	0	0	0	132	2.20509	0.00347885	2.08196	5.26434	XP_003758325.2;XP_012395671.1	XP_003758325
28.0993	28.4477	27.9633	26.8351	26.813	24.5192	26.4945	26.4592	25.3141				+	DFT1_SALEM	12	12	12	47.8	47.8	47.8	30.186	0	47.873	913740000	30	28.5	37.8	33	14.8	14.8	5.2	10.4	5.2	0	5	8	7	3	3	1	2	1	0	270	2.13471	0.00431478	2.08083	5.03006	XP_012398906.1	XP_012398906
28.5709	27.9611	28.2227	28.5651	29.6065	29.1954	24.6033	26.9902	26.9217				+	DFT1_SALEM	19	19	17	40.6	40.6	37.8	71.62	0	127.54	2202300000	57	21.7	13.3	26	18.1	27	22.6	2.3	5.3	3.7	10	6	12	7	12	9	1	3	2	645	1.21533	0.0265695	2.07984	2.5865	XP_012395863.1;XP_003758556.1	XP_012395863
27.347	27.1963	27.1215	26.194	27.0386	27.442	25.503	25.7858	24.1369				+	DFT1_SALEM	11	11	11	29.8	29.8	29.8	60.362	0	30.713	705620000	22	19.2	20.4	10.4	6.2	7.9	6	0	2.3	0	7	7	4	3	4	3	0	1	0	530	1.8107	0.00733624	2.07972	4.05098	XP_012408031.1	XP_012408031
29.1427	29.1843	29.0052	28.4224	28.1748	28.3414	27.4833	27.9497	25.669				+	DFT1_SALEM	7	7	7	40.6	40.6	40.6	26.373	0	132.86	2410800000	37	40.6	40.6	27.5	27.9	27.9	22.3	22.3	20.1	9.2	7	7	5	3	3	2	2	3	1	229	1.38841	0.0174405	2.07674	2.97632	XP_012397543.1	XP_012397543
30.4569	30.7162	30.4896	29.4252	28.858	29.1789	28.9592	29.132	27.3471				+	DFT1_SALEM	20	20	20	35.4	35.4	35.4	53.549	0	185.52	6265900000	121	30.3	31.4	29.7	19.2	20.2	15.8	16.6	16.4	6.1	17	15	15	10	9	7	8	8	2	475	1.64812	0.0106283	2.07479	3.61362	XP_012397517.1;XP_012397516.1	XP_012397517
29.3951	29.1541	28.9799	27.636	27.7087	27.7867	27.9191	25.1788	28.2069				+	DFT1_SALEM	7	7	7	33.8	33.8	33.8	26.037	0	34.004	2342800000	35	19.7	23.9	21.4	23.9	23.9	23.9	17.1	7.7	14.5	4	5	4	4	4	4	3	1	2	234	1.0008	0.0450041	2.07476	2.13349	XP_012399768.1	XP_012399768
28.11	27.9008	28.065	27.6491	27.522	26.9205	26.4599	25.7801	25.6139				+	DFT1_SALEM	12	12	12	19.9	19.9	19.9	96.195	0	39.602	1159100000	38	12.4	10.8	16.9	10.6	7	5.7	3.5	1.9	1.6	7	7	9	6	4	3	2	1	1	858	2.83266	0.00177736	2.07396	7.78244	XP_012403760.1	XP_012403760
27.2874	27.0982	27.7246	25.5537	25.6044	25.4821	25.1631	26.0914	24.6395				+	DFT1_SALEM	5	5	5	44	44	44	14.229	0	8.5825	429350000	12	36.8	27.2	27.2	0	0	0	0	0	0	4	3	3	0	0	0	0	0	0	125	1.95659	0.00583943	2.07206	4.47275	XP_003769253.1	XP_003769253
26.7793	26.7534	26.8458	25.6336	24.3136	24.0975	24.9006	24.8611	24.4032				+	DFT1_SALEM	4	4	4	15.4	15.4	15.4	39.765	0	23.772	310780000	8	15.4	8	10.1	0	0	0	0	4.1	0	4	2	2	0	0	0	0	1	0	338	3.66643	0.000658933	2.07121	12.787	XP_003770826.1	XP_003770826
28.638	28.2442	28.7419	24.6174	27.4601	27.682	26.9995	27.0768	25.3342				+	DFT1_SALEM	21	21	21	31.2	31.2	31.2	83.029	0	66.313	1383800000	52	18.4	13.7	17.7	2	9.1	8.5	3.5	6.5	0	14	10	12	1	5	5	2	3	0	751	1.61202	0.0109439	2.07119	3.52076	XP_003758316.1	XP_003758316
28.0464	28.6411	28.2807	27.6873	27.8563	27.3336	26.4054	26.9641	25.3864				+	DFT1_SALEM	11	11	11	31.9	31.9	31.9	53.304	0	86.531	1401100000	37	22.6	27	26.8	12	16.7	11.8	1.9	9.1	0	7	9	8	4	6	4	1	3	0	474	1.86298	0.00689278	2.07076	4.19877	XP_012409230.1;XP_012409231.1	XP_012409230
30.0735	29.4748	29.8992	29.5492	30.4687	29.8231	26.5945	28.0645	28.5836				+	DFT1_SALEM	21	21	21	51.8	51.8	51.8	59.474	0	113.03	5252900000	104	30.4	25.8	31.9	30.6	38.9	26	5.9	11.8	16.6	13	11	14	12	16	12	2	5	5	542	1.53486	0.0123891	2.06832	3.32714	XP_003766341.1	XP_003766341
30.4356	30.8938	30.4994	29.0845	29.9237	29.2543	28.108	28.7632	28.7581				+	DFT1_SALEM	15	15	15	47.6	47.6	47.6	32.366	0	323.31	6968800000	115	37.8	47.6	47.3	29.4	43.9	43.9	19.9	29.4	26	9	14	10	7	9	11	3	6	4	296	2.86429	0.00174538	2.06651	7.93316	XP_003767903.1	XP_003767903
28.4819	28.2944	28.2524	25.0688	27.2583	24.04	26.052	26.2166	26.5727				+	DFT1_SALEM	26	26	26	11.6	11.6	11.6	401.1	0	95.651	857020000	34	7.1	5	5.5	0.8	0.5	1.6	0	0	0	17	11	12	2	1	4	0	0	0	3618	3.58585	0.00144609	2.06247	12.1954	XP_012401077.1	XP_012401077
28.1233	26.9573	28.3154	25.9856	25.4489	25.494	25.0719	24.6599	27.4808				+	DFT1_SALEM	11	11	11	15.9	15.9	15.9	117.33	0	43.734	915350000	18	11.7	4.6	7.1	2.1	1.8	1.6	0	0	0	7	3	5	1	2	1	0	0	0	1027	0.989437	0.0460542	2.06111	2.11025	XP_012407425.1;XP_012407424.1;XP_012407426.1;XP_012407427.1	XP_012407425
28.8787	28.5715	28.7979	24.3087	27.822	25.3894	27.254	26.7012	26.1217				+	DFT1_SALEM	5	5	5	10.3	10.3	10.3	49.035	0	11.639	1366800000	17	10.3	9.8	7.7	2.5	5.5	2.3	5.5	5.2	0	5	4	3	1	2	1	2	2	0	439	2.42609	0.00226667	2.05702	6.05753	XP_003774484.1	XP_003774484
28.6908	28.7094	28.8288	27.5781	24.587	25.7062	26.8487	26.3374	26.8878				+	DFT1_SALEM	13	13	13	39.8	39.8	39.8	56.281	0	60.861	1109600000	32	29.2	32.6	25.8	0	0	0	0	0	0	9	11	8	0	0	0	0	0	0	500	3.44776	0.00177699	2.05168	11.2418	XP_003761769.2	XP_003761769
28.2135	27.954	28.1468	28.1791	28.3041	28.469	26.0747	26.8357	25.2494				+	DFT1_SALEM	6	6	6	30.4	30.4	30.4	28.999	0	55.269	1509700000	38	27.3	26.2	25.4	25.4	20.8	25.4	11.9	11.5	7.3	5	5	5	5	4	5	2	2	1	260	1.93737	0.00599719	2.0515	4.4155	XP_012398720.1;XP_003762055.1	XP_012398720
27.8514	27.6905	27.9074	27.5335	27.6749	27.5295	25.3861	25.931	25.9936				+	DFT1_SALEM	18	18	18	14.7	14.7	14.7	197.24	0	67.615	945940000	35	3.1	10.2	6.9	5	4.1	3.4	0	0	2.9	4	12	9	5	5	4	0	0	2	1764	3.25887	0.00154674	2.04621	10.0513	XP_003762063.1;XP_003762064.1	XP_003762063
28.1949	28.6287	28.3964	27.3383	27.4745	27.5499	27.664	25.4846	25.9331				+	DFT1_SALEM	9	9	8	30.1	30.1	26.6	36.729	0	46.763	1508300000	40	21.1	25.1	16.1	11.4	19.3	14	14	4.4	3.5	6	7	4	3	5	3	4	1	1	342	1.40971	0.0170218	2.04611	3.02606	XP_012403523.1	XP_012403523
27.9801	28.5159	28.5076	28.6101	27.8938	28.7191	25.7114	26.7142	26.4426				+	DFT1_SALEM	28	28	28	24.1	24.1	24.1	193	0	92.026	1797900000	53	7.5	8.5	8.3	9.3	7.1	12.3	2	3.7	0	7	10	10	9	8	14	2	3	0	1709	2.37798	0.00230077	2.04513	5.87702	XP_012401170.1	XP_012401170
33.1312	32.6919	32.8591	31.9731	32.0287	31.969	31.3928	30.8965	30.2604				+	DFT1_SALEM	43	43	32	38.4	38.4	32	133.29	0	323.31	32805000000	292	24.3	27.9	28.3	26.7	25.9	26.7	17.7	13.1	9.7	28	31	31	24	23	24	16	10	9	1217	2.35974	0.00252792	2.04419	5.80978	XP_012406904.1	XP_012406904
29.0056	28.5451	28.5532	23.5345	26.3567	28.3815	25.5288	28.1633	26.2838				+	DFT1_SALEM	9	9	9	11.2	11.2	11.2	104.98	0	26.452	1589300000	21	8.7	5.1	6.7	0	1.5	3.1	0	4.2	1.5	6	4	6	0	1	3	0	3	1	921	1.2032	0.026876	2.04267	2.56007	XP_003760309.1	XP_003760309
28.7277	28.3755	28.452	28.9233	28.6626	28.5579	27.2665	25.1688	26.9941				+	DFT1_SALEM	19	19	19	35	35	35	71.081	0	54.589	2166600000	56	16.3	13.6	18.4	17.6	15.5	17.9	3	2.7	4.6	8	7	10	9	7	10	2	1	2	626	1.42438	0.0163834	2.04191	3.06058	XP_012406520.1	XP_012406520
28.9281	29.2799	29.422	29.7438	29.5792	29.9319	26.796	27.1291	27.5801				+	DFT1_SALEM	30	30	30	35.3	35.3	35.3	148.08	0	178.74	3874000000	93	10.6	18.3	17.8	24.1	18.4	15.5	4	3.4	4	9	15	13	19	14	13	4	3	4	1313	2.78222	0.0017148	2.04162	7.54737	XP_012401059.1	XP_012401059
30.0907	30.1349	30.4138	29.7558	29.3856	29.5153	28.5164	27.4689	28.5365				+	DFT1_SALEM	8	8	8	9.9	9.9	9.9	98.535	0	64.34	5480500000	75	8.3	8.5	9.1	6.9	6.9	6.9	5.3	2.5	5.4	7	7	7	6	6	6	4	2	4	867	2.29034	0.00296673	2.03921	5.55962	XP_012400964.1	XP_012400964
28.3701	28.0068	28.2788	26.1366	25.4159	26.1088	26.6685	25.5971	26.2794				+	DFT1_SALEM	2	2	2	60.6	60.6	60.6	7.3232	0	40.855	2001600000	16	47	60.6	60.6	47	47	47	47	47	47	1	2	2	1	1	1	1	1	1	66	2.44839	0.00230508	2.03692	6.14277	XP_012398671.1	XP_012398671
27.5479	27.4069	27.2984	27.3323	27.4684	27.1677	24.672	26.727	24.747				+	DFT1_SALEM	9	9	9	18.2	18.2	18.2	91.989	0	49.258	907160000	25	5.2	11.6	10	11.8	6.1	10.3	2.1	2.1	2.1	3	6	5	6	3	5	1	1	1	807	1.40214	0.0171597	2.03575	3.00833	XP_012406025.1	XP_012406025
28.7661	28.7344	28.3882	28.2503	28.1775	28.3732	26.9002	27.049	25.8329				+	DFT1_SALEM	23	20	20	18.4	16.3	16.3	206.95	0	128.12	2002000000	65	13.2	10.4	9.2	8.5	6.9	9.9	3.1	2.3	2.1	16	12	12	10	9	10	3	3	1	1911	2.14621	0.00414903	2.03556	5.06779	XP_012404871.1	XP_012404871
28.3842	28.2352	27.9504	27.9795	28.7639	28.2677	27.5192	25.5214	25.444				+	DFT1_SALEM	5	5	5	42.5	42.5	42.5	17.657	0	18.481	1852500000	31	35.9	30.7	19.6	26.1	42.5	21.6	26.1	9.8	9.8	4	3	2	3	5	3	3	1	1	153	1.37076	0.0181309	2.0284	2.93541	XP_012404137.1	XP_012404137
27.8948	27.7774	27.6441	25.9797	27.071	24.2197	25.5468	25.0676	26.623				+	DFT1_SALEM	2	2	2	4.4	4.4	4.4	22.652	0.0072532	1.5465	948030000	11	4.4	4.4	4.4	4.4	4.4	4.4	0	4.4	0	2	2	2	1	2	1	0	1	0	206	1.91598	0.00632532	2.02629	4.35236	XP_012401052.1	XP_012401052
31.2729	30.7637	31.0311	26.2559	28.6042	27.2467	29.2305	28.6409	29.1232				+	DFT1_SALEM	9	9	9	16.8	16.8	16.8	35.527	0	97.985	6989000000	92	16.8	16.8	16.8	6.7	12.5	4	12.5	12.5	16.5	8	8	9	2	4	2	4	4	4	327	3.01178	0.00132301	2.02433	8.6715	XP_012396359.1	XP_012396359
28.1509	27.8069	27.9048	27.9544	27.6462	28.1349	27.1952	25.324	25.2742				+	DFT1_SALEM	4	4	4	39.4	39.4	39.4	18.847	0	39.514	1316700000	25	35.3	35.3	35.3	35.3	39.4	35.3	21.8	13.5	0	3	3	3	3	4	3	2	1	0	170	1.46576	0.0147082	2.02311	3.159	XP_012401165.1	XP_012401165
30.5327	30.4407	30.3584	28.9072	28.8376	28.9459	29.0705	28.2048	27.9878				+	DFT1_SALEM	12	12	12	55.1	55.1	55.1	22.013	0	78.53	5189400000	78	35.2	48	44.9	33.7	33.7	33.7	33.7	25.5	16.8	7	9	8	6	7	8	5	4	3	196	2.42319	0.00226064	2.02288	6.04653	XP_003758621.1;XP_012395896.1	XP_003758621
28.3327	29.0019	29.1353	27.545	27.3121	27.6647	26.9231	26.3304	27.1669				+	DFT1_SALEM	15	15	15	25.3	25.3	25.3	67.985	0	63.04	1763100000	43	16.4	15.9	20	10.4	4.8	13.4	3.4	1.2	3.4	7	8	10	5	3	7	2	1	2	584	2.341	0.00249781	2.0165	5.74134	XP_012405020.1	XP_012405020
28.5954	28.8977	28.9857	27.9738	28.1939	28.3679	25.162	27.7874	27.4822				+	DFT1_SALEM	6	6	6	12.7	12.7	12.7	44.487	0	17.925	2093900000	33	7.3	10.4	10.4	9.9	7.8	4.6	2.3	4.8	7.8	3	4	5	4	4	2	1	2	4	395	1.1321	0.0320012	2.01575	2.40725	XP_003767306.1	XP_003767306
26.1987	28.6802	28.658	30.8479	30.692	30.8369	26.0975	26.5402	24.8567				+	DFT1_SALEM	22	3	3	53.1	9.3	9.3	51.29	0	67.639	4545700000	27	31.2	30.8	29.6	53.1	51.1	51.1	0	9.1	3.5	11	11	12	22	21	21	0	3	1	452	0.977712	0.0474317	2.01417	2.08633	XP_012400278.1	XP_012400278
27.4879	27.5579	27.7855	25.0776	26.2622	24.7526	26.3164	25.347	25.1254				+	DFT1_SALEM	6	6	6	19.5	19.5	19.5	53.091	0	43.581	595700000	11	13.9	12.1	9.6	5.5	8.2	3.1	5.1	5.1	0	4	3	2	2	2	1	1	1	0	488	2.22983	0.00336866	2.01416	5.34871	XP_012406686.1	XP_012406686
28.1587	27.9915	28.0472	24.6836	28.1381	26.7752	26.7027	25.8194	25.6359				+	DFT1_SALEM	6	6	6	25	25	25	32.073	0	8.2218	1690900000	21	18.1	13.2	16.3	9.4	10.4	9.4	5.6	9.4	9.4	4	3	4	2	2	2	1	2	2	288	2.42322	0.00226365	2.01314	6.04664	XP_012400362.1	XP_012400362
30.1079	28.6726	29.1966	29.3925	29.0436	27.7532	28.527	25.9495	27.4675				+	DFT1_SALEM	12	12	12	37.1	37.1	37.1	45.223	0	93.444	3104000000	43	34.6	28.9	26.4	18.9	17.9	10.4	10.7	5.7	10.2	11	7	7	4	4	4	3	1	3	402	1.10275	0.0343139	2.01096	2.34516	XP_012401717.1	XP_012401717
28.3324	28.1426	28.2604	27.3525	27.4443	27.4664	27.6224	25.215	25.8665				+	DFT1_SALEM	9	9	9	29.5	29.5	29.5	65.256	0	126.51	1312900000	35	20.7	19.2	23	18	11.3	8	4.5	2.5	2.5	6	6	6	6	4	3	2	1	1	600	1.30631	0.0214652	2.01056	2.78834	XP_012406810.1	XP_012406810
32.9318	33.0667	32.5465	31.7694	31.5565	31.7848	30.7516	31.2595	30.5024				+	DFT1_SALEM	8	8	8	72.4	72.4	72.4	15.841	0	120.76	36303000000	164	34.9	72.4	72.4	48	48	48	48	48	48	4	7	7	5	6	6	5	6	5	152	2.74871	0.00176253	2.01052	7.39472	XP_003768524.1	XP_003768524
27.0106	27.2512	27.1116	25.5118	25.9311	25.5289	25.4407	25.5326	24.3724				+	DFT1_SALEM	11	11	10	18.3	18.3	17.2	98.329	0	17.361	637730000	20	7.1	12.1	6.7	2.7	0	0	4.4	2.7	4.2	5	7	4	1	0	0	2	1	2	887	2.21655	0.00344482	2.00921	5.3033	XP_003771959.1	XP_003771959
27.8701	28.0471	28.0242	24.6781	25.3802	25.6642	26.1481	25.0483	26.7297				+	DFT1_SALEM	18	18	18	21.4	21.4	21.4	133.95	0	117.89	1311600000	34	7.3	10.3	8	0.7	0	2.4	6.4	4.8	7	5	9	6	1	0	2	5	4	6	1171	1.80732	0.00737081	2.00507	4.04154	XP_012395639.1;XP_012395638.1;XP_012395637.1;XP_012395640.1	XP_012395639
33.5503	33.9901	33.8755	33.8654	33.8965	33.9746	32.1315	31.8821	31.3897				+	DFT1_SALEM	35	35	31	74.1	74.1	71.1	69.214	0	323.31	80251000000	488	55.4	59.6	59.6	71.8	67.4	68.8	9	17	9.1	28	30	29	30	30	32	5	9	7	634	2.8513	0.00171702	2.00417	7.87091	XP_003774770.1;XP_003774772.1;XP_003774771.1	XP_003774770
34.0714	34.1706	34.3409	35.9613	35.8248	35.9886	32.6298	32.1521	31.7929				+	DFT1_SALEM	30	30	29	79.3	79.3	77.4	42.946	0	323.31	236550000000	1190	74.8	77.7	79.3	79.3	79.3	79.3	64.8	60.1	58.3	23	26	27	29	28	29	17	16	14	381	2.84874	0.00170885	2.00274	7.85871	XP_012405543.1	XP_012405543
27.6288	27.822	27.789	27.8508	28.1343	27.4396	25.4456	25.9954	25.7929				+	DFT1_SALEM	7	7	7	39.1	39.1	39.1	29.998	0	52.36	1263300000	31	22.1	39.1	32.8	20.7	20.7	26.9	10.3	10.3	0	3	7	6	3	3	4	1	1	0	271	3.51395	0.00174081	2.00196	11.6896	XP_003771351.1	XP_003771351
27.0025	27.5477	27.2224	25.9576	25.0519	25.7036	25.1044	25.4387	25.2283				+	DFT1_SALEM	5	5	5	21.8	21.8	21.8	25.998	0	5.7771	415470000	13	8.4	17.8	15.1	11.1	3.1	0	0	0	0	2	4	3	2	1	0	0	0	0	225	3.37294	0.00163252	2.00039	10.7552	XP_012400811.1;XP_012400774.1;XP_003755008.1	XP_012400811
30.392	30.517	29.9839	28.8142	28.3168	27.3477	29.3708	27.6267	27.8961				+	DFT1_SALEM	29	29	29	44.8	44.8	44.8	96.972	0	198.85	4983100000	103	27.9	32.7	34.4	16.1	11.3	6.7	18.8	10.4	8.5	20	20	20	8	6	4	13	5	4	868	1.6182	0.010987	1.99978	3.53654	XP_012403189.1	XP_012403189
27.4268	27.1387	27.3712	24.6368	26.6892	25.6123	24.895	25.3931	25.6566				+	DFT1_SALEM	9	9	9	36.7	36.7	36.7	28.261	0	8.7886	408680000	13	18.3	17.5	17.9	0	4	4.4	0	0	0	4	4	4	0	1	1	0	0	0	251	2.9428	0.00162319	1.99735	8.31875	XP_003774040.1	XP_003774040
28.1289	27.5382	28.1017	26.6811	26.8931	25.1706	26.0559	26.4662	25.2643				+	DFT1_SALEM	17	17	17	9.8	9.8	9.8	269	0	60.533	702410000	27	4	5.4	6.3	0.3	0	0.5	0	0	0	8	10	9	1	0	1	0	0	0	2414	2.11386	0.00485322	1.99412	4.96224	XP_012406297.1;XP_012406296.1	XP_012406297
27.6531	27.7138	28.002	28.7431	29.4847	28.9367	25.8271	26.4584	25.1086				+	DFT1_SALEM	11	9	8	20.6	18.7	16.5	71.297	0	51.194	1780800000	37	5.2	5.4	7.6	17.9	18.7	9	1.9	3.8	0	3	3	4	9	8	5	1	2	0	632	2.10191	0.00486729	1.9916	4.9237	XP_012400744.1	XP_012400744
27.8428	27.5694	27.7826	28.0231	27.7156	27.9517	24.8275	24.9709	27.4344				+	DFT1_SALEM	11	11	11	25	25	25	81.732	0	40.931	1263400000	29	9	9.8	9.8	13.6	3.8	18.2	2.2	3.5	4.3	4	5	5	5	2	8	1	1	2	713	1.09918	0.0346267	1.98736	2.33765	XP_003772565.1;XP_012407160.1	XP_003772565
27.6713	29.148	28.6442	30.4291	30.1552	30.3284	27.0398	26.0625	26.4028				+	DFT1_SALEM	14	14	12	72.4	72.4	63.1	25.114	0	55.982	4018900000	57	12.4	54.2	32.9	54.7	49.3	51.1	9.3	4.9	4.9	2	9	5	9	8	8	2	1	1	225	1.72756	0.00875469	1.98612	3.82326	XP_003769574.1	XP_003769574
28.0037	27.5234	27.7941	28.2656	28.3988	26.3904	24.2066	27.2645	25.8927				+	DFT1_SALEM	6	6	6	10.5	10.5	10.5	65.861	0	21.899	1465100000	24	4.5	7.1	4.5	6.4	4.5	1.4	3.1	7.1	3.3	2	3	2	3	2	1	1	3	2	581	1.04205	0.0403339	1.98582	2.21842	XP_003772639.1	XP_003772639
28.9054	29.0072	28.8476	29.9644	29.7872	30.2265	27.3384	27.4957	25.9703				+	DFT1_SALEM	18	18	18	47.9	47.9	47.9	54.932	0	83.829	3794300000	76	17.7	17.3	16.9	36.5	30.4	40.4	12.1	13.1	2.5	7	7	7	13	11	13	3	3	1	480	1.82091	0.00725044	1.98527	4.07955	XP_003755733.1	XP_003755733
28.6286	28.3487	28.6253	27.1917	27.1703	27.2064	27.7345	26.603	25.3139				+	DFT1_SALEM	18	18	18	32	32	32	80.279	0	57.951	1720800000	53	22.2	15.6	26.2	11.3	8.6	7.1	11.3	4.8	4.4	13	9	14	6	5	4	6	3	2	706	1.31689	0.0207369	1.98374	2.81224	XP_012406321.1	XP_012406321
30.1688	29.9249	29.8899	28.7549	28.5393	28.7867	28.1583	27.8753	27.9995				+	DFT1_SALEM	4	4	4	27.9	27.9	27.9	20.06	0	166.37	4595400000	43	20.9	22.7	27.9	20.9	15.7	16.3	20.9	22.7	16.3	3	3	4	3	2	2	3	3	2	172	4.10535	0.000350598	1.98349	16.5289	XP_003765474.2	XP_003765474
30.1025	29.6689	29.8792	28.4765	28.5802	29.0447	28.4701	28.0941	27.1404				+	DFT1_SALEM	21	21	21	36.8	36.8	36.8	63.06	0	46.056	4147100000	96	27.2	25	27.8	16.9	19.1	19.2	14.7	16	11.3	15	13	14	8	9	9	7	7	5	551	2.05527	0.00516861	1.98202	4.77541	XP_012402473.1;XP_003757649.1	XP_012402473
27.3657	27.3395	27.5595	27.3931	27.7129	27.4425	26.1999	25.0552	25.0817				+	DFT1_SALEM	5	5	5	47.1	47.1	47.1	17.516	0	20.196	981080000	22	33.3	14.4	27.5	41.2	14.4	14.4	14.4	8.5	8.5	4	2	3	4	2	2	2	1	1	153	2.17164	0.00390099	1.97598	5.15195	XP_003763031.1	XP_003763031
27.1317	27.6531	27.5112	26.8758	27.556	26.7817	24.1417	25.9822	26.2491				+	DFT1_SALEM	14	14	14	11.1	11.1	11.1	175.57	0	57.448	1157900000	32	4.9	3.9	2.8	4.2	3.1	7.1	1	1	2.3	7	5	5	4	3	7	1	1	2	1558	1.35593	0.0187662	1.97437	2.90124	XP_012404343.1	XP_012404343
27.5228	27.3927	27.4164	24.7764	25.4076	27.3173	25.4346	25.7384	25.2388				+	DFT1_SALEM	11	11	11	42.5	42.5	42.5	38.972	0	19.132	579870000	21	28.7	25	18.4	10.1	0	12.4	0	0	0	6	6	5	3	0	3	0	0	0	348	3.70634	0.000694377	1.97339	13.0902	XP_012398498.1;XP_012398497.1	XP_012398498
28.622	29.3228	29.5771	28.7171	28.4839	28.4614	27.3217	27.6514	26.6339				+	DFT1_SALEM	17	17	14	29	29	25.5	91.012	0	46.632	2749700000	60	13.6	19.6	20.4	9.5	13.3	15	4.9	4.4	4	8	12	11	6	7	8	3	3	3	799	2.05117	0.00514776	1.9716	4.76256	XP_012408699.1	XP_012408699
29.9636	28.931	29.3254	29.0357	29.1418	29.2371	27.8211	27.9071	26.5795				+	DFT1_SALEM	28	28	28	54.5	54.5	54.5	79.857	0	133.85	3678800000	81	35.2	32.3	39.1	24.4	27.7	30.2	8.9	10.5	9.4	16	14	19	11	11	12	4	5	3	693	1.70452	0.00938335	1.97079	3.76169	XP_003763043.1;XP_012399551.1;XP_012399552.1	XP_003763043
31.6195	31.6098	31.7593	30.9749	30.5123	31.033	30.5913	30.0034	28.4928				+	DFT1_SALEM	27	27	27	82.5	82.5	82.5	24.176	0	147.53	15768000000	199	70.8	82.5	82.5	62.7	65.6	61.3	34.9	41.5	25.9	21	22	24	17	15	16	10	10	4	212	1.45693	0.0148167	1.96704	3.13786	XP_003766459.1	XP_003766459
35.5618	35.8378	35.5114	33.7344	34.0285	33.9085	34.0573	33.5209	33.4319				+	DFT1_SALEM	31	31	22	61.8	61.8	43.5	23.644	0	228.7	196280000000	754	60.9	60.9	61.8	57	57.5	57.5	60.9	57.5	57.5	28	27	28	25	24	24	25	22	20	207	3.06188	0.00138586	1.96694	8.93624	XP_003773114.1	XP_003773114
28.298	27.5817	28.6848	27.9088	27.7693	27.7935	26.9478	25.6533	26.0731				+	DFT1_SALEM	20	20	20	31.9	31.9	31.9	101	0	66.075	1492500000	43	11.5	9.2	16.7	9.5	9.7	12.8	4.8	1.3	2.7	7	6	11	6	6	8	3	1	2	905	1.76629	0.00800171	1.96341	3.92826	XP_012403364.1	XP_012403364
27.7316	27.6896	27.2095	25.8575	25.6664	24.2037	25.0156	25.3769	26.351				+	DFT1_SALEM	2	2	2	7	7	7	34.299	0	13.58	694550000	12	7	7	7	4.3	0	4.3	4.3	4.3	4.3	2	2	2	1	0	1	1	1	1	301	1.97791	0.00557991	1.96239	4.53691	XP_003756518.1	XP_003756518
27.9961	28.1896	28.1172	26.4813	26.6574	27.0808	25.3772	26.8191	26.2238				+	DFT1_SALEM	7	7	7	26.5	26.5	26.5	46.316	0	47.671	959710000	18	14.7	15	19.9	2.9	0	11.3	3.4	8.3	0	4	4	5	1	0	3	1	2	0	408	2.0134	0.00542069	1.96092	4.6452	XP_012398191.1	XP_012398191
31.0562	30.8587	31.0252	30.1452	29.9478	29.9255	29.078	28.7578	29.2258				+	DFT1_SALEM	44	44	44	32.2	32.2	32.2	184.77	0	180.75	8701800000	210	22.8	21.5	25	17.1	16.8	14.9	9.9	7.1	5.4	31	28	33	19	19	18	12	9	7	1614	3.69017	0.000672986	1.95949	12.9665	XP_003774793.1	XP_003774793
31.3332	30.7376	31.2913	28.4596	28.9249	29.422	29.2661	29.076	29.1501				+	DFT1_SALEM	34	33	33	39.5	38.9	38.9	129.37	0	133.09	8065400000	155	35	31.9	31.2	7.6	11.7	16.4	12.8	12.4	8.5	29	26	28	6	9	14	11	9	6	1149	3.21543	0.00149589	1.95662	9.79486	XP_003763022.1	XP_003763022
27.5824	28.7266	28.3801	27.2673	27.178	27.1782	26.9376	26.4267	25.4632				+	DFT1_SALEM	6	6	6	48.8	48.8	48.8	9.1276	0	42.892	1250100000	34	39	41.5	40.2	18.3	32.9	31.7	18.3	18.3	0	3	4	5	1	3	2	1	1	0	82	1.62647	0.0108901	1.95386	3.55775	XP_003760754.1	XP_003760754
28.0179	27.5792	27.8013	25.5044	25.4262	25.2128	26.2319	25.3154	25.991				+	DFT1_SALEM	7	7	7	35.4	35.4	35.4	33.525	0	50.831	917000000	18	17.5	27.2	21.5	0	5.6	6.6	16.6	16.6	4	3	5	4	0	1	1	3	3	1	302	2.53037	0.00204457	1.95335	6.46487	XP_012399968.1	XP_012399968
28.4651	27.8253	27.8441	26.9118	26.4041	27.2359	26.8272	26.3025	25.1496				+	DFT1_SALEM	19	19	19	14.9	14.9	14.9	187.9	0	118.97	1051700000	39	8.6	7.9	5.2	3.2	2.1	3	2.8	0.9	0.6	10	10	7	3	3	4	4	1	1	1588	1.65301	0.0105032	1.9517	3.62629	XP_012401779.1;XP_012401777.1;XP_012401776.1;XP_012401778.1	XP_012401779
27.1334	27.1793	27.0424	25.1826	24.4619	25.5013	25.9479	25.7615	23.7925				+	DFT1_SALEM	8	8	8	30.4	30.4	30.4	52.464	0	34.275	409560000	16	12.1	27.6	19.1	2.8	0	0	0	0	0	3	7	5	1	0	0	0	0	0	471	1.32247	0.0204249	1.95106	2.82488	XP_003757274.2	XP_003757274
27.5883	27.2799	27.4831	25.9798	25.1955	24.4546	24.539	25.3376	26.631				+	DFT1_SALEM	7	7	7	17.8	17.8	17.8	67.899	0	47.384	448330000	10	13.9	10.2	9.9	0	1.5	0	3.9	0	0	5	5	5	0	1	0	1	0	0	618	1.46665	0.0146275	1.94789	3.16114	XP_012400656.1;XP_012400653.1;XP_012400647.1	XP_012400656
29.2469	29.8376	29.8916	28.7952	28.607	28.4217	28.0975	28.186	26.8496				+	DFT1_SALEM	21	21	21	58.4	58.4	58.4	59.852	0	98.485	3422900000	86	37.4	33.3	33	25	19.2	19	16.9	13.6	6.6	12	12	14	8	6	7	5	5	3	543	1.81809	0.00724093	1.94766	4.07166	XP_012404544.1;XP_012404545.1;XP_012404543.1	XP_012404544
28.3496	29.0386	28.7703	26.9998	26.6065	27.2485	26.8684	26.3338	27.1166				+	DFT1_SALEM	10	10	10	33	33	33	40.762	0	127.65	1531400000	49	27.8	33	28.9	17.2	6.9	25.2	8.6	10.3	0	8	10	8	5	2	6	3	3	0	349	2.50522	0.00208169	1.94658	6.36458	XP_012404111.1;XP_012404110.1	XP_012404111
27.4753	27.1163	27.1754	24.8976	27.2982	26.6695	26.0044	24.8503	25.0749				+	DFT1_SALEM	7	7	7	35.2	35.2	35.2	29.903	0	13.355	635470000	23	24.5	12.6	17.4	5.1	20.9	17.8	5.1	5.1	0	4	2	3	1	4	3	1	1	0	253	2.20217	0.00347297	1.94583	5.25446	XP_003761997.1	XP_003761997
29.061	28.39	28.9371	27.9819	28.0013	27.8976	27.3509	26.6333	26.5697				+	DFT1_SALEM	14	14	11	45.7	45.7	38.1	38.653	0	60.346	2021000000	60	33.6	28.3	31	29.8	23.3	16.8	13.9	17.4	16.8	9	8	9	8	5	4	3	4	5	339	2.40956	0.00229323	1.94476	5.99499	XP_003764346.1;XP_012400529.1	XP_003764346
28.4963	28.5729	28.4674	29.9873	29.5999	29.6422	27.0449	26.0846	26.5756				+	DFT1_SALEM	14	14	14	21.6	21.6	21.6	108.48	0	61.224	2717300000	70	6.5	8	8.2	18.7	14.4	15.9	4.9	2.6	1.2	5	6	6	12	10	11	4	2	1	969	2.65135	0.00179442	1.94382	6.96658	XP_003767257.1	XP_003767257
28.1754	28.3146	28.6956	28.3866	28.1243	28.1116	27.1878	26.6898	25.4796				+	DFT1_SALEM	11	11	11	38.5	38.5	38.5	44.842	0	71.766	1636700000	43	29.4	29.7	26.5	21.6	21.3	22.8	12.3	0	0	8	8	7	6	6	7	3	0	0	408	1.66678	0.010261	1.94284	3.66219	XP_003759360.1	XP_003759360
28.1833	28.2054	28.1758	26.2555	25.6152	25.4098	26.4148	26.3014	26.0202				+	DFT1_SALEM	20	20	20	19.2	19.2	19.2	153.66	0	56.339	716420000	31	5.5	12.8	12.9	0	0	0	0	0	0	7	14	13	0	0	0	0	0	0	1425	4.10362	0.000347826	1.94269	16.5122	XP_012397551.1	XP_012397551
29.0288	29.2447	29.0823	30.2519	29.5888	30.2765	28.3721	27.214	25.9457				+	DFT1_SALEM	29	29	29	44.5	44.5	44.5	101.37	0	126.25	4354300000	94	12.9	25.8	23.8	26.8	23.7	22.3	14.8	6.4	4.6	10	15	16	17	14	14	9	3	2	877	1.29315	0.0221328	1.94131	2.75873	XP_003759906.1	XP_003759906
27.416	27.3974	27.1504	26.3257	26.8299	26.7706	25.8012	24.3628	25.9778				+	DFT1_SALEM	12	12	10	16.7	16.7	14.4	100.86	0	32.964	475800000	21	11.3	5.7	10.3	3.2	1.3	3.3	2.4	0	0	7	4	8	3	1	2	1	0	0	878	1.69724	0.00958522	1.9407	3.74237	XP_012407294.1	XP_012407294
27.4307	27.3725	27.5144	26.8754	26.3362	25.7821	25.2303	24.0742	27.1937				+	DFT1_SALEM	12	12	12	8.3	8.3	8.3	202.81	0	32.654	458500000	15	3.6	5.4	6.2	0	0	0	0	0	0	5	8	9	0	0	0	0	0	0	1790	0.99824	0.0451544	1.93979	2.12824	XP_012396632.1	XP_012396632
27.6598	27.3504	27.69	27.0337	27.2474	26.8525	25.7521	25.7563	25.4029				+	DFT1_SALEM	5	5	5	15.4	15.4	15.4	38.475	0	9.4789	796970000	21	12.9	9.3	12.9	7.3	9.8	8.7	3.7	0	0	4	3	4	2	3	3	1	0	0	356	3.57065	0.00140452	1.92963	12.0868	XP_003757285.1	XP_003757285
28.2109	28.1514	27.7189	25.214	26.6173	28.3636	26.4628	25.626	26.2108				+	DFT1_SALEM	6	6	6	10	10	10	99.096	0	19.327	929930000	23	6.6	8	8	0	4.2	3.6	0	2.1	0	4	5	5	0	2	2	0	1	0	1001	2.5618	0.0019572	1.92724	6.5921	XP_012405634.1	XP_012405634
29.5718	29.4129	29.3177	29.3625	28.8672	29.1699	28.2536	27.9652	26.3067				+	DFT1_SALEM	16	16	12	60.8	60.8	54.3	30.238	0	86.309	3660600000	80	43	58.1	57.7	34	22.3	30.9	20	16.6	6.4	11	14	14	7	5	6	5	4	1	265	1.46238	0.0147909	1.92566	3.15089	XP_003759623.1	XP_003759623
30.7505	30.3982	30.8574	28.279	28.1598	28.269	28.6742	28.7107	28.8446				+	DFT1_SALEM	18	18	18	48.8	48.8	48.8	43.727	0	79.576	5687000000	86	44.1	37.8	42.5	11	13.6	11.3	23.9	27	24.7	13	12	14	3	4	4	6	7	6	381	3.69467	0.000679426	1.92553	13.0008	XP_003772545.1	XP_003772545
29.0082	29.222	29.6183	28.3932	27.9243	28.499	28.2923	26.9593	26.8328				+	DFT1_SALEM	16	16	16	48	48	48	42.537	0	72.005	2744900000	64	32.9	34	37.2	29.1	17.3	17.8	14.6	12.1	8.9	10	10	10	9	6	6	5	4	3	371	1.73513	0.00870322	1.92141	3.84364	XP_003772474.1	XP_003772474
27.7994	27.8358	27.614	26.6915	26.8073	27.1342	26.3503	25.5848	25.5614				+	DFT1_SALEM	9	9	9	53.8	53.8	53.8	24.493	0	14.15	835000000	30	15.9	27.4	35.6	15.4	36.5	25	0	4.3	0	3	6	5	3	5	5	0	1	0	208	2.69433	0.00166169	1.91755	7.15281	XP_012402300.1	XP_012402300
27.7668	27.8145	28.3646	26.7249	24.7301	27.5715	26.0082	25.5084	26.6792				+	DFT1_SALEM	15	15	15	22.6	22.6	22.6	106.55	0	89.335	835800000	27	12.6	9.4	16.7	4.6	0	3.9	0	0	1.6	8	6	11	3	0	2	0	0	1	942	2.10036	0.00485968	1.91671	4.91872	XP_012399028.1;XP_003762415.1	XP_012399028
29.0577	29.3227	29.3175	29.4032	29.5093	30.4457	26.5707	27.3957	27.9912				+	DFT1_SALEM	17	17	17	41.9	41.9	41.9	47.337	0	73.832	4086100000	63	24.9	20.9	25.6	28.8	27.7	35.8	0	8.6	18.8	8	7	8	9	9	14	0	2	4	430	1.98041	0.00553653	1.91339	4.54447	XP_012401439.1	XP_012401439
28.3755	28.0166	28.5725	27.5589	27.4407	25.1032	27.0585	27.0469	25.12				+	DFT1_SALEM	10	10	10	65.6	65.6	65.6	14.037	0	16.894	1146800000	21	57.4	51.6	53.3	15.6	15.6	9	9	9	0	7	7	6	2	2	1	1	1	0	122	1.34625	0.0192508	1.91307	2.87907	XP_003763468.1	XP_003763468
29.9665	29.9101	30.0922	27.8614	28.0555	28.5553	27.9568	27.9153	28.3614				+	DFT1_SALEM	7	7	7	70.8	70.8	70.8	13.99	0	133.99	4119100000	53	70.8	70.8	48.5	50	50	36.9	19.2	43.1	27.7	7	6	5	4	4	3	2	4	2	130	3.63707	0.00112108	1.91181	12.5684	XP_012397768.1	XP_012397768
27.6108	27.5704	27.8392	26.3172	25.8426	26.2628	25.8254	26.5328	24.929				+	DFT1_SALEM	8	8	8	16.5	16.5	16.5	81.481	0	44.538	490420000	17	12	11.9	6.8	0	0	0	0	0	0	6	6	4	0	0	0	0	0	0	723	1.81142	0.00733945	1.91111	4.05299	XP_003773022.1	XP_003773022
31.9517	31.8731	31.7481	30.2374	30.1739	30.1647	30.4561	29.659	29.7278				+	DFT1_SALEM	12	12	12	59.3	59.3	59.3	34.797	0	227.29	17069000000	165	59.3	52.6	53.8	31.8	34.9	34.9	41.3	41.3	28.1	12	10	10	6	7	7	8	8	5	327	2.72653	0.00171429	1.91001	7.29521	XP_012406067.1;XP_003755070.1	XP_012406067
29.3236	29.8882	29.7003	25.8844	25.5779	25.5396	28.162	27.5225	27.5007				+	DFT1_SALEM	6	6	6	17.1	17.1	17.1	35.639	0	47.481	2508700000	52	17.1	17.1	14.6	4.4	3.5	7.9	14.9	12.7	7.9	6	6	5	1	1	2	5	4	3	316	2.65659	0.0018016	1.90894	6.98908	XP_012396751.1;XP_012396750.1;XP_003759794.1	XP_012396751
28.6345	28.9563	29.2101	25.0054	26.0935	25.6729	26.6843	27.8237	26.5752				+	DFT1_SALEM	19	19	19	30.2	30.2	30.2	91.592	0	81.141	1649400000	47	17.7	19.1	22.1	0	1.6	3.4	7.7	3.8	5.5	10	12	14	0	1	2	4	2	3	820	1.93415	0.00598599	1.90591	4.40595	XP_012401087.1	XP_012401087
28.738	28.6688	28.7958	27.8643	27.8906	28.0385	27.3326	27.1926	25.96				+	DFT1_SALEM	8	8	8	32.3	32.3	32.3	50.654	0	70.525	1860700000	39	15.4	15.4	19.4	10.2	17.8	18.3	18.3	12.7	2.4	5	5	5	3	5	5	5	4	1	449	1.91687	0.00629047	1.90579	4.35498	XP_003759695.1;XP_012396671.1	XP_003759695
29.6246	30.0117	29.8481	27.4518	27.6769	27.6972	28.2376	27.9941	27.5379				+	DFT1_SALEM	17	17	17	32.5	32.5	32.5	80.755	0	83.021	3297000000	67	24.7	32.5	23.7	8	6.8	5.4	7.1	11.9	8	12	16	14	4	3	2	5	7	4	722	2.9088	0.00170909	1.90493	8.14972	XP_012406646.1;XP_012406645.1	XP_012406646
37.1843	37.3068	37.3377	36.4838	36.3856	36.5669	35.2751	35.464	35.384				+	DFT1_SALEM	82	82	1	87.8	87.8	3.2	75.309	0	323.31	763600000000	2659	82.1	85.4	85.4	83.2	84.1	83.3	79.3	77.6	75.8	70	73	74	67	69	71	58	57	55	666	4.91208	0	1.90192	26.395	XP_012396389.1	XP_012396389
27.7277	27.7095	28.0124	26.3404	25.0855	24.8693	25.6753	26.1562	25.9162				+	DFT1_SALEM	8	8	8	36.9	36.9	36.9	32.583	0	37.118	565560000	15	17.4	29.3	16.7	4.9	0	2.8	0	0	0	4	6	4	1	0	1	0	0	0	287	3.43885	0.00175524	1.90065	11.1827	XP_012397400.1	XP_012397400
27.5001	27.3336	27.3247	26.9232	27.0496	27.1715	26.1149	25.469	24.8757				+	DFT1_SALEM	11	11	11	25.1	25.1	25.1	72.741	0	37.854	899320000	26	16.9	6.7	11.8	14.4	8.7	6.7	7.1	4.7	1.6	6	3	3	4	3	4	3	2	1	645	2.19854	0.0035277	1.89958	5.24218	XP_012395429.1;XP_003758027.1;XP_003758026.1	XP_012395429
28.1294	27.8833	28.0384	25.9819	24.6139	26.2147	25.5193	26.122	26.7127				+	DFT1_SALEM	18	18	18	27.3	27.3	27.3	96.285	0	33.894	923760000	34	16	10.6	10	3.4	3.2	1.3	4.3	1.7	1.3	10	9	7	2	2	1	2	1	1	821	2.24359	0.00323275	1.89907	5.3961	XP_003758227.1	XP_003758227
28.7271	27.0103	27.1055	27.7501	27.3513	24.7601	25.8149	25.8172	25.518				+	DFT1_SALEM	11	11	11	59.1	59.1	59.1	27.1	0	46.45	897550000	19	53.6	20.2	18.7	37.7	27.8	0	0	0	11.1	7	3	3	4	3	0	0	0	1	252	1.54552	0.0121725	1.89762	3.35351	XP_012398133.1	XP_012398133
27.7401	27.0433	27.5405	26.1735	25.7686	26.9533	25.9256	25.2915	25.4247				+	DFT1_SALEM	9	9	9	36.5	36.5	36.5	37.597	0	21.124	780530000	27	19.2	24.5	31.6	5.9	2.8	16.7	5.9	0	0	5	6	8	1	1	4	1	0	0	323	2.58531	0.00191723	1.89401	6.68871	XP_003759904.1	XP_003759904
27.2839	27.1109	27.1584	26.308	26.1224	26.4926	25.0434	25.091	25.738				+	DFT1_SALEM	6	6	6	31	31	31	23.857	0	17.107	400100000	16	19.5	23.3	23.3	8.6	15.2	3.8	0	0	0	3	4	4	2	2	1	0	0	0	210	2.92643	0.00160821	1.89361	8.23699	XP_003758641.1	XP_003758641
27.627	28.4681	28.4917	26.822	27.1022	27.2314	26.4441	26.02	26.4478				+	DFT1_SALEM	14	14	14	37.9	37.9	37.9	52.854	0	29.152	1264300000	39	12.7	28.6	21	6.8	14.4	15.9	2.8	2.8	5.1	5	9	6	2	5	5	1	1	2	472	2.39786	0.00232921	1.89163	5.95106	XP_003770812.1	XP_003770812
31.1692	31.2824	30.8426	29.0026	29.7788	29.2592	29.5443	28.1822	29.9066				+	DFT1_SALEM	20	20	20	44.9	44.9	44.9	48.639	0	323.31	8738400000	144	40	42.6	35.8	25.3	28.1	20	26.5	12.1	29.3	14	18	15	8	10	6	9	4	8	430	1.5986	0.0111452	1.88703	3.48661	XP_012399838.1	XP_012399838
33.0111	32.9159	33.0831	31.8791	31.5793	31.7369	31.4711	31.0924	30.794				+	DFT1_SALEM	20	20	19	72.1	72.1	65.8	22.069	0	323.31	34512000000	267	72.1	60.5	62.1	58.9	56.8	58.4	50.5	56.8	44.7	19	15	17	11	10	11	7	9	9	190	3.13511	0.00149687	1.88424	9.33659	XP_012407021.1;XP_012407020.1;XP_012407019.1	XP_012407021
33.2761	33.4315	33.4169	32.5135	32.503	32.2952	31.6384	31.4932	31.3453				+	DFT1_SALEM	37	37	37	63	63	63	70.779	0	323.31	44662000000	352	51.1	54.4	61.4	48.7	48.7	43.7	39	39	34.2	28	30	32	21	23	18	16	18	13	638	4.36288	0	1.88256	19.2002	XP_012409219.1	XP_012409219
29.8176	29.3098	30.0406	28.5077	28.6389	28.3035	27.9408	27.4822	28.1003				+	DFT1_SALEM	16	16	16	31.1	31.1	31.1	80.55	0	182.42	3436500000	63	25.1	20.4	31.1	9	10.3	14.1	7.4	5.7	5.7	11	12	16	4	5	6	4	3	3	721	2.5656	0.00196444	1.88158	6.60763	XP_003768629.1	XP_003768629
28.7268	28.4441	28.3334	27.0881	27.3122	27.0374	25.8226	27.444	26.5949				+	DFT1_SALEM	7	7	7	53	53	53	15.147	0	37.367	1476400000	34	47.8	47.8	47.8	25.4	20.1	41	9	25.4	16.4	6	6	5	3	2	5	1	3	2	134	1.75479	0.00846909	1.8809	3.89689	XP_003757595.1	XP_003757595
27.2846	27.5147	27.1984	25.8728	25.4423	26.3538	25.9791	23.8791	26.5114				+	DFT1_SALEM	14	14	14	42.4	42.4	42.4	59.133	0	121.9	674810000	20	15.6	25.5	9.3	4.3	20.4	4.3	0	0	0	5	9	4	1	5	1	0	0	0	538	1.0902	0.0355011	1.87603	2.31878	XP_003767660.1;XP_012403287.1	XP_003767660
30.0512	30.3075	29.922	29.4009	29.4314	29.0287	29.0221	28.9648	26.6709				+	DFT1_SALEM	26	26	26	56.3	56.3	56.3	72.147	0	250.94	5332600000	107	32.3	38.9	27.9	24	28.2	23.4	27.7	27.1	4.4	14	18	13	10	12	8	10	10	2	638	1.1263	0.0325956	1.87429	2.39494	XP_003760785.1;XP_012397601.1	XP_003760785
27.8728	27.5829	27.467	24.3935	26.501	26.5748	25.5098	26.2975	25.4985				+	DFT1_SALEM	8	8	8	47.2	47.2	47.2	20.807	0	12.223	658730000	16	11.4	47.2	11.4	5.7	22.8	17.1	5.7	0	0	2	8	2	1	3	3	1	0	0	193	2.52426	0.00202853	1.87231	6.44037	XP_012408247.1	XP_012408247
30.0556	29.8296	29.8491	28.9582	28.7822	29.0042	28.099	27.6373	28.389				+	DFT1_SALEM	11	11	11	60.2	60.2	60.2	19.326	0	44.2	3907700000	86	51.2	60.2	55.4	53.6	48.8	44	33.7	16.9	40.4	9	11	10	10	9	8	6	3	7	166	2.90077	0.0017005	1.86963	8.11028	XP_003765368.1	XP_003765368
31.9876	32.2025	32.0737	30.6566	30.722	31.1087	30.2923	30.2983	30.0775				+	DFT1_SALEM	23	23	22	47.3	47.3	47.3	59.697	0	217.06	17968000000	192	38.1	40	39.6	31.9	30.4	33.8	21	23.3	15.6	16	19	18	15	14	15	10	10	8	533	4.38728	0	1.86525	19.4742	XP_003760282.1;XP_003762453.1;XP_003755896.1;XP_003772033.1	XP_003760282
27.2542	26.7841	27.1423	26.3172	26.348	26.189	24.4646	24.92	26.2025				+	DFT1_SALEM	7	7	7	39.1	39.1	39.1	28.517	0	15.275	704980000	20	26.7	13.6	17.1	10.1	3.9	7	3.9	3.9	3.9	5	3	4	2	1	2	1	1	1	258	1.58707	0.0114239	1.86447	3.45744	XP_003770609.1	XP_003770609
27.7117	27.3413	27.7144	27.0996	27.0681	24.7583	25.5428	25.9499	25.6958				+	DFT1_SALEM	4	4	4	25.8	25.8	25.8	27.507	0	14.232	777860000	17	19.7	23	23	11.9	18	11.9	11.9	11.9	0	3	3	3	1	2	1	1	1	0	244	3.38554	0.00166501	1.85962	10.8357	XP_003772608.2	XP_003772608
29.1114	28.6324	28.844	28.1768	27.9247	27.9709	27.1139	27.0982	26.7977				+	DFT1_SALEM	10	10	10	31.1	31.1	31.1	48.945	0	141.5	2013200000	47	22.8	16.9	24.7	19.9	17.1	23.1	11.4	13.9	11.4	7	6	8	5	5	6	3	3	3	438	3.37588	0.00163785	1.85934	10.7739	XP_003767862.1	XP_003767862
27.4259	27.5657	27.4	25.2838	26.0758	26.3622	26.2243	25.7161	24.8779				+	DFT1_SALEM	13	13	13	23.1	23.1	23.1	78.669	0	49.628	526320000	21	11.7	14.5	11.8	0	1	0	0	0	0	6	7	7	0	1	0	0	0	0	684	2.02873	0.00529563	1.85775	4.69257	XP_012406435.1	XP_012406435
27.4056	27.5848	27.346	26.7353	25.7946	24.8921	26.5575	24.3544	25.8525				+	DFT1_SALEM	5	5	5	26.1	26.1	26.1	35.77	0	48.861	401730000	10	14.7	16.6	12.6	0	0	0	0	0	0	3	3	3	0	0	0	0	0	0	326	1.33008	0.0200741	1.85739	2.84217	XP_012397704.1;XP_012397703.1;XP_012397705.1	XP_012397704
31.2059	31.2595	31.3001	29.6849	29.3762	29.5966	29.749	29.572	28.8769				+	DFT1_SALEM	25	25	25	62.8	62.8	62.8	57.149	0	213.86	9372400000	148	40.1	53.1	51.9	33.5	32.6	33.1	34.3	25	15.1	14	19	20	10	10	10	9	7	5	516	2.6444	0.00178306	1.85593	6.93687	XP_003773170.1	XP_003773170
30.9564	30.6558	30.9479	29.789	29.3322	29.6533	29.2502	28.6286	29.1156				+	DFT1_SALEM	10	9	9	65.7	55.2	55.2	15.903	0	160.99	7951500000	75	62.9	62.9	63.6	65	58	65	25.2	25.2	11.2	7	7	8	7	5	7	2	2	1	143	3.01827	0.00133333	1.85522	8.70537	XP_003771295.1	XP_003771295
28.7927	28.899	29.2283	28.0655	28.0174	28.0013	27.2697	25.9976	28.0884				+	DFT1_SALEM	19	19	19	38.3	38.3	38.3	79.147	0	67.363	2256200000	57	22.1	24.8	22.8	14.5	17.3	15.6	9	5	4.4	11	10	11	6	8	6	3	2	2	723	1.3903	0.0173389	1.85474	2.98072	XP_003768898.2	XP_003768898
28.2061	28.3941	28.4442	26.9147	27.4264	25.6993	26.3816	26.6688	26.4297				+	DFT1_SALEM	17	17	17	18.1	18.1	18.1	151.4	0	42.597	1108300000	34	8.7	12.3	8.6	3.8	2.8	2.1	0	0	0	9	11	9	3	2	2	0	0	0	1412	4.06865	0.000333333	1.85473	16.1791	XP_012398772.1;XP_003759494.1	XP_012398772
28.4313	29.3013	29.6221	25.5344	25.831	26.8924	27.6747	27.6925	26.4277				+	DFT1_SALEM	18	18	18	36	36	36	83.721	0	69.446	2144500000	60	16.8	27.2	31.1	4.1	3.9	5.9	12.5	9.2	4.5	9	14	16	2	2	3	6	4	2	727	1.55346	0.011921	1.85322	3.37322	XP_012398519.1	XP_012398519
27.697	27.8567	27.6591	27.4593	26.3492	24.8295	25.7158	24.9861	26.9514				+	DFT1_SALEM	3	3	3	25.1	25.1	25.1	20.062	0	35.572	677340000	13	25.1	24.6	24.6	25.1	0	9.8	0	15.3	15.3	3	2	2	2	0	1	0	1	1	183	1.48823	0.013575	1.85316	3.21314	XP_012405603.1	XP_012405603
32.3559	32.451	32.3757	31.7587	31.1881	31.6822	30.4707	30.4039	30.7743				+	DFT1_SALEM	40	40	40	40.3	40.3	40.3	136.05	0	323.31	24146000000	244	30.9	38.8	36.7	26.6	23.4	29.2	16	15	13.7	25	35	34	18	15	21	11	10	10	1234	4.01536	0.000315412	1.84457	15.684	XP_012403395.1	XP_012403395
29.6601	29.4752	29.0934	27.6419	28.1586	28.3501	27.3464	27.9468	27.4164				+	DFT1_SALEM	4	4	4	26.7	26.7	26.7	23.95	0	26.607	2733300000	34	12.9	26.7	19.5	26.7	26.7	12.9	12.9	12.9	12.9	3	4	3	4	4	3	2	2	2	210	2.72434	0.0017099	1.83976	7.28544	XP_012399905.1	XP_012399905
30.6058	30.8501	30.5882	29.0887	29.5637	28.8442	29.2823	28.9629	28.2821				+	DFT1_SALEM	10	10	10	22.2	22.2	22.2	46.493	0	64.286	6549100000	63	18.5	22.2	18.5	4.8	11.4	7.8	13.7	7.8	3.2	8	9	7	3	4	3	4	4	2	437	2.4091	0.00229022	1.83894	5.99329	XP_012405237.1;XP_012405236.1;XP_012405235.1	XP_012405237
26.8743	27.3065	27.1768	27.3154	27.4414	28.4064	26.4039	24.1903	25.2467				+	DFT1_SALEM	7	7	7	11.3	11.3	11.3	99.034	0	39.874	854040000	23	5	5.1	7.2	5.1	3.4	6	0	0	0	3	3	4	3	2	4	0	0	0	935	1.3206	0.0204945	1.83892	2.82063	XP_012408524.1	XP_012408524
31.3437	31.1062	31.0289	29.9475	30.1057	29.7977	29.6178	28.872	29.4786				+	DFT1_SALEM	28	28	19	54.2	54.2	33	44.57	0	191.56	9071300000	154	48.7	46.6	38.7	38.2	34.8	29.1	36.9	14.7	22.5	23	22	20	12	13	12	12	5	8	382	2.75297	0.00176876	1.83681	7.41394	XP_003759263.1	XP_003759263
30.5332	30.9593	30.6081	29.8706	30.2754	29.6624	28.6143	28.7026	29.2746				+	DFT1_SALEM	4	4	4	7	7	7	46.143	0	34.192	7464000000	52	7	4.6	7	7	7	7	7	7	7	3	2	3	4	4	4	3	3	3	416	2.77013	0.00178451	1.8364	7.49197	XP_012408683.1;XP_003774809.1	XP_012408683
30.7782	30.3091	30.8099	28.4822	27.4666	28.1242	28.7278	28.8952	28.7663				+	DFT1_SALEM	43	43	43	26.1	26.1	26.1	234.9	0	323.31	5765300000	141	19.5	13.6	15.4	6.4	4.3	5.5	8	6.7	8.7	31	23	30	9	6	6	11	10	12	2104	3.38342	0.00165132	1.836	10.8221	XP_012407401.1;XP_012407400.1;XP_012407399.1;XP_012407398.1;XP_012407402.1	XP_012407401
27.6346	26.8123	26.7913	25.1466	26.0156	25.3743	25.2069	25.4025	25.1215				+	DFT1_SALEM	2	2	2	29	29	29	10.248	0	23.426	321950000	7	29	29	29	0	0	9.7	0	19.4	0	2	2	2	0	0	1	0	1	0	93	2.4972	0.00206858	1.83577	6.33287	XP_003762281.1	XP_003762281
26.7596	27.4553	27.9557	28.5129	28.1677	28.725	25.549	24.8179	26.3002				+	DFT1_SALEM	11	11	11	37.7	37.7	37.7	50.709	0	33.705	1375000000	29	7.1	16.9	16.9	21	20.3	21	6.9	2.1	0	3	5	5	6	6	6	2	1	0	467	1.53622	0.0123985	1.83449	3.33048	XP_003760832.1	XP_003760832
27.2353	27.6747	27.7454	25.2593	26.2182	25.7845	25.9944	24.8645	26.2948				+	DFT1_SALEM	5	5	5	44.7	44.7	44.7	15.238	0	42.36	601980000	16	14.4	28.8	30.3	5.3	5.3	5.3	5.3	5.3	0	2	4	3	1	1	1	1	1	0	132	1.77583	0.00785242	1.83386	3.95441	XP_003763194.1	XP_003763194
31.9072	31.5592	31.7899	30.5646	30.3994	30.3793	30.0614	30.1471	29.5473				+	DFT1_SALEM	30	29	1	30.4	30.4	1.5	106.48	0	206.54	13540000000	189	19.7	21.7	26.9	18.8	15.2	17.6	12.9	12.5	10	19	18	23	13	14	14	9	9	7	922	2.99686	0.00130425	1.83351	8.59408	XP_003769532.1;XP_012404812.1;XP_012404811.1;XP_012404810.1;XP_012404813.1	XP_003769532
27.6877	27.2011	26.8229	24.6459	26.7914	26.5357	24.6684	26.2322	25.3129				+	DFT1_SALEM	3	3	3	10.3	10.3	10.3	27.826	0	6.1226	799940000	24	10.3	10.3	8.7	6.5	10.3	10.3	3.8	10.3	6.5	3	3	2	1	2	3	1	3	1	263	1.6182	0.0109913	1.83267	3.53655	XP_003767449.1	XP_003767449
27.2249	27.2909	26.9427	25.9076	25.5903	24.9005	25.9411	25.1293	24.8947				+	DFT1_SALEM	8	4	4	29.1	16.4	16.4	22.537	0	5.4745	375560000	9	19.5	29.1	25	9.5	4.5	4.5	10	4.5	9.5	6	8	7	3	2	2	3	2	3	220	2.26592	0.0031645	1.83111	5.4737	XP_012404125.1	XP_012404125
26.9232	26.607	27.1477	25.68	25.3352	25.6371	25.3387	25.2853	24.5663				+	DFT1_SALEM	8	8	8	36.2	36.2	36.2	39.274	0	12.373	352620000	10	11.7	8.6	17.5	10	8.6	3.3	0	3.3	0	3	2	5	1	2	1	0	1	0	359	2.46702	0.00228729	1.82918	6.21476	XP_003762273.1	XP_003762273
27.6174	27.5965	27.5375	26.1728	27.8208	26.9061	27.3702	25.1946	24.7023				+	DFT1_SALEM	4	4	4	34	34	34	28.608	0	45.747	1068800000	18	16.6	16.6	16.6	8.3	21.1	29.4	21.1	8.3	8.3	2	2	2	1	3	3	2	1	1	265	1.04732	0.0399371	1.8281	2.22933	XP_012399024.1	XP_012399024
30.098	29.6927	29.9592	29.278	28.9047	28.9856	28.4697	27.8709	27.9281				+	DFT1_SALEM	6	6	6	22.8	22.8	22.8	44.179	0	29.482	4591900000	41	16.5	16.5	16.5	16.5	12	9.3	15.5	9.3	9.3	4	4	4	4	3	2	4	2	2	399	2.90423	0.00170565	1.82707	8.12721	XP_012405733.1	XP_012405733
26.7366	26.1679	26.4692	25.99	26.1036	24.7434	25.0437	23.7075	25.1424				+	DFT1_SALEM	3	3	3	17.2	17.2	17.2	18.96	0.0090703	1.4082	291000000	10	9.5	9.5	9.5	4.1	9.5	4.1	0	0	7.7	2	2	2	1	2	1	0	0	1	169	1.68885	0.00968206	1.8267	3.72017	XP_012401221.1	XP_012401221
27.6153	27.4507	27.3041	25.6583	25.7166	26.378	25.1199	24.7351	27.0364				+	DFT1_SALEM	5	5	5	12.6	12.6	12.6	66.438	0	18.131	483430000	14	9.7	5	3.2	0	1.7	1.7	2.9	1.7	1.7	3	3	2	0	1	1	2	1	1	585	1.19665	0.0272868	1.82627	2.54585	XP_012408735.1	XP_012408735
30.3272	31.0109	31.0299	28.5791	27.7213	28.6516	29.5563	29.1784	28.162				+	DFT1_SALEM	22	22	22	50.5	50.5	50.5	65.293	0	244.02	6565600000	113	32.1	47.1	43	13.6	17	19	17.7	21.3	9.9	13	20	17	6	5	6	7	8	3	558	1.73005	0.00877295	1.82376	3.82996	XP_003757314.1	XP_003757314
28.234	28.0413	27.9632	27.6694	27.8059	27.9926	25.592	26.5026	26.6742				+	DFT1_SALEM	7	7	7	25.6	25.6	25.6	44.409	0	44.833	1180900000	26	6.6	15.6	14.1	16.6	17.9	14.1	3.1	0	0	2	4	4	5	4	4	1	0	0	391	2.20975	0.00349264	1.82326	5.28016	XP_003771238.2	XP_003771238
30.1145	29.8538	30.2365	30.3176	30.7761	30.4573	29.1659	27.3738	28.1967				+	DFT1_SALEM	12	12	12	61.7	61.7	61.7	24.196	0	78.154	6895800000	99	57.5	50	55.1	61.2	61.2	61.2	28.5	15	27.6	10	8	11	11	11	11	4	2	4	214	1.57966	0.0114501	1.8228	3.43877	XP_012400624.1	XP_012400624
32.4925	32.453	32.6023	31.2101	31.5713	31.4621	30.5909	30.7693	30.7205				+	DFT1_SALEM	12	12	12	35.2	35.2	35.2	28.967	0	316.8	25065000000	164	35.2	35.2	35.2	30.3	35.2	30.3	30.3	29.9	30.3	12	12	12	9	11	10	8	6	8	261	4.90069	0	1.82238	26.2217	XP_012401014.1	XP_012401014
30.8427	30.572	30.5785	30.0643	29.5887	30.0535	29.4981	29.2104	27.8199				+	DFT1_SALEM	25	15	15	30.6	22.6	22.6	93.136	0	125.56	7331300000	112	27.2	23.7	26.5	20.2	19.7	22.5	18.3	14.4	6.8	22	18	19	13	11	15	11	7	4	826	1.58999	0.0113801	1.82161	3.46481	XP_003762247.1	XP_003762247
27.3618	27.9417	27.5856	25.4067	24.8282	26.0937	26.3359	25.1756	25.9138				+	DFT1_SALEM	6	6	6	25.6	25.6	25.6	47.896	0	50.482	705920000	13	15.3	17.9	13	8.1	0	8.1	8.1	0	0	3	4	4	1	0	1	1	0	0	430	2.0657	0.0050551	1.82129	4.80828	XP_012406239.1	XP_012406239
29.605	29.0056	29.335	24.5941	27.8946	27.4507	26.1644	27.9375	28.3839				+	DFT1_SALEM	10	10	10	38.2	38.2	38.2	36.051	0	38.151	2534100000	44	31	26.9	35.2	6.6	14.9	13.1	9	14.9	12.8	8	6	8	1	3	3	2	3	3	335	1.22212	0.0262583	1.81994	2.60135	XP_003770357.1	XP_003770357
35.7602	35.602	35.7202	35.2346	34.9373	35.2898	34.2366	33.8234	33.5718				+	DFT1_SALEM	58	58	43	73.5	73.5	56.8	69.463	0	323.31	260760000000	1222	67.6	72.2	69.3	65	59.4	65.4	61.1	49.3	51.2	45	50	47	40	37	41	34	32	30	586	3.09323	0.00143062	1.81686	9.10568	XP_003769620.1	XP_003769620
29.7521	29.6421	29.526	26.1557	25.4254	26.575	27.5926	27.7149	28.1701				+	DFT1_SALEM	12	12	12	56.3	56.3	56.3	31.129	0	37.32	2614100000	46	42.3	52	36.6	10.8	3.2	10.8	27.6	19	22.9	9	11	8	2	1	2	5	3	4	279	3.19555	0.00144636	1.81424	9.67951	XP_003759900.1	XP_003759900
33.3772	33.1574	33.2875	31.7393	32.027	31.9302	31.6501	31.5366	31.1943				+	DFT1_SALEM	18	18	13	39.3	39.3	34.6	38.93	0	121.45	39698000000	205	35.2	37.2	39.3	34	34.9	35.2	27	24.6	22.6	16	17	18	13	12	13	12	11	9	341	3.55833	0.00163895	1.8137	11.9994	XP_012408664.1	XP_012408664
31.0495	31.4106	31.3951	30.2178	30.5195	30.3815	29.8554	29.9629	28.6012				+	DFT1_SALEM	16	16	16	64.3	64.3	64.3	29.785	0	257.56	10925000000	136	56.7	59.5	59.9	46.8	57.1	57.1	36.1	30.6	21	14	13	12	10	11	10	10	6	6	252	1.79322	0.00746436	1.81192	4.00236	XP_012401042.1	XP_012401042
30.3042	28.6601	29.947	24.4967	25.9677	28.5501	28.0889	28.6215	26.7682				+	DFT1_SALEM	4	4	4	51	51	51	5.7507	0	4.9829	4051700000	20	29.4	37.3	51	15.7	29.4	31.4	31.4	31.4	15.7	2	2	4	1	2	2	2	2	1	51	1.14545	0.0307693	1.81089	2.43569	XP_012395116.1	XP_012395116
28.4594	28.6903	28.4906	27.0642	27.3588	27.6105	27.2997	26.3842	26.5277				+	DFT1_SALEM	5	5	5	45	45	45	13.267	0	18.398	1619700000	26	27	19.8	19.8	35.1	37.8	26.1	16.2	35.1	11.7	3	2	2	4	4	3	2	4	1	111	2.45504	0.00232717	1.80955	6.1684	XP_003761043.1	XP_003761043
27.6493	27.3301	27.7982	26.5597	25.3182	24.3902	24.1177	26.2625	26.9705				+	DFT1_SALEM	19	19	19	20.6	20.6	20.6	146.91	0	41.558	697760000	29	9.7	9.7	12.6	2.8	2.4	3.4	1	0	0	9	8	12	2	2	3	1	0	0	1313	0.975775	0.0476845	1.80896	2.08239	XP_012395958.1	XP_012395958
28.9667	28.6655	29.1774	27.388	27.5977	28.5242	26.0079	27.0784	28.2995				+	DFT1_SALEM	5	5	5	48.5	48.5	48.5	15.234	0	38.515	1968000000	44	26.5	26.5	26.5	26.5	48.5	34.1	8.3	22	26.5	3	3	3	3	5	4	1	3	3	132	1.25096	0.0243531	1.80797	2.66478	XP_003772286.1	XP_003772286
27.7089	27.5821	27.4308	25.0434	24.4603	26.055	25.9871	26.6003	24.7145				+	DFT1_SALEM	4	4	4	15.7	15.7	15.7	36.445	0	5.7341	498680000	10	5.7	15.7	10.3	0	0	0	0	0	0	2	4	3	0	0	0	0	0	0	331	1.49088	0.0134495	1.80667	3.21957	XP_012406624.1	XP_012406624
32.4237	32.6457	32.5349	31.6098	31.6902	31.6003	31.3218	31.1063	29.7589				+	DFT1_SALEM	25	25	19	49.6	49.6	40.9	44.246	0	267.36	28763000000	274	39.1	43.6	42.6	36.1	39.8	39.6	30.3	31.1	14	18	22	21	17	18	17	12	13	4	399	1.66649	0.0102569	1.80576	3.66142	XP_012396777.1	XP_012396777
27.0003	27.0152	27.043	27.4516	27.3376	27.1776	25.3413	24.2259	26.0848				+	DFT1_SALEM	9	9	9	18.1	18.1	18.1	58.064	0	26.234	667040000	31	12.1	9.5	11.4	10.8	14.2	10.8	0	0	0	5	4	6	5	6	4	0	0	0	535	1.53818	0.0124032	1.80219	3.33534	XP_012395852.1	XP_012395852
27.8777	27.605	27.1689	26.7691	26.2139	24.5572	25.5775	25.8306	25.8422				+	DFT1_SALEM	7	7	7	66.3	66.3	66.3	10.42	0	26.839	569190000	24	66.3	62.8	62.8	20.9	12.8	0	10.5	20.9	0	6	5	5	1	1	0	1	1	0	86	2.88775	0.00167359	1.80046	8.04664	XP_003759435.1	XP_003759435
29.9925	29.9435	29.9417	29.2056	29.0231	28.8786	28.2941	28.0072	28.1826				+	DFT1_SALEM	19	19	19	48.8	48.8	48.8	51.483	0	122.21	4274600000	88	38.2	33.6	37.7	13.2	22.5	22.2	13.9	7.2	8.8	14	14	12	6	8	9	5	4	3	432	4.52663	0	1.79793	21.1145	XP_003768032.1;XP_012403540.1	XP_003768032
27.4887	26.7505	26.9083	26.9299	26.6039	26.6174	25.8556	24.0343	25.877				+	DFT1_SALEM	13	13	13	11.5	11.5	11.5	136.92	0	18.288	681200000	26	6.1	4.7	7	3.4	2.2	4.6	2.2	0	0	7	4	7	4	3	4	2	0	0	1223	1.29216	0.0222159	1.79351	2.75652	XP_012408829.1	XP_012408829
27.9411	27.8316	27.503	24.4389	25.3629	26.4363	25.8102	26.4094	25.6761				+	DFT1_SALEM	4	4	4	25.1	25.1	25.1	20.288	0	10.504	778730000	15	25.1	20.1	20.1	0	8.4	11.7	0	5	15.1	4	3	3	0	1	2	0	1	2	179	2.62851	0.00182385	1.79336	6.86938	XP_003760387.1	XP_003760387
27.4849	27.397	27.2532	25.7404	26.2778	25.4609	25.2447	25.9862	25.5305				+	DFT1_SALEM	4	4	4	26.5	26.5	26.5	22.888	0	12.155	491320000	12	14	21.5	19.5	7	7	12	0	0	0	2	3	3	1	1	2	0	0	0	200	2.8611	0.00173359	1.79122	7.91782	XP_003759296.1	XP_003759296
29.3055	28.6222	28.7685	28.9342	28.9714	28.8084	28.2818	26.8839	26.1576				+	DFT1_SALEM	10	10	9	25.6	25.6	23.7	54.031	0	39.633	2672500000	50	20.2	12.2	19	17.5	18.4	14	7.6	5.6	2.7	7	4	7	7	6	5	3	2	1	485	1.27847	0.0227884	1.79099	2.72588	XP_012406696.1;XP_012406695.1	XP_012406696
27.4519	27.0358	27.2354	25.7108	24.8717	26.3573	25.5197	25.8731	24.9631				+	DFT1_SALEM	3	3	3	47.3	47.3	47.3	10.63	0	11.402	477290000	11	24.2	47.3	47.3	13.2	13.2	24.2	0	0	0	2	3	3	1	1	2	0	0	0	91	2.45062	0.00231293	1.78906	6.15136	XP_003760376.1	XP_003760376
28.8006	29.0159	29.0337	28.0798	28.5215	28.3388	27.025	27.5704	26.8961				+	DFT1_SALEM	14	14	2	47.3	47.3	10	47.739	0	62.238	2326400000	55	19.8	19.3	23.6	34.4	43.2	18.4	11.5	11.5	8.4	7	6	8	9	10	5	3	3	2	419	2.90384	0.00170393	1.78624	8.1253	XP_003768960.2;XP_012404374.1	XP_003768960
27.3617	27.781	27.3507	25.9414	25.1172	25.2259	25.9856	25.5445	25.6065				+	DFT1_SALEM	8	8	8	24.1	24.1	24.1	67.897	0	48.24	693910000	19	7.5	12	6.9	6.6	6.9	1.2	0	0	0	3	5	4	2	1	1	0	0	0	640	3.08001	0.00141204	1.78559	9.03385	XP_012403568.1	XP_012403568
29.014	28.3047	28.4379	27.3937	25.2797	27.0957	27.3926	26.8541	26.1596				+	DFT1_SALEM	14	14	14	29.9	29.9	29.9	56.314	0	69.758	1537700000	44	24.2	24.8	19.8	15.6	3.8	8.7	11.7	6.1	0	10	10	8	7	2	3	4	2	0	495	1.88634	0.00662307	1.7834	4.266	XP_012399048.1;REV__XP_012396508.1;REV__XP_012396507.1;REV__XP_012396509.1	XP_012399048
32.8426	32.854	32.9251	32.0501	32.155	31.9638	31.1065	31.0282	31.1393				+	DFT1_SALEM	21	21	21	62.5	62.5	62.5	39.796	0	323.31	33052000000	266	48.5	48.5	50.7	53.1	49.3	53.9	46.1	50.4	44	16	16	19	15	14	17	14	12	11	373	5.73927	0	1.78258	42.5555	XP_012407489.1;XP_003772995.1;XP_003772994.1	XP_012407489
27.8711	27.7955	28.1084	26.2308	26.9187	26.5521	26.6331	25.3208	26.4767				+	DFT1_SALEM	7	7	7	14	14	14	63.547	0	10.707	955920000	21	10.4	8.1	6.6	2.9	2.9	1.2	0	1.2	0	5	4	4	2	2	1	0	1	0	577	1.8624	0.00688969	1.78146	4.1971	XP_003770837.1	XP_003770837
27.6808	27.3118	27.6191	26.4761	26.1957	24.1438	26.1397	25.5535	25.5764				+	DFT1_SALEM	12	12	9	26.2	26.2	19.4	65.182	0	80.371	545440000	20	13.9	15.4	16.3	3.5	6.6	3.5	0	0	0	6	6	7	1	3	1	0	0	0	577	2.87432	0.00175391	1.78072	7.98148	XP_012404296.1;XP_012404295.1;XP_012404297.1	XP_012404296
34.0248	34.2423	34.2232	32.6065	32.6215	32.6712	32.6411	32.4349	32.0736				+	DFT1_SALEM	23	23	23	38	38	38	38.68	0	323.31	74516000000	416	32.9	38	37.1	32.3	34.6	34.6	32.9	32.3	32.6	18	21	21	14	16	15	14	15	13	350	3.23329	0.00151667	1.78026	9.89951	XP_003756362.1	XP_003756362
31.0474	30.3757	31.059	29.235	29.2694	28.9713	29.2893	28.9549	28.901				+	DFT1_SALEM	24	24	24	36.1	36.1	36.1	70.684	0	199.12	7849000000	166	30.8	34.8	32.3	15.1	12.3	12.2	14.9	13.9	15.1	18	21	21	9	7	7	9	8	8	617	2.64444	0.00178447	1.77896	6.93705	XP_012408993.1	XP_012408993
29.752	29.4782	30.2537	28.3859	28.4177	27.668	28.4128	28.5634	27.1709				+	DFT1_SALEM	13	13	13	53.8	53.8	53.8	38.58	0	131.42	3876100000	57	43	49.3	43.6	26.2	29.6	15.7	16.5	21.4	12.3	9	9	9	4	5	2	3	4	2	351	1.63702	0.0108029	1.77891	3.58491	XP_003765036.1;XP_012401027.1	XP_003765036
30.4732	30.7999	30.9124	29.116	28.9107	29.2382	28.5465	29.0249	29.2865				+	DFT1_SALEM	19	19	19	53.1	53.1	53.1	49.859	0	150.69	6713500000	122	46.4	46.4	46.2	18.4	24.7	21.5	14.3	27.8	10.8	15	16	15	7	8	6	5	9	5	446	2.66022	0.00181029	1.77588	7.00468	XP_012407078.1	XP_012407078
27.9954	28.2307	28.7665	27.0546	27.7462	27.1749	27.8303	25.3825	26.4547				+	DFT1_SALEM	21	21	21	31	31	31	83.788	0	82.547	1405000000	51	15.1	16	20.8	10.6	10.4	10.8	3.6	2	0	8	11	13	6	5	6	2	1	0	742	1.12163	0.0328667	1.77503	2.38505	XP_012405483.1;XP_003765179.1	XP_012405483
29.9147	29.3982	29.6959	29.0195	28.6213	28.9977	28.9566	28.2274	26.5024				+	DFT1_SALEM	13	13	13	45.9	45.9	45.9	34.806	0	207.14	3951800000	56	29.3	29.3	41.7	33.2	35.8	32.9	24.4	23.8	15.3	5	6	10	7	8	7	4	4	2	307	1.12311	0.0328688	1.77413	2.38818	XP_012400717.1;XP_012400716.1;XP_012400718.1	XP_012400717
28.926	29.1531	29.3275	28.1394	28.8837	28.2562	27.2741	27.8405	26.981				+	DFT1_SALEM	15	15	15	39.8	39.8	39.8	28.583	0	44.728	2706400000	54	29.1	26	37	25.2	30.7	15.4	9.8	17.3	15	7	8	11	7	7	5	2	4	3	254	2.50748	0.00200706	1.77033	6.37351	XP_012409300.1;XP_012409299.1;XP_012409297.1;XP_012409296.1	XP_012409300
30.3801	30.619	30.4575	29.6238	29.416	29.452	29.0936	29.1046	27.9556				+	DFT1_SALEM	22	22	22	59.4	59.4	59.4	55.785	0	249.4	6294000000	89	47.8	56.5	39.8	27.6	29.5	17.5	18.4	24.3	9.7	15	18	14	8	8	5	5	7	3	515	1.98556	0.00552066	1.7676	4.5601	XP_012401926.1;XP_003766082.1;XP_012401556.1	XP_012401926
27.5122	26.9388	27.1452	25.543	26.4564	25.6216	25.2875	25.4049	25.6026				+	DFT1_SALEM	7	4	4	32.3	23.7	23.7	31.646	0	15.776	379150000	9	23	23	32.3	0	5.8	5.8	0	0	0	5	5	7	0	1	1	0	0	0	291	3.11761	0.00146569	1.76704	9.23944	XP_012404681.1;XP_003765734.1;XP_003770573.1;XP_003770572.1;XP_012409513.1;XP_012409512.1;XP_003757558.2;XP_012409511.1;XP_012409510.1	XP_012404681
27.8377	27.5019	27.5466	25.5749	25.0353	26.8311	24.9372	26.3036	26.3484				+	DFT1_SALEM	6	5	5	19.4	19.4	19.4	43.064	0	22.869	606550000	18	8.5	14.5	19.4	9.3	2.8	2.8	6.2	0	6.2	4	5	6	2	1	1	2	0	2	387	1.68797	0.00967415	1.76567	3.71784	XP_012408975.1	XP_012408975
30.1459	30.1123	30.4209	30.3047	30.2542	30.0156	28.837	27.7509	28.8098				+	DFT1_SALEM	34	34	34	39.3	39.3	39.3	116.69	0	190.08	6784300000	129	21.9	22.2	29	21.3	22.3	23.7	10.2	6.2	7.4	17	19	23	18	18	17	8	4	6	1047	2.04684	0.00524686	1.76051	4.74899	XP_003758361.1	XP_003758361
27.3951	27.129	27.5911	27.2495	27.4811	27.0309	26.1514	25.5291	25.1537				+	DFT1_SALEM	9	9	9	26.9	26.9	26.9	52.761	0	49.207	858500000	24	8.8	21.7	17.9	9	13.8	15.8	6.5	4	0	2	6	6	3	4	5	2	1	0	480	2.27228	0.00303686	1.76029	5.49599	XP_012403553.1;XP_003756310.2	XP_012403553
32.0102	32.2125	32.2382	31.3135	31.3979	31.3622	30.4686	30.4997	30.2119				+	DFT1_SALEM	18	18	18	50	50	50	39.101	0	236.29	21879000000	218	47.6	49.7	49.7	45.9	46.8	39.4	33.8	40.3	30.9	16	17	17	14	15	12	9	11	8	340	3.95498	0.000283871	1.76021	15.1409	XP_003766401.1	XP_003766401
27.2431	27.4139	27.5651	25.8494	25.7193	25.0453	24.9087	25.4204	26.6175				+	DFT1_SALEM	6	6	6	11.5	11.5	11.5	77.046	0	29.949	517190000	11	5.3	6.4	10.2	0	0	0	1.3	0	0	3	3	5	0	0	0	1	0	0	685	1.57051	0.011458	1.75849	3.4158	XP_012405272.1	XP_012405272
29.7009	29.6874	29.8841	29.0397	29.1349	30.1155	28.0364	28.9559	27.021				+	DFT1_SALEM	24	24	24	34.7	34.7	34.7	115.59	0	97.375	4656300000	94	20.3	16.5	21.7	16.6	9.8	24.5	9.4	10.9	2.7	14	13	17	12	7	15	6	8	2	1024	1.44833	0.0153484	1.75306	3.11734	XP_003773403.1	XP_003773403
27.7647	27.5722	27.5353	25.517	24.3564	25.5007	25.4512	26.4557	25.7093				+	DFT1_SALEM	9	9	9	28.6	28.6	28.6	54.762	0	38.634	772760000	17	12.8	18.1	17.3	0	0	5.1	2.8	7.2	0	4	6	6	0	0	2	1	2	0	469	2.3188	0.00280988	1.75199	5.66111	XP_012404852.1;XP_012404851.1;XP_003769577.1	XP_012404852
31.2282	30.7605	30.7786	29.7354	29.5113	29.4153	29.552	29.2576	28.7096				+	DFT1_SALEM	24	24	22	53.9	53.9	46.6	44.977	0	267.25	8580200000	127	42.4	42.1	53.9	39.9	35.2	30.9	31.7	26.9	32.9	15	14	21	11	11	8	11	7	8	401	2.41736	0.00224868	1.74939	6.02445	XP_003771449.1;XP_012406318.1	XP_003771449
28.5699	28.9251	28.438	28.8357	28.7016	28.4038	27.6294	25.5162	27.5394				+	DFT1_SALEM	15	15	15	38.6	38.6	38.6	59.402	0	31.832	2505000000	50	15.5	15.7	14.7	21.4	18.5	12.6	4.4	1.9	7.8	6	7	6	8	7	4	2	1	3	523	1.16669	0.0293	1.74933	2.48118	XP_003757616.1	XP_003757616
28.7339	28.5017	28.554	28.4002	28.5308	28.0965	25.7596	27.5063	27.2766				+	DFT1_SALEM	13	13	13	17.5	17.5	17.5	89.825	0	49.052	1771600000	48	12.8	10.2	11.7	10.4	8.8	9.9	1.5	6.3	3.6	8	8	8	6	5	6	1	4	3	805	1.46866	0.0144183	1.74906	3.16596	XP_012398810.1	XP_012398810
27.7483	27.4277	27.3774	25.3291	26.0403	25.3039	25.1385	25.0592	27.1093				+	DFT1_SALEM	9	9	9	11	11	11	149.17	0	39.068	854170000	15	5	6.8	7.4	0	0	0	0.9	0	0	5	5	6	0	0	0	1	0	0	1372	1.20768	0.0267981	1.74882	2.56983	XP_003765214.1	XP_003765214
29.4872	30.4582	30.1371	29.109	29.1528	28.9195	28.2055	28.4926	28.1401				+	DFT1_SALEM	7	7	7	44.9	44.9	44.9	23.4	0	52.745	5025300000	50	18.5	39.5	39.5	35.1	44.9	39.5	29.8	25.4	21	3	6	6	5	7	6	4	3	2	205	2.33598	0.00254115	1.74808	5.7231	XP_012408884.1;XP_012399957.1;XP_012399956.1;XP_012399955.1	XP_012408884
31.2564	30.9303	30.7228	29.1042	28.6956	29.3407	28.8968	29.5658	29.2058				+	DFT1_SALEM	28	28	28	51.5	51.5	51.5	77.237	0	250.48	7551800000	121	45.1	37.4	42.5	24.6	14	15.3	13.8	19.7	11.1	23	18	20	10	6	6	6	8	5	687	2.66972	0.00173279	1.747	7.04566	XP_012406998.1;XP_012406999.1;XP_012407000.1;XP_012407001.1	XP_012406998
28.0831	28.262	27.9228	29.063	28.7579	29.0525	27.2553	26.8381	24.936				+	DFT1_SALEM	8	8	8	22.6	22.6	22.6	40.564	0	103.77	2053600000	35	8	14.6	9.1	14	19.8	19.3	6.6	8.5	0	3	5	3	4	7	6	2	3	0	363	1.13977	0.031312	1.74615	2.42359	XP_003772860.2	XP_003772860
30.4601	30.4403	30.7465	29.0371	29.0691	29.2133	29.0081	28.7781	28.6275				+	DFT1_SALEM	28	28	24	28.3	28.3	25.1	133.15	0	111.21	5956200000	118	23.9	22.4	17.6	7.8	6.9	8.3	8.9	7.9	6.5	21	19	19	8	9	8	9	7	6	1241	3.52289	0.00176125	1.74441	11.7514	XP_003770135.1	XP_003770135
27.5019	28.074	27.9241	26.8999	26.8014	27.1805	25.6192	26.3001	26.3531				+	DFT1_SALEM	10	10	10	12.2	12.2	12.2	115.62	0	31.135	1042800000	38	9.9	7.6	7.8	4.4	3.4	4.4	1.6	1.7	0.7	8	6	7	4	4	5	2	2	1	1067	2.40315	0.00233987	1.74257	5.97089	XP_012409372.1;XP_012395245.1;XP_012395244.1	XP_012409372
28.2166	28.8897	28.978	28.0483	27.8003	28.1272	27.7905	27.5786	25.4901				+	DFT1_SALEM	7	7	7	46.4	46.4	46.4	20.781	0	126.96	2067300000	45	14	35.8	46.4	21.2	34.6	27.9	27.9	21.2	3.9	2	6	7	3	5	5	4	3	1	179	1.05961	0.0385495	1.74171	2.25487	XP_003763954.2	XP_003763954
34.3499	34.5455	34.6402	32.7342	32.4981	32.5533	32.9072	32.5924	32.8176				+	DFT1_SALEM	14	14	14	78.6	78.6	78.6	14.288	0	323.31	96936000000	368	72.2	72.2	62.7	50	50	50	56.3	50	50	13	12	12	9	10	9	10	10	9	126	3.78671	0.000755319	1.73948	13.7218	XP_003760002.1	XP_003760002
29.118	28.0638	28.4197	28.2104	28.1162	27.3042	27.1747	27.0891	26.1275				+	DFT1_SALEM	25	25	25	32.6	32.6	32.6	129.6	0	286.75	1891600000	74	23.3	16.4	19.6	11.9	10.4	5.4	6.6	2.9	3.7	16	13	14	8	7	5	5	2	2	1178	1.71989	0.00897925	1.73673	3.80271	XP_012395177.1;XP_012395175.1;XP_012395174.1;XP_012395173.1;XP_012395172.1;XP_012395171.1;XP_012395176.1;XP_012395179.1;XP_012395178.1	XP_012395177
30.9756	31.488	31.053	30.0504	30.1464	29.6968	29.7364	29.4858	29.0853				+	DFT1_SALEM	3	3	1	27.6	27.6	18.4	8.7259	0	25.623	9906700000	65	18.4	27.6	27.6	18.4	18.4	18.4	18.4	18.4	18.4	2	3	3	2	2	2	2	2	2	76	2.6611	0.00181175	1.73641	7.00846	XP_012399928.1	XP_012399928
32.5431	32.6073	32.5608	32.5603	32.2493	32.7583	30.8904	31.0994	30.5174				+	DFT1_SALEM	43	43	43	66.8	66.8	66.8	88.5	0	323.31	33917000000	383	41.3	50.4	59	56.6	52.1	62.5	26.2	34.2	30.1	25	31	33	33	30	35	12	19	17	778	3.27133	0.00157803	1.73467	10.126	XP_012400846.1;XP_012400847.1	XP_012400846
30.6297	30.1605	30.3066	30.3914	30.2748	30.1381	27.9626	29.1305	28.8025				+	DFT1_SALEM	19	19	19	36.1	36.1	36.1	72.114	0	183.5	6925200000	106	31.1	28.9	27.3	24.8	20	27.1	9.5	8.8	12.8	15	12	13	12	10	11	4	4	5	634	2.00876	0.00540206	1.73375	4.63095	XP_012397236.1;XP_012397235.1;XP_012397234.1;XP_012397233.1;XP_012409091.1	XP_012397236
28.8496	29.1072	29.6747	27.8334	27.4314	27.8768	27.784	27.0467	27.606				+	DFT1_SALEM	29	29	29	33.3	33.3	33.3	137.81	0	130.69	2398100000	82	15.5	16.6	17.4	11.6	6.1	7.9	9.6	10.9	5.5	14	15	17	10	6	7	8	7	5	1244	2.20117	0.00354157	1.73161	5.25108	XP_003759785.1	XP_003759785
26.7864	27.2976	26.4348	27.0615	25.4064	25.2774	24.9871	24.7748	25.5644				+	DFT1_SALEM	4	4	4	27.1	27.1	27.1	22.05	0	9.5829	292990000	11	20.7	16	20.7	0	0	0	0	0	0	3	3	3	0	0	0	0	0	0	188	2.13472	0.00431709	1.73085	5.03011	XP_012399530.1	XP_012399530
33.8339	34.0108	33.881	32.826	32.907	33.2854	32.3099	32.1173	32.1127				+	DFT1_SALEM	59	59	57	42.8	42.8	42.2	145.61	0	323.31	73597000000	530	36.6	40.7	38.7	30.4	34.6	39.3	21.4	20.8	19.7	42	53	48	34	36	46	25	19	20	1305	4.48647	0	1.72859	20.6282	XP_012404785.1	XP_012404785
28.0802	28.2401	28.3834	27.0255	26.6493	25.1062	25.9613	26.1289	27.4318				+	DFT1_SALEM	13	13	13	34.7	34.7	34.7	52.967	0	33.055	804640000	25	18.6	19.5	17.8	5.5	3	0	0	0	0	8	7	7	2	1	0	0	0	0	472	1.6629	0.0102945	1.72723	3.65206	XP_012407926.1	XP_012407926
27.8506	27.0992	27.5884	27.7484	28.3071	27.2892	25.6762	25.0136	26.6718				+	DFT1_SALEM	9	9	9	38.6	38.6	38.6	32.101	0	34.826	970100000	30	29.1	21.8	15.8	20.4	23.2	16.8	4.6	0	2.5	6	5	4	4	5	5	1	0	1	285	1.50623	0.0130178	1.72556	3.25687	XP_003760270.1;XP_012397142.1;XP_012397141.1;XP_012397139.1	XP_003760270
27.2558	27.5255	27.3857	27.4827	25.7717	27.7915	25.7032	25.8084	25.4816				+	DFT1_SALEM	3	2	2	19.7	14.6	14.6	18.632	0	20.216	1055300000	17	14.6	19.7	19.7	19.7	10.2	14.6	10.2	10.2	10.2	2	3	3	3	1	2	1	1	1	157	3.81204	0.000795518	1.72463	13.9268	XP_003768861.1	XP_003768861
31.6485	31.4285	31.6016	30.4986	30.3927	30.4016	30.0971	29.7665	29.6531				+	DFT1_SALEM	48	48	48	52.8	52.8	52.8	114.34	0	223.93	13706000000	209	33.9	38.7	46.3	21	22.2	19	22.5	16.4	16.6	29	32	34	15	15	13	15	11	11	1013	3.49282	0.00166976	1.72062	11.5449	XP_012396484.1	XP_012396484
27.7943	27.9046	27.7453	26.596	27.2032	25.9576	25.6153	25.8745	26.8023				+	DFT1_SALEM	14	14	14	11.1	11.1	11.1	185.83	0	27.544	667160000	19	5.4	5.9	3.9	0	0	0	0	0	4.3	7	7	5	0	0	0	0	0	5	1734	2.03949	0.00531673	1.7174	4.72604	XP_012397238.1	XP_012397238
31.8563	31.5715	32.0191	31.0184	30.8924	30.9474	30.4574	30.3426	29.4973				+	DFT1_SALEM	19	19	19	58.9	58.9	58.9	42.454	0	189.96	17640000000	196	43.2	50.3	53.7	47.1	49.2	51.3	31.6	30.3	29.2	13	15	15	12	13	15	11	9	8	380	2.18763	0.00361355	1.71652	5.20544	XP_003774565.1	XP_003774565
28.2891	28.448	28.3269	27.8548	27.6607	25.0613	25.6255	27.7848	26.5135				+	DFT1_SALEM	2	2	2	10.2	10.2	10.2	48.462	0	44.92	1550900000	23	10.2	10.2	10.2	10.2	10.2	5	5	10.2	0	2	2	2	2	2	1	1	2	0	461	1.2788	0.0228109	1.71343	2.72662	XP_012405125.1	XP_012405125
27.5889	27.5957	27.9986	24.9342	25.0113	25.8045	25.5091	25.8166	26.721				+	DFT1_SALEM	6	6	6	27.5	27.5	27.5	26.427	0	5.6356	558290000	9	16.1	19.9	17.4	0	0	0	0	0	5.9	3	4	4	0	0	0	0	0	1	236	1.93595	0.00598879	1.71214	4.41127	XP_012398686.1;XP_012398685.1;XP_012398684.1;XP_012398683.1;XP_012398682.1	XP_012398686
28.6061	28.3368	28.1894	27.852	28.1199	28.1751	27.7927	26.8567	25.3503				+	DFT1_SALEM	3	3	3	30.4	30.4	30.4	8.2032	0	16.009	1832700000	32	30.4	30.4	30.4	30.4	30.4	29.1	30.4	17.7	17.7	2	2	2	2	3	2	3	1	1	79	1.11459	0.0334689	1.71081	2.37015	XP_003769094.1	XP_003769094
27.0041	27.0236	26.7277	25.9879	25.0512	24.466	25.4051	25.016	25.2051				+	DFT1_SALEM	7	7	7	26.2	26.2	26.2	51.229	0	13.217	439450000	16	8.6	12.6	15.2	3.3	4.2	3.3	3.5	3.3	4.2	3	3	4	1	1	1	1	1	1	454	3.49983	0.00169811	1.70976	11.5927	XP_003762455.2	XP_003762455
26.9327	27.3223	27.1815	26.3253	25.7532	26.7967	24.4894	25.6015	26.2365				+	DFT1_SALEM	6	6	6	37.8	37.8	37.8	29.82	0	17.943	392730000	16	18.5	32.4	34.9	0	0	0	0	0	0	3	5	5	0	0	0	0	0	0	275	1.50569	0.013013	1.70304	3.25556	XP_003758810.1	XP_003758810
28.1074	28.0695	27.7646	23.3355	25.6953	27.1296	25.8669	27.0111	25.9644				+	DFT1_SALEM	5	5	5	47.6	47.6	47.6	11.039	0	8.5859	846040000	20	47.6	47.6	47.6	10.5	20	21	0	0	10.5	4	5	5	1	2	2	0	0	1	105	1.9489	0.00589523	1.6997	4.44979	XP_003763224.2	XP_003763224
34.5527	34.8807	34.9319	32.7671	32.7972	32.2357	33.0314	33.0206	33.2178				+	DFT1_SALEM	16	16	16	70.7	70.7	70.7	21.855	0	323.31	112670000000	460	70.7	70.7	70.7	67.2	70.7	67.2	67.2	70.7	70.7	13	14	15	11	12	11	12	11	12	198	3.63974	0.00112867	1.6985	12.5881	XP_003760721.1	XP_003760721
28.516	28.4731	28.6463	27.3296	27.8638	27.5093	26.7819	26.4682	27.2897				+	DFT1_SALEM	9	9	9	21.5	21.5	21.5	58.247	0	75.39	1596500000	42	10.9	10.7	13.4	15.4	13.4	8.3	4.9	1.9	12.4	4	5	5	5	5	3	2	1	4	531	2.6438	0.00178165	1.69849	6.9343	XP_003764618.1	XP_003764618
27.6698	27.3731	27.5023	27.5923	28.0528	27.8144	26.3612	25.6781	25.4121				+	DFT1_SALEM	8	8	8	19.8	19.8	19.8	86.267	0	79.443	985200000	21	4.3	7	7	13.4	8.8	12.3	0	0	0	2	3	3	5	4	5	0	0	0	771	2.34265	0.00250094	1.69789	5.74735	XP_003760136.1	XP_003760136
27.3035	27.7899	27.4271	25.8701	24.9392	26.1063	26.4233	25.1646	25.8427				+	DFT1_SALEM	10	10	9	43.8	43.8	41	32.151	0	27.875	519200000	20	25	30.9	30.2	4.2	4.2	0	0	0	0	5	6	6	2	1	0	0	0	0	288	1.90806	0.00633532	1.69661	4.32919	XP_003761687.1	XP_003761687
27.3806	27.0238	27.2936	26.0665	25.9609	25.33	25.1069	26.1386	25.3666				+	DFT1_SALEM	9	9	9	33.9	33.9	33.9	41.792	0	30.912	342610000	16	23.4	28.6	14.4	0	0	0	0	0	0	6	7	4	0	0	0	0	0	0	381	2.17697	0.00384522	1.69528	5.16974	XP_012407124.1	XP_012407124
32.3714	32.0768	32.2052	31.1189	31.2787	31.333	30.7091	30.3077	30.5565				+	DFT1_SALEM	35	35	29	51.9	51.9	46.5	69.557	0	294.88	23163000000	242	34	41.1	47.3	29.5	27.7	32.9	29.7	26.9	15.8	21	25	31	18	15	17	18	13	8	620	3.51522	0.00174419	1.69338	11.6984	XP_012408217.1	XP_012408217
27.4245	27.2981	27.427	25.1478	26.3663	25.1757	25.6824	25.8363	25.554				+	DFT1_SALEM	9	8	8	26.5	25.1	25.1	56.297	0	33.116	706590000	15	11	11.8	13.2	10.2	0	7.8	13.4	6.4	0	4	4	5	4	0	3	4	2	0	501	4.28797	0	1.6923	18.3824	XP_012402469.1	XP_012402469
30.6278	30.9779	31.106	29.6749	29.6082	30.1321	29.3498	29.0695	29.2158				+	DFT1_SALEM	31	31	25	45.7	45.7	40.6	82.92	0	143.63	8125000000	144	29.5	33.9	37.5	23.5	25.6	28.7	7.3	7.1	9.7	18	21	24	13	13	15	6	5	7	722	3.30018	0.00162985	1.69219	10.3011	XP_003757349.2	XP_003757349
29.8724	29.6386	29.7555	28.6553	28.4775	27.7903	27.8754	28.0769	28.2405				+	DFT1_SALEM	8	8	8	75.4	75.4	75.4	14.031	0	141.56	3928700000	61	67.8	74.6	66.1	67.8	67.8	39.8	39.8	50.8	35.6	6	7	5	5	5	3	3	3	3	118	3.75868	0.000735751	1.69122	13.4982	XP_003772083.2;XP_012406832.1	XP_003772083
28.786	28.8076	29.0455	31.7635	31.7498	31.9666	26.8051	27.0629	27.6996				+	DFT1_SALEM	8	8	8	73.9	73.9	73.9	17.828	0	122.53	8937500000	91	52.2	57.8	57.8	73.9	57.8	73.9	9.9	18.6	24.2	6	7	7	8	7	8	2	2	3	161	2.42937	0.00227273	1.69051	6.07002	XP_003760402.1	XP_003760402
28.558	28.9235	29.0597	28.8381	27.9311	28.9034	26.9523	27.2992	27.2246				+	DFT1_SALEM	11	11	11	71.9	71.9	71.9	19.251	0	28.313	2671100000	33	38.1	45	52.5	48.8	33.1	45	13.1	21.9	19.4	4	7	8	6	4	6	1	2	2	160	3.11351	0.00145676	1.68837	9.21683	XP_012395346.1	XP_012395346
30.0383	29.7107	29.9502	29.3581	29.4684	29.5152	28.865	28.2913	27.4924				+	DFT1_SALEM	22	20	20	47.8	44.3	44.3	65.368	0	140.24	5631500000	121	30.6	34.8	43.9	34.9	28.3	27.6	29.5	21.1	12.6	13	15	17	14	12	11	12	8	5	601	1.83088	0.00716895	1.6835	4.1076	XP_012397599.1;XP_012397598.1;XP_012397597.1	XP_012397599
28.3163	29.0037	29.1611	28.381	28.2371	27.9406	28.3692	27.0117	26.0638				+	DFT1_SALEM	14	14	14	31.4	31.4	31.4	51.558	0	87.369	2213100000	48	22.8	28.3	30.5	8.6	10.7	4.8	9	11.2	5.7	7	10	12	3	4	3	3	3	1	456	1.10015	0.0344773	1.67881	2.33969	XP_012399822.1;XP_012399821.1	XP_012399822
27.9115	27.6985	27.7311	27.5377	25.1439	27.8963	26.0736	24.8797	27.3556				+	DFT1_SALEM	5	5	4	45	45	41.1	22.492	0	21.742	1041700000	19	27.7	35.1	27.7	24.3	4	24.3	6.9	4	4	3	4	3	3	1	2	1	1	1	202	1.09862	0.0346429	1.67742	2.33647	XP_003760706.1	XP_003760706
31.528	31.3068	31.2421	30.3597	30.5622	30.4641	29.9779	29.5628	29.5054				+	DFT1_SALEM	28	28	27	56	56	54.8	71.589	0	181.04	11627000000	162	42.3	42.6	42.7	35	36.5	35.9	24	14.6	18.3	19	19	22	17	17	16	10	7	8	646	3.20584	0.00146972	1.67693	9.73905	XP_003760523.1	XP_003760523
30.9798	30.8841	30.8388	30.1505	29.9923	29.962	29.6538	29.8299	28.1896				+	DFT1_SALEM	15	9	9	36.2	24.5	24.5	51.982	0	227.39	9119800000	99	36.2	36	36.2	36	36	32.3	31	27.5	16.4	15	14	14	12	12	11	10	9	5	458	1.48868	0.0135463	1.67648	3.21425	XP_012404751.1	XP_012404751
27.718	27.1196	27.3851	25.9094	25.486	25.0049	25.9396	26.3187	24.9356				+	DFT1_SALEM	5	5	5	20.6	20.6	20.6	33.889	0	16.837	447660000	9	16.9	12	8.3	0	4.7	0	0	0	0	4	3	2	0	1	0	0	0	0	301	1.69862	0.00958915	1.67626	3.74602	XP_012406287.1;XP_012406286.1	XP_012406287
27.6782	27.5637	27.6888	25.193	24.9569	25.3879	24.9662	26.3382	26.5989				+	DFT1_SALEM	7	7	7	39	39	39	22.605	0	10.787	561120000	21	25	22.5	33	4	4	4	0	4	5.5	4	4	6	1	1	1	0	1	1	200	1.52341	0.0126254	1.6758	3.29893	XP_003762082.1	XP_003762082
31.7805	31.6005	31.3587	30.6931	30.9468	30.2414	29.8643	30.0941	29.7614				+	DFT1_SALEM	17	17	17	16.6	16.6	16.6	147.15	0	114.53	13098000000	169	11.2	14.1	11.8	13.1	13.3	11.8	7.4	7.4	9.7	11	14	12	13	14	11	7	7	10	1317	3.35905	0.00159873	1.6733	10.6671	XP_012396952.1	XP_012396952
27.8045	27.9757	27.7045	27.7389	27.4528	27.4285	26.5597	25.5793	26.3345				+	DFT1_SALEM	9	9	9	45.7	45.7	45.7	36.107	0	70.995	1223500000	34	27.9	27.9	31.3	23.3	25.5	9.2	3.7	3.7	3.7	6	6	7	4	4	2	1	1	1	326	2.25719	0.00320377	1.6704	5.44324	XP_003762068.1	XP_003762068
27.1726	27.6338	28.0284	27.5779	27.1891	27.8019	27.1945	25.6486	24.9843				+	DFT1_SALEM	8	8	8	44	44	44	25.908	0	32.451	1054900000	30	17.5	32.5	44	19.2	11.5	19.2	25.6	7.7	5.6	3	5	8	3	2	3	4	1	1	234	1.12158	0.0328467	1.66912	2.38493	XP_003768701.1	XP_003768701
30.8356	30.8958	30.7605	28.1707	27.2229	28.061	28.9662	28.9412	29.5811				+	DFT1_SALEM	26	26	26	43.5	43.5	43.5	73.528	0	130.38	6931300000	136	31.2	30.9	31.2	16.5	8.1	7.9	14.4	19.4	17.5	20	22	22	7	4	5	9	10	10	644	2.84343	0.00169915	1.6678	7.83344	XP_003759327.1	XP_003759327
28.4355	28.2576	28.7982	28.5938	28.3068	28.4707	27.1593	27.8194	25.51				+	DFT1_SALEM	7	7	7	14.4	14.4	14.4	21.638	0	17.418	2097700000	50	14.4	14.4	14.4	9.6	9.6	9.6	9.6	9	9.6	6	6	6	3	3	3	3	2	1	188	1.1124	0.0335873	1.66753	2.36552	XP_012403767.1	XP_012403767
30.1472	29.5233	29.8017	28.6318	28.8039	28.947	28.614	28.4124	27.4517				+	DFT1_SALEM	3	3	3	18.1	18.1	18.1	24.984	0	14.957	4588800000	32	7.1	7.1	18.1	7.1	7.1	18.1	7.1	7.1	7.1	2	2	3	2	2	2	2	2	1	226	1.84481	0.00707282	1.66472	4.147	XP_003767656.1	XP_003767656
29.5805	29.8183	29.3902	28.1676	28.464	27.5806	28.028	27.0759	28.6958				+	DFT1_SALEM	12	12	12	43	43	43	44.644	0	61.267	3385300000	54	26.7	33.6	26.5	18.1	16	6.9	12.7	10.9	13	7	9	7	5	4	3	3	2	3	393	1.57285	0.0114419	1.6631	3.42167	XP_012400710.1	XP_012400710
26.9349	26.6883	26.8392	25.2711	26.0766	25.369	25.7155	25.0184	24.7421				+	DFT1_SALEM	6	5	5	36.9	30.6	30.6	23.761	0	31.531	609890000	13	21.4	27.7	15	9.2	4.9	19.9	9.2	0	14.1	3	4	2	1	1	3	1	0	2	206	2.29341	0.00289873	1.66217	5.57051	XP_012397573.1	XP_012397573
27.1658	27.4055	27.3319	25.9014	27.8044	26.4415	25.1129	25.4953	26.3096				+	DFT1_SALEM	10	10	10	14.6	14.6	14.6	116.77	0	34.976	413010000	14	5.7	9.9	7.5	2.1	0	0	0	0	0	4	7	5	1	0	0	0	0	0	1046	2.00424	0.0054549	1.66177	4.61706	XP_012396005.1	XP_012396005
28.1006	28.5789	28.428	27.1703	27.4143	27.3902	27.4078	26.3986	26.328				+	DFT1_SALEM	8	6	6	45.1	41.2	41.2	27.118	0	79.079	1500800000	32	20.8	40	37.3	37.3	25.9	16.9	26.7	20.8	10.2	4	7	6	4	4	2	3	3	2	255	1.93412	0.00598319	1.65769	4.40585	XP_003766725.2	XP_003766725
28.9925	29.2512	28.9659	28.7509	28.6766	28.2769	27.9032	27.8323	26.5025				+	DFT1_SALEM	11	11	11	23	23	23	30.051	0	37.512	2774900000	59	18.5	18.5	23	12.2	15.2	15.2	15.2	11.9	7.4	7	7	9	4	6	4	4	3	2	270	1.63026	0.0109203	1.65719	3.56748	XP_012397936.1	XP_012397936
28.0749	27.758	28.0471	28.3608	27.9588	27.9142	26.2213	26.9592	25.7308				+	DFT1_SALEM	8	8	8	35.8	35.8	35.8	28.977	0	17.796	1380200000	24	20.6	24.5	23	14	16.7	9.7	6.2	6.2	0	4	5	6	3	3	2	1	1	0	257	1.95338	0.00581732	1.65621	4.46317	XP_012408005.1;XP_012408004.1;XP_003773708.1	XP_012408005
33.413	33.8078	33.5375	32.0244	32.6402	32.0898	32.1721	31.9316	31.6935				+	DFT1_SALEM	15	15	15	52.4	52.4	52.4	23.494	0	223.68	55588000000	270	52.4	52.4	52.4	50	45.7	51	50.5	49.5	49.5	15	15	15	12	11	13	12	11	11	210	3.10133	0.00144444	1.65369	9.14989	XP_003772212.1;XP_012406908.1	XP_003772212
30.0005	30.23	30.1808	28.7048	28.4521	28.9554	28.4318	28.8621	28.1575				+	DFT1_SALEM	29	29	29	29.6	29.6	29.6	137.3	0	117.76	4561200000	89	20	15.2	19.5	13.7	8.5	10.8	4.9	9.2	4.3	18	16	20	10	7	10	4	9	4	1208	2.80091	0.00173675	1.65329	7.63368	XP_012404533.1;XP_012404532.1	XP_012404533
27.4486	27.6521	27.8938	27.2024	27.2925	27.2358	24.559	26.8496	26.6263				+	DFT1_SALEM	4	4	4	15.4	15.4	15.4	47.531	0	59.022	993570000	22	9.7	15.4	9.7	12	15.4	12	6.2	9.7	3.9	2	4	3	3	4	3	2	2	1	434	1.04898	0.0396888	1.6532	2.23279	XP_003769658.1	XP_003769658
31.6297	31.5146	31.1679	29.1471	29.8865	29.4814	29.8626	29.7592	29.7341				+	DFT1_SALEM	10	10	10	27.7	27.7	27.7	49.64	0	186.33	10298000000	98	26.3	27.7	24.7	20.2	23.1	13.6	23.1	21.5	21.5	9	10	9	6	8	6	8	7	7	441	3.47951	0.00182878	1.65207	11.4546	XP_003775073.1	XP_003775073
30.1489	30.3025	30.4055	29.9232	29.7337	29.8379	28.7796	28.6152	28.5059				+	DFT1_SALEM	11	7	7	66.1	37.5	37.5	18.586	0	103.29	6079200000	48	51.2	51.2	59.5	66.1	66.1	60.7	60.1	41.7	60.7	8	8	8	10	11	9	8	7	8	168	3.9565	0.000285714	1.65206	15.1543	XP_012395871.1	XP_012395871
30.2502	30.1977	30.3243	29.4483	30.0818	29.7357	28.9156	29.2401	27.6632				+	DFT1_SALEM	13	13	13	57.5	57.5	57.5	23.997	0	99.543	5924500000	91	44.9	48.8	48.8	52.7	53.6	41.1	31.9	41.5	13	10	11	11	11	12	9	7	8	2	207	1.57389	0.011455	1.65107	3.42428	XP_012405277.1	XP_012405277
32.0813	31.9064	32.2939	31.8493	31.7998	31.6259	30.5635	30.0615	30.705				+	DFT1_SALEM	27	27	4	79	79	7.8	37.467	0	295.78	22069000000	236	62.6	69.8	73.4	64.7	63.8	69.8	42.5	38	39.5	16	20	22	16	18	19	10	9	7	334	2.73497	0.00173356	1.65058	7.33291	XP_003756845.1	XP_003756845
36.2195	35.9929	36.1485	34.9704	34.8067	34.7676	34.6973	34.3509	34.3697				+	DFT1_SALEM	78	78	78	67.3	67.3	67.3	100.59	0	323.31	314980000000	1428	65.4	62.1	62.4	59.4	56.2	51.7	51.9	47.1	45.4	72	67	67	55	52	49	49	40	36	899	3.64035	0.00113122	1.64769	12.5926	XP_012406437.1;XP_012406432.1;XP_012406425.1;XP_012406442.1;XP_003756648.1;XP_012406450.1	XP_012406437
29.0011	29.1908	28.7297	27.6544	28.6067	28.582	27.046	27.793	27.1415				+	DFT1_SALEM	12	12	12	43.9	43.9	43.9	48.022	0	84.044	2356500000	52	27.3	29	21.6	19.7	19.9	19.9	6.5	9.4	8.2	8	8	6	5	6	6	2	3	2	417	2.43624	0.00228341	1.647	6.09622	XP_003768126.2	XP_003768126
30.5662	30.3536	30.551	31.5727	31.9709	31.8918	29.1797	29.3497	28.0056				+	DFT1_SALEM	32	31	31	54	54	54	78.366	0	200.04	13005000000	199	23.3	39.1	37.4	42	44.6	40.7	14.8	20	9	13	19	20	22	24	25	7	9	5	681	1.735	0.00869594	1.64527	3.84329	XP_012396518.1	XP_012396518
27.5435	27.5082	27.6873	25.9375	25.286	26.7544	26.3878	25.1368	26.2792				+	DFT1_SALEM	4	4	4	49.5	49.5	49.5	12.257	0	11.274	462590000	9	49.5	49.5	26.1	17.1	8.1	0	0	0	0	4	4	2	2	1	0	0	0	0	111	1.81877	0.00724409	1.64508	4.07355	XP_012405541.1	XP_012405541
27.6738	27.9751	27.2338	26.3867	24.8072	25.8433	26.4645	25.1532	26.3299				+	DFT1_SALEM	3	3	3	20	20	20	17.997	0	17.321	2614200000	24	12.4	12.4	20	7.6	7.6	7.6	7.6	7.6	7.6	2	2	3	1	1	1	1	1	1	170	1.60735	0.0109465	1.64501	3.50887	XP_012397945.1	XP_012397945
27.9157	28.0698	27.75	25.3607	26.3213	26.3223	25.5878	27.2374	25.9807				+	DFT1_SALEM	6	6	6	19.4	19.4	19.4	54.514	0	95.531	795370000	25	14.6	17.5	10.4	3.3	4.8	5.6	5.2	16	3.3	4	5	3	1	2	1	2	4	1	480	1.50236	0.0131342	1.64319	3.24745	XP_012405293.1	XP_012405293
30.606	30.2416	30.5663	29.3072	29.409	29.0689	29.3917	28.6802	28.4173				+	DFT1_SALEM	30	30	23	24.8	24.8	20.3	151.67	0	151.29	6423500000	131	20.6	18.1	18.6	12.8	14.7	11	7.8	6.9	5.8	23	18	21	13	14	12	8	7	6	1352	2.19868	0.00352968	1.64158	5.24264	XP_012397807.1;XP_012402974.1	XP_012397807
29.0162	28.284	28.9838	27.9246	27.852	27.7961	27.7936	27.3209	26.2552				+	DFT1_SALEM	16	16	16	24.2	24.2	24.2	78.345	0	36.591	2142400000	60	12.5	13.1	17	8.9	11.7	10.1	7.1	6.8	1.4	8	7	11	7	8	7	5	5	1	694	1.47773	0.0138299	1.63807	3.18779	XP_012403201.1	XP_012403201
33.8486	33.2185	33.6309	33.0239	33.1181	32.7782	31.8431	31.7361	32.2121				+	DFT1_SALEM	39	39	39	44.5	44.5	44.5	60.884	0	316.86	58803000000	432	43.9	44.1	44.5	38.7	40.8	40.8	36.1	34.3	32.8	30	33	35	24	29	28	20	15	16	551	2.65429	0.00179585	1.63557	6.97921	XP_012400951.1;XP_012400950.1;XP_003764959.1;XP_012400953.1;XP_012400952.1	XP_012400951
27.4529	27.6446	26.0311	25.7891	24.2477	26.1535	25.4399	24.9018	25.8861				+	DFT1_SALEM	3	3	3	9.6	9.6	9.6	37.045	0	5.9363	546100000	11	6	9.6	7.2	9.6	0	6	0	3.6	6	2	3	2	3	0	2	0	1	2	335	1.31226	0.0210654	1.63361	2.80177	XP_012401410.1;XP_012401409.1;XP_012401408.1;XP_012401407.1;XP_012401406.1;XP_012401405.1;XP_003765462.1	XP_012401410
29.8619	29.5855	29.5621	29.8176	30.0744	30.2899	27.5274	28.5305	28.0518				+	DFT1_SALEM	22	22	22	46.4	46.4	46.4	62.598	0	154.2	4945200000	92	35.5	30.7	29.3	27.4	30.5	28	8	14.8	11.7	14	11	12	11	12	12	3	6	4	547	2.2304	0.00337061	1.63329	5.35068	XP_003761954.1	XP_003761954
27.5839	27.6115	27.4724	26.8393	27.065	26.8623	25.8668	25.8589	26.043				+	DFT1_SALEM	6	6	6	55.6	55.6	55.6	12.471	0	9.7934	721140000	20	51.9	44.4	47.2	38.9	19.4	8.3	8.3	8.3	0	5	4	5	4	2	1	1	1	0	108	4.61184	0	1.63301	22.1836	XP_012397702.1;XP_003760882.1	XP_012397702
33.6002	33.5556	33.7164	32.6844	32.7072	32.5987	31.9273	32.113	31.9332				+	DFT1_SALEM	41	41	41	52.2	52.2	52.2	81.23	0	323.31	56665000000	492	42.8	47.1	42.1	40.4	45.8	45.9	36.4	43.7	37.4	31	37	34	29	32	31	25	28	26	712	4.52209	0	1.63292	21.0589	XP_003773918.1	XP_003773918
27.921	27.578	28.2767	26.0838	26.439	27.7391	26.0429	27.3366	25.5041				+	DFT1_SALEM	13	13	13	52.1	52.1	52.1	38.603	0	47.699	1073700000	30	31.3	22.3	32.8	8.4	16.6	11.7	4.5	16.6	4.5	7	5	8	2	4	3	1	4	1	332	1.31666	0.0207299	1.63071	2.81171	XP_003763446.1	XP_003763446
30.3197	30.7671	30.7483	29.7686	29.7731	29.9655	29.356	28.6529	28.9543				+	DFT1_SALEM	32	32	32	32.8	32.8	32.8	124.19	0	159.74	7712500000	139	21	27	26.9	14.9	20	15.3	8.2	8	11.1	20	23	25	11	15	13	7	7	8	1088	2.53388	0.00205195	1.62397	6.47895	XP_003758100.1	XP_003758100
29.5784	29.7045	29.36	25.4735	26.5985	26.0029	28.0524	27.889	27.8369				+	DFT1_SALEM	38	38	38	21.8	21.8	21.8	307.22	0	280.79	2637900000	79	12.2	14.3	14.6	1.2	2.1	3.5	1.9	1.6	1.6	21	24	24	2	3	6	3	2	2	2783	3.76394	0.000741514	1.62154	13.5399	XP_012397979.1;XP_012397976.1	XP_012397979
30.526	30.4279	29.9801	29.4004	29.3452	29.1793	28.8202	29.0889	28.1629				+	DFT1_SALEM	47	47	47	34.6	34.6	34.6	178.42	0	165.04	5817400000	120	18	23.9	23.2	8.5	8	8	3.4	2.9	3.7	19	30	27	9	11	10	3	3	4	1558	2.13423	0.00431016	1.62067	5.02851	XP_003770272.1	XP_003770272
28.0619	27.6043	27.8707	25.0653	25.2302	26.7342	26.5727	25.9466	26.1572				+	DFT1_SALEM	3	3	3	16.7	16.7	16.7	13.294	0.00043284	3.1673	536550000	9	16.7	16.7	10.8	0	0	5.8	0	0	10.8	3	2	1	0	0	1	0	0	1	120	2.69216	0.00165483	1.62014	7.14331	XP_003767817.1	XP_003767817
29.7755	29.1511	29.4154	27.2916	28.1149	28.2216	27.7827	28.0287	27.6703				+	DFT1_SALEM	34	34	34	25.6	25.6	25.6	184.76	0	129.68	2969000000	85	15.7	16	16.5	6.4	6.6	4.7	3.7	4.2	3.5	20	20	22	8	9	6	6	5	4	1647	2.8213	0.00176744	1.62011	7.72892	XP_012398258.1	XP_012398258
36.0984	35.8969	35.9491	34.2133	34.5069	34.5475	34.228	34.4132	34.4449				+	DFT1_SALEM	66	66	65	62.5	62.5	62.5	80.365	0	323.31	275690000000	1359	57.5	59.6	60.2	55.4	57.7	54.1	53.1	54.7	53.8	56	56	53	39	45	40	36	39	38	738	4.23868	0	1.61946	17.8629	XP_003756634.1	XP_003756634
27.7745	27.9303	27.7663	25.7626	26.0092	27.5683	25.5016	26.4333	26.6823				+	DFT1_SALEM	12	12	12	19.9	19.9	19.9	82.687	0	37.799	635750000	26	18.3	13.4	9.6	1.1	0	0	0	1.6	1.3	10	8	5	1	0	0	0	1	1	753	1.95032	0.00580633	1.61796	4.45401	XP_012408939.1	XP_012408939
31.1865	30.8569	31.4463	31.2312	30.9112	31.1895	29.9867	29.0328	29.6195				+	DFT1_SALEM	67	67	1	58.4	58.4	1.4	160.73	0	323.31	12742000000	277	29.6	31.2	42.4	39.7	28.3	31.3	15.7	7.3	9.7	36	37	44	37	28	34	17	8	11	1456	2.11323	0.00485066	1.6169	4.96022	XP_003763831.1;XP_012400113.1	XP_003763831
30.3537	30.0883	30.1631	30.3133	30.9331	30.9175	28.6708	28.3253	28.7738				+	DFT1_SALEM	20	20	20	61.6	61.6	61.6	38.345	0	164.7	7490200000	104	34.1	42.3	30.4	57.7	45.7	52.8	35.5	19	23.3	8	11	9	14	13	17	7	3	5	352	3.29462	0.00161778	1.61173	10.2671	XP_012396026.1;XP_012407409.1	XP_012396026
27.0852	27.1292	27.0137	26.7501	27.03	26.5544	26.2101	24.2957	25.8888				+	DFT1_SALEM	6	6	6	42.5	42.5	42.5	30.775	0	35.872	719810000	26	23.6	16	22.5	34.9	16	28.7	16.7	4.4	11.6	4	3	3	5	3	4	3	1	2	275	1.27477	0.0231391	1.61115	2.71763	XP_003756918.1	XP_003756918
28.0661	28.1045	28.0941	24.975	25.0737	25.47	26.2058	26.5182	26.7109				+	DFT1_SALEM	6	6	6	18.1	18.1	18.1	57.044	0	29.152	712730000	14	14.8	10.6	9.1	0	0	0	0	0	0	4	5	3	0	0	0	0	0	0	526	3.39659	0.00167613	1.60996	10.9068	XP_012403034.1	XP_012403034
27.7841	27.9898	28.0524	27.0578	26.0476	25.5821	25.3146	26.0932	27.5951				+	DFT1_SALEM	4	4	4	28.2	28.2	28.2	28.052	0	20.978	618140000	9	17.6	7.8	14.5	0	0	3.9	0	0	0	2	1	2	0	0	1	0	0	0	255	1.12159	0.0328567	1.60779	2.38497	XP_003759697.1	XP_003759697
28.4765	28.5256	28.5684	28.4387	28.1587	28.151	25.7186	27.7115	27.3448				+	DFT1_SALEM	15	15	1	33.2	33.2	2.8	58.121	0	44.008	1830500000	46	17.5	15.1	24.2	22.6	12.6	17.5	1.8	8.1	5.3	7	6	10	9	5	7	1	3	2	509	1.22506	0.0260051	1.59854	2.6078	XP_012395654.1;XP_003758312.1;XP_012395656.1	XP_012395654
28.2802	29.9642	29.4049	29.0223	28.5635	28.3926	27.7726	27.8491	27.2354				+	DFT1_SALEM	7	7	7	78.4	78.4	78.4	14.037	0	86.109	3403000000	51	53.7	64.9	55.2	50.7	73.1	50.7	37.3	37.3	26.1	5	6	5	4	5	4	3	3	2	134	1.40096	0.0171912	1.59739	3.00559	XP_003774160.2	XP_003774160
31.4883	31.2571	31.5061	29.9742	30.1814	30.0878	30.0732	29.7164	29.6707				+	DFT1_SALEM	40	40	40	48.9	48.9	48.9	95.214	0	161.59	11417000000	202	40.2	40.5	37.5	22.7	19.7	26.7	20.4	19.2	16.3	31	31	29	14	13	15	13	12	11	818	3.35144	0.0015861	1.59709	10.619	XP_012402185.1;XP_012402184.1;XP_003766366.1	XP_012402185
27.421	27.1628	27.3465	25.0252	25.9068	25.5402	25.677	26.4349	25.0281				+	DFT1_SALEM	16	16	16	24.4	24.4	24.4	108.46	0	46.24	624110000	23	9.5	10.9	10.9	2.1	2.5	4.2	1.1	1.2	2.1	7	6	8	1	2	2	1	1	1	990	1.74112	0.00864706	1.59681	3.85981	XP_003769135.1	XP_003769135
33.005	33.285	33.3124	30.7891	30.4501	30.8631	31.6474	31.7714	31.3967				+	DFT1_SALEM	87	87	86	62.7	62.7	62.2	197.54	0	323.31	36563000000	508	50.1	56.1	54.7	27.1	21.5	26.3	28.3	31.3	21.7	63	74	68	25	23	26	31	31	24	1762	3.38152	0.0016459	1.59566	10.8099	XP_012398330.1;XP_012398340.1;XP_012398335.1	XP_012398330
27.4043	27.0894	27.5461	27.2836	27.0313	27.2287	25.8309	25.8584	25.5706				+	DFT1_SALEM	6	6	6	44.5	44.5	44.5	24.207	0	44.024	827360000	21	12.4	31.7	15.6	29.8	17.9	33.9	8.7	8.7	8.7	2	4	2	4	2	4	1	1	1	218	3.21059	0.00148168	1.59331	9.76667	XP_012397094.1	XP_012397094
27.3859	27.3635	27.4594	25.1555	26.0531	25.3374	25.9584	25.6384	25.8333				+	DFT1_SALEM	6	6	6	22.4	22.4	22.4	42.633	0	43.779	509620000	19	13.7	19.7	9.3	7.1	4.4	4.4	2.7	4.4	0	4	5	3	2	1	1	1	1	0	366	4.08526	0.000342412	1.59296	16.3365	XP_012397918.1;XP_012397917.1;XP_012397916.1;XP_003761098.1	XP_012397918
29.8981	29.4784	29.6518	28.7164	28.4854	28.6327	28.4354	27.9925	27.8344				+	DFT1_SALEM	11	11	9	50.9	50.9	39.6	24.871	0	95.419	3569000000	67	33.3	43.7	35.1	20.7	25.7	20.7	20.7	20.7	20.7	8	10	8	4	4	4	3	3	4	222	2.73079	0.00172461	1.58864	7.31419	XP_012408659.1	XP_012408659
27.1615	27.2663	27.2557	27.9311	25.1017	27.0693	25.9161	25.7473	25.2551				+	DFT1_SALEM	6	6	6	25	25	25	56.071	0	31.387	714620000	12	6.7	6.7	17.7	15.2	8.3	15.8	0	0	0	2	2	4	3	2	3	0	0	0	519	2.85748	0.00173192	1.58835	7.90047	XP_012401106.1	XP_012401106
27.6598	27.353	27.3083	25.9934	26.6414	27.1881	24.7894	26.9774	25.7927				+	DFT1_SALEM	7	7	7	14.9	14.9	14.9	57.434	0	17.346	853820000	27	12.3	12.3	11.5	7.4	10.8	3.9	1.4	3.9	0	6	6	5	4	4	2	1	2	0	511	1.1627	0.029609	1.58722	2.47261	XP_012402517.1	XP_012402517
27.267	27.5177	27.5433	26.3934	26.85	25.9359	26.0553	25.1257	26.389				+	DFT1_SALEM	7	7	7	29.6	29.6	29.6	36.417	0	37.245	639720000	23	26.1	26.7	24.2	7.5	11	4.1	4.1	0	0	6	6	5	2	3	1	1	0	0	318	1.82344	0.00727273	1.58606	4.08666	XP_012398518.1;XP_012398517.1;XP_003761861.1;XP_012398516.1	XP_012398518
27.0441	26.6175	27.3034	25.4011	24.9705	26.1847	25.1932	24.4103	26.6047				+	DFT1_SALEM	7	7	7	22.4	22.4	22.4	35.842	0	18.316	481470000	15	9.9	10.2	14.3	3.7	15.5	0	0	6.8	6.2	4	3	4	1	4	0	0	2	2	322	1.10875	0.0338153	1.58558	2.35781	XP_003755463.1	XP_003755463
30.066	29.72	30.1248	29.0441	28.9381	29.2465	28.4024	27.8603	28.8976				+	DFT1_SALEM	28	28	28	39.5	39.5	39.5	94.395	0	196.98	4877800000	106	19.5	19	28.5	23.6	19.6	18.6	11	9.2	14.8	15	13	20	13	11	12	8	7	8	827	2.08547	0.00504095	1.5835	4.87105	XP_012398249.1;XP_012398248.1;XP_012398247.1;XP_012398246.1;XP_012398252.1;XP_012398251.1;XP_012398250.1;XP_012398253.1	XP_012398249
26.8535	26.8764	26.9875	25.4147	24.6441	25.4521	25.7216	25.1756	25.0715				+	DFT1_SALEM	5	5	5	17.1	17.1	17.1	38.217	0	11.791	423860000	13	6.4	7.6	12.8	7	3.7	4.3	4.3	0	0	2	2	4	2	1	1	1	0	0	328	2.81331	0.00175277	1.58294	7.6915	XP_003762538.1	XP_003762538
31.4571	31.6619	31.4024	30.6232	30.6107	30.7521	30.1736	30.0034	29.6013				+	DFT1_SALEM	15	15	15	78.5	78.5	78.5	23.036	0	109.63	13031000000	164	78.5	71.2	71.2	65.9	59.5	70.7	52.2	69.8	37.6	13	12	13	10	10	12	8	10	6	205	2.96855	0.00126561	1.58104	8.44887	XP_012406911.1;XP_012406910.1;XP_012406909.1	XP_012406911
29.9235	29.5833	30.0097	29.148	29.1232	29.0127	28.3061	28.4827	27.9852				+	DFT1_SALEM	24	24	24	42.6	42.6	42.6	88.359	0	135.67	4104300000	99	31.8	32	29	21.1	15.6	14.5	9.5	11.1	6.3	17	19	16	11	9	9	6	7	4	782	2.89742	0.00169369	1.58083	8.09383	XP_003756188.1	XP_003756188
28.3986	28.3996	28.5486	26.6071	24.4002	25.5119	26.8376	26.4948	27.2723				+	DFT1_SALEM	19	19	19	25.3	25.3	25.3	133.45	0	79.051	1219800000	32	9	17.9	10.1	5.5	2.4	0.9	3.3	2.6	4.1	7	11	9	4	2	1	2	2	3	1195	2.62631	0.00182101	1.58069	6.86008	XP_003754963.1;XP_012396646.1;XP_012396616.1	XP_003754963
28.309	28.4178	29.0983	27.7312	27.3569	26.8802	27.7033	26.9472	26.4355				+	DFT1_SALEM	18	18	18	31.4	31.4	31.4	105.5	0	53.539	1746900000	45	15.1	12.1	15.8	12.1	6	5	12	2.7	3.1	9	8	11	7	4	4	6	2	2	956	1.62844	0.0109117	1.57974	3.56282	XP_012397569.1;XP_012397568.1	XP_012397569
27.5697	28.1618	28.1511	28.3384	27.8918	28.099	26.8169	26.9793	25.3507				+	DFT1_SALEM	14	14	14	20.6	20.6	20.6	96.87	0	33.657	1569100000	45	5.6	8.5	10.3	10.9	8.2	12.5	2.6	6	1.4	4	6	8	8	6	8	2	4	1	838	1.33404	0.019931	1.57856	2.85118	XP_012399259.1	XP_012399259
27.5096	26.8391	27.0648	25.8579	25.6076	26.5734	25.0454	26.5035	25.1289				+	DFT1_SALEM	10	10	10	16	16	16	95.226	0	19.501	387630000	16	11.7	5.2	5.7	1.3	2.1	0	1.2	2.1	0	7	3	3	1	1	0	1	1	0	840	1.4336	0.0160228	1.57856	3.08236	XP_012407714.1	XP_012407714
26.5841	27.3611	27.1924	27.4988	27.2806	27.3395	24.742	25.8052	25.8563				+	DFT1_SALEM	9	9	9	18.6	18.6	18.6	88.929	0	50.829	754660000	18	3.3	2.8	8.2	14.9	4.5	5.5	4.2	2.6	3.3	1	2	4	6	2	3	1	1	1	778	1.65948	0.0104026	1.57805	3.64312	XP_003762510.1	XP_003762510
27.2593	27.2157	27.3669	26.8767	24.9893	26.7235	25.0071	26.2503	25.8546				+	DFT1_SALEM	5	5	5	54.9	54.9	54.9	14.522	0	17.009	648540000	12	30.1	36.1	30.8	19.5	0	49.6	11.3	0	0	2	4	3	2	0	4	1	0	0	133	1.8868	0.00662608	1.57663	4.26733	XP_003765796.1	XP_003765796
32.5383	32.6553	32.7637	30.6098	30.5696	30.8482	31.0709	31.2193	30.9438				+	DFT1_SALEM	44	44	44	59.4	59.4	59.4	87.421	0	323.31	24923000000	338	48.5	57.8	49.9	25.8	33.8	37.5	31.4	33.4	30.2	33	40	36	14	17	20	17	18	16	752	3.97417	0.000293333	1.57442	15.3115	XP_012400340.1;XP_012400329.1	XP_012400340
27.3708	27.0704	27.2243	32.2196	32.2613	32.5056	25.7112	24.7403	26.4943				+	DFT1_SALEM	10	10	10	45	45	45	25.362	0	42.309	11821000000	78	13.2	10	13.2	43.6	45	45	0	0	0	3	2	3	9	10	10	0	0	0	220	1.42279	0.0164627	1.57322	3.05683	XP_003769201.1	XP_003769201
28.83	28.5854	28.6105	27.9451	27.9669	28.3824	27.6238	27.6655	26.0183				+	DFT1_SALEM	15	15	15	56	56	56	39.567	0	78.727	1884700000	43	37.5	36.4	30.5	26.9	26.9	27.2	12	8.4	0	9	9	8	5	6	6	2	2	0	357	1.34275	0.0193685	1.57274	2.87106	XP_003758266.1	XP_003758266
29.5227	29.4114	28.7047	26.0543	26.2793	24.8144	27.3436	27.3996	28.1972				+	DFT1_SALEM	12	12	12	31	31	31	44.355	0	26.846	2102700000	49	18.6	25.4	22.1	0	3.3	3.3	8.9	8.9	14.5	7	10	9	0	1	1	3	3	5	393	1.85002	0.00709488	1.56615	4.16178	XP_012402657.1;XP_012402656.1	XP_012402657
30.4997	30.4356	30.7298	28.9323	28.6829	29.0493	29.2619	28.898	28.8087				+	DFT1_SALEM	45	45	45	50.1	50.1	50.1	134.05	0	134.05	6172600000	145	30.9	29.9	32.5	9.1	8.7	15.5	16.8	11.5	12.8	25	28	29	9	8	13	13	10	9	1192	3.16299	0.00153728	1.56549	9.49334	XP_003762238.1	XP_003762238
29.0172	29.2916	28.9864	28.8856	28.7112	28.3014	28.3709	26.2009	28.0279				+	DFT1_SALEM	12	7	7	77	45.5	45.5	19.959	0	29.947	2932500000	38	53.9	51.7	62.4	26.4	26.4	47.2	28.7	8.4	32	8	8	8	4	4	6	4	2	3	178	1.08138	0.03673	1.56517	2.3003	XP_012395630.1	XP_012395630
27.8235	27.7537	27.7506	25.3962	25.6101	25.0439	26.7356	25.9262	25.9711				+	DFT1_SALEM	7	7	7	25.9	25.9	25.9	40.874	0	46.34	522300000	11	3.3	25.6	16.5	0	0	0	0	0	0	1	5	4	0	0	0	0	0	0	363	2.39333	0.00231565	1.56495	5.93412	XP_012403580.1	XP_012403580
28.5977	28.401	28.5817	28.6075	28.1843	28.2728	27.4519	27.2707	26.1784				+	DFT1_SALEM	15	15	12	29.9	29.9	26.9	75.826	0	54.783	2069900000	46	11.3	9.1	14.2	17.1	19.3	15.2	12.7	3.5	2.5	7	5	6	7	8	7	5	2	1	683	1.74604	0.00862758	1.55981	3.87313	XP_012399234.1	XP_012399234
31.9654	32.0949	32.1952	31.2332	31.1268	31.1267	30.7464	30.6469	30.1914				+	DFT1_SALEM	18	18	18	57.7	57.7	57.7	36.78	0	218.24	19158000000	197	57.4	53.1	48.5	46	49.1	44.4	44.1	43.2	35.2	17	16	16	13	14	12	11	10	7	324	2.97703	0.00128464	1.55693	8.49209	XP_012396123.1;XP_003755337.1;XP_012396114.1	XP_012396123
30.3557	30.6697	30.5972	29.6892	29.7338	29.7258	28.3176	29.3588	29.2821				+	DFT1_SALEM	23	20	20	16.6	15.1	15.1	204.26	0	97.364	7037800000	74	6.7	10	11.2	9.2	5.4	4	2.2	5.9	2.2	13	15	15	11	6	6	3	6	4	1899	1.95405	0.00582283	1.55468	4.46517	XP_012399381.1	XP_012399381
28.5285	29.3336	29.1672	28.7952	29.4042	30.0783	26.9847	28.0186	27.3638				+	DFT1_SALEM	5	5	5	41.4	41.4	41.4	15.773	0	26.385	3587500000	38	20.7	41.4	41.4	41.4	19.3	27.9	27.9	9.3	17.9	2	4	5	4	2	3	3	1	2	140	1.79013	0.0074931	1.55405	3.99382	XP_012396310.1	XP_012396310
26.8584	26.9321	26.7335	26.737	26.8597	25.6082	25.7209	24.9211	25.2285				+	DFT1_SALEM	7	7	7	36.3	36.3	36.3	30.284	0	12.608	504170000	18	12.7	27.3	9.4	19.1	10.1	10.5	0	6	6	3	5	3	3	2	1	0	1	1	267	2.52976	0.00204017	1.55121	6.4624	XP_012399391.1;XP_003762852.1	XP_012399391
27.8383	28.1525	28.5486	27.2117	27.3519	27.5728	26.9143	26.9598	26.0158				+	DFT1_SALEM	11	11	11	32.1	32.1	32.1	47.281	0	32.42	1222400000	36	10.1	17.8	20.5	10.9	13.1	18.8	2.2	4.4	0	4	5	7	3	4	6	1	1	0	405	1.86049	0.0068866	1.54985	4.19163	XP_012399612.1	XP_012399612
29.6033	29.5759	29.2876	29.053	29.0261	29.4101	27.9558	28.0141	27.8516				+	DFT1_SALEM	5	5	5	60.7	60.7	60.7	12.142	0	19.907	3527100000	48	41.1	60.7	51.4	51.4	51.4	51.4	51.4	51.4	51.4	2	4	3	4	3	3	3	3	3	107	3.80557	0.000788889	1.54848	13.8742	XP_003775238.2	XP_003775238
27.7684	27.367	27.5013	24.2168	26.9518	27.7092	26.1335	25.6203	26.2386				+	DFT1_SALEM	4	4	4	27.2	27.2	27.2	18.352	0	36.416	949420000	18	26	16.8	17.9	12.7	13.9	16.8	12.7	12.7	12.7	3	2	3	1	2	2	1	1	1	173	2.63492	0.00184107	1.54812	6.89655	XP_003775035.1	XP_003775035
34.2207	33.987	33.7154	32.8303	32.879	33.2879	32.743	32.8965	31.6405				+	DFT1_SALEM	15	15	14	64.5	64.5	64.5	33.258	0	90.061	73181000000	165	34.6	58.1	48.5	23.6	18.6	15.3	24.3	14.6	5.6	6	11	13	4	4	3	4	3	2	301	1.66991	0.0101723	1.5477	3.67038	XP_012401380.1;XP_003765433.1;XP_012401379.1;XP_012401378.1;XP_012401389.1;XP_012401388.1;XP_012401387.1;XP_012401386.1;XP_012401385.1;XP_012401384.1;XP_012401383.1;XP_012401382.1;XP_012401381.1;XP_012401391.1	XP_012401380
27.9917	27.9989	27.5508	25.8148	26.2328	25.3165	25.725	26.5228	26.6556				+	DFT1_SALEM	5	5	5	31	31	31	38.86	0	73.471	781950000	13	13.2	24.4	14.8	0	5.8	14	7.4	0	0	2	4	2	0	1	2	1	0	0	365	2.04378	0.00528128	1.54604	4.7394	XP_012402735.1	XP_012402735
27.9802	27.7327	27.7121	27.8321	27.3957	27.763	25.8555	26.9022	26.0313				+	DFT1_SALEM	5	5	4	76.2	76.2	60	12.136	0	57.27	1041000000	16	32.4	39	48.6	16.2	37.1	32.4	9.5	0	0	3	2	3	2	3	3	1	0	0	105	2.00338	0.00544956	1.54532	4.61443	XP_012399712.1	XP_012399712
26.816	26.6871	26.5579	24.2843	26.6177	25.7487	25.592	24.4893	25.3531				+	DFT1_SALEM	4	4	4	9.8	9.8	9.8	85.455	0	10.496	268730000	10	4.8	7.8	7.2	2.2	2.2	0	0	0	0	2	3	3	1	1	0	0	0	0	767	1.96391	0.0056831	1.54221	4.49472	XP_003767404.1	XP_003767404
28.3676	27.85	27.7075	26.6041	25.7727	26.6645	26.872	27.3371	25.0902				+	DFT1_SALEM	11	11	11	35.3	35.3	35.3	51.381	0	50.28	1025600000	39	26.9	16.3	22.1	10.6	5.3	6.6	13.9	9.1	3.1	8	6	7	3	2	2	4	3	1	453	1.01426	0.0433805	1.54194	2.1611	XP_003758945.1;XP_012396201.1	XP_003758945
31.8305	31.7251	31.5808	32.1355	32.9103	32.3981	30.1766	30.585	29.7491				+	DFT1_SALEM	21	21	21	47.5	47.5	47.5	44.85	0	133.61	24332000000	276	31	29.8	33.2	42	39.5	34.2	24	25.5	17.5	14	14	14	16	16	15	9	9	4	400	2.44239	0.00229265	1.54184	6.11973	XP_012407375.1	XP_012407375
26.8072	26.7965	26.8836	24.4834	25.8042	26.045	25.4429	25.2456	25.1829				+	DFT1_SALEM	10	10	10	26.5	26.5	26.5	60.437	0	22.503	1869100000	17	8.3	5.7	6	12.9	4.7	1.9	7.6	3	4.9	4	3	3	3	2	1	3	1	2	529	4.30269	0	1.53861	18.5403	XP_003758302.1	XP_003758302
27.6303	27.5251	27.4895	25.9709	24.7882	25.7659	25.8646	25.8283	26.3391				+	DFT1_SALEM	11	11	11	32.2	32.2	32.2	40.09	0	16.916	468210000	16	24.4	12.2	19.4	0	0	2.5	0	0	0	8	4	6	0	0	1	0	0	0	360	3.08314	0.00142043	1.53763	9.05081	XP_012405106.1	XP_012405106
27.9556	28.3825	27.6414	25.4824	26.1159	26.058	26.3892	26.8398	26.1387				+	DFT1_SALEM	12	12	12	16.5	16.5	16.5	104.53	0	39.819	842980000	26	8.1	10	12.2	1.3	0	0	1.3	4.4	0	5	7	8	1	0	0	1	3	0	952	2.17897	0.00384947	1.53728	5.17643	XP_012408054.1	XP_012408054
30.4765	30.3965	30.4908	30.0688	29.7876	29.8686	29.4432	29.2803	28.032				+	DFT1_SALEM	19	19	19	34.1	34.1	34.1	64.047	0	125.23	7083000000	102	32.8	28.9	25.2	20.5	24.3	27	21.8	20	5.6	15	15	13	9	10	11	8	9	3	551	1.57966	0.0114457	1.53612	3.43876	XP_012395964.1	XP_012395964
30.9538	30.5743	30.6805	29.6516	29.4856	29.5484	29.7809	29.5897	28.2309				+	DFT1_SALEM	29	29	29	50.2	50.2	50.2	82.805	0	290.47	7576100000	152	32	38	44.1	24.3	20.4	25.6	31.5	20.8	10.7	19	21	23	13	10	12	15	9	6	737	1.42678	0.0161565	1.53571	3.06623	XP_012402869.1;XP_012402866.1	XP_012402869
27.6141	26.4735	27.4113	25.8202	26.2242	25.9996	24.8584	25.5222	26.5162				+	DFT1_SALEM	5	5	5	8	8	8	82.018	0	10.484	503430000	17	4.2	4.2	5.1	3.2	1.1	3.2	1.1	2	0	3	3	3	2	1	2	1	1	0	712	1.20913	0.0267129	1.53406	2.573	XP_012405001.1	XP_012405001
28.8185	28.4056	28.7956	28.2128	27.5685	28.6039	27.6763	27.9062	25.8479				+	DFT1_SALEM	7	7	7	33	33	33	30.051	0	19.28	2093200000	40	22.8	22.8	22.8	17.4	11.6	25	11.6	4.3	3.3	5	5	5	4	3	5	3	1	1	276	1.08173	0.0366689	1.52978	2.30103	XP_003764575.1	XP_003764575
27.3301	27.9143	26.644	25.7707	25.1937	26.4097	25.3628	25.5894	26.3569				+	DFT1_SALEM	10	10	10	16.1	16.1	16.1	70.911	0	32.844	464410000	16	5	10.4	7.4	0	0	1.6	0	0	0	3	6	5	0	0	1	0	0	0	623	1.48959	0.0134851	1.52644	3.21644	XP_003758746.1;XP_012406308.1	XP_003758746
30.8287	30.962	30.8039	30.1283	30.4401	30.0449	29.4381	29.1028	29.479				+	DFT1_SALEM	11	11	10	75.2	75.2	66.1	13.321	0	164.51	10878000000	115	60.3	65.3	65.3	75.2	75.2	60.3	50.4	75.2	43	7	9	9	9	7	5	3	5	3	121	3.53449	0.00177866	1.52487	11.8321	XP_003769960.1	XP_003769960
31.4798	31.018	31.3341	30.8085	30.5933	30.6592	30.5441	30.0351	28.6892				+	DFT1_SALEM	32	32	3	36.3	36.3	4.9	99.814	0	323.31	12801000000	200	25.8	29.4	32	24.5	24.4	26.5	20.1	21.5	9.3	23	19	24	14	14	15	13	12	7	840	1.25302	0.0242612	1.52116	2.66934	XP_003756317.1;XP_012403669.1;XP_012403666.1;XP_012403660.1	XP_003756317
30.0037	29.6801	29.4001	28.489	28.8362	28.7781	28.2057	28.0077	28.321				+	DFT1_SALEM	13	13	13	65.9	65.9	65.9	27.821	0	77.744	4007600000	69	32.5	44.6	32.9	35.7	34.1	29.7	29.7	39	34.1	7	8	8	5	5	7	6	5	5	249	2.81527	0.00175763	1.51648	7.70065	XP_003773305.1	XP_003773305
30.6322	30.6765	31.0319	29.3959	29.8419	29.7269	29.0888	29.2086	29.4949				+	DFT1_SALEM	14	14	14	55.6	55.6	55.6	31.705	0	51.634	7875400000	82	32.1	49.5	39.2	36.2	31.4	39.2	32.1	32.1	28.7	7	11	9	8	7	9	7	7	6	293	3.01316	0.00132741	1.51606	8.67866	XP_012398665.1;XP_003762004.1	XP_012398665
31.4268	31.4617	31.5607	30.9027	30.6016	31.0388	30.5334	29.8818	29.486				+	DFT1_SALEM	18	18	15	33.9	33.9	29.5	51.652	0	119.37	14441000000	167	32.9	32.6	32.6	28.3	29.1	30.4	26.2	14.5	16.7	17	15	15	11	12	13	10	6	7	484	2.10147	0.00486475	1.51603	4.92228	XP_012406336.1;XP_012406335.1;XP_012406334.1;XP_012406333.1;XP_012406332.1	XP_012406336
27.12	26.5835	27.2941	28.0622	25.3197	27.7243	24.6593	25.9182	25.8776				+	DFT1_SALEM	12	12	12	16.7	16.7	16.7	115.61	0	53.235	724690000	20	7.3	6.4	6.3	6.8	2	7	0	0	0	5	5	4	5	1	4	0	0	0	1032	1.5056	0.0130082	1.51416	3.25536	XP_003764067.1	XP_003764067
31.5056	31.8684	31.638	30.7533	30.8375	30.9136	30.1609	30.2935	30.0153				+	DFT1_SALEM	20	20	20	69.5	69.5	69.5	33.288	0	102.07	15486000000	198	53.2	67.2	59.7	62.3	53.9	64.6	36.4	40.9	33.8	14	18	15	16	15	17	9	9	8	308	3.46908	0.00180576	1.51412	11.3842	XP_012403350.1;XP_012403349.1;XP_003767765.2	XP_012403350
26.7732	26.9872	27.0917	26.7394	25.0084	25.5927	25.2605	25.2455	25.8133				+	DFT1_SALEM	4	4	4	20.7	20.7	20.7	25.621	0	8.3554	401660000	11	14.4	20.7	17.1	6.3	0	0	0	0	0	3	4	3	1	0	0	0	0	0	222	2.71149	0.00168545	1.51093	7.22838	XP_003774805.1	XP_003774805
27.0669	28.8931	28.1877	27.429	26.7708	27.0529	26.6996	26.955	25.9658				+	DFT1_SALEM	4	4	3	32.4	32.4	27.2	15.589	0	14.32	1057900000	13	16.9	32.4	26.5	26.5	26.5	26.5	0	0	0	2	4	2	2	2	2	0	0	0	136	1.16564	0.0293462	1.50911	2.47892	XP_003775169.1	XP_003775169
30.8128	30.7548	30.986	29.432	29.4695	29.6478	29.3156	29.3868	29.3244				+	DFT1_SALEM	19	11	11	40.1	29.6	29.6	43.646	0	90.642	7876800000	111	36.8	39	37.9	30.1	30.1	34.4	23.9	28.2	28.5	16	17	17	11	11	12	7	9	9	372	4.49079	0	1.50892	20.68	XP_012398644.1	XP_012398644
33.718	33.5607	33.5859	32.4096	32.0801	32.1989	32.5653	32.2138	31.5656				+	DFT1_SALEM	35	35	33	63.7	63.7	61.8	60.508	0	323.31	55765000000	469	53.1	49.2	60.3	37.7	43.9	38	39.5	43.7	32.8	27	28	31	20	21	19	21	21	13	531	2.14854	0.00410378	1.50661	5.07546	XP_012398827.1;XP_003762195.1	XP_012398827
29.4703	29.774	29.5214	28.6921	28.8836	28.1142	28.3869	28.4433	27.4181				+	DFT1_SALEM	2	2	2	3.4	3.4	3.4	66.386	0	14.204	3387500000	35	3.4	3.4	3.4	3.4	3.4	3.4	3.4	3.4	3.4	2	2	2	2	2	2	2	2	2	625	1.91704	0.00629338	1.50579	4.35548	XP_012406020.1	XP_012406020
27.8058	27.434	27.4146	25.9264	26.994	24.8629	25.6094	26.6667	25.8655				+	DFT1_SALEM	6	6	6	11.2	11.2	11.2	75.378	0	13.995	523350000	12	8.6	7.3	7	0	2.3	0	0	0	0	4	4	4	0	1	0	0	0	0	688	1.92755	0.00606993	1.5043	4.38642	XP_003757061.1;XP_012396803.1;XP_012396804.1;XP_012396805.1	XP_003757061
27.6837	27.4781	27.3827	27.3753	24.8787	26.3508	26.2653	26.1245	25.6569				+	DFT1_SALEM	2	2	2	10.1	10.1	10.1	11.804	0	10.945	407110000	7	10.1	10.1	10.1	0	0	0	0	0	0	2	2	1	0	0	0	0	0	0	109	2.73695	0.00173657	1.49927	7.34178	XP_012406401.1	XP_012406401
29.5384	29.2403	28.92	27.4423	27.4829	26.5629	27.5257	28.1708	27.5067				+	DFT1_SALEM	7	7	7	9.4	9.4	9.4	81.898	0	127.92	2310600000	48	9.4	7.5	7.5	7.4	7.5	3.7	5.8	7.5	7.5	6	4	5	3	4	2	3	4	3	775	2.21953	0.00339339	1.4985	5.31345	XP_003764024.1	XP_003764024
31.0358	30.9201	30.9328	29.9227	30.1597	29.2705	29.2354	29.606	29.5518				+	DFT1_SALEM	24	24	24	42.5	42.5	42.5	97.501	0	262.29	8536600000	133	30.9	38	31.4	14.4	25.6	14.1	11.8	16.2	8.9	17	21	17	9	13	8	7	10	5	888	3.60881	0.00128416	1.4985	12.3612	XP_012403526.1;XP_003768007.1	XP_012403526
27.1644	26.9309	26.7905	27.1232	26.005	26.6434	24.8159	25.468	26.1078				+	DFT1_SALEM	4	4	4	37	37	37	14.362	0	26.014	633070000	14	16.5	35.4	9.4	28.3	20.5	20.5	20.5	0	20.5	3	3	2	2	1	1	1	0	1	127	1.73945	0.00864343	1.49803	3.85531	XP_003762707.2	XP_003762707
30.0104	30.028	29.7511	28.8171	28.1448	28.231	28.5964	28.6035	28.0976				+	DFT1_SALEM	7	7	7	90.4	90.4	90.4	9.3605	0	34.484	3755400000	45	62.7	80.7	72.3	21.7	57.8	57.8	42.2	49.4	59	4	6	5	2	4	4	3	3	4	83	2.85451	0.00172692	1.49734	7.88627	XP_003764270.1	XP_003764270
28.22	28.0157	28.3947	28.0599	27.5386	26.7102	27.7362	26.5225	25.8808				+	DFT1_SALEM	15	15	15	31.8	31.8	31.8	97.1	0	98.211	1469300000	38	14.1	20.8	23.9	5.3	7.3	7.4	7.3	2.2	2.2	8	8	11	2	3	3	3	1	1	867	1.26577	0.0237789	1.49698	2.6976	XP_012397042.1	XP_012397042
27.4532	25.6031	26.9018	27.3335	26.4188	26.7958	24.8066	25.0138	25.6509				+	DFT1_SALEM	11	11	8	20.2	20.2	16.5	91.422	0	29.077	521140000	21	5.6	2.7	5.7	9.4	3.4	12.1	0	0	0	4	2	3	6	3	7	0	0	0	826	1.1636	0.0294762	1.49561	2.47454	XP_012407942.1;XP_012407943.1	XP_012407942
28.1654	27.6855	28.294	27.9778	27.3512	28.0293	26.0452	27.4396	26.1786				+	DFT1_SALEM	19	19	19	27.1	27.1	27.1	83.389	0	20.103	1377200000	50	14.7	9.5	16.2	7.9	7.6	7.9	1.6	5.3	5.2	10	7	12	6	6	6	1	4	3	733	1.44261	0.0157052	1.49383	3.10374	XP_012395164.1	XP_012395164
30.8368	30.6041	30.7007	30.1077	29.6964	29.796	29.7879	29.3902	28.4845				+	DFT1_SALEM	44	44	44	30.1	30.1	30.1	238.11	0	323.31	8542500000	206	20.6	22.1	22.7	13.8	9.6	12.7	8.9	9.6	7.7	28	31	30	17	12	16	11	11	9	2105	1.72392	0.00890312	1.493	3.81349	XP_012403122.1	XP_012403122
32.7704	32.5032	32.684	32.0152	31.8263	31.8442	31.2642	31.1379	31.0933				+	DFT1_SALEM	64	64	42	44.7	44.7	31.2	210.54	0	323.31	32784000000	412	29.8	34.3	30	31.5	21.7	25.4	18.2	17.4	10	45	49	46	39	32	34	22	23	13	1832	4.03251	0.00032	1.48737	15.8417	XP_012406166.1	XP_012406166
26.759	26.6828	26.6842	24.5184	26.529	25.9655	26.2197	23.8556	25.5908				+	DFT1_SALEM	5	5	5	12.7	12.7	12.7	44.543	0	9.747	264850000	10	9.8	10.6	12.7	0	0	0	0	0	0	4	4	5	0	0	0	0	0	0	378	0.985217	0.0465975	1.48664	2.10163	XP_012408810.1;XP_012408808.1;XP_012408807.1;XP_012408806.1	XP_012408810
34.5498	34.9581	34.5479	33.6818	33.8416	33.8086	33.5582	33.3863	32.6539				+	DFT1_SALEM	16	16	14	23.9	23.9	23.9	63.592	0	296.89	127610000000	510	22.8	23.9	23.9	21.5	20.3	20.3	20.3	20.3	14.3	14	15	15	14	13	12	11	12	9	615	2.06575	0.00505768	1.48582	4.80844	XP_012398314.1	XP_012398314
28.8514	28.6312	28.703	27.933	28.3016	28.624	27.0628	27.4309	27.2353				+	DFT1_SALEM	4	2	2	19.5	10.5	10.5	25.399	0	95.232	2290400000	27	19.5	19.5	19.5	15.5	15.5	19.5	15.5	10.5	10.5	4	4	4	2	2	3	2	1	1	220	3.54817	0.0018	1.48552	11.9278	XP_012395571.1;XP_003758183.1	XP_012395571
27.585	26.8631	27.179	25.6147	26.4365	25.6894	24.7783	25.6285	26.7647				+	DFT1_SALEM	12	12	12	5.1	5.1	5.1	433.97	0	37.476	431670000	19	4.2	1.1	2.6	0.3	0.4	0	0.4	0.4	0	9	3	6	1	1	0	1	1	0	3967	1.141	0.0311877	1.48522	2.4262	XP_012400402.1	XP_012400402
31.2597	31.2743	31.2243	30.239	30.5113	30.3295	30.0406	29.7931	29.4722				+	DFT1_SALEM	19	19	8	40.7	40.7	19.4	54.161	0	204.5	11811000000	151	31.2	36.1	35.9	28.7	28.7	29.1	21.9	16.9	16.9	15	15	16	12	11	12	7	6	5	474	3.07075	0.00140047	1.48412	8.98388	XP_012403036.1	XP_012403036
29.4117	29.6523	29.1915	27.3714	28.275	27.8148	28.163	28.5725	27.0676				+	DFT1_SALEM	5	5	5	58.3	58.3	58.3	11	0	57.629	3159400000	42	38.5	58.3	49	29.2	29.2	39.6	29.2	29.2	17.7	3	5	4	2	2	3	2	2	1	96	1.46939	0.0144288	1.4841	3.16772	XP_012397228.1	XP_012397228
27.2632	26.6988	26.9908	25.305	26.7728	23.7775	25.2084	26.8033	24.4896				+	DFT1_SALEM	4	4	4	24.7	24.7	24.7	18.743	0	6.5492	450760000	13	20.1	14.4	20.1	8.6	24.7	5.7	0	0	0	3	2	3	1	4	1	0	0	0	174	0.989893	0.0460341	1.48384	2.11118	XP_012408620.1	XP_012408620
27.7052	27.3986	27.711	26.4774	25.436	25.1278	25.4422	26.0438	26.8787				+	DFT1_SALEM	9	9	9	15.2	15.2	15.2	91.71	0	39.365	526370000	17	7.1	10.5	13.1	0	0	1.9	0	0	0	4	6	8	0	0	1	0	0	0	792	1.58686	0.0114195	1.48335	3.45691	XP_003770432.1	XP_003770432
29.1874	29.6519	29.2666	28.464	28.7046	28.6492	28.4088	27.9747	27.2724				+	DFT1_SALEM	5	5	5	35	35	35	24.553	0	19.816	2931200000	37	21.5	25.1	21.5	31.4	16.1	16.1	14.8	14.8	14.8	3	4	3	4	2	2	2	2	2	223	1.83208	0.00717211	1.48335	4.11098	XP_012401072.1	XP_012401072
28.8117	28.9416	28.7102	29.0666	29.2939	28.791	27.3826	27.3444	27.2928				+	DFT1_SALEM	11	11	11	41.2	41.2	41.2	24.915	0	105.04	3112700000	55	16.7	37.6	30.8	26.7	36.7	33.9	22.2	22.2	13.1	3	9	7	6	7	7	3	3	2	221	4.48525	0	1.48123	20.6137	XP_012400601.1;XP_003755931.1	XP_012400601
31.3339	31.054	31.311	30.0521	29.88	30.1105	29.9018	29.7082	29.6493				+	DFT1_SALEM	20	20	20	28.9	28.9	28.9	102.68	0	230	10480000000	156	25.5	23.5	18.8	20.7	20.6	22.4	13.1	16	11.4	16	15	14	13	13	14	9	10	7	902	3.63669	0.00111857	1.47988	12.5655	XP_012397841.1	XP_012397841
27.2949	26.807	26.7964	25.7992	26.5974	23.2354	25.943	25.1976	25.3249				+	DFT1_SALEM	6	6	6	17.5	17.5	17.5	54.525	0	16.806	309650000	13	11.4	11.4	14.4	0	0	0	0	0	0	4	4	5	0	0	0	0	0	0	508	2.19281	0.0035159	1.47756	5.22285	XP_012399755.1	XP_012399755
32.0325	31.9228	31.9619	31.5907	31.4614	31.405	30.9611	30.5571	29.9688				+	DFT1_SALEM	61	61	55	44.3	44.3	41.5	164.85	0	323.31	20035000000	338	31.8	30.5	32.3	32.6	29.6	29	20.2	15.8	10.3	42	37	37	34	32	32	21	18	11	1447	2.15426	0.00411714	1.47671	5.09432	XP_012400681.1	XP_012400681
27.5081	27.2214	27.2799	25.0859	25.9951	27.028	26.4779	25.4697	25.6324				+	DFT1_SALEM	7	7	6	13	13	11.8	76.421	0	21.899	693360000	21	8.3	7.4	6.3	3.6	3.6	8.6	0	2.4	2.6	4	4	3	2	2	4	0	1	1	701	1.9822	0.00554726	1.47645	4.54989	XP_003771817.1	XP_003771817
26.9468	26.9484	26.7108	25.7633	24.9756	26.861	25.3379	25.2445	25.601				+	DFT1_SALEM	3	3	3	26.2	26.2	26.2	9.3226	0	4.3101	504110000	13	18.8	26.2	26.2	10	10	26.2	0	16.2	0	2	3	3	1	1	2	0	1	0	80	3.42722	0.00172509	1.47423	11.1062	XP_012408794.1;XP_003774938.1	XP_012408794
27.5442	27.6459	27.4612	26.4918	25.591	25.8913	26.2162	25.3083	26.7048				+	DFT1_SALEM	10	10	10	21	21	21	60.547	0	16.79	841100000	20	9.4	5.6	8.5	10.3	1.6	3.6	8.7	8.2	2.9	4	3	5	5	1	2	4	3	1	552	1.63212	0.0109333	1.47398	3.57228	XP_003759605.1;XP_012396623.1	XP_003759605
27.5898	27.442	27.856	25.5496	25.6726	25.1348	26.3941	26.5639	25.5157				+	DFT1_SALEM	5	5	5	13.6	13.6	13.6	41.444	0	11.921	744830000	21	7.5	9.1	11.4	5.3	7.5	5.3	5.3	5.3	0	3	3	4	2	3	2	2	2	0	361	1.8788	0.00670226	1.47135	4.24421	XP_012402338.1	XP_012402338
28.0545	28.3583	28.4825	27.9675	27.352	27.8176	26.8777	27.4745	26.1295				+	DFT1_SALEM	17	17	17	38.6	38.6	38.6	65.577	0	42.021	1569200000	40	13.9	24.6	25.6	13.8	9	12.4	6.5	4.1	0	8	10	11	7	4	5	3	2	0	581	1.64056	0.0108244	1.47121	3.59404	XP_012395120.1;XP_012395119.1	XP_012395120
27.381	27.5584	27.4388	24.9635	27.2843	25.0585	26.1081	26.1551	25.7024				+	DFT1_SALEM	9	9	9	32.1	32.1	32.1	44.281	0	35.662	450700000	16	15.5	23.4	27.5	0	0	0	0	0	0	4	7	7	0	0	0	0	0	0	393	3.18523	0.00142932	1.47086	9.62016	XP_012405883.1	XP_012405883
27.2868	27.1277	27.2516	26.5597	26.3222	26.2574	25.7605	25.2461	26.2525				+	DFT1_SALEM	5	3	1	15.3	5.4	2.2	170.06	0	24.707	488940000	21	12.5	13.5	12.5	12.5	13.2	11.4	12	10.2	11	3	4	3	3	3	2	3	2	2	1468	2.12172	0.00477961	1.46902	4.98775	XP_012397988.1;XP_012397987.1;XP_012397983.1;XP_012397989.1;XP_012401255.1;XP_012397990.1;XP_012399437.1;XP_012402239.1;XP_012399436.1;XP_012399435.1;XP_012399434.1;XP_012405869.1;XP_012397575.1;XP_012401256.1;XP_012399715.1;XP_012402860.1;XP_012405700.1;XP_003765318.2;XP_003770477.2;XP_012395941.1;XP_012395943.1;XP_012402697.1;XP_012402142.1;XP_012402834.1;XP_012401249.1;XP_012399406.1;XP_012395…	XP_012397988
27.5314	27.4708	27.4564	25.0215	25.6498	25.7795	25.2949	25.4029	27.3621				+	DFT1_SALEM	5	4	4	12.9	11	11	51.154	0	14.103	511680000	12	8.6	12.9	8.6	5.9	2	5.9	0	2	3.9	4	5	3	2	1	2	0	1	1	456	1.0241	0.0424047	1.46625	2.18135	XP_003767807.1	XP_003767807
29.7848	30.0847	29.9669	29.1109	29.277	28.8137	28.96	28.7866	27.6929				+	DFT1_SALEM	9	9	9	53.1	53.1	53.1	18.472	0	58.981	4524900000	66	48.8	48.8	48.8	35.6	38.8	48.8	23.8	28.1	12.5	6	8	6	4	4	5	2	3	2	160	1.64628	0.0106528	1.46566	3.60884	XP_003762982.1	XP_003762982
26.3997	26.9439	26.8803	25.9519	26.4933	26.2073	26.185	24.7875	24.8578				+	DFT1_SALEM	9	9	9	17.1	17.1	17.1	80.805	0	14.486	275900000	12	5.1	11.4	7.6	1.9	0	0	0	0	0	3	6	4	1	0	0	0	0	0	701	1.4045	0.0171523	1.46454	3.01387	XP_012409084.1;XP_012409083.1;XP_012409082.1;XP_012409081.1	XP_012409084
27.2836	27.2673	27.3436	26.638	26.2504	26.7593	25.0324	25.7752	26.6937				+	DFT1_SALEM	6	6	6	21.3	21.3	21.3	32.852	0	6.8966	674730000	24	14.5	14.9	17.7	11.7	3.5	11.7	0	4.6	8.2	4	4	5	3	1	3	0	1	2	282	1.41754	0.0167381	1.46439	3.04446	XP_012407542.1	XP_012407542
28.0486	27.9454	28.1639	27.4724	26.3497	26.2511	26.8721	25.9472	26.9482				+	DFT1_SALEM	8	8	8	26.7	26.7	26.7	43.535	0	56.485	1416600000	32	18.2	9.6	26.4	12.1	10.7	7.7	9.9	2.2	7.7	5	3	7	3	3	2	3	1	2	363	1.95356	0.00582008	1.4635	4.46368	XP_003757918.1	XP_003757918
28.6221	28.2945	28.1766	28.0521	27.767	27.7179	27.2726	27.5201	25.9142				+	DFT1_SALEM	9	7	7	44.6	35.2	35.2	28.286	0	37.138	1740700000	52	19.9	38.2	28.8	28.5	22.8	25.8	15.7	28.1	3.4	6	7	6	6	4	5	4	4	1	267	1.32462	0.0202619	1.4621	2.82976	XP_012401856.1	XP_012401856
30.8656	30.1363	30.3179	29.8678	29.4969	29.8847	29.0937	29.2929	28.5502				+	DFT1_SALEM	30	30	30	56.5	56.5	56.5	75.572	0	252.89	6722700000	112	42.1	38	44.8	15.8	24.2	19.9	17.6	18.5	10	18	18	22	8	11	8	10	9	6	658	2.02579	0.00528515	1.46099	4.68347	XP_003760061.1	XP_003760061
33.6247	33.4516	33.3891	32.9839	33.0174	32.8306	32.2417	31.9424	31.9181				+	DFT1_SALEM	41	33	33	62.4	52.6	52.6	65.028	0	323.31	58375000000	445	47.6	60.5	60.7	55.5	57.4	51.4	53.8	38.6	38.3	27	33	35	35	33	29	28	18	19	580	3.49708	0.00168224	1.45438	11.5739	XP_012400917.1	XP_012400917
27.0855	27.4221	27.0237	24.9904	25.0641	25.645	26.7998	25.1779	25.1959				+	DFT1_SALEM	4	4	4	4.2	4.2	4.2	176.11	0	20.645	323720000	7	3.7	3.1	2.5	0	0	0	0	0	0	3	3	2	0	0	0	0	0	0	1770	1.23642	0.0250668	1.45255	2.63272	XP_012397374.1	XP_012397374
27.1066	27.0974	27.2051	24.5196	25.5029	26.3292	26.3984	25.4108	25.2564				+	DFT1_SALEM	7	7	7	15.8	15.8	15.8	54.384	0	20.364	335100000	16	13.9	13.7	15.5	0	0	2.5	0	0	0	5	5	6	0	0	1	0	0	0	476	1.80265	0.0074	1.44782	4.02854	XP_012400580.1;XP_012400579.1	XP_012400580
26.7062	27.0244	27.1149	27.6507	26.8519	27.094	25.3988	24.8904	26.2182				+	DFT1_SALEM	5	5	4	13.3	13.3	10.1	56.148	0	55.105	655290000	18	10.1	13.3	4.4	7.4	7.4	7.4	0	1.9	1.9	4	4	2	2	2	2	0	1	1	473	1.62741	0.0108944	1.44604	3.56017	XP_003774818.2	XP_003774818
27.8671	28.2535	28.2556	28.5747	27.6142	28.7686	27.8543	26.4486	25.7383				+	DFT1_SALEM	15	15	14	26.3	26.3	25.1	87.907	0	78.783	1700700000	36	16.2	8.9	17.4	12.2	6.2	11.3	3.9	2.3	0	8	5	7	6	3	7	2	1	0	822	1.06957	0.0375825	1.44505	2.27561	XP_012406806.1;XP_012406805.1;XP_003766980.1	XP_012406806
35.4918	35.7161	35.6956	34.485	34.4872	34.6398	34.4545	34.2993	33.817				+	DFT1_SALEM	16	16	16	74.3	74.3	74.3	11.879	0	323.31	254270000000	710	74.3	74.3	74.3	73.3	73.3	73.3	73.3	73.3	73.3	16	16	16	11	13	13	12	12	10	105	2.67074	0.0017356	1.44423	7.05007	XP_003761713.2	XP_003761713
31.0495	30.9927	31.2771	30.0864	30.1817	30.1919	29.8228	29.5067	29.6616				+	DFT1_SALEM	25	25	25	45.5	45.5	45.5	51.193	0	145.54	10233000000	159	40	41.1	42.2	26.7	30.6	28.9	33.7	19.3	19.9	17	20	22	11	11	12	12	8	8	457	3.4788	0.00182214	1.44273	11.4497	XP_012401180.1	XP_012401180
32.4717	32.2655	32.0925	31.3391	31.4081	31.1306	30.9935	30.948	30.5705				+	DFT1_SALEM	6	6	6	59.7	59.7	59.7	8.3314	0	95.08	22000000000	149	59.7	59.7	59.7	56.9	59.7	56.9	56.9	56.9	50	6	6	6	5	6	5	5	5	4	72	2.94155	0.00162151	1.43926	8.31244	XP_003758962.1	XP_003758962
32	32.1126	32.1022	31.9721	32.1482	31.6569	30.4359	30.8513	30.6194				+	DFT1_SALEM	9	9	9	28	28	28	16.347	0	22.574	22526000000	98	28	28	26.7	28	28	26.7	26.7	26.7	26.7	7	7	6	8	9	6	4	4	4	150	3.47871	0.00181884	1.43608	11.4491	XP_003756274.1	XP_003756274
34.9882	34.9879	35.0947	34.0234	34.3535	33.9214	33.6811	33.6689	33.4142				+	DFT1_SALEM	15	15	10	34.8	34.8	30.8	28.294	0	323.31	156090000000	402	34.8	34.8	32.8	34.8	34.8	34.8	34.8	32.4	34.8	15	15	13	15	15	15	13	13	14	247	3.96998	0.000289474	1.43549	15.2741	XP_012399148.1	XP_012399148
30.2718	30.6091	30.173	29.1109	28.7755	29.234	29.0574	28.8274	28.864				+	DFT1_SALEM	6	6	6	84.8	84.8	84.8	7.1353	0	101.47	5364800000	78	84.8	84.8	84.8	84.8	84.8	84.8	84.8	84.8	56.1	5	6	4	4	4	4	3	4	2	66	3.17485	0.00142003	1.43499	9.56077	XP_012399990.1;XP_012399989.1	XP_012399990
31.8993	32.3505	32.0536	30.5166	30.5133	30.7463	30.7889	30.687	30.5239				+	DFT1_SALEM	30	30	2	59.8	59.8	9.2	45.127	0	303.75	19544000000	207	47.2	57.8	47	31.5	29.5	35.8	35.8	32	33	21	26	24	12	10	14	13	10	12	400	3.13943	0.00150063	1.4345	9.36073	XP_012399385.1	XP_012399385
27.4309	26.8797	27.274	27.4233	27.5902	26.5342	25.5498	25.606	26.1264				+	DFT1_SALEM	6	6	6	27.3	27.3	27.3	33.31	0	34.228	703010000	21	20.1	24.6	22.9	7.2	8.5	4.4	4.4	4.4	0	3	4	4	2	2	1	1	1	0	293	2.36446	0.0024586	1.43412	5.82711	XP_003762127.1	XP_003762127
27.0551	27.025	27.2133	25.2609	27.6682	25.017	25.7054	24.8575	26.433				+	DFT1_SALEM	5	5	5	18.7	18.7	18.7	51.376	0	23.636	624530000	16	12.2	14.2	15.7	4.8	12.9	4.8	4.8	0	3.5	3	4	4	1	3	1	1	0	1	459	1.44988	0.0151997	1.43245	3.12102	XP_012407637.1	XP_012407637
30.0219	29.3979	29.7129	30.649	30.6219	30.6922	29.0794	28.6398	27.1181				+	DFT1_SALEM	39	39	38	48	48	47.4	126.79	0	268.43	6615000000	151	18.3	18	21.8	32.9	33.1	30.6	14.9	8.8	6	13	13	15	27	25	26	12	7	4	1126	1.0841	0.0360675	1.43181	2.30598	XP_012400683.1;XP_012400686.1;XP_012400685.1;XP_012400688.1;XP_012400687.1	XP_012400683
27.6887	27.4418	27.5249	24.9461	26.4562	25.5171	26.4718	26.6329	25.2577				+	DFT1_SALEM	9	9	9	27.7	27.7	27.7	39.802	0	16.782	459120000	11	13.6	11.4	14.7	0	2.4	4.9	0	0	0	4	4	4	0	1	1	0	0	0	368	1.50418	0.0130752	1.43103	3.25188	XP_012402476.1;XP_003766683.1	XP_012402476
27.9016	28.1667	28.0676	27.0554	27.3549	27.3282	25.8604	26.6954	27.2966				+	DFT1_SALEM	8	7	7	48	41.9	41.9	25.015	0	33.225	1079200000	28	30	35.2	34.8	27.3	23.3	18.5	11.9	6.2	11.9	5	6	6	5	4	3	2	1	2	227	1.5526	0.011912	1.42777	3.37108	XP_012402574.1	XP_012402574
27.2557	27.425	27.5233	24.6822	25.1853	24.8873	25.0241	25.985	26.9118				+	DFT1_SALEM	4	3	3	17.3	12.3	12.3	33.318	0	5.7216	458830000	8	14.1	14.1	12.3	0	0	0	0	0	0	3	3	3	0	0	0	0	0	0	284	1.21844	0.0265702	1.42773	2.59331	XP_003772789.2	XP_003772789
26.3335	26.9644	27.3039	26.1842	26.6602	26.557	25.4793	25.5473	25.302				+	DFT1_SALEM	4	4	4	34.5	34.5	34.5	25.507	0	15.049	495360000	14	15.7	13.5	13.5	26.2	13.5	13.5	0	0	0	2	2	2	3	2	2	0	0	0	229	2.07945	0.00501496	1.42439	4.85185	XP_012401633.1;XP_003765727.1	XP_012401633
29.3833	28.9676	29.1379	27.7608	27.9511	27.9751	27.3856	27.6711	28.1651				+	DFT1_SALEM	5	5	5	27.1	27.1	27.1	21.762	0	12.324	2524000000	41	22.4	18.2	22.4	22.4	12.5	18.2	22.4	13.5	17.7	4	3	4	4	2	3	4	2	3	192	2.27905	0.00298386	1.42235	5.51976	XP_012398308.1;XP_012398307.1;XP_012398309.1;XP_003761627.1	XP_012398308
29.2942	29.2891	29.0483	28.4685	28.1801	28.5345	27.925	27.898	27.5428				+	DFT1_SALEM	13	13	4	35.1	35.1	13.1	43.7	0	39.762	2724200000	64	29.2	23.1	32.1	23.6	16.4	23.3	16.4	16.4	12.3	9	8	11	8	5	7	5	5	4	390	3.18916	0.00143495	1.42194	9.64273	XP_003772355.1	XP_003772355
27.1628	27.4209	26.988	25.1608	25.5616	25.5407	26.1914	25.4669	25.6499				+	DFT1_SALEM	8	8	8	21.6	21.6	21.6	51.351	0	10.645	458330000	13	8.6	12.5	12.7	3	0	0	2.8	0	0	3	5	5	1	0	0	1	0	0	464	2.31749	0.00279951	1.42117	5.65639	XP_012400803.1;XP_003764709.1	XP_012400803
33.0934	33.2749	33.2333	32.6687	32.7476	32.6713	31.781	31.8817	31.6761				+	DFT1_SALEM	25	25	25	70.5	70.5	70.5	38.896	0	323.31	46922000000	347	61.6	61.6	68.5	64.8	67.9	64.8	46.9	51.7	49.4	20	19	19	18	18	18	14	13	14	352	4.21118	0	1.42094	17.5794	XP_012403603.1;XP_003768064.1	XP_012403603
27.2786	27.57	27.4626	29.3588	28.1272	28.0346	25.0045	26.2027	26.8462				+	DFT1_SALEM	9	9	9	57.6	57.6	57.6	25.828	0	48.889	1592100000	29	36.4	33.2	38.8	37.6	33.2	39.6	23.2	23.2	15.2	4	3	4	5	3	5	2	2	1	250	1.22058	0.0264548	1.41925	2.59799	XP_003766178.1	XP_003766178
29.323	29.6388	29.999	33.5051	33.4827	33.5156	28.75	28.4085	27.5477				+	DFT1_SALEM	23	23	21	49.4	49.4	46.8	41.715	0	323.31	30648000000	194	22.4	31.6	37.9	49.4	49.4	48.6	24.7	18.1	10.2	8	10	12	20	22	20	6	5	3	393	1.59597	0.0112519	1.41821	3.47995	XP_012397240.1	XP_012397240
26.7866	27.4308	27.4286	25.289	26.7376	25.2018	25.7671	25.2113	26.4148				+	DFT1_SALEM	6	6	6	15.4	15.4	15.4	49.506	0	11.233	409810000	14	3.7	13.4	15.4	0	0	0	0	0	0	2	5	6	0	0	0	0	0	0	455	1.59202	0.0113933	1.41759	3.46994	XP_012400348.1	XP_012400348
32.2024	32.179	31.8819	30.8324	31.0022	30.898	30.7313	30.8171	30.4625				+	DFT1_SALEM	37	24	24	36.8	30.2	30.2	107.25	0	323.31	20777000000	149	26.4	31.1	28.1	20.5	20.9	20.6	19	19.9	14.4	24	27	22	19	20	20	14	15	10	938	3.17202	0.00141634	1.41744	9.54466	XP_012397485.1	XP_012397485
32.7408	32.5183	32.6678	31.8005	31.8933	31.8447	31.4415	31.2351	31.0116				+	DFT1_SALEM	31	27	3	64	57.9	10	46.766	0	225.73	31042000000	293	56.4	56.4	55.5	61.6	58.6	47	56	45.3	54.7	27	23	24	24	24	21	23	18	23	411	3.26157	0.00155334	1.41293	10.0675	XP_003768693.1	XP_003768693
33.2285	32.6973	32.8335	31.3901	31.9235	31.7483	31.3694	31.4732	31.6792				+	DFT1_SALEM	21	21	21	28.3	28.3	28.3	64.773	0	176.61	33168000000	210	26	27.3	21.7	21.3	21.4	23.2	21.3	23.2	22.2	17	19	14	11	12	12	10	13	12	607	2.81487	0.00175601	1.41251	7.69879	XP_012403106.1	XP_012403106
30.3392	30.4098	30.5143	29.7012	29.4029	29.2684	29.2606	28.9465	28.8196				+	DFT1_SALEM	36	36	36	53	53	53	109.24	0	228.36	6568500000	105	34.9	29.4	34.9	17.8	15.6	17.2	11.7	11.5	6.6	20	21	25	12	9	10	7	6	3	959	3.25794	0.00154455	1.41219	10.0458	XP_003765855.1	XP_003765855
27.0611	27.0099	27.2415	24.7248	24.8935	25.2548	25.4709	26.3798	25.2269				+	DFT1_SALEM	6	6	6	9.7	9.7	9.7	85.744	0	13.818	358000000	13	5.4	9.7	6.7	1.6	0	0	1.6	0	0	3	6	4	1	0	0	1	0	0	742	1.7727	0.00792634	1.41163	3.94583	XP_012405330.1	XP_012405330
32.7853	32.1912	32.3163	31.5382	31.8725	31.7374	30.7978	30.8465	31.421				+	DFT1_SALEM	19	19	19	68.6	68.6	68.6	30.704	0	206.73	27614000000	163	45.9	56.5	59	47.3	41.3	44.2	41	32.5	33.2	11	14	15	12	10	12	10	8	10	283	2.19334	0.00351786	1.40917	5.22465	XP_012395457.1;XP_012395456.1	XP_012395457
27.3917	27.9062	28.0017	25.6921	24.9109	24.9846	26.8688	25.7587	26.4507				+	DFT1_SALEM	12	12	12	10.7	10.7	10.7	154.01	0	28.956	960450000	39	5.6	7.1	7.6	3	2.2	2.8	3.2	2.2	2.2	5	7	8	2	1	2	2	1	1	1385	1.70084	0.00941506	1.40716	3.75191	XP_012409038.1;XP_003764023.1	XP_012409038
27.4813	27.3885	27.4352	26.0782	26.4247	25.5355	25.9933	26.3162	25.7746				+	DFT1_SALEM	5	5	5	9.5	9.5	9.5	73.272	0	14.684	517070000	14	8.3	6.7	6.9	2.2	0	2.2	2.2	0	2.2	4	3	3	1	0	1	1	0	1	639	3.03947	0.00135755	1.40698	8.81691	XP_003764686.1	XP_003764686
28.9089	28.2144	29.1056	27.6262	27.645	27.054	28.408	27.016	26.5896				+	DFT1_SALEM	15	15	15	31.9	31.9	31.9	56.708	0	76.002	1946600000	45	20.5	20.9	21.9	11.6	15.5	10.4	6.2	13.7	8	9	8	12	4	5	4	2	4	3	502	1.07933	0.0368925	1.40512	2.29601	XP_003758257.2	XP_003758257
31.2743	31.0163	31.3018	31.7392	31.3335	31.9152	30.5369	30.0743	28.7669				+	DFT1_SALEM	63	54	54	74.8	69.7	69.7	101.84	0	323.31	15739000000	280	51.3	47.8	49.8	60	48.9	55.5	31.9	22.7	17	37	37	39	40	36	42	21	16	11	922	1.22715	0.025858	1.40474	2.61238	XP_012405405.1	XP_012405405
30.4149	30.2397	30.2417	29.1471	28.9425	29.187	29.343	28.6717	28.6676				+	DFT1_SALEM	16	16	16	44.5	44.5	44.5	46.817	0	149.96	5712600000	94	27.6	36.7	34	34.3	22.4	25	22.1	11.2	13.6	9	12	12	11	8	8	8	4	5	420	2.42651	0.00226818	1.40468	6.05916	XP_003756761.1	XP_003756761
26.1331	26.2655	27.0829	26.3538	24.443	26.1218	25.1927	25.3191	24.7687				+	DFT1_SALEM	5	5	5	36.4	36.4	36.4	26.506	0	46.423	364160000	9	24.1	19.7	30.3	9.6	0	6.1	6.1	6.1	0	3	3	4	1	0	1	1	1	0	228	1.83274	0.00717528	1.40036	4.11283	XP_003759187.2	XP_003759187
33.1277	32.844	32.9298	31.9707	31.7453	31.8807	31.5275	31.5831	31.5949				+	DFT1_SALEM	64	64	64	57.4	57.4	57.4	121.91	0	323.31	36124000000	472	47.2	45.3	47	38	35.6	38.2	27.4	26.9	25.8	49	50	51	39	36	37	26	28	26	1041	4.06678	0.000332075	1.3987	16.1615	XP_003773222.1;XP_012408692.1	XP_003773222
27.2269	27.3895	27.5016	29.0928	28.8038	28.9888	25.3766	26.4845	26.062				+	DFT1_SALEM	7	7	7	56	56	56	14.951	0	28.226	1490100000	32	13.4	13.4	13.4	50.7	50	56	0	6.7	6.7	2	2	2	6	5	7	0	1	1	134	1.86521	0.00685483	1.39828	4.20516	XP_003765538.1	XP_003765538
26.2734	25.4054	26.6472	30.0161	30.7606	30.2195	23.7061	25.2936	25.136				+	DFT1_SALEM	17	17	17	32.6	32.6	32.6	58.332	0	80.713	2814100000	71	7.8	5.6	10.7	22.3	27.9	23.3	0	0	0	4	3	5	11	15	12	0	0	0	516	1.05049	0.03956	1.39679	2.23591	XP_003772928.1	XP_003772928
29.4538	29.6399	29.003	28.6641	28.8978	28.3888	28.4966	27.8773	27.5326				+	DFT1_SALEM	19	19	19	21.8	21.8	21.8	108.04	0	49.054	3070100000	81	11.1	14.8	13.1	11.3	9.5	6.3	9.5	7.2	4.4	9	10	10	8	7	5	6	4	3	954	1.83305	0.00717845	1.39674	4.11371	XP_003758531.1;XP_012401839.1	XP_003758531
27.969	28.0085	28.2035	26.2672	24.8995	27.0552	26.1774	27.754	26.0606				+	DFT1_SALEM	9	8	8	9.8	8.5	8.5	116.08	0	8.4095	814980000	19	6.8	7.8	7.9	0	2.7	1.4	0.7	0	0.7	6	7	7	0	2	1	1	0	1	1061	1.19165	0.0278345	1.39639	2.53502	XP_012408942.1	XP_012408942
27.3116	27.3556	27.4387	27.5449	27.5732	27.5836	26.4194	25.8299	25.6708				+	DFT1_SALEM	7	7	7	31.7	31.7	31.7	32.416	0	16.469	865050000	20	9.4	16.9	13.7	21.6	15.5	21.6	0	0	0	2	4	3	4	3	4	0	0	0	278	2.42319	0.00226214	1.39524	6.04653	XP_012398243.1	XP_012398243
35.0486	34.8572	34.9846	34.2309	33.9777	34.1738	33.7566	33.443	33.507				+	DFT1_SALEM	57	57	46	64.2	64.2	54.9	69.159	0	323.31	163530000000	939	52.8	62.9	61.6	59.8	57	56.8	57.3	54.9	56.5	45	53	53	46	39	45	46	36	35	614	3.63655	0.00111607	1.39462	12.5645	XP_012404021.1;XP_012404019.1	XP_012404021
28.2795	27.8586	28.1065	29.3411	28.9605	28.0893	25.8783	26.53	27.6598				+	DFT1_SALEM	14	14	14	53.2	53.2	53.2	47.89	0	73.592	1828300000	30	20.1	30.3	27.3	28.9	24.8	21.1	0	0	13.7	4	6	6	7	6	5	0	0	2	432	1.22351	0.0261833	1.39216	2.6044	XP_003768395.2	XP_003768395
27.8472	28.305	27.8676	24.9271	26.3263	25.5709	25.9435	26.2668	27.6373				+	DFT1_SALEM	6	6	6	40.1	40.1	40.1	24.256	0	18.032	671810000	11	14	37.8	26.1	0	0	0	0	0	0	3	5	3	0	0	0	0	0	0	222	1.20978	0.0267299	1.39075	2.5744	XP_012408089.1	XP_012408089
28.1446	28.7518	28.5444	27.7653	27.2905	26.857	26.8572	26.913	27.5007				+	DFT1_SALEM	12	12	12	19.1	19.1	19.1	92.393	0	43.624	1577500000	45	9.1	18.1	10.1	4.2	4.7	5.3	7.8	3.2	4.8	6	11	7	3	3	3	3	2	4	805	2.15755	0.00406311	1.38995	5.10517	XP_012407321.1	XP_012407321
26.8506	27.5922	26.7657	25.4752	25.213	26.5025	25.1767	25.0103	26.8576				+	DFT1_SALEM	3	3	3	19.1	19.1	19.1	26.406	0	17.165	325330000	7	9.7	9.7	19.1	0	0	0	0	0	0	2	2	3	0	0	0	0	0	0	236	1.00852	0.0438019	1.38794	2.14931	XP_012399253.1	XP_012399253
28.4707	28.3138	28.3454	25.5435	25.8066	25.5543	27.8998	26.823	26.248				+	DFT1_SALEM	5	5	5	16.4	16.4	16.4	50.465	0	26.523	1035400000	18	15.2	16.4	13.5	0	5.2	0	6.1	0	0	4	5	4	0	1	0	2	0	0	446	1.33344	0.0199392	1.38637	2.84981	XP_012405612.1;XP_012405611.1;XP_012405610.1	XP_012405612
29.6789	29.7557	29.8113	30.9904	30.353	31.1715	27.747	28.6143	28.7287				+	DFT1_SALEM	17	17	17	62	62	62	41.255	0	305.93	7021300000	100	22.7	35.6	49.7	56.1	48.4	60.7	11.5	17.9	14.7	7	9	11	15	12	14	3	5	4	374	1.94419	0.00597649	1.38526	4.43576	XP_012408809.1	XP_012408809
31.3565	31.5435	31.6719	30.6258	30.1049	30.3122	29.8679	30.096	30.4571				+	DFT1_SALEM	30	30	30	58.7	58.7	58.7	66.981	0	255.81	13750000000	186	38.6	52.9	51.5	36.1	30.6	33.8	32.3	31.8	30.6	18	25	23	14	11	14	13	13	11	588	2.68601	0.00164667	1.38366	7.11644	XP_012398966.1;XP_003755722.1	XP_012398966
29.3036	30.2838	30.2608	28.8271	27.8836	28.0701	27.7242	29.1632	28.8117				+	DFT1_SALEM	30	30	29	35.7	35.7	34.8	90.9	0	88.993	4242100000	96	18.2	25.4	22.4	11.2	7.3	5.5	7.5	14.5	11.5	16	19	20	10	5	5	5	9	7	818	1.20307	0.0268675	1.38307	2.55981	XP_003773456.1;XP_003773455.1	XP_003773456
34.7052	34.8676	34.7092	33.4667	33.645	33.3315	33.6066	33.4272	33.0996				+	DFT1_SALEM	38	38	33	60.8	60.8	55.5	68.271	0	323.31	125930000000	891	56.5	58.8	52.3	50.9	50.9	47	48.8	48.5	46.2	35	35	33	31	31	29	29	28	27	641	3.02957	0.00134837	1.38289	8.76466	XP_012405487.1	XP_012405487
27.3207	27.4701	27.0515	25.4036	26.0738	25.7188	25.474	26.0678	26.1556				+	DFT1_SALEM	11	11	11	15.4	15.4	15.4	107.83	0	43.013	629360000	21	3.9	10.8	5.5	5.5	3	5.1	3.1	4.3	0	3	6	4	3	2	4	2	3	0	955	2.30227	0.00291819	1.38164	5.60199	XP_003768705.1	XP_003768705
32.4055	32.226	32.4937	31.5462	31.3909	31.2335	31.0552	31.2319	30.6951				+	DFT1_SALEM	36	36	36	49.6	49.6	49.6	69.788	0	268.32	24378000000	312	46	45.9	46	39.9	38.4	41	26.7	29.2	27.1	32	30	30	23	21	22	13	16	14	619	2.84176	0.00169754	1.38102	7.82551	XP_012404283.1;XP_012404282.1;XP_012404281.1	XP_012404283
35.0307	34.7061	34.8861	34.1459	34.2896	34.1095	33.618	33.5996	33.2663				+	DFT1_SALEM	172	172	172	78.1	78.1	78.1	233.49	0	323.31	145860000000	1388	68	71.5	74.5	60.1	61	59.1	55.1	50.2	40.1	132	138	144	97	103	97	76	73	55	2073	3.13359	0.001495	1.37969	9.32816	XP_012400836.1;XP_012400835.1;XP_012400833.1	XP_012400836
26.8975	27.0847	27.0039	24.6496	26.5111	26.2144	25.4194	25.6208	25.8084				+	DFT1_SALEM	8	8	8	13.5	13.5	13.5	62.797	0	18.813	553030000	22	7.1	6.4	7.6	1.9	5.8	7.4	5.8	5.8	0	3	3	4	1	3	4	3	3	0	591	3.41981	0.00171039	1.37912	11.0576	XP_012399924.1;XP_012399920.1;XP_003755861.1;XP_003757291.1;XP_003759800.1;XP_003756965.1;XP_012408574.1	XP_012399924
28.3866	28.6476	28.6574	27.5946	27.851	28.2392	27.4853	27.8138	26.259				+	DFT1_SALEM	9	9	6	21.2	21.2	14	60.119	0	36.936	1794700000	41	14.4	17.2	13.8	13.2	8.5	9.5	7.9	7.9	3.4	5	7	6	5	3	4	3	3	1	529	1.3389	0.0195967	1.37782	2.86227	XP_003755203.1	XP_003755203
33.1155	32.7576	32.96	31.8342	32.0023	31.8011	31.829	31.4907	31.3799				+	DFT1_SALEM	37	37	37	45	45	45	107.96	0	323.31	35085000000	340	39.8	38.4	43.2	34.6	36.4	34.6	33.1	28.2	30.4	31	32	34	25	26	25	25	19	21	975	2.89738	0.001692	1.37782	8.09365	XP_012395470.1	XP_012395470
27.2325	27.2236	26.9556	26.2579	25.6685	26.3119	25.6065	25.8455	25.8303				+	DFT1_SALEM	7	7	7	11.8	11.8	11.8	100.23	0	12.486	485090000	17	10.3	6.9	3.1	2.3	1.5	3.2	0	0	0	6	5	3	1	1	2	0	0	0	913	3.49233	0.00166667	1.37648	11.5415	XP_012406560.1	XP_012406560
31.8397	31.5254	31.6828	30.6961	30.6013	30.8108	30.5348	30.1796	30.2072				+	DFT1_SALEM	40	40	40	45.1	45.1	45.1	118.32	0	305.61	14935000000	241	34.5	42	41.4	30.2	25.9	22.3	18.7	21.7	21.4	26	36	30	19	18	16	14	13	13	1030	3.15291	0.00152746	1.37541	9.43641	XP_012401993.1;XP_012401992.1	XP_012401993
31.5	30.9869	30.9817	30.0537	30.2854	30.2035	29.7096	29.7032	29.9323				+	DFT1_SALEM	10	10	10	67.1	67.1	67.1	9.7161	0	36.531	11849000000	89	48.8	64.6	67.1	42.7	54.9	58.5	34.1	34.1	36.6	7	7	9	4	5	7	3	3	4	82	2.73302	0.00172908	1.37451	7.32419	XP_003756532.1	XP_003756532
29.5553	29.1077	29.4629	29.1503	29.0453	28.8501	27.9657	27.9487	28.0988				+	DFT1_SALEM	15	15	15	54.2	54.2	54.2	40.554	0	73.405	3184600000	58	25.8	29.5	21.9	37.1	22.2	30.3	18	12.6	9.3	8	8	7	9	6	9	5	3	2	356	3.16246	0.0015353	1.37095	9.49034	XP_003764560.1	XP_003764560
28.7378	29.6617	29.3882	26.2019	25.9937	26.3326	28.1417	27.3013	28.2336				+	DFT1_SALEM	9	6	6	38.9	34	34	22.703	0	72.636	2802700000	30	30	37.4	38.9	4.9	4.9	20.7	20.7	24.6	20.7	5	8	8	2	1	3	3	4	3	203	1.5616	0.0117272	1.37039	3.3935	XP_003755504.1	XP_003755504
29.5056	29.5554	29.545	28.7101	28.4193	28.6151	28.5414	28.4514	27.5029				+	DFT1_SALEM	5	5	5	33.6	33.6	33.6	14.411	0	27.56	4564600000	49	29.6	29.6	30.4	29.6	29.6	30.4	29.6	29.6	32.8	2	3	3	2	2	3	2	2	3	125	1.83538	0.00714728	1.37012	4.12029	XP_012405919.1;XP_012405918.1	XP_012405919
31.5483	31.281	31.2496	29.9289	29.7432	29.8153	30.2947	29.7669	29.9144				+	DFT1_SALEM	8	8	8	62.9	62.9	62.9	11.3	0	118.78	10393000000	84	58.1	40	53.3	58.1	56.2	58.1	46.7	58.1	62.9	6	5	7	7	5	6	4	6	5	105	2.7607	0.00177345	1.36764	7.44901	XP_003768208.2	XP_003768208
28.2138	27.8823	28.1927	28.5117	28.5782	28.5881	27.099	26.168	26.9214				+	DFT1_SALEM	12	12	12	21.8	21.8	21.8	67.598	0	68.614	1723700000	49	9.2	8	9.2	15.4	15.6	19.3	8.4	2.2	6.4	6	5	6	9	8	10	4	1	3	628	1.96029	0.0058645	1.36683	4.48385	XP_012404273.1	XP_012404273
29.3001	29.1116	29.2601	28.6265	28.3583	28.5238	28.1848	27.5684	27.8185				+	DFT1_SALEM	37	22	22	27.5	20.1	20.1	245.42	0	223.76	2892700000	84	15	15.7	19.5	14.1	7.4	9.6	6.8	5.5	5.9	20	23	26	19	13	13	10	9	8	2293	2.72114	0.00170119	1.3667	7.27119	XP_012406263.1	XP_012406263
30.5656	30.8175	30.9748	29.7567	30.2704	29.8645	29.4109	29.7324	29.1151				+	DFT1_SALEM	22	22	22	52.8	52.8	52.8	43.075	0	192.97	8485500000	140	43.5	45.9	45.3	38.3	45.3	41.2	24.1	20.2	21.8	17	17	17	11	15	13	9	8	6	386	2.50733	0.00200564	1.36651	6.37293	XP_003764095.2	XP_003764095
27.1779	27.5037	27.157	25.0947	27.0827	27.0351	26.1	25.2123	26.4301				+	DFT1_SALEM	6	6	6	18.9	18.9	18.9	38.71	0	13.031	659960000	15	8.9	13.6	14.2	0	8.6	8.6	0	0	0	3	4	5	0	2	2	0	0	0	338	1.63824	0.0108115	1.3654	3.58805	XP_003759123.1	XP_003759123
32.2831	32.3868	32.3901	31.194	31.4484	31.5676	31.0085	31.1879	30.7683				+	DFT1_SALEM	17	17	17	68.2	68.2	68.2	29.413	0	165.71	25516000000	184	60.2	64.4	67.8	59	54.4	59	42.9	54.4	55.6	13	14	16	12	11	12	10	10	11	261	3.37835	0.00164052	1.36509	10.7897	XP_003754936.1	XP_003754936
27.5513	27.9743	27.4398	26.3829	26.9598	27.4347	26.8707	26.0541	25.9456				+	DFT1_SALEM	11	11	11	30.5	30.5	30.5	64.315	0	43.461	868660000	32	15.9	18	14.8	1.5	10.5	11.1	3.6	0	1.5	5	6	5	1	4	4	1	0	1	610	1.82236	0.00725679	1.36502	4.08362	XP_003768130.1	XP_003768130
31.2633	31.3173	31.268	30.0861	30.6919	30.4609	29.9271	30.1413	29.6852				+	DFT1_SALEM	5	5	5	54.6	54.6	54.6	13.281	0	36.344	9841100000	60	45.4	54.6	45.4	45.4	45.4	45.4	27.7	45.4	27.7	3	5	3	4	4	3	3	4	2	119	3.29577	0.00162259	1.36499	10.2741	XP_003760058.1	XP_003760058
26.9632	26.6664	27.0153	25.5636	26.8413	26.7949	25.4019	24.893	26.262				+	DFT1_SALEM	6	6	6	26.7	26.7	26.7	41.169	0	22.491	505620000	15	13.9	7.2	13.3	3.1	15.8	6.7	3.6	0	5.6	3	2	3	1	4	2	1	0	1	360	1.52032	0.0127377	1.36269	3.29134	XP_012400271.1	XP_012400271
27.1418	27.0261	26.91	24.4255	26.1111	25.2992	25.5018	24.9865	26.5018				+	DFT1_SALEM	11	11	11	12.1	12.1	12.1	144.96	0	38.588	410310000	17	7.8	6	5.2	0.9	0	0.9	1.8	0.8	0	7	6	5	1	0	1	1	1	0	1276	1.41105	0.0170339	1.36261	3.02922	XP_012399244.1	XP_012399244
31.7586	30.6948	30.7832	30.7182	30.9866	30.6375	30.0537	29.9761	29.1206				+	DFT1_SALEM	12	12	12	44.7	44.7	44.7	38.979	0	83.85	11079000000	37	23.3	16.7	20.5	16.7	14.1	30.3	16.4	10.4	8.1	6	4	5	4	4	6	5	3	2	347	1.40046	0.01721	1.36205	3.00442	XP_012404534.1	XP_012404534
27.7659	27.5444	27.599	26.1963	25.3585	25.3674	26.8799	25.3483	26.6004				+	DFT1_SALEM	5	5	5	27.9	27.9	27.9	28.813	0	30.194	539250000	14	16.8	16.8	27.9	0	4.5	4.9	0	0	0	3	3	5	0	1	1	0	0	0	244	1.33795	0.0196715	1.36027	2.8601	XP_003766088.1	XP_003766088
29.9129	30.3762	29.4592	28.5689	28.3368	28.3302	28.7634	28.1526	28.7573				+	DFT1_SALEM	31	31	31	24.6	24.6	24.6	163.95	0	223.69	4084800000	87	17.6	20.4	15.1	4.9	8.2	6.1	5.7	5.9	1.1	21	20	16	4	7	5	6	5	1	1445	1.81922	0.00724726	1.35831	4.07481	XP_003771424.1	XP_003771424
27.5029	26.9327	27.4706	27.3743	27.7386	27.3572	27.0301	25.7835	25.0191				+	DFT1_SALEM	12	11	9	13.4	12.7	10.4	129.59	0	34.3	1034400000	34	8	10	7.8	7.1	3.3	5.1	4.1	2.1	2.1	7	9	7	7	3	5	4	2	2	1176	1.0377	0.0406923	1.35779	2.20942	XP_012399257.1	XP_012399257
29.3344	29.0647	28.8656	28.4261	28.1853	28.3803	27.8161	28.119	27.2566				+	DFT1_SALEM	14	14	14	21.4	21.4	21.4	116	0	56.151	2569400000	65	14.7	11.5	9.2	11.7	11.7	10.9	9.7	10.7	7.5	11	9	7	7	7	6	5	6	3	1060	2.04203	0.00533533	1.35766	4.73395	XP_012408867.1	XP_012408867
32.748	32.8984	32.7497	31.7553	32.3277	32.0802	31.241	31.5109	31.5727				+	DFT1_SALEM	15	15	15	37.9	37.9	37.9	32.945	0	101.2	33524000000	242	36.6	33.2	33.6	33.2	33.2	34.6	33.2	33.2	33.2	14	12	12	9	9	11	9	10	8	298	3.55398	0.00182186	1.35718	11.9687	XP_003771454.1;XP_012406326.1	XP_003771454
27.5293	27.6905	27.62	24.4982	25.8996	27.7735	25.33	26.0733	27.3664				+	DFT1_SALEM	6	6	6	28.9	28.9	28.9	30.74	0	12.771	1045100000	20	11.3	19.7	8.5	21.5	11.3	16.9	4.6	4.6	16.9	3	4	2	4	2	3	1	1	3	284	1.06853	0.0376777	1.35675	2.27345	XP_012406124.1	XP_012406124
32.5123	32.8829	32.8599	32.5639	32.3022	32.4863	31.9287	31.3997	30.8564				+	DFT1_SALEM	9	9	9	34.2	34.2	34.2	21.579	0	110.63	34138000000	147	28.4	28.4	28.4	28.4	28.4	28.4	28.4	28.4	34.2	7	8	7	6	7	6	5	6	7	190	1.82348	0.00727592	1.35674	4.08676	XP_012397729.1	XP_012397729
33.6905	33.9074	33.5548	31.7018	31.7968	31.8583	32.6973	32.1791	32.2109				+	DFT1_SALEM	17	17	17	42.4	42.4	42.4	61.591	0	199	52363000000	283	36	34.4	36	27.4	20	15.1	26.7	18.1	15.1	15	13	13	10	7	6	10	8	6	569	2.63372	0.00183673	1.35512	6.89143	XP_003765380.2	XP_003765380
31.7711	31.6466	31.7408	30.8474	30.8367	30.7924	30.3847	30.4253	30.2892				+	DFT1_SALEM	62	62	62	39.5	39.5	39.5	224.09	0	323.31	15323000000	323	26.3	29.3	29.4	21.3	21.2	21.9	11.9	11.9	12.2	41	47	47	31	31	30	17	17	17	2026	4.78819	0	1.35307	24.5691	XP_012401973.1;XP_012401972.1;XP_012401971.1;XP_012401970.1	XP_012401973
35.0997	35.0451	35.2536	35.6825	35.4102	35.511	33.9354	33.8188	33.586				+	DFT1_SALEM	26	26	26	64.4	64.4	64.4	36.589	0	323.31	233880000000	670	61.1	60.2	59.6	59	61.1	61.1	50.9	53.3	47.3	22	21	23	21	24	22	14	14	15	334	3.44969	0.00178014	1.35275	11.2546	XP_012395632.1	XP_012395632
29.7467	30.2852	29.8635	29.343	29.5541	29.0596	28.8321	29.2483	27.7586				+	DFT1_SALEM	5	5	5	52.5	52.5	52.5	14.355	0	68.06	4587200000	55	38.1	38.1	23.7	52.5	52.5	38.1	38.1	38.1	38.1	4	3	2	5	5	3	3	3	3	118	1.33743	0.0196649	1.3521	2.8589	XP_003755501.1	XP_003755501
27.8697	27.664	27.7354	25.4106	25.4685	27.6253	26.4335	26.9778	25.8047				+	DFT1_SALEM	4	4	4	21.7	21.7	21.7	35.533	0	51.754	833730000	17	21.7	21.7	9.3	5.9	5.9	13	0	0	0	4	4	2	1	1	3	0	0	0	322	1.76491	0.00803579	1.35105	3.92448	XP_012404638.1	XP_012404638
30.1619	30.2047	29.8889	29.1051	29.7302	29.369	28.9479	28.694	28.5619				+	DFT1_SALEM	6	6	3	21.1	21.1	13.5	35.127	0	62.032	5271900000	62	19	21.1	21.1	21.1	21.1	21.1	21.1	21.1	13.1	4	5	5	6	6	6	6	6	2	327	3.07025	0.00139883	1.35054	8.98117	XP_003766027.1;XP_012401887.1	XP_003766027
29.7773	29.8364	29.5313	29.2843	29.1097	29.0906	28.7812	28.2904	28.023				+	DFT1_SALEM	17	17	17	19.4	19.4	19.4	97.152	0	118.52	4085800000	81	12.3	13.5	14.2	10	11.9	7.5	9.3	8.3	7.9	11	13	13	7	8	7	7	5	7	872	2.30315	0.00292176	1.35017	5.60511	XP_012400111.1	XP_012400111
33.7153	33.7349	33.8536	32.9145	32.8775	32.8342	32.5054	32.5108	32.2417				+	DFT1_SALEM	53	53	50	53.3	53.3	51.3	98.114	0	323.31	64958000000	556	47.5	49.4	46.1	44.7	41.7	42.3	39.5	32.5	39.7	39	45	43	35	34	33	30	22	27	853	3.77827	0.000747368	1.34864	13.6541	XP_012396919.1	XP_012396919
33.6179	33.5021	33.634	32.8931	32.8452	32.763	32.268	32.19	32.2529				+	DFT1_SALEM	66	66	66	54.1	54.1	54.1	120.04	0	323.31	58719000000	550	42.1	48.4	43.7	39.1	38.8	39.4	27.6	29.5	24.2	50	55	51	39	36	36	26	26	20	1047	5.02233	0	1.34769	28.1325	XP_012399900.1	XP_012399900
27.083	26.8731	27.3547	25.9474	25.6999	26.2286	25.3148	26.5739	25.3794				+	DFT1_SALEM	12	12	12	13.4	13.4	13.4	159.68	0	57.935	651990000	18	8.3	3.5	8.7	0	0.7	0	0	0	0	7	3	7	0	1	0	0	0	0	1390	1.4478	0.0154105	1.3476	3.11609	XP_012399052.1	XP_012399052
27.8758	27.688	28.0002	27.5952	27.8644	27.6859	25.2922	27.3521	26.8817				+	DFT1_SALEM	6	6	6	27.1	27.1	27.1	30.487	0	18.299	1227900000	25	7.4	12	27.1	8.5	14.1	8.5	4.6	8.1	8.1	3	4	6	2	3	2	1	2	2	284	1.00265	0.0448251	1.34599	2.13727	XP_003765466.1	XP_003765466
27.3276	27.112	27.1543	28.6848	26.6687	27.0173	26.1291	25.2213	26.2074				+	DFT1_SALEM	7	7	7	28	28	28	48.923	0	40.468	884480000	25	9.6	19	10.1	8.7	8.7	18.3	3.6	3.6	4.9	3	5	3	3	3	4	1	1	1	447	1.85001	0.00709172	1.34536	4.16176	XP_012407758.1	XP_012407758
26.7609	26.6592	26.6535	25.4132	25.4937	25.2256	25.2658	24.6539	26.1189				+	DFT1_SALEM	4	4	4	20.4	20.4	20.4	30.409	0	18.444	320460000	8	12.6	14.7	20.4	3.5	3.5	0	0	0	0	3	3	4	1	1	0	0	0	0	285	1.46423	0.0147747	1.34497	3.15534	XP_012406331.1;XP_012406328.1	XP_012406331
27.5489	27.2593	27.2735	25.0503	25.2807	25.8948	25.428	26.7279	25.8982				+	DFT1_SALEM	5	5	5	12.6	12.6	12.6	55.116	0	16.778	418110000	15	12.6	9.5	9.5	0	0	0	0	2.1	0	5	4	4	0	0	0	0	1	0	515	1.57584	0.0114726	1.34259	3.42917	XP_012403656.1;XP_012396845.1;XP_012396844.1;XP_012396843.1;XP_012396842.1;XP_012396841.1;XP_003755625.1;XP_012398135.1;XP_012398130.1;XP_003755627.1	XP_012403656
34.9996	34.6071	34.7779	34.1119	33.8405	33.8662	33.6856	33.2389	33.4373				+	DFT1_SALEM	46	44	44	68.5	66.4	66.4	54.64	0	323.31	161510000000	994	60.7	65.8	67	64.9	65.1	66.4	62	59.9	63.9	41	41	42	30	35	33	31	29	29	476	2.8348	0.00168322	1.34094	7.79252	XP_003774982.1	XP_003774982
30.9838	31.297	31.2441	29.7669	29.6441	29.9083	29.6911	30.2311	29.586				+	DFT1_SALEM	17	17	17	58.3	58.3	58.3	38.886	0	158.73	10255000000	97	32.1	55.3	52.3	22.5	18	18.9	23.7	23.7	16.2	10	15	16	5	4	4	7	6	4	333	2.41877	0.00225464	1.33888	6.02977	XP_012404716.1	XP_012404716
35.0471	34.6335	34.9111	34.2548	34.3763	33.9701	33.7662	33.4125	33.4051				+	DFT1_SALEM	32	32	3	69.1	69.1	4.8	60.36	0	323.31	149710000000	714	55	53.4	60.7	66.9	61.2	62.2	47.2	44.4	52.3	29	27	28	26	25	28	23	17	21	547	2.84554	0.00170398	1.33598	7.84347	XP_012401124.1	XP_012401124
32.532	32.7173	32.4707	31.9061	32.4149	31.9726	30.8377	31.3324	31.542				+	DFT1_SALEM	17	17	17	75.7	75.7	75.7	29.84	0	227.99	31312000000	203	70.3	71.1	71.1	50.6	64.3	52.5	50.2	47.9	52.5	14	16	14	11	12	11	7	10	10	263	2.4186	0.00225166	1.33591	6.02913	XP_012404793.1;XP_003769489.1	XP_012404793
30.1778	29.8115	29.8577	28.6669	28.8096	28.502	28.8382	28.593	28.4086				+	DFT1_SALEM	10	10	10	39.5	39.5	39.5	27.875	0	54.604	4542400000	61	29.8	36.7	32.7	23.4	15.7	23.4	21	26.2	18.1	7	8	7	4	4	4	4	5	3	248	2.85256	0.00172031	1.33572	7.87696	XP_003761096.1;XP_012397907.1;XP_012397906.1	XP_003761096
26.8946	26.8251	26.8877	26.1128	25.8337	26.2915	25.4505	25.2915	25.8605				+	DFT1_SALEM	2	2	2	16	16	16	18.002	0	4.9688	341590000	8	16	16	16	10.9	16	0	0	5.1	0	2	2	2	1	2	0	0	1	0	156	2.8384	0.00169115	1.33494	7.80958	XP_012404904.1	XP_012404904
29.5028	29.494	29.2448	28.3649	28.816	28.3547	28.1263	28.2021	27.9087				+	DFT1_SALEM	14	14	14	24.4	24.4	24.4	76.198	0	96.268	3150100000	65	18.1	16.8	16	10.6	11.2	11.5	10.8	6.1	9.3	9	9	10	5	5	6	5	2	4	667	3.4019	0.00168739	1.33485	10.9411	XP_003755986.1	XP_003755986
29.7891	30.1024	29.8985	29.4532	28.7546	28.7698	29.3644	28.79	27.6365				+	DFT1_SALEM	25	25	25	29.2	29.2	29.2	131.25	0	145.17	4849000000	107	15.3	22.1	20.7	11.7	12.4	5.6	11.1	8.2	3.8	15	19	16	8	7	4	7	6	2	1151	1.21326	0.0266122	1.33304	2.58199	XP_012403564.1	XP_012403564
33.7508	33.7708	33.5812	32.9679	32.9145	33.0755	32.6018	32.4402	32.0626				+	DFT1_SALEM	26	26	26	64.5	64.5	64.5	55.178	0	323.31	61612000000	288	52.2	53.2	60.7	43.5	41.7	46.2	40.5	37.9	40.5	21	18	22	13	13	15	14	11	13	504	2.8378	0.00168956	1.33269	7.80673	XP_003774058.1;XP_012408203.1	XP_003774058
32.3201	32.1419	32.0297	29.9792	29.5951	29.7164	30.9007	30.9468	30.648				+	DFT1_SALEM	104	104	104	53.9	53.9	53.9	260.98	0	323.31	18198000000	377	41	43.5	38.3	18.5	10.5	14.1	19.5	22.7	16.3	73	76	67	26	14	20	29	32	22	2256	3.34921	0.00157862	1.33206	10.605	XP_012399262.1	XP_012399262
32.7019	32.6931	32.357	32.0104	31.3947	31.9278	31.108	31.582	31.0686				+	DFT1_SALEM	37	37	37	46.6	46.6	46.6	86.132	0	323.31	29879000000	286	34.3	30.1	31.9	39.4	30.3	34.3	24.2	31	24.2	27	23	26	26	18	22	15	18	12	770	2.57533	0.00190149	1.33119	6.64756	XP_003763724.1;XP_003770793.1	XP_003763724
31.1536	31.2854	31.1669	32.9502	32.6806	32.712	29.9638	29.6265	30.0238				+	DFT1_SALEM	20	20	20	80.1	80.1	80.1	30.405	0	242.99	25389000000	212	67.1	73.8	71.3	69.6	69.6	72.7	58	42.3	51	12	15	14	16	16	17	8	7	7	286	3.28235	0.00159184	1.33061	10.1926	XP_003768957.1	XP_003768957
34.2449	34.0816	34.1602	33.2752	33.3872	33.1985	32.9863	32.7613	32.7562				+	DFT1_SALEM	69	69	69	52	52	52	136.09	0	323.31	86576000000	803	44.4	48.4	47.7	39.2	43.4	37.5	41.8	37.9	37.4	53	55	58	42	46	43	45	38	37	1230	3.92355	0.000271605	1.32767	14.8654	XP_012403181.1;XP_003767541.1;XP_012403183.1;XP_012403182.1	XP_012403181
34.7458	34.689	34.8833	33.8961	33.9088	33.7581	33.8974	33.4406	33.0019				+	DFT1_SALEM	74	74	73	69	69	67.4	110.7	0	323.31	133950000000	883	58.3	63.6	59.2	53.1	50.7	53.9	55	44.2	44.2	53	62	60	47	42	47	44	33	32	992	2.12748	0.00460213	1.32603	5.00647	XP_012405775.1	XP_012405775
27.321	27.4209	27.3753	25.0477	26.3228	25.0432	24.8336	26.5227	26.783				+	DFT1_SALEM	6	6	6	13.9	13.9	13.9	48.95	0	6.9597	451050000	12	8.9	8.2	6	5.3	6	2.9	0	0	0	3	4	2	2	2	1	0	0	0	417	1.01746	0.0430208	1.32599	2.16767	XP_003768325.1;XP_012403836.1;XP_012403835.1	XP_003768325
27.0526	27.1378	27.0409	26.9277	26.8358	26.6649	25.3575	26.2605	25.6376				+	DFT1_SALEM	9	9	9	51.7	51.7	51.7	30.395	0	58.038	602010000	26	15.6	26.8	38.3	17.1	18.2	14.9	0	5.6	8.2	3	5	6	3	3	2	0	1	1	269	2.10512	0.00487749	1.32527	4.93402	XP_003761614.1;XP_003761615.1	XP_003761614
27.8361	27.7656	27.9291	26.5435	26.9537	27.0009	26.8788	26.0082	26.6683				+	DFT1_SALEM	8	8	8	21	21	21	60.428	0	34.274	883250000	29	16.5	18.3	12.5	7.4	5.2	10.7	0	0	5.2	6	7	5	3	2	4	0	0	2	553	2.11705	0.00480847	1.32515	4.97258	XP_012399949.1	XP_012399949
30.9353	30.9173	30.7351	30.3445	30.5581	30.0073	28.9774	29.8696	29.7673				+	DFT1_SALEM	9	9	9	18.1	18.1	18.1	64.956	0	59.745	9502000000	65	15	18.1	13.6	13.6	5.3	8.9	7.7	6.5	11.2	7	8	7	5	2	3	3	2	4	587	1.99275	0.00548878	1.32448	4.58197	XP_012402999.1	XP_012402999
31.1704	30.8847	30.7106	27.4974	26.2404	27.47	30.3669	29.2073	29.2387				+	DFT1_SALEM	28	28	28	44.9	44.9	44.9	93.488	0	105.36	7207100000	114	35.1	31.4	34.4	9.9	5.4	8.3	24	18.9	13.2	22	22	22	6	4	5	14	12	9	846	1.50715	0.0130323	1.31759	3.25913	XP_012398385.1	XP_012398385
31.3398	31.4605	31.357	30.1268	28.6573	30.3547	30.0141	30.3703	29.8219				+	DFT1_SALEM	39	39	39	39.7	39.7	39.7	105.82	0	274.15	10979000000	189	31.3	35.7	29.3	20.7	10.6	27	20.5	26.8	19.1	27	30	26	15	7	24	16	19	12	962	2.87448	0.00175562	1.31704	7.98226	XP_012405447.1	XP_012405447
26.83	26.674	26.1692	25.5143	26.1626	25.3361	25.2195	25.7256	24.7928				+	DFT1_SALEM	4	4	4	8.8	8.8	8.8	79.91	0	19.788	244240000	8	8.8	6.5	8.8	0	0	0	0	0	0	4	3	4	0	0	0	0	0	0	736	1.76019	0.00840272	1.31176	3.9116	XP_012405046.1	XP_012405046
31.9172	32.3734	31.9086	30.9346	30.8477	30.9007	30.8412	31.0901	30.3362				+	DFT1_SALEM	39	39	39	50.4	50.4	50.4	89.947	0	323.31	20739000000	279	41.1	46.2	46.3	29	25.7	25.4	30.1	29	17.5	31	33	33	18	18	16	19	18	10	794	2.08158	0.00502273	1.31057	4.85864	XP_012406966.1	XP_012406966
32.9616	33.5993	33.0484	32.3789	32.6358	32.4	32.0925	32.3011	31.2887				+	DFT1_SALEM	10	10	10	16.6	16.6	16.6	70.243	0	323.31	46818000000	199	16.6	16.6	16.6	16.6	16.6	16.6	14.4	15.6	14.4	8	10	8	8	9	9	7	7	6	673	1.62762	0.0108987	1.30899	3.56071	XP_012399275.1	XP_012399275
26.3901	26.7405	26.818	25.847	26.4942	26.5807	24.9804	26.0611	24.9879				+	DFT1_SALEM	3	1	1	28	12.7	12.7	16.974	0	17.891	314640000	8	12.7	28	12.7	12.7	12.7	0	0	0	0	1	3	1	1	1	0	0	0	0	157	1.5708	0.0114332	1.30639	3.41651	XP_003757714.1	XP_003757714
29.2911	28.8036	29.1954	29.229	29.1005	29.0582	28.2796	28.255	26.8369				+	DFT1_SALEM	24	24	24	35.7	35.7	35.7	85.731	0	159.2	3282900000	97	19.2	17.8	18.1	27	23.9	27.4	12.1	8.4	3.4	13	11	11	15	13	16	7	5	3	762	1.22805	0.02587	1.3062	2.61434	XP_003763436.1;XP_012399837.1	XP_003763436
28.876	28.0227	28.2513	27.9822	27.456	27.7167	27.3003	26.7361	27.2004				+	DFT1_SALEM	13	13	13	51.4	51.4	51.4	33.885	0	53.934	1597000000	45	37.2	40.7	36.2	16.2	16.6	24.5	16.2	13.1	7.9	8	9	8	3	3	5	3	2	2	290	1.87257	0.00683288	1.30437	4.22627	XP_003775033.2	XP_003775033
31.4699	31.7543	31.7234	30.7343	30.6949	30.7744	30.5525	30.4498	30.0334				+	DFT1_SALEM	13	13	13	60.7	60.7	60.7	20.603	0	88.16	15336000000	138	40.4	26.8	40.4	35.5	50.8	34.4	34.4	34.4	28.4	8	6	9	7	7	7	7	5	5	183	2.69251	0.0016562	1.30395	7.14485	XP_003763565.2	XP_003763565
29.5897	30.1624	29.9978	28.7992	28.9196	29.5835	29.0231	29.1639	27.6518				+	DFT1_SALEM	28	3	3	52.4	7.3	7.3	41.559	0	185.03	4926100000	57	41.9	48.7	51.6	48.7	48.7	48.7	49.5	48.7	49.5	24	24	23	22	23	22	25	22	22	382	1.1981	0.0271674	1.30371	2.54899	XP_012399373.1	XP_012399373
28.0342	28.2195	27.9994	27.2339	26.0034	25.1914	27.3096	27.4356	25.5992				+	DFT1_SALEM	38	1	1	54.6	3.8	3.8	63.168	0	33.41	1158300000	17	44.9	48.4	50.4	49.1	51.8	51.8	50.2	47.4	43.4	26	29	31	28	30	29	30	26	25	548	1.02608	0.0420459	1.30288	2.18544	XP_012396934.1	XP_012396934
33.9676	34.0503	33.9966	33.8133	34.1148	33.6594	32.8735	32.5038	32.7294				+	DFT1_SALEM	12	12	12	66.7	66.7	66.7	12.715	0	176.25	88519000000	262	59.3	59.3	66.7	66.7	59.3	59.3	59.3	59.3	59.3	9	10	8	11	11	10	10	10	8	108	3.53172	0.00177515	1.30259	11.8127	XP_003759472.1	XP_003759472
27.4179	27.4329	27.4658	27.43	27.4744	27.8716	26.7032	26.2213	25.4859				+	DFT1_SALEM	8	8	8	35.1	35.1	35.1	39.9	0	26.87	1074200000	30	10.1	28.8	13.6	12.8	10.6	29.3	6	3.5	0	3	6	4	4	3	7	2	1	0	368	1.67205	0.0101507	1.30206	3.67597	XP_003757179.1;XP_012409172.1	XP_003757179
26.1823	26.2521	26.1238	25.0225	25.002	25.7836	23.7266	25.8161	25.1126				+	DFT1_SALEM	3	3	3	11.3	11.3	11.3	34.521	0	5.9657	378430000	12	7.7	7.7	7.7	8	4.3	8	4.3	0	3.7	2	2	2	2	1	2	1	0	1	300	0.992038	0.0458163	1.30099	2.11556	XP_012409163.1;XP_012409162.1;XP_012409161.1;XP_012409160.1;XP_012409159.1;XP_012409158.1;XP_012409157.1	XP_012409163
34.6995	34.6141	34.783	33.6839	33.7263	33.6337	33.5425	33.3084	33.3496				+	DFT1_SALEM	15	15	15	60.9	60.9	60.9	22.779	0	323.31	116420000000	404	58.9	58.9	58.9	60.9	58.9	60.9	57.5	55.6	55.6	12	14	14	15	14	14	13	13	12	207	3.92905	0.000273292	1.29875	14.9133	XP_012398003.1	XP_012398003
29.1711	29.0939	28.9532	28.7799	27.7864	28.5021	28.3905	27.7982	27.1357				+	DFT1_SALEM	17	17	17	40.2	40.2	40.2	60.387	0	161.07	2816800000	69	26.1	31.7	27.9	24	12.3	14.2	13.6	11.5	6.1	11	13	12	8	4	5	5	5	2	537	1.61449	0.0109697	1.29792	3.52708	XP_012400918.1	XP_012400918
32.2514	32.0443	31.838	31.0578	31.3861	31.2039	30.6591	30.5147	31.0684				+	DFT1_SALEM	14	14	14	55.1	55.1	55.1	21.666	0	130.37	20651000000	149	54.5	55.1	51	44.4	50.5	43.9	34.8	28.3	34.8	11	13	11	9	10	8	6	6	6	198	2.50141	0.00207584	1.29716	6.34947	XP_003768657.1	XP_003768657
30.4514	30.5942	30.7872	29.8633	29.6833	29.5413	29.7749	29.2144	28.954				+	DFT1_SALEM	16	16	10	32.1	32.1	21.8	50.547	0	75.535	7248600000	106	24.7	28.1	24.3	14.9	15.1	17.8	18.3	12.5	10.5	12	13	13	6	8	9	8	6	5	449	2.11544	0.00480338	1.29653	4.96738	XP_012396611.1;XP_003759577.1	XP_012396611
30.436	30.8084	30.563	29.7955	29.7328	30.0411	29.472	29.4281	29.024				+	DFT1_SALEM	17	17	17	44.9	44.9	44.9	45.916	0	64.32	7809000000	100	38.1	38.6	33.1	21.8	25.6	33.1	23.3	25.3	13	15	13	11	7	9	11	8	7	4	399	2.70618	0.0016798	1.29442	7.20494	XP_012401850.1;XP_003766010.2	XP_012401850
32.0397	32.0841	31.8861	30.9836	30.7846	30.7477	30.8568	30.5448	30.7348				+	DFT1_SALEM	9	8	8	44.1	36.7	36.7	26.672	0	297.9	17226000000	116	44.1	40.6	44.1	44.1	40.6	44.1	40.6	40.6	31.9	8	8	9	8	8	9	8	7	6	229	3.53938	0.00179283	1.29118	11.8662	XP_003757784.1	XP_003757784
27.1475	27.3694	27.4503	24.7867	25.1587	25.2999	25.3363	26.6036	26.155				+	DFT1_SALEM	10	10	10	23.5	23.5	23.5	62.698	0	29.959	429190000	18	11.5	20.6	12.2	0	0	0	0	0	0	4	8	5	0	0	0	0	0	0	567	1.55621	0.0118479	1.29073	3.38006	XP_012407348.1;XP_012407349.1;XP_012398060.1	XP_012407348
32.0558	31.9704	32.1298	31.3338	31.2897	31.1936	30.9007	30.6464	30.7429				+	DFT1_SALEM	16	16	10	47	47	31.7	40.075	0	138.23	20408000000	209	37.1	39.1	46.2	44.8	42.2	39.9	30.9	27.2	20.7	12	12	13	13	11	11	9	9	5	353	3.91217	0.000269113	1.28861	14.767	XP_012400087.1	XP_012400087
32.667	32.4522	32.566	31.0751	31.3117	31.2748	31.5256	30.99	31.3059				+	DFT1_SALEM	22	22	22	35.2	35.2	35.2	72.31	0	190.76	28185000000	241	29.7	35	29.8	26.5	29.7	27.1	25.5	26.9	26.9	20	20	19	15	17	16	15	15	15	694	2.81434	0.00175439	1.28791	7.69629	XP_003774142.1	XP_003774142
26.9632	26.791	26.5816	26.7709	26.8744	27.2372	25.5163	24.7259	26.2312				+	DFT1_SALEM	7	7	7	24.7	24.7	24.7	42.252	0	13.876	574600000	14	10.2	18.1	8.4	6.9	5.1	7.4	0	3.1	0	2	4	3	3	2	3	0	1	0	392	1.34252	0.0193487	1.28748	2.87053	XP_003764714.1;XP_012400795.1	XP_003764714
35.927	35.5746	35.8158	34.6385	34.6889	34.621	34.7527	34.4307	34.2739				+	DFT1_SALEM	66	66	66	84.8	84.8	84.8	79.512	0	323.31	277520000000	1639	79.9	80.9	84.5	70.1	66.5	69.6	57.3	61.5	60	59	59	64	47	49	49	41	41	41	743	2.73769	0.00173807	1.2867	7.34512	XP_012397732.1;XP_003760921.1;XP_012397733.1;XP_012397734.1;XP_012397735.1	XP_012397732
28.9355	29.1761	28.9957	26.3895	25.8802	26.405	28.3313	28.0146	26.9146				+	DFT1_SALEM	16	16	16	29.6	29.6	29.6	77.407	0	145.58	1925700000	55	21.5	22.6	22.6	0	3.8	0	12	11.5	3.3	10	13	12	0	1	0	5	5	2	702	1.37505	0.0179247	1.28228	2.94534	XP_003762324.1	XP_003762324
30.7388	30.4629	30.9197	29.509	29.5522	29.2699	29.5509	29.5672	29.1581				+	DFT1_SALEM	30	30	30	49.9	49.9	49.9	77.228	0	158.34	7331700000	122	31.2	28.8	38.5	25.5	18.7	15.4	21.8	22.8	17.7	18	17	23	13	9	8	10	10	9	683	2.61223	0.00188	1.28175	6.80079	XP_012405171.1;XP_003769959.1;XP_012405172.1;XP_012405173.1	XP_012405171
28.4658	28.1806	29.0418	27.5438	26.8026	27.819	27.8906	27.3571	26.5979				+	DFT1_SALEM	15	15	15	27.7	27.7	27.7	67.889	0	97.563	1694000000	43	21.9	18.4	20.1	8.3	2.4	11.2	13.8	8.3	2	10	8	13	4	1	4	5	3	1	588	1.32475	0.0202755	1.28088	2.83006	XP_012398405.1	XP_012398405
30.2811	29.2641	30.3095	28.9373	28.9166	28.8253	28.9402	28.4877	28.5851				+	DFT1_SALEM	34	34	34	18.3	18.3	18.3	242.3	0	159.83	4528000000	109	13.8	11.3	14.4	4.5	3	5.4	5.6	4.1	4.9	24	18	25	8	5	9	9	7	9	2142	1.58739	0.0114328	1.28059	3.45825	XP_012403412.1	XP_012403412
33.987	33.8176	33.9752	33.1584	33.1932	33.0846	33.0275	32.7643	32.1562				+	DFT1_SALEM	20	20	20	80.5	80.5	80.5	28.727	0	323.31	78648000000	400	68.2	70.9	75.9	76.2	69.7	71.3	75.9	70.1	55.2	15	15	18	16	13	17	16	13	12	261	2.07675	0.00500463	1.27731	4.84328	XP_003757988.1	XP_003757988
30.5648	30.8253	30.8979	31.337	31.5184	31.5114	29.4446	29.3956	29.6201				+	DFT1_SALEM	17	17	17	59.9	59.9	59.9	33.201	0	162.04	12892000000	139	40.7	45.8	52.2	57.2	59.9	52.9	36	35.4	26.3	10	13	13	15	17	16	6	6	5	297	3.32652	0.00154224	1.2759	10.4633	XP_012409227.1	XP_012409227
30.8678	31.0485	31.0622	30.4099	30.6531	30.6062	29.9673	29.5752	29.6116				+	DFT1_SALEM	12	12	12	51.9	51.9	51.9	28.118	0	72.265	10513000000	134	45.7	49.6	45	44.2	39.5	51.9	24.8	21.3	28.3	10	9	10	10	10	10	7	5	4	258	3.09459	0.00143405	1.2748	9.11309	XP_012403620.1	XP_012403620
32.2736	32.3893	32.6139	31.4275	31.5476	31.371	31.3075	31.1622	30.985				+	DFT1_SALEM	28	28	28	48	48	48	56.207	0	288.45	25798000000	210	35.4	45.6	41.2	33.8	32.6	28.6	27.2	26.2	28	19	24	19	15	14	15	14	13	13	500	3.13277	0.00149313	1.27402	9.32357	XP_012408032.1	XP_012408032
30.6131	31.0534	30.9244	29.902	30.2644	30.2172	29.4562	29.5443	29.7688				+	DFT1_SALEM	13	13	13	39.4	39.4	39.4	32.27	0	63.05	8330300000	95	22	31.6	30.5	23	23.4	28.7	18.1	31.6	15.2	6	8	9	6	6	8	5	8	4	282	2.8656	0.00174878	1.27384	7.93947	XP_003757960.1	XP_003757960
30.9427	31.0139	30.9322	30.0166	29.4624	29.5456	30.1708	29.6638	29.2478				+	DFT1_SALEM	28	27	0	55.4	54.1	0	70.096	0	129.68	9196900000	127	37.3	45.7	46.2	21.2	17.6	15.7	22.6	21	16.2	19	23	22	10	7	7	11	10	6	619	2.04149	0.00533267	1.26881	4.73227	XP_012408728.1;XP_003774863.1	XP_012408728
29.7147	29.474	29.4124	28.1442	28.5053	28.094	28.4934	28.0806	28.2281				+	DFT1_SALEM	4	4	4	35	35	35	13.236	0	54.748	4188900000	46	16.2	26.5	35	35	26.5	26.5	35	26.5	26.5	2	3	3	3	2	2	3	2	2	117	2.94558	0.00162825	1.26634	8.33271	XP_012403089.1	XP_012403089
33.1556	32.767	32.7813	31.818	31.7213	31.8904	31.6957	31.7285	31.4854				+	DFT1_SALEM	47	47	47	76.7	76.7	76.7	62.641	0	323.31	36130000000	389	71.1	69.3	70.4	62.1	51.4	54.2	52.3	61.2	56	37	38	36	23	21	22	21	20	19	554	2.9844	0.00129718	1.26476	8.52986	XP_003763599.1	XP_003763599
29.0642	28.9323	28.7622	26.6606	27.0834	27.0876	28.1627	27.9128	26.8897				+	DFT1_SALEM	12	12	12	35.5	35.5	35.5	40.706	0	92.419	2174000000	49	35.5	34.3	28	13.3	6.6	6.6	23	13.9	10.5	11	11	8	3	3	3	6	4	2	361	1.46968	0.0144393	1.26453	3.16841	XP_012407509.1;XP_012407471.1;XP_012407432.1;XP_012407391.1	XP_012407509
27.4939	28.1056	26.9852	26.1711	26.6866	25.3404	26.3402	26.2643	26.2001				+	DFT1_SALEM	9	9	9	25.2	25.2	25.2	59.61	0	43.248	511990000	19	13.4	22.6	10.7	0	0	0	5.3	0	0	4	7	4	0	0	0	2	0	0	531	1.74134	0.00865069	1.26003	3.86041	XP_012401748.1	XP_012401748
29.693	30.0621	30.1099	29.0705	29.1494	29.1757	29.252	28.4448	28.3883				+	DFT1_SALEM	34	34	34	31.6	31.6	31.6	179.66	0	147.19	4923700000	111	14	19.6	19.2	12.8	8.6	12.7	10.2	7	7.6	16	21	22	13	9	13	9	7	6	1565	1.8225	0.00725997	1.25996	4.08401	XP_012401111.1	XP_012401111
32.5632	31.9282	32.1607	31.458	31.5278	31.3369	31.1463	30.8719	30.8556				+	DFT1_SALEM	37	37	37	45	45	45	86.893	0	234.22	24069000000	365	33.3	40.6	41.5	38.7	41.5	40.4	37.8	32	22.1	25	32	32	24	27	26	22	19	12	775	2.42479	0.00226516	1.25944	6.05259	XP_012399281.1	XP_012399281
33.911	33.8179	33.86	32.4618	32.4652	32.5936	32.6977	32.4025	32.7173				+	DFT1_SALEM	39	39	39	77.8	77.8	77.8	44.935	0	323.31	68759000000	480	65.8	69.8	71.1	61.8	66.1	62.8	63.8	56.6	64.8	31	34	34	24	24	26	25	20	27	401	3.54923	0.00180361	1.25711	11.9352	XP_012403725.1;XP_012403724.1	XP_012403725
26.7001	27.5421	27.696	26.1978	27.3148	26.5853	25.8728	26.2636	26.0325				+	DFT1_SALEM	8	8	8	14.1	14.1	14.1	69.174	0	24.307	826430000	28	2.3	11	11	3.9	7	3.9	5	2.3	0	2	6	7	2	3	2	2	1	0	618	1.72326	0.00894763	1.25644	3.81172	XP_012398758.1	XP_012398758
29.0202	29.7928	29.4723	28.9347	28.8622	28.625	28.3593	28.23	27.933				+	DFT1_SALEM	49	49	49	31.2	31.2	31.2	268.67	0	173.17	3397300000	112	12.4	15	12.6	10.2	8.7	7.9	4	4.8	3.9	21	26	20	17	13	14	7	8	7	2373	2.0873	0.00504357	1.25433	4.87687	XP_012401013.1	XP_012401013
29.8537	29.752	29.4884	28.443	28.9645	28.7867	28.0918	28.4016	28.8393				+	DFT1_SALEM	7	7	7	28.7	28.7	28.7	19.363	0	16.56	3659500000	42	12.3	28.7	28.7	20.5	20.5	20.5	20.5	14	20.5	3	6	5	4	4	4	4	3	4	171	2.17633	0.00383885	1.25381	5.16759	XP_003759405.1	XP_003759405
27.255	27.1906	27.4766	25.5537	25.2415	25.133	25.0926	26.9978	26.0715				+	DFT1_SALEM	4	4	4	29.8	29.8	29.8	23.811	0	84.168	801430000	12	19.1	23.7	29.8	9.3	9.3	9.3	0	0	9.3	2	3	4	1	1	1	0	0	1	215	1.05771	0.0386234	1.25343	2.25092	XP_012396929.1	XP_012396929
27.307	27.5286	27.4673	26.7034	24.8215	25.081	25.313	26.2526	26.985				+	DFT1_SALEM	8	8	8	70.8	70.8	70.8	17.979	0	32.852	457470000	12	32.5	43.5	48.7	0	0	0	0	0	0	4	5	5	0	0	0	0	0	0	154	1.20367	0.0268845	1.25077	2.56111	XP_003773920.1	XP_003773920
29.4569	29.3983	29.3993	28.8798	28.6689	29.046	28.4114	28.2591	27.8317				+	DFT1_SALEM	6	6	6	31	31	31	26.425	0	74.224	3359000000	60	27.3	31	31	24.1	20.4	20.8	27.3	20.4	15.5	5	6	6	5	4	4	5	4	3	245	2.69686	0.00166445	1.25075	7.16393	XP_003760572.1	XP_003760572
31.9504	32.3576	31.9229	31.6818	31.902	31.6746	31.0317	30.9638	30.4875				+	DFT1_SALEM	14	14	14	42.6	42.6	42.6	30.228	0	60.156	23333000000	182	29.2	41.2	38.6	34.7	37.5	29.6	29.6	29.6	25.6	10	12	11	9	12	9	7	8	7	277	2.31298	0.00286344	1.2493	5.64022	XP_003759725.1	XP_003759725
33.3457	33.3024	33.3546	32.0791	32.172	32.0871	32.3552	31.8974	32.0023				+	DFT1_SALEM	8	8	8	46.8	46.8	46.8	15.568	0	130.52	45085000000	159	46.8	46.8	46.8	41.1	46.8	46.8	41.1	46.8	41.1	7	8	7	6	7	7	6	7	5	141	3.06651	0.00139394	1.24926	8.96106	XP_012406958.1	XP_012406958
30.5036	30.4251	30.0227	28.8465	29.4988	29.0425	29.0318	29.0088	29.1705				+	DFT1_SALEM	11	5	5	37.4	23	23	26.9	0	66.832	5271500000	53	34.5	34.5	30.6	34.5	27.2	34.5	30.6	28.5	37.4	8	9	7	8	7	7	7	6	7	235	2.86323	0.00174031	1.24678	7.92804	XP_012404288.1;XP_003768907.1	XP_012404288
27.5197	27.6149	27.4956	25.7276	27.3476	26.9562	26.8162	25.3132	26.7625				+	DFT1_SALEM	4	4	4	44.7	44.7	44.7	19.011	0	22.41	623760000	19	36.5	25.9	44.7	18.8	21.8	8.2	8.2	18.8	10.6	3	2	4	2	2	1	1	2	1	170	1.18663	0.0279698	1.24607	2.52415	XP_012398670.1	XP_012398670
27.7434	26.8675	27.8856	26.8504	26.0716	26.4566	26.1285	26.542	26.0909				+	DFT1_SALEM	10	10	10	47.1	47.1	47.1	30.192	0	28.391	836380000	28	41.3	19.7	37.5	9.7	16.2	10.4	9.7	0	0	8	4	8	2	3	2	2	0	0	259	1.62792	0.010903	1.24507	3.56148	XP_012398787.1;XP_012398785.1;XP_012398784.1;XP_012398783.1;XP_003762161.1	XP_012398787
27.7007	27.2082	27.8355	25.202	25.3597	25.8461	26.8069	26.9286	25.2755				+	DFT1_SALEM	6	6	6	28.4	28.4	28.4	43.149	0	34.654	547660000	12	23.3	15.7	14.4	0	10.1	5.1	0	5.1	0	5	3	3	0	2	1	0	1	0	395	1.0343	0.0412055	1.24449	2.2024	XP_003769377.1	XP_003769377
26.8578	26.8896	27.1294	26.3227	26.0496	25.0652	25.9143	25.516	25.7169				+	DFT1_SALEM	23	11	11	12.4	6.4	6.4	267.59	0	35.419	397000000	17	6.8	6.7	5.8	1.1	1.1	1.5	1.7	0.8	2.4	14	13	13	3	3	4	4	2	4	2451	3.01134	0.00132155	1.24319	8.6692	XP_003761936.1;XP_012398615.1;XP_012398614.1	XP_003761936
27.8591	27.5313	27.5213	26.8768	27.54	27.685	27.076	26.8113	25.2965				+	DFT1_SALEM	5	5	5	47.8	47.8	47.8	16.564	0	13.952	971100000	26	33.8	40.8	24.2	40.8	29.9	36.9	13.4	20.4	13.4	3	4	2	4	3	4	1	2	1	157	1.03225	0.0415599	1.24266	2.19815	XP_003768194.1	XP_003768194
27.5167	27.0534	27.4284	24.9579	26.2428	26.4923	26.0545	26.0386	26.1788				+	DFT1_SALEM	4	4	4	32.8	32.8	32.8	20.886	0	23.996	613280000	14	22.6	22.6	22.6	9.1	25.8	15.6	9.1	9.1	9.1	3	3	3	1	3	2	1	1	1	186	2.94902	0.00162994	1.2422	8.34998	XP_003769512.1	XP_003769512
27.3353	27.1056	27.2667	24.9199	25.5219	26.6135	25.8076	26.7778	25.3968				+	DFT1_SALEM	5	5	5	24.2	24.2	24.2	23.348	0	11.204	449800000	13	17.2	24.2	24.2	0	7.1	6.6	7.6	0	0	3	4	4	0	1	1	1	0	0	198	1.3951	0.0173017	1.24178	2.99191	XP_003756272.1;XP_012403271.1	XP_003756272
26.8168	26.9167	26.7287	27.5792	25.8698	26.009	26.1617	24.5808	25.9971				+	DFT1_SALEM	8	8	8	8.2	8.2	8.2	161.92	0	33.321	290500000	11	5.6	3	3.8	0	0	0	0	0	0	5	3	4	0	0	0	0	0	0	1460	1.15617	0.030097	1.24088	2.45861	XP_003767682.2	XP_003767682
32.6785	32.3339	32.5721	31.5725	31.5038	31.4864	31.4874	31.382	31.008				+	DFT1_SALEM	45	45	45	61.6	61.6	61.6	92.289	0	323.31	28161000000	326	49.9	55	54.2	51.3	48.7	41.7	43.3	41.5	37	32	35	33	30	28	26	23	22	17	803	2.64949	0.0017873	1.23573	6.95863	XP_003769136.1	XP_003769136
29.5799	28.7123	29.2332	28.3462	28.0754	27.673	27.6763	27.9092	28.237				+	DFT1_SALEM	13	13	13	31.8	31.8	31.8	64.434	0	59.378	2428000000	46	28.3	15	23.8	11.2	11.4	8.9	9.6	6.1	9.6	11	7	9	4	4	3	3	2	3	572	1.8331	0.00718162	1.23432	4.11385	XP_012404197.1;XP_003768814.1	XP_012404197
32.6335	32.6809	32.6751	31.8136	31.6868	31.5498	31.7263	31.4211	31.1444				+	DFT1_SALEM	36	19	19	64.4	41	41	49.029	0	323.31	30103000000	237	60.7	62.1	55	62.3	63.5	62.3	61.6	56.9	58.1	29	29	28	30	30	29	27	22	22	427	2.7288	0.0017187	1.23256	7.30532	XP_003760703.1	XP_003760703
27.4053	27.0066	27.3235	26.241	26.5317	27.291	26.1355	26.2823	25.6198				+	DFT1_SALEM	5	5	5	22.7	22.7	22.7	31.97	0	6.3183	346800000	11	17.3	12.6	13.7	0	0	0	0	0	0	4	3	3	0	0	0	0	0	0	278	2.20067	0.00353561	1.23256	5.24938	XP_012400665.1	XP_012400665
27.3717	27.1899	27.5009	26.2823	27.1712	25.4169	26.9737	25.5584	25.8405				+	DFT1_SALEM	7	7	7	24.9	24.9	24.9	47.057	0	25.302	652320000	14	10.8	24.4	16.1	3.4	9.5	3.4	10.8	6.1	6.1	3	6	4	1	2	1	3	1	1	409	1.30443	0.0216186	1.23	2.7841	XP_012397004.1	XP_012397004
30.0807	30.275	30.6232	29.2651	28.18	28.7181	29.0685	28.7188	29.506				+	DFT1_SALEM	5	5	5	45	45	45	12.891	0	32.276	6276600000	80	30.8	39.2	36.7	28.3	30.8	45	45	42.5	45	3	4	3	3	4	5	5	4	5	120	1.94085	0.00596527	1.22853	4.42582	XP_012407152.1	XP_012407152
28.4702	27.7869	27.6404	27.0399	27.0278	27.118	27.1361	26.7182	26.3605				+	DFT1_SALEM	6	6	6	22	22	22	44.205	0	66.237	1196800000	34	13.9	15.2	19.2	11.1	14.4	9.6	13.9	13.9	6.3	4	4	5	3	4	3	4	4	2	395	1.64684	0.0106613	1.22756	3.61029	XP_003769624.1	XP_003769624
33.8092	33.7427	33.9239	33.8096	33.7492	33.6748	32.5915	32.5493	32.6528				+	DFT1_SALEM	78	78	78	66	66	66	158.5	0	323.31	84883000000	798	57.1	60.8	54.1	55	57	54.4	36.4	39.2	28.2	60	64	61	58	60	58	36	36	27	1463	4.44816	0	1.22744	20.1747	XP_012395776.1	XP_012395776
31.4	31.3945	31.0595	30.026	30.894	30.496	29.8603	29.9592	30.3577				+	DFT1_SALEM	6	6	6	56.7	56.7	56.7	14.008	0	225.6	12067000000	106	56.7	56.7	56.7	47.2	47.2	56.7	56.7	56.7	56.7	6	5	5	4	4	5	5	5	5	127	2.53373	0.00205047	1.22558	6.47837	XP_003759634.1	XP_003759634
27.3729	27.1001	27.3857	27.238	27.3161	27.0091	25.4143	26.5441	26.2246				+	DFT1_SALEM	20	20	20	18	18	18	150.32	0	27.204	1034400000	34	8	5.3	8	6.2	4.4	8.1	0.5	0	1.2	9	6	8	7	5	8	1	0	2	1333	1.60854	0.0109593	1.22527	3.5119	XP_003763568.1;XP_003769533.1	XP_003763568
30.7015	30.5571	29.8967	28.8304	29.0117	29.2552	29.1007	29.0761	29.3062				+	DFT1_SALEM	5	5	5	49.1	49.1	49.1	13.631	0	31.309	5838700000	75	49.1	49.1	49.1	49.1	37.9	37.9	49.1	49.1	43.1	4	4	5	5	3	3	5	4	3	116	2.04396	0.00528922	1.2241	4.73999	XP_012397910.1	XP_012397910
27.2845	27.2323	27.1746	27.672	27.1844	27.0622	25.5638	25.5862	26.873				+	DFT1_SALEM	6	6	6	44	44	44	19.022	0	19.016	877060000	23	13.7	37.5	27.4	14.9	27.4	25.6	9.5	0	14.9	2	5	4	2	4	4	1	0	2	168	1.31954	0.0205171	1.22281	2.81825	XP_003755181.1	XP_003755181
35.4635	35.3868	35.4896	34.6483	34.7559	34.833	34.3308	34.3605	33.9818				+	DFT1_SALEM	33	33	33	43.1	43.1	43.1	83.283	0	323.31	183030000000	498	37.9	38.3	35.4	37.6	35.4	32.7	35.7	34.7	26.5	27	28	25	27	23	22	23	21	16	737	3.20674	0.0014717	1.22224	9.74429	XP_012395196.1	XP_012395196
26.642	26.0991	27.2414	29.2974	28.7381	29.2668	26.3693	24.9602	24.9862				+	DFT1_SALEM	6	6	6	16.7	16.7	16.7	57.651	0	42.713	1494800000	28	10.3	2.2	6	16.7	14.1	14.1	0	2.2	0	3	1	2	5	5	5	0	1	0	503	1.00514	0.0441745	1.22221	2.14237	XP_012400715.1;XP_012400714.1	XP_012400715
31.5313	31.2342	31.472	30.0512	30.0217	30.0994	30.5493	30.3737	29.6484				+	DFT1_SALEM	68	68	11	56.2	56.2	8.7	175.42	0	323.31	12712000000	292	37.5	41.1	42.2	21.5	18.5	16.2	23.5	22.2	15.9	46	49	47	22	20	19	27	26	18	1584	1.86677	0.006861	1.22206	4.20962	XP_012403383.1	XP_012403383
27.2328	27.1209	26.6883	26.4485	26.6987	25.4617	25.9508	25.9708	25.4565				+	DFT1_SALEM	5	5	5	27.9	27.9	27.9	24.956	0	9.4753	479540000	14	11.9	12.4	15.9	8	8	0	0	0	4.4	2	3	3	2	2	0	0	0	1	226	2.17634	0.00384097	1.22131	5.16762	XP_012398041.1	XP_012398041
29.5835	29.2771	29.4542	28.8846	27.7354	29.0251	27.8648	29.2821	27.5064				+	DFT1_SALEM	18	18	14	33.1	33.1	27.1	71.633	0	80.076	3290600000	75	26	20.8	22.3	11.6	7.4	14.9	9.8	15.5	5.5	13	11	11	5	3	8	4	6	2	631	1.04367	0.0401707	1.22052	2.22178	XP_012404452.1;XP_012404451.1;XP_012404450.1;XP_012404453.1	XP_012404452
27.7645	27.46	27.8815	27.3961	27.3	27.6412	26.9327	26.1751	26.3374				+	DFT1_SALEM	5	5	5	40	40	40	17.56	0	13.595	926930000	25	8.4	16.1	18.7	34.2	20.6	20.6	16.1	8.4	8.4	1	2	3	4	3	3	2	1	1	155	2.01543	0.00536426	1.22026	4.65146	XP_012398331.1	XP_012398331
30.5629	30.6876	30.5202	30.3531	30.5789	30.3849	29.609	29.2355	29.2661				+	DFT1_SALEM	8	8	8	65.6	65.6	65.6	17.03	0	86.985	8538500000	90	41.2	45	55.6	60	50.6	50.6	34.4	34.4	49.4	5	4	5	5	5	5	3	3	4	160	3.14565	0.00151584	1.22004	9.39558	XP_003761804.1	XP_003761804
33.0093	32.9266	32.8431	32.0932	31.9975	32.1519	31.9074	31.6708	31.5409				+	DFT1_SALEM	39	39	38	46.4	46.4	45.4	100.27	0	247.89	36921000000	437	39.1	38.5	39.2	40.5	36.8	38.4	38.3	29.7	29.1	30	28	31	32	26	28	29	22	24	886	3.31326	0.00165455	1.21997	10.3813	XP_012407757.1	XP_012407757
30.6008	30.1758	29.9844	29.9646	29.9073	30.1339	29.2565	28.9316	28.9165				+	DFT1_SALEM	8	8	8	60.6	60.6	60.6	11.921	0	54.94	6862700000	79	60.6	37.5	26.9	29.8	36.5	52.9	21.2	20.2	29.8	8	6	6	5	5	6	3	2	4	104	2.33376	0.0026061	1.21879	5.71509	XP_012407026.1	XP_012407026
30.4376	30.1527	29.9833	28.6081	28.3135	29.2246	29.0525	28.6797	29.191				+	DFT1_SALEM	4	4	4	30.9	30.9	30.9	12.693	0	18.032	5257400000	47	30.9	30.9	30.9	30.9	30.9	23.6	30.9	30.9	30.9	4	4	4	3	3	3	3	4	3	110	2.41576	0.00224422	1.21682	6.01839	XP_003760867.1	XP_003760867
30.0097	30.839	30.1697	30.5916	30.6672	30.5183	29.2564	29.4264	28.6895				+	DFT1_SALEM	11	11	11	51.1	51.1	51.1	25.974	0	110.8	7761800000	110	38	50.2	47.1	46.2	50.2	44.3	33.5	28.1	22.2	7	8	8	8	9	9	6	5	4	221	1.64183	0.0107868	1.21538	3.59733	XP_012397610.1	XP_012397610
28.1161	27.611	28.1155	27.5898	27.6714	27.6431	27.0275	26.7798	26.39				+	DFT1_SALEM	10	10	10	32.8	32.8	32.8	46.145	0	93.322	1357700000	42	9.3	15.3	14.8	22.6	17.3	21.1	16.5	9.5	6.3	3	5	5	7	5	6	5	3	2	399	2.07917	0.00501237	1.21508	4.85097	XP_003765759.1	XP_003765759
27.5747	27.7735	26.3081	29.0022	29.3949	28.4775	26.4221	25.9719	25.6186				+	DFT1_SALEM	7	7	7	10.5	10.5	10.5	95.955	0	18.788	1149600000	16	3	4.3	3.3	7.2	4.2	6.2	0	0	0	2	3	2	5	3	4	0	0	0	858	1.11017	0.0336795	1.2146	2.36081	XP_003765046.1	XP_003765046
27.9067	28.4816	28.2382	26.828	26.9248	27.1826	26.9803	27.0648	26.9379				+	DFT1_SALEM	6	6	6	48.4	48.4	48.4	20.867	0	69.837	1322300000	29	11.2	29.8	38.8	21.3	39.9	12.2	38.8	16	12.2	2	5	4	3	4	2	4	3	2	188	2.68523	0.00164397	1.21452	7.11304	XP_003775167.1	XP_003775167
31.9785	32.2342	32.1895	31.4466	31.5268	31.5325	31.0548	31.3648	30.3403				+	DFT1_SALEM	18	18	18	63.5	63.5	63.5	28.222	0	121.77	22000000000	153	48.7	48.7	62.7	49.4	48.7	48.7	39.5	34.2	30.8	13	12	14	14	14	13	11	9	6	263	1.74632	0.00863122	1.2141	3.87388	XP_003755883.1	XP_003755883
33.223	33.392	33.4146	33.2484	33.3448	33.1563	32.3038	32.2399	31.8468				+	DFT1_SALEM	51	51	50	62.2	62.2	62.2	80.062	0	323.31	58995000000	589	57.8	58.2	58.1	56.7	57.9	55.8	46.9	42.2	41.5	42	42	40	37	40	35	29	26	27	699	2.84038	0.00169274	1.21307	7.81895	XP_003760868.1	XP_003760868
28.9861	29.3988	29.617	29.2797	29.408	29.2212	27.4887	28.2445	28.6327				+	DFT1_SALEM	10	10	10	31.9	31.9	31.9	38.533	0	32.701	3711500000	65	23.5	26.7	26.4	12.2	17.4	17.7	9.9	13	12.2	7	9	9	5	6	6	3	4	4	345	1.46647	0.0146222	1.21201	3.16071	XP_012397398.1;XP_012397397.1	XP_012397398
32.9717	32.5565	32.4581	31.5867	31.7255	32.1006	31.2996	31.2122	31.8397				+	DFT1_SALEM	9	9	9	73.2	73.2	73.2	8.2316	0	52.491	29347000000	110	71.8	71.8	71.8	71.8	73.2	71.8	38	38	63.4	8	8	6	6	8	6	5	5	5	71	2.06834	0.00506803	1.21159	4.81663	XP_012407885.1	XP_012407885
28.0147	27.9709	28.0375	28.0643	27.774	28.2514	27.4004	26.4838	26.5148				+	DFT1_SALEM	9	9	9	42	42	42	32.861	0	34.68	1636200000	32	19.8	19.1	27	17.1	22.5	9.6	14	9.2	5.1	4	4	5	3	4	2	3	2	1	293	1.79653	0.00742486	1.20804	4.01156	XP_003757452.1	XP_003757452
33.5314	33.2713	33.3205	30.732	30.6291	30.6537	32.065	32.2935	32.1425				+	DFT1_SALEM	26	26	26	35.3	35.3	35.3	60.076	0	323.31	46819000000	291	33.5	34.2	34.6	20.5	21.9	24.5	29.9	30.8	31.5	21	20	23	8	10	11	17	19	20	552	3.49881	0.00168856	1.20739	11.5857	XP_003754953.1	XP_003754953
27.7696	27.4731	28.5774	29.8294	29.2805	29.4092	27.0131	26.1326	27.061				+	DFT1_SALEM	10	10	10	33.8	33.8	33.8	47.882	0	71.441	2479300000	51	10.8	19.2	24.4	24.4	26.3	29.8	11	8.2	3.5	3	6	6	7	7	8	2	2	1	426	1.26402	0.0238705	1.20449	2.69371	XP_003758562.1	XP_003758562
29.7181	29.6746	29.3457	29.9361	30.1	30.04	28.2031	28.07	28.8546				+	DFT1_SALEM	13	13	13	25.3	25.3	25.3	101.9	0	122.12	5031800000	83	16.4	23.5	20.4	14.5	11.1	18.8	3.5	3.5	3.5	8	11	9	9	7	9	3	2	3	940	1.9547	0.00582835	1.20357	4.46709	XP_012406913.1	XP_012406913
27.0962	27.2927	27.0622	26.2504	26.9975	24.6853	25.4627	26.0644	26.3183				+	DFT1_SALEM	6	5	5	29.2	24.6	24.6	35.737	0	21.572	448520000	10	18.8	23.7	14.3	4.6	10	4.6	4.6	4.6	4.6	4	4	3	1	3	1	1	1	1	329	1.9849	0.00555804	1.20192	4.5581	XP_003759864.2	XP_003759864
27.1873	27.0243	26.6889	26.198	25.6033	26.323	26.5562	24.9628	25.7762				+	DFT1_SALEM	9	9	7	13.8	13.8	11.2	103.53	0	15.791	330100000	10	5.4	7.1	7.2	0	3.4	0	1.1	0	0	4	5	5	0	1	0	1	0	0	961	1.17028	0.0290397	1.20175	2.48888	XP_012397563.1	XP_012397563
30.6586	30.5997	30.7783	30.2916	29.6557	30.2429	29.7637	29.2746	29.3939				+	DFT1_SALEM	39	39	38	33.8	33.8	33	153.13	0	248.35	8834900000	199	24.9	26.7	27.8	18.3	13	20.9	11.7	8.7	11.5	26	28	30	19	15	22	13	10	10	1343	2.812	0.00175115	1.20146	7.68537	XP_012396483.1	XP_012396483
32.5925	32.4614	32.4695	31.6808	31.5938	31.593	31.402	31.286	31.2408				+	DFT1_SALEM	51	51	51	47.6	47.6	47.6	126.95	0	323.31	27210000000	335	39.5	37.1	39.6	30	29.2	29.8	25.1	21.1	21.4	37	35	35	23	22	26	20	17	16	1135	4.3184	0	1.1982	18.7104	XP_003768102.2	XP_003768102
30.7665	30.8029	30.9314	29.7839	29.3033	29.9658	30.1361	29.7547	29.0209				+	DFT1_SALEM	28	28	28	56.2	56.2	56.2	58.557	0	153.68	8466300000	137	29.3	48	48.2	30.2	20.1	20.8	33.8	24.1	15.9	16	19	21	13	8	10	14	10	6	523	1.64819	0.0106325	1.19636	3.6138	XP_003757357.1	XP_003757357
30.9078	30.9567	30.8148	30.3075	30.4084	30.5629	29.7609	29.4363	29.8948				+	DFT1_SALEM	20	19	19	59.8	57.7	57.7	48.603	0	291.44	10051000000	139	40	54.4	54.8	45.9	41.4	40.7	28.8	19.9	37.1	14	17	17	13	12	12	9	6	11	423	2.95921	0.00153263	1.19579	8.40145	XP_003773769.1;XP_012408057.1	XP_003773769
32.8635	32.6812	32.5949	31.8353	31.7051	31.7453	31.6811	31.495	31.3774				+	DFT1_SALEM	53	53	40	43	43	34.6	94.964	0	323.31	35080000000	414	35	37.8	38.2	32.2	31.7	32.1	29.9	29.7	27.3	40	39	40	27	27	28	23	22	19	835	3.26223	0.00155556	1.1954	10.0715	XP_012397486.1	XP_012397486
29.4392	29.6155	28.8601	28.784	28.6755	29.1845	28.3853	27.8097	28.1337				+	DFT1_SALEM	6	6	6	45.8	45.8	45.8	19.227	0	54.883	2953600000	42	20.8	28.6	20.8	38.1	38.1	38.1	20.8	31	20.8	2	4	2	5	5	5	2	3	3	168	1.87415	0.00683597	1.19532	4.23082	XP_003772531.2	XP_003772531
27.0718	26.7598	27.0668	26.9534	26.7044	25.6144	24.9134	26.2133	26.1956				+	DFT1_SALEM	6	5	5	13.2	11.6	11.6	53.042	0	9.7571	386670000	14	6.4	6.6	6.6	1.5	3.9	6.6	0	1.5	0	3	3	3	1	2	3	0	1	0	456	1.26386	0.0238627	1.19206	2.69335	XP_012404866.1;XP_012404867.1	XP_012404866
34.5192	34.3233	34.5854	33.8999	34.0371	33.7606	33.3513	33.2273	33.2782				+	DFT1_SALEM	35	35	35	44.6	44.6	44.6	83.694	0	323.31	111060000000	670	43.1	43.7	44.2	44.2	40.8	42.1	41.2	37.6	34.5	32	32	33	31	28	26	28	24	22	772	3.79109	0.000767568	1.19035	13.757	XP_012402601.1	XP_012402601
26.75	27.7597	27.0321	26.1461	26.1928	26.7052	26.6087	25.93	25.4391				+	DFT1_SALEM	6	6	6	11.6	11.6	11.6	69.813	0	20.355	701610000	26	6	9.2	7.6	4.1	3.3	4.1	2.5	5.7	2.5	3	5	4	2	2	2	1	3	1	630	1.23106	0.025439	1.18797	2.62095	XP_012403759.1	XP_012403759
34.3802	34.4174	34.547	33.7748	33.7374	33.9693	33.3294	33.307	33.1501				+	DFT1_SALEM	38	38	38	63.3	63.3	63.3	48.715	0	323.31	114880000000	727	60.4	62.4	59.7	61.5	60.6	61.5	56.1	50	52.3	33	33	30	35	32	31	26	23	25	444	4.01267	0.000314286	1.18603	15.6594	XP_003772221.1	XP_003772221
34.7104	34.4219	34.5303	33.7311	33.8195	33.6896	33.6019	33.425	33.0786				+	DFT1_SALEM	45	45	1	68.5	68.5	2.9	44.727	0	323.31	121090000000	792	63.9	63.2	62.5	53	59.6	56.2	57.9	54.5	55	37	36	34	29	33	28	31	28	28	413	2.60409	0.00194652	1.18569	6.76674	XP_003774897.1;XP_003773253.1	XP_003774897
27.0275	26.7331	27.7673	26.6075	25.9414	26.6602	26.8474	25.5355	25.5881				+	DFT1_SALEM	11	11	11	25.8	25.8	25.8	70.765	0	29.186	623020000	28	9.5	12	19.8	4.3	4.3	7.1	0	4.6	1.7	4	5	8	2	2	3	0	2	1	632	1.05565	0.0389619	1.18564	2.24663	XP_003770924.1	XP_003770924
28.5142	27.9976	28.3405	27.7086	27.8549	27.9118	27.2205	27.0773	26.9996				+	DFT1_SALEM	19	19	19	12.1	12.1	12.1	272.52	0	103.69	1664800000	60	8.6	7.4	6.8	4.1	4	4.2	3.7	2.4	2.8	13	11	10	5	5	6	5	3	4	2453	2.70081	0.00167279	1.18494	7.18129	XP_012395087.1	XP_012395087
26.5618	26.5231	26.7551	26.8004	26.4188	26.3358	25.293	25.4876	25.5061				+	DFT1_SALEM	9	9	9	15.1	15.1	15.1	66.202	0	11.162	457680000	27	6.9	10.3	13.9	2.1	6	3.9	2.2	2.2	2.2	4	6	8	1	3	2	1	1	1	583	3.55384	0.00181818	1.18443	11.9677	XP_003766698.2	XP_003766698
27.5699	26.8269	27.032	27.4152	26.8818	27.0556	25.7101	26.0447	26.1208				+	DFT1_SALEM	15	13	13	6.4	6.1	6.1	331.74	0	24.283	613330000	21	2.4	4.2	3	2.2	1.3	0.3	0.7	1.6	0	6	8	8	5	4	1	1	4	0	3094	2.01366	0.00542336	1.18437	4.64601	XP_012398339.1	XP_012398339
29.118	28.7805	28.7066	27.9401	28.3806	27.8634	27.8385	27.77	27.4458				+	DFT1_SALEM	9	9	9	65.4	65.4	65.4	20.005	0	40.274	2278600000	61	35.1	52.1	54.3	35.1	46.3	35.1	39.4	20.7	18.6	5	7	8	5	7	5	6	3	3	188	2.60139	0.00194355	1.18359	6.75544	XP_003756503.1;XP_012405148.1	XP_003756503
27.2794	27.3826	27.1127	27.0381	27.094	26.6112	26.8955	25.4598	25.8703				+	DFT1_SALEM	9	9	9	76.7	76.7	76.7	15.504	0	28.54	776570000	25	30.1	37.6	39.8	40.6	21.1	14.3	37.6	0	6	4	5	4	4	3	3	3	0	1	133	1.27814	0.022781	1.18303	2.72516	XP_003757064.1	XP_003757064
27.8282	27.4795	28.4616	24.6581	27.5399	27.2914	26.32	27.02	26.8843				+	DFT1_SALEM	5	5	5	39.6	39.6	39.6	16.625	0	14.729	1156400000	23	22.8	15.4	15.4	18.8	12.8	14.8	7.4	7.4	7.4	3	2	2	2	2	2	1	1	1	149	1.52203	0.0127568	1.1817	3.29556	XP_012395425.1	XP_012395425
27.4866	27.0198	27.1989	27.1044	24.9534	26.946	26.9367	25.242	25.9814				+	DFT1_SALEM	10	10	10	11.9	11.9	11.9	130.09	0	40.598	719030000	26	8.5	6.4	5.9	3.4	0	3.4	5.5	1.3	3.8	7	5	5	2	0	2	4	1	2	1146	1.09146	0.0354332	1.1817	2.32142	XP_012408033.1	XP_012408033
27.6208	27.3235	27.7399	25.9716	26.0258	26.8952	26.4083	26.0821	26.6611				+	DFT1_SALEM	8	8	8	27.2	27.2	27.2	33.848	0	15.796	464350000	15	15.4	21.1	16.4	0	0	0	0	0	0	5	6	6	0	0	0	0	0	0	298	2.31602	0.00287224	1.17758	5.65115	XP_012406113.1;XP_003771172.1	XP_012406113
26.5209	26.5767	26.6752	26.2735	26.8094	26.1341	25.4009	24.7956	26.0613				+	DFT1_SALEM	6	6	6	14.6	14.6	14.6	63.79	0	57.498	301500000	9	7.8	8	9.3	2.2	2	5.4	0	0	0	3	3	4	1	1	2	0	0	0	591	1.47516	0.0139628	1.17168	3.18158	XP_012396032.1	XP_012396032
28.1859	28.4866	28.0523	27.7023	27.7039	27.33	26.8956	27.36	26.9573				+	DFT1_SALEM	2	2	2	30.4	30.4	30.4	8.1037	0	5.9598	1346400000	31	30.4	30.4	30.4	30.4	30.4	30.4	30.4	30.4	30.4	2	2	2	2	2	2	2	2	2	69	2.41861	0.00225315	1.17062	6.02916	YP_006883658.1	YP_006883658
27.2939	26.9548	27.9903	25.8014	26.013	25.2029	26.2786	26.0921	26.3599				+	DFT1_SALEM	17	17	17	13.7	13.7	13.7	185.11	0	48.155	689210000	33	6.8	4.5	9.6	1.6	2.1	2.1	2.7	2.4	1.9	8	5	11	2	2	2	3	3	2	1640	1.68627	0.00975459	1.16942	3.71336	XP_012395342.1	XP_012395342
26.9234	28.3942	27.2307	25.7046	25.6236	26.1005	26.9415	26.3099	25.7888				+	DFT1_SALEM	7	7	7	51.1	51.1	51.1	15.136	0	23.753	484980000	14	24.1	33.1	32.3	0	0	0	0	0	0	3	5	4	0	0	0	0	0	0	133	0.981762	0.0470644	1.16941	2.09459	XP_003759728.1	XP_003759728
31.7636	31.6986	31.7639	30.6098	30.6112	30.2091	30.8911	30.2391	30.5886				+	DFT1_SALEM	18	18	18	64.9	64.9	64.9	26.216	0	180.45	16529000000	174	52.6	63.2	64.5	52.2	50.4	60.1	47.8	33.3	45.6	13	16	17	9	11	12	8	6	10	228	2.45436	0.0023224	1.1691	6.16576	XP_003763823.1	XP_003763823
32.9468	32.7424	32.9136	32.7582	32.5888	32.7211	31.8199	31.6549	31.6215				+	DFT1_SALEM	11	11	1	54.4	54.4	4.7	22.178	0	177.16	45068000000	247	40.4	50.8	49.2	50.8	53.9	54.4	50.3	50.3	50.8	10	10	10	10	10	11	8	9	9	193	3.72776	0.000713568	1.16879	13.2557	XP_003759617.1	XP_003759617
30.2348	30.1494	30.4194	28.4773	28.2678	28.9178	28.8261	29.0564	29.4148				+	DFT1_SALEM	8	8	8	44.9	44.9	44.9	19.226	0	39.458	5172200000	62	40.1	44.9	40.1	27.3	33.7	29.4	27.3	32.1	23	6	7	6	4	5	4	4	5	3	187	2.45988	0.00227473	1.16875	6.18708	XP_012399734.1	XP_012399734
31.3568	31.5676	31.5949	30.8912	30.6038	30.9053	30.3398	30.336	30.3377				+	DFT1_SALEM	14	9	9	49	34.8	34.8	24.295	0	41.946	12933000000	83	41.9	39	45.7	32.9	23.8	23.8	21	25.7	34.8	12	10	11	8	7	7	7	7	9	210	3.99849	0.00030662	1.16862	15.5304	XP_012405384.1	XP_012405384
32.3398	32.345	32.3874	32.8122	33.225	32.7506	31.1049	31.5745	30.8877				+	DFT1_SALEM	14	14	14	87.7	87.7	87.7	15.12	0	277.62	35295000000	287	87.7	87.7	87.7	85.4	87.7	86.9	65.4	80	63.1	11	12	12	13	13	12	7	9	6	130	2.34302	0.00250251	1.16834	5.74869	XP_012403458.1	XP_012403458
28.6361	27.7496	27.7575	27.3835	27.4741	27.3103	27.2807	26.8751	26.4872				+	DFT1_SALEM	8	8	8	77.3	77.3	77.3	14.932	0	18.18	1279600000	28	75.8	31.1	31.1	34.1	32.6	27.3	21.2	21.2	6.1	7	3	3	3	3	3	2	2	1	132	1.45329	0.0151383	1.1667	3.12917	XP_003758825.1	XP_003758825
30.6778	30.7124	30.704	29.4075	29.7883	29.548	29.8105	29.4883	29.3085				+	DFT1_SALEM	15	15	15	37.7	37.7	37.7	51.95	0	81.43	7816600000	113	33.1	32.4	29	24.6	25.2	27.3	17.8	24.6	20.8	12	13	13	9	9	9	6	8	7	472	2.85666	0.00173025	1.1623	7.89656	XP_003774085.1	XP_003774085
30.281	29.8568	30.0432	29.4972	29.4473	29.5277	29.0544	28.8777	28.7641				+	DFT1_SALEM	26	26	26	33.4	33.4	33.4	133.38	0	172.86	5753600000	134	22.5	21.7	21.1	19.8	18.5	14.6	8.7	9.5	7.4	18	16	17	14	12	12	7	7	6	1193	2.83569	0.0016848	1.16158	7.79676	XP_003766387.2	XP_003766387
30.4082	30.6357	30.5168	25.832	26.9114	25.3755	30.4012	28.8419	28.8376				+	DFT1_SALEM	14	14	14	38.3	38.3	38.3	52.683	0	152.23	5529000000	60	22.7	32.9	21.4	0	0	0	21.9	16	9.5	9	11	8	0	0	0	7	4	3	462	1.03854	0.0406168	1.16003	2.21116	XP_012402214.1	XP_012402214
27.1933	27.3367	27.0839	25.0802	26.8297	26.7817	26.2476	25.9071	25.9803				+	DFT1_SALEM	3	3	3	36.6	36.6	36.6	9.9614	0	10.427	485000000	14	36.6	36.6	36.6	12.2	12.2	0	0	24.4	12.2	3	3	3	1	1	0	0	2	1	82	3.10097	0.0014427	1.1596	9.14796	XP_003761548.2	XP_003761548
35.0452	34.7984	34.8056	33.913	33.5978	33.8377	33.4268	33.644	34.107				+	DFT1_SALEM	63	63	63	54.6	54.6	54.6	118.05	0	323.31	139670000000	811	48.7	52	49	43.7	44.1	44.2	39.7	40.6	37.9	54	58	55	47	42	46	37	40	38	1058	2.22973	0.00336672	1.15714	5.34837	XP_003772202.2	XP_003772202
31.4277	30.8095	31.2615	30.6224	30.3546	30.4939	30.3548	30.0727	29.6093				+	DFT1_SALEM	51	51	51	55.5	55.5	55.5	106.74	0	250.27	11616000000	231	37.4	40.1	41.6	30.9	26.8	27.1	27.9	23.2	13.2	33	32	35	23	19	21	21	16	10	941	1.8089	0.00732345	1.15398	4.04596	XP_003757601.1	XP_003757601
28.5488	27.7501	27.4	26.3166	24.6596	25.7006	27.2084	26.9257	26.1075				+	DFT1_SALEM	8	8	8	23.5	23.5	23.5	43.658	0	28.679	1032100000	33	18.1	17.3	12.4	4.6	4.6	1.9	8.4	5.7	4.3	7	5	5	2	2	1	3	2	2	371	1.14372	0.0309595	1.15241	2.43199	XP_003763277.1	XP_003763277
27.2716	27.6097	27.3227	25.3627	26.2172	24.8971	26.5224	26.0459	26.179				+	DFT1_SALEM	7	7	7	9.1	9.1	9.1	118.63	0	25.973	537880000	14	4.5	6.5	8.1	1.5	2.6	1.5	2.5	1.1	0	3	5	6	1	2	1	2	1	0	1100	2.54427	0.00200728	1.15222	6.52086	XP_012400459.1	XP_012400459
31.3493	31.0548	31.3225	30.0326	30.0527	30.2439	30.2838	29.7691	30.2269				+	DFT1_SALEM	19	19	16	82.1	82.1	71.5	20.44	0	163.62	12175000000	180	70.9	58.7	75.4	65.4	60.9	66.5	55.3	46.9	49.7	16	13	16	10	8	11	8	5	6	179	2.43949	0.00228802	1.14892	6.10863	XP_012406887.1;XP_012406884.1;XP_012406883.1;XP_012406882.1	XP_012406887
30.5758	30.2685	30.1316	29.3033	29.3366	29.4341	29.0122	29.015	29.5042				+	DFT1_SALEM	14	14	14	33.8	33.8	33.8	53.869	0	53.029	6320600000	103	27	25.3	20.2	14.9	20	15.3	15.9	13.2	17.6	12	11	8	6	7	6	6	5	7	471	2.26597	0.00316637	1.14818	5.4739	XP_012406862.1	XP_012406862
26.4417	26.9103	26.8771	26.0491	26.0303	25.7796	25.8338	24.8691	26.0834				+	DFT1_SALEM	5	5	5	34.6	34.6	34.6	15.303	0	10.107	382920000	19	22.8	34.6	16.2	10.3	16.2	10.3	10.3	10.3	0	3	5	2	1	2	1	1	1	0	136	1.34233	0.0193422	1.14763	2.87009	XP_012406763.1	XP_012406763
27.2068	26.7867	26.7487	26.2503	25.2363	26.4099	25.7569	25.4221	26.1243				+	DFT1_SALEM	9	9	9	22	22	22	67.682	0	20.634	325550000	14	11.9	6.7	15.4	0	2.6	2.6	2.4	0	0	5	3	6	0	1	1	1	0	0	615	1.99189	0.0054861	1.1463	4.57934	XP_003757286.1	XP_003757286
29.9251	29.8634	29.9874	29.7668	29.6377	30.03	28.8823	28.7561	28.7024				+	DFT1_SALEM	29	29	29	39.5	39.5	39.5	102.16	0	177.84	5368100000	110	17.7	19.9	19.5	28.2	19.2	28.7	17.4	11.3	10.6	14	14	13	15	14	18	10	6	6	924	4.23553	0	1.14504	17.8302	XP_012405841.1	XP_012405841
27.684	27.6825	27.7693	27.4587	28.0291	27.8652	26.0432	26.9139	26.7443				+	DFT1_SALEM	5	5	5	28.5	28.5	28.5	19.569	0	5.6559	1100400000	23	23.5	17.9	22.9	9.5	17.9	17.9	5	5	9.5	4	3	4	2	3	3	1	1	2	179	1.88813	0.00662909	1.14478	4.27117	XP_003774525.1	XP_003774525
33.8782	33.5926	33.6833	33.1183	33.8777	33.397	32.7226	32.3679	32.6321				+	DFT1_SALEM	57	57	57	48.8	48.8	48.8	114.05	0	323.31	74475000000	698	45.1	44.7	45.7	40	43.2	41.3	31.5	31	29.2	46	47	48	35	43	42	26	29	24	1086	2.96427	0.00153749	1.14385	8.4271	XP_003759951.1	XP_003759951
33.5559	33.2023	33.4453	31.1683	31.8055	31.5796	32.2854	32.1305	32.3602				+	DFT1_SALEM	21	21	21	50	50	50	54.023	0	258.12	52996000000	333	50	44.3	46.1	39	44.1	41.1	37.6	39.4	36.2	21	19	19	15	19	18	16	16	12	508	3.1075	0.00145322	1.14251	9.18372	XP_003771554.1	XP_003771554
34.84	34.8793	34.954	34.4162	34.1135	34.1418	33.9163	33.8737	33.4565				+	DFT1_SALEM	19	19	5	55.6	55.6	19.1	20.202	0	323.31	162370000000	452	53.9	55.6	55.6	55.1	55.1	55.1	55.1	55.1	48.9	16	17	19	15	15	16	15	14	13	178	2.79181	0.00173042	1.14225	7.59155	XP_003760982.1	XP_003760982
26.9863	27.4809	27.3274	28.6969	29.6891	28.8691	26.7878	25.7567	25.8233				+	DFT1_SALEM	7	7	7	72.1	72.1	72.1	17.054	0	36.017	1747700000	32	28.6	18.2	21.4	53.9	72.1	55.8	38.3	7.1	13.6	3	2	2	5	7	5	3	1	2	154	1.45773	0.0147802	1.14223	3.13977	XP_003772285.1	XP_003772285
32.1397	32.129	32.1766	31.6856	31.6081	31.2501	31.3946	31.0171	30.6078				+	DFT1_SALEM	12	12	12	43.9	43.9	43.9	28.906	0	294.04	25360000000	155	38.3	32	43.9	39.9	32	32	32	39.9	23.3	10	11	12	9	9	9	9	9	6	253	2.1305	0.00461194	1.14195	5.01633	XP_003769955.1;XP_003769954.1	XP_003769955
30.9866	31.1597	31.0291	30.6224	30.6489	30.4571	30.1659	29.6437	29.9418				+	DFT1_SALEM	32	32	32	55.1	55.1	55.1	81.203	0	250.09	10960000000	165	29.9	31.4	39.7	34.1	33.5	34.2	27.2	16	27.3	18	18	21	16	16	15	11	6	12	713	2.6903	0.00165347	1.14133	7.13517	XP_012401834.1	XP_012401834
30.097	29.8275	29.3319	27.9667	28.7648	28.4432	28.6636	28.6702	28.5023				+	DFT1_SALEM	8	8	8	28.3	28.3	28.3	24.757	0	57.889	3417900000	41	28.3	27.4	19.4	8	16	8	16	16.9	8	8	7	4	2	4	3	4	5	3	237	2.10767	0.00482773	1.14011	4.94225	XP_012397930.1	XP_012397930
27.5076	26.8735	27.1044	26.0343	26.1675	26.7479	26.3164	25.7631	25.9865				+	DFT1_SALEM	10	10	10	22.4	22.4	22.4	72.723	0	29.274	641930000	27	16.7	13.1	11.5	9.9	9.9	5.6	7.5	0	0	7	5	5	4	4	2	3	0	0	678	2.01394	0.00542604	1.13982	4.64687	XP_012404260.1;XP_012404259.1	XP_012404260
32.7579	32.4752	32.2335	30.8343	31.2708	31.15	31.2185	31.2709	31.5627				+	DFT1_SALEM	20	20	20	62.9	62.9	62.9	26.881	0	205.61	26338000000	168	48.3	38.4	50	34.5	36.2	31	38.8	35.8	45.3	15	11	15	9	10	8	9	8	10	232	2.44604	0.00229885	1.13814	6.13375	XP_003771660.1;XP_012406495.1;XP_012406494.1	XP_003771660
27.1964	26.0641	26.5434	26.0231	27.2747	26.3137	25.2166	25.8392	25.3367				+	DFT1_SALEM	7	7	7	21.3	21.3	21.3	64.898	0	23.183	516800000	23	16.8	11.1	8.7	2.1	4.5	10.2	4.2	2.1	2.1	5	4	3	1	2	4	2	1	1	577	1.39692	0.0172783	1.13711	2.99614	XP_012397066.1;XP_003760186.1	XP_012397066
28.1628	27.6704	28.3228	26.298	25.4854	26.6468	27.3646	26.4761	26.9043				+	DFT1_SALEM	8	8	8	45	45	45	29.584	0	19.805	1210500000	26	20.2	26	33.6	11.5	13	15.3	21	6.5	9.9	4	4	6	2	2	3	3	1	2	262	1.61163	0.0109851	1.137	3.51977	XP_012398061.1;XP_003761299.1;XP_012398062.1	XP_012398061
32.5465	31.9955	32.0284	31.2175	31.3897	31.5739	30.8224	30.9419	31.4019				+	DFT1_SALEM	8	8	8	46.7	46.7	46.7	10.728	0	20.099	24512000000	129	34.8	46.7	46.7	46.7	46.7	46.7	46.7	46.7	46.7	5	8	7	7	7	6	6	6	6	92	1.97195	0.00555844	1.13473	4.5189	XP_012398300.1	XP_012398300
32.3581	32.3296	32.3485	31.957	31.8005	31.6086	31.7579	30.9071	30.9696				+	DFT1_SALEM	17	14	14	46.3	43.2	43.2	33.37	0	92.22	26631000000	172	42.2	39.4	45.3	39	37.6	39.7	38.7	28.6	31	13	12	14	10	9	11	8	6	8	287	1.84228	0.00706655	1.13387	4.1398	XP_012405370.1;XP_003770219.1	XP_012405370
31.0926	30.7314	30.8205	29.8191	29.6818	30.0044	29.5613	29.5831	30.099				+	DFT1_SALEM	8	8	8	21.6	21.6	21.6	41.506	0	89.955	8927200000	85	21.1	15.2	15.4	21.1	12.4	15.4	8.1	15.2	16	7	5	6	7	4	6	3	5	7	356	2.27002	0.00302786	1.13373	5.48804	XP_012405170.1;XP_012405169.1;XP_003769966.1	XP_012405170
28.7785	28.8871	29.4537	30.5023	30.7513	31.4193	28.5205	27.9687	27.2291				+	DFT1_SALEM	34	34	29	28.2	28.2	25.7	205.65	0	302.24	6549000000	101	2.8	3.6	4.6	19	15.6	24.5	6.1	5.5	3	3	5	6	21	17	28	6	6	3	1851	1.24174	0.0247853	1.13364	2.64444	XP_003758133.1	XP_003758133
33.3211	33.1258	33.3429	32.3879	32.6907	32.5801	32.4574	32.3507	31.5821				+	DFT1_SALEM	20	20	20	75.2	75.2	75.2	47.131	0	323.31	46937000000	317	50.1	63.4	67.9	47.4	57.1	58.9	49.4	45.6	34.3	12	17	16	11	14	13	11	10	8	443	1.7877	0.00748665	1.13322	3.9871	XP_012402960.1	XP_012402960
30.3907	30.5712	30.4099	29.8508	29.6929	29.5788	29.76	29.6332	28.5817				+	DFT1_SALEM	12	12	10	65	65	57.1	31.278	0	124.2	7703100000	92	48	53.4	63.9	45.9	41.8	45.9	41.2	30.3	31	9	10	10	8	7	8	8	5	5	294	1.39738	0.0172536	1.1323	2.99721	XP_003767863.1	XP_003767863
33.7483	33.8987	33.4659	32.6083	33.0169	32.825	32.5372	32.7149	32.4691				+	DFT1_SALEM	9	9	9	66.7	66.7	66.7	12.495	0	212.78	68670000000	201	57.4	63.9	57.4	57.4	57.4	57.4	53.7	50.9	53.7	7	8	7	7	7	7	6	6	6	108	2.81866	0.00176089	1.13053	7.7165	XP_012399824.1;XP_012399823.1	XP_012399824
26.6486	26.3194	25.9704	24.9618	25.1613	25.8765	24.4795	25.3235	25.7443				+	DFT1_SALEM	5	5	5	25.6	25.6	25.6	24.8	0	14.918	272450000	17	25.6	15.8	20.5	0	0	9.3	0	0	0	5	4	4	0	0	2	0	0	0	215	1.26224	0.0238577	1.13036	2.68977	XP_003763143.2	XP_003763143
27.0768	26.8467	26.9945	25.3984	24.9023	25.6474	25.5469	25.5143	26.4673				+	DFT1_SALEM	7	7	7	15.5	15.5	15.5	66.906	0	13.836	397560000	11	7.4	11.9	10.3	0	3.3	0	0	3.3	0	4	5	5	0	1	0	0	1	0	581	1.61789	0.0109827	1.12987	3.53577	XP_003768416.1;XP_003768415.1;XP_012403865.1	XP_003768416
31.7423	31.5708	31.561	31.1765	31.0587	30.9894	30.7579	30.553	30.1772				+	DFT1_SALEM	18	18	18	47	47	47	52.613	0	225.1	18433000000	169	35.5	33.9	39.5	41.2	31.7	28.8	34.4	27.1	21.1	14	14	15	12	11	14	12	8	6	451	2.48201	0.00213482	1.12865	6.27318	XP_012401360.1	XP_012401360
29.4483	29.7977	29.9181	29.3393	29.5078	29.4723	28.7517	28.5302	28.4965				+	DFT1_SALEM	18	17	17	44.5	43	43	75.269	0	78.384	4615600000	86	18.9	29.4	32.2	26.3	29	26	14.1	11.1	11.4	8	12	13	11	12	10	6	4	4	676	2.65105	0.00179157	1.12858	6.96533	XP_012395317.1	XP_012395317
30.7502	30.6099	30.4491	29.5506	29.4881	29.2441	29.6114	29.4022	29.4176				+	DFT1_SALEM	8	8	8	40.1	40.1	40.1	20.385	0	41.36	6921800000	62	31.9	40.1	35.7	36.3	31.9	36.3	31.9	36.3	27.5	6	7	7	5	4	5	4	5	4	182	3.29014	0.00160825	1.12599	10.2398	XP_012406957.1	XP_012406957
31.704	31.5814	31.7753	31.0144	31.1072	31.049	30.3826	30.9503	30.3532				+	DFT1_SALEM	40	40	39	49.2	49.2	48.2	84.762	0	187.33	16868000000	275	39	36.5	40.2	33.6	32.9	33.6	24.1	30.4	17.5	27	27	29	22	21	21	14	18	10	726	2.28968	0.00295957	1.12485	5.55727	XP_003768429.1;XP_003768428.1	XP_003768429
29.1034	29.1095	28.9788	28.7648	28.945	29.0843	27.9404	27.9303	27.9481				+	DFT1_SALEM	9	9	8	38.5	38.5	34.4	25.782	0	37.076	3027100000	57	28.3	28.3	31.1	27.5	27.5	27.5	24.6	21.3	27.9	6	6	6	5	5	5	4	3	5	244	4.89921	0	1.1243	26.1992	XP_003768644.1	XP_003768644
31.2127	31.1953	31.3552	30.4026	30.4892	30.2525	30.4173	30.2217	29.7541				+	DFT1_SALEM	24	24	22	52.2	52.2	47.2	58.609	0	162.68	11967000000	178	37.3	44.6	46.1	40.5	44.2	39.2	28.3	23.3	23.7	14	19	19	15	16	13	11	8	10	523	2.28179	0.00299101	1.12338	5.52941	XP_012408608.1;XP_012408603.1	XP_012408608
32.0714	32.2113	32.1705	32.0781	32.1815	32.4159	31.199	31.1901	30.6958				+	DFT1_SALEM	26	26	26	54.2	54.2	54.2	46.304	0	235.04	27103000000	239	38	44.1	44.1	50.7	48.8	47.4	36.8	39.2	21	19	20	19	21	20	21	17	16	8	424	2.55166	0.00202053	1.12276	6.55083	XP_012403083.1	XP_012403083
26.9052	27.016	27.5988	27.5291	23.4855	27.3467	25.6301	26.6284	25.9014				+	DFT1_SALEM	13	13	13	13.6	13.6	13.6	150.22	0	46.669	705730000	22	3.4	4.8	6.9	4.1	3.3	4	0.7	0	0	3	5	6	4	3	4	1	0	0	1343	1.41862	0.0167103	1.12	3.047	XP_012407441.1	XP_012407441
31.5788	31.4645	31.6196	30.6853	30.6895	30.5368	30.6224	30.3513	30.3297				+	DFT1_SALEM	52	52	52	51.5	51.5	51.5	117.44	0	204.72	14538000000	263	35	33.9	34.3	29.9	31.8	24.1	27.4	18.7	14.8	36	30	38	23	25	20	21	15	13	1030	3.3586	0.00159618	1.11983	10.6642	XP_012405130.1	XP_012405130
27.1127	26.8146	27.108	25.9935	26.7094	24.522	26.7007	26.0437	24.9387				+	DFT1_SALEM	4	4	4	41.3	41.3	41.3	13.841	0	26.139	509810000	12	33.1	41.3	31.4	0	11.6	11.6	23.1	11.6	11.6	3	4	3	0	1	1	2	1	1	121	1.00132	0.0448499	1.11739	2.13456	XP_003757856.1	XP_003757856
29.619	29.5642	29.6266	28.885	28.9616	29.2484	28.4612	28.6164	28.3801				+	DFT1_SALEM	4	4	4	44.4	44.4	44.4	13.224	0	43.878	4121900000	35	19.7	27.4	21.4	38.5	38.5	38.5	27.4	27.4	38.5	2	3	2	3	3	3	3	3	3	117	3.99587	0.000305556	1.11731	15.5067	XP_003767987.1	XP_003767987
32.5762	32.5465	32.456	31.9679	31.9021	31.953	31.5892	31.2081	31.4335				+	DFT1_SALEM	26	26	1	62.8	62.8	1.8	47.79	0	323.31	33585000000	261	52.4	58	50.6	57.6	43.3	40.1	40.1	39	44.7	16	19	21	18	16	14	15	13	14	441	3.18007	0.00142559	1.11601	9.59057	XP_012407869.1	XP_012407869
27.2827	27.3293	26.9302	25.2169	25.9584	26.4799	25.211	26.2628	26.7223				+	DFT1_SALEM	9	9	9	17.7	17.7	17.7	81.8	0	24.411	475770000	14	7.1	8.9	7.5	4.8	0	3	0	1.8	2	4	4	4	2	0	2	0	1	1	708	1.12873	0.0323435	1.11537	2.4001	XP_012409376.1;XP_003757409.1	XP_012409376
27.4605	26.8688	27.3866	25.4475	25.1447	25.548	26.2431	25.7705	26.3596				+	DFT1_SALEM	10	10	10	30.7	30.7	30.7	55.234	0	38.397	1183300000	22	22.7	15.8	15.4	11.5	6.6	8.2	0	0	7.2	6	6	4	4	2	3	0	0	2	488	1.89859	0.00643621	1.11417	4.30153	XP_012405517.1	XP_012405517
28.9364	28.5033	28.5412	25.2563	26.0189	24.6357	27.7609	27.9698	26.9095				+	DFT1_SALEM	11	11	11	21.1	21.1	21.1	71.809	0	39.002	1664600000	42	21.1	18.4	18.1	2.8	2.7	0	10.3	10.3	5.6	11	9	9	1	1	0	4	4	2	640	1.46536	0.0147029	1.11352	3.15804	XP_003768052.1	XP_003768052
30.3632	30.4301	30.374	29.8771	29.2766	29.9246	29.781	29.5663	28.4794				+	DFT1_SALEM	8	8	8	64.6	64.6	64.6	16.093	0	51.167	6879300000	82	38.8	31.3	63.3	64.6	57.1	64.6	64.6	38.8	26.5	4	4	7	5	4	6	7	5	3	147	1.29382	0.0221474	1.11351	2.76024	XP_012398431.1;XP_012398430.1;XP_012398429.1;XP_012398428.1;XP_012398427.1;XP_003761765.1	XP_012398431
33.8834	33.9217	34.0812	33.1673	33.0361	33.2087	33.1069	33.0337	32.406				+	DFT1_SALEM	15	15	14	52.8	52.8	48.6	24.225	0	281.7	75015000000	287	52.8	52.8	52.8	49.5	49.5	49.5	48.6	48.6	41	15	14	13	11	12	11	10	10	7	212	2.07218	0.00498923	1.11322	4.8288	XP_012398019.1	XP_012398019
28.1555	27.8315	28.4559	26.4836	26.2333	26.3477	26.9662	26.6767	27.4634				+	DFT1_SALEM	12	12	8	24.2	24.2	16.5	50.648	0	31.653	1265800000	40	14.5	13.4	10.3	2.6	2.6	4.4	6.6	16.9	12.7	7	6	6	2	2	3	3	6	4	455	1.72208	0.00898671	1.1122	3.80857	XP_012404441.1;XP_012406246.1	XP_012404441
27.2101	26.9207	27.5709	26.6498	27.1283	26.1479	26.0128	26.3134	26.0434				+	DFT1_SALEM	3	3	1	17.1	17.1	5.9	19.51	0	7.5432	794470000	18	10	17.1	10	12.9	10	5.9	10	5.9	10	2	3	2	2	2	1	2	1	2	170	2.20544	0.00348278	1.11073	5.26555	XP_012398074.1	XP_012398074
35.6924	35.2592	34.9768	34.2858	34.4553	34.2897	34.4731	34.0467	34.0785				+	DFT1_SALEM	21	8	6	42.5	20.1	20.1	21.95	0	48.497	206290000000	362	42.5	39.7	42.5	39.3	35.2	33.3	40.6	33.3	39.3	21	16	20	18	17	16	19	16	18	219	1.95032	0.00580907	1.11006	4.45402	XP_012405123.1	XP_012405123
30.9086	30.8911	31.0654	30.0405	30.2961	30.5693	30.067	29.8249	29.653				+	DFT1_SALEM	16	16	16	67.7	67.7	67.7	25.163	0	52.745	10218000000	136	56.2	64.1	59	53.9	47.9	56.7	41.9	30.4	40.1	13	15	14	13	10	12	9	7	9	217	2.95258	0.00152142	1.10672	8.36796	XP_003768518.1	XP_003768518
30.6645	31.0504	30.6254	30.1944	30.3039	30.2617	30.0797	30.1334	28.807				+	DFT1_SALEM	4	4	4	23.8	23.8	23.8	18.354	0	103.07	9229400000	52	23.2	23.2	23.2	17.9	17.9	18.5	18.5	17.9	17.9	3	3	3	2	2	3	3	2	2	168	1.14595	0.0306349	1.10672	2.43675	XP_012404438.1	XP_012404438
33.7592	33.4091	33.6304	32.6429	32.6607	32.6686	32.4826	32.563	32.4361				+	DFT1_SALEM	24	24	16	49	49	36.2	47.349	0	179.38	50776000000	221	40.5	38.2	44.5	36.5	34.2	36.2	35.2	37.2	36.8	18	17	20	13	12	13	12	12	13	400	3.27798	0.00158721	1.10565	10.1661	XP_003771702.1;XP_012406533.1;XP_012406535.1;XP_012406534.1	XP_003771702
27.4342	27.0888	27.3291	26.7188	26.1496	25.8486	25.73	26.9452	25.8608				+	DFT1_SALEM	8	8	8	18.2	18.2	18.2	66.939	0	40.453	584150000	17	10.3	8.6	11.1	6.4	1.7	6.7	4.4	1.9	0	5	4	5	3	1	3	2	1	0	594	1.29998	0.0217056	1.10538	2.77408	XP_012397299.1	XP_012397299
32.0376	32.3351	31.9068	31.72	31.7092	31.9554	31.2672	31.2144	30.4877				+	DFT1_SALEM	13	13	13	44.3	44.3	44.3	37.334	0	72.914	25107000000	184	27.7	34.6	36.7	44.3	39.5	36.1	36.1	35.2	28	8	10	10	13	12	10	10	10	8	332	1.76248	0.00814972	1.10338	3.91784	XP_012401296.1	XP_012401296
27.9458	27.9682	27.9127	28.4854	28.6678	28.3119	27.7812	26.7277	26.0191				+	DFT1_SALEM	8	8	8	18.5	18.5	18.5	73.039	0	32.558	1911300000	32	15.4	13.8	12.2	8.4	5.2	10.9	6.8	5.2	3.5	6	6	5	4	2	5	3	2	1	631	1.00732	0.0439418	1.09956	2.14686	XP_003760646.2	XP_003760646
27.8668	27.0988	27.3875	26.5772	26.3432	25.7047	26.5594	26.0865	26.4088				+	DFT1_SALEM	10	10	10	18.7	18.7	18.7	72.444	0	18.345	834390000	27	12.3	12.1	10.8	0	3.9	3.5	6.4	3.5	3.5	7	6	6	0	2	2	3	2	2	685	1.85175	0.00710437	1.09944	4.16671	XP_012401298.1	XP_012401298
31.1034	31.1407	31.475	30.6945	30.7385	30.9365	30.1344	30.1586	30.128				+	DFT1_SALEM	16	15	15	57.5	54.8	54.8	33.288	0	55.182	12767000000	154	44.9	57.5	39	42.1	42.1	38	34.2	39.4	39.4	13	15	12	11	11	9	8	10	10	292	3.12418	0.0014802	1.09936	9.27583	XP_003771809.1	XP_003771809
30.2589	30.3113	30.1529	28.8741	29.3749	29.3264	29.0935	29.1262	29.215				+	DFT1_SALEM	8	8	8	46.9	46.9	46.9	21.807	0	73.609	5675100000	72	32.7	38.8	40.3	33.2	34.2	31.6	26.5	46.9	25	5	7	6	5	5	5	4	7	3	196	4.30503	0	1.09615	18.5656	XP_012396179.1;XP_003758923.1	XP_012396179
32.0799	32.5655	32.3127	31.0655	31.1478	31.1557	31.1759	31.6002	30.8999				+	DFT1_SALEM	13	13	13	38.9	38.9	38.9	22.925	0	85.97	21633000000	144	35.6	35.1	35.1	25.5	35.1	25.5	30.3	25.5	28.8	11	11	9	6	9	6	7	6	7	208	1.94035	0.00596248	1.09401	4.42432	XP_003756911.1	XP_003756911
30.2942	30.2987	30.4109	30.3394	30.0766	30.4204	28.8875	29.7012	29.1362				+	DFT1_SALEM	23	23	23	66.9	66.9	66.9	45.83	0	154.94	7353100000	122	37.4	39.4	38.6	46.9	39.9	52.4	15	31.9	13	12	14	12	14	13	19	5	10	6	414	1.96023	0.00586171	1.09295	4.48367	XP_012403703.1	XP_012403703
28.9624	29.3218	29.0761	29.469	29.4492	29.3468	28.0953	28.1223	27.8689				+	DFT1_SALEM	12	12	12	27.5	27.5	27.5	71.183	0	42.74	3323900000	68	16.9	19.1	19.1	16.1	18	18.6	6.6	6.6	7.4	7	8	8	8	9	8	3	3	4	679	2.91949	0.00159512	1.09126	8.20252	XP_003756283.1	XP_003756283
30.4986	30.3635	30.1816	29.9725	30.205	29.9593	29.2513	29.4693	29.0543				+	DFT1_SALEM	16	16	16	34.1	34.1	34.1	62.242	0	123.47	7358600000	93	25.3	29.8	29.4	26.4	27.8	20.4	18.4	26.7	20.4	10	11	10	9	11	7	6	9	7	554	2.70899	0.00168262	1.08959	7.21735	XP_012407705.1	XP_012407705
32.1844	31.7634	31.869	30.6089	30.69	30.3316	30.8406	30.8152	30.8925				+	DFT1_SALEM	38	38	2	34.2	34.2	1.6	132.6	0	323.31	19502000000	243	27	28.4	29.4	20.9	20.1	19.3	20	15.9	17	28	26	27	17	16	16	17	14	14	1149	2.97431	0.00127505	1.0895	8.4782	XP_003755069.1	XP_003755069
26.9832	26.8965	26.6925	26.9751	26.1565	25.2512	25.4673	25.5075	26.3318				+	DFT1_SALEM	6	6	5	15.2	15.2	12.9	56.913	0	29.816	390100000	16	9.4	13.7	9.4	2.3	5.8	3.8	0	0	0	3	5	3	1	2	2	0	0	0	520	1.67927	0.0099618	1.08852	3.69493	XP_003760714.1	XP_003760714
27.1889	26.8511	27.0258	26.6534	25.5836	25.2973	25.6649	26.0529	26.0881				+	DFT1_SALEM	2	2	2	10.5	10.5	10.5	14.286	0	10.463	668840000	14	10.5	10.5	10.5	10.5	9.7	9.7	10.5	10.5	10.5	2	2	2	2	1	1	2	2	1	124	2.54101	0.00206686	1.08665	6.50772	XP_012396137.1	XP_012396137
36.7775	36.7393	36.9006	35.7976	35.6398	35.8938	35.7837	35.7087	35.6664				+	DFT1_SALEM	223	223	203	77.1	77.1	71.6	272.48	0	323.31	549680000000	3345	68.2	69.9	70.8	65	65.4	65.9	64.9	64.6	63.4	178	170	184	146	150	147	141	134	139	2349	4.27531	0	1.08625	18.2475	XP_012395672.1;XP_012407878.1	XP_012395672
28.9461	29.3314	29.4617	28.5733	29.1185	28.1118	28.3449	28.2152	27.9211				+	DFT1_SALEM	13	13	13	77.6	77.6	77.6	17.132	0	53.649	3479100000	42	23.7	48.7	42.8	48	45.4	46.7	39.5	21.7	21.7	5	6	7	5	6	5	4	2	2	152	2.2598	0.00315702	1.08602	5.45234	XP_012404488.1;XP_003769082.1	XP_012404488
30.4231	30.3915	30.1904	29.905	30.0054	29.7928	29.0456	29.7353	28.9681				+	DFT1_SALEM	29	29	29	49.3	49.3	49.3	78.104	0	198.21	7576700000	148	35.1	42.5	29.9	30.5	26.6	20.8	17.2	21.7	21.1	17	22	17	13	11	9	6	10	7	673	1.88584	0.00662006	1.08536	4.26454	XP_003755643.1	XP_003755643
28.2858	28.2284	27.9876	27.2316	27.1838	27.3568	26.9139	26.7162	27.6196				+	DFT1_SALEM	5	5	5	42.9	42.9	42.9	12.226	0	33.667	1448200000	30	42.9	28.6	36.6	16.1	27.7	27.7	28.6	28.6	28.6	5	3	4	1	2	2	2	3	2	112	1.70045	0.00941118	1.08403	3.75088	XP_003766100.2;XP_012401925.1	XP_003766100
28.5267	28.8769	28.6785	28.3287	28.2999	28.4385	27.697	27.6469	27.4895				+	DFT1_SALEM	19	19	19	34.3	34.3	34.3	84.7	0	96.105	2338200000	57	16.8	23.5	17.6	14.2	9.5	14.1	9.1	8.7	7.3	8	12	10	8	5	8	5	5	4	737	3.09061	0.00142891	1.08292	9.09139	XP_012402438.1	XP_012402438
29.8591	29.4082	29.4341	28.9025	29.0299	28.59	28.4627	28.3156	28.6793				+	DFT1_SALEM	20	20	20	28.4	28.4	28.4	105.38	0	178.61	3835700000	85	16.5	13.4	14.2	13.1	14.2	12.4	12.5	7.7	9.1	11	10	11	9	9	8	8	5	6	928	2.40972	0.00229474	1.08125	5.99561	XP_012398562.1;XP_012398561.1	XP_012398562
27.2265	27.1294	26.9609	25.5449	25.6982	26.3624	26.8637	25.2119	25.9976				+	DFT1_SALEM	9	9	9	14.9	14.9	14.9	110.21	0	54.975	676170000	27	9.8	8.6	10.9	4.3	4.1	4.5	2.9	0	0	6	5	6	3	3	3	2	0	0	1027	1.05107	0.0395253	1.08118	2.23712	XP_012406604.1	XP_012406604
31.302	31.3957	31.4849	30.2994	30.2343	30.4581	30.4035	30.5357	30.0016				+	DFT1_SALEM	31	31	31	65.5	65.5	65.5	52.042	0	294.38	12551000000	228	56.4	63.2	64	42.1	52.8	48.6	50.7	55.4	32.4	21	27	28	17	21	21	18	21	13	475	2.51199	0.00201559	1.0806	6.39142	XP_003763706.1	XP_003763706
32.8923	32.6942	32.8838	32.4004	32.9557	32.7687	31.6012	31.7282	31.9001				+	DFT1_SALEM	34	34	34	68.2	68.2	68.2	73.978	0	323.31	41592000000	450	54.5	59.2	63.7	64.4	67	67.1	53.9	44.9	46	29	30	30	27	32	30	22	21	20	672	3.24938	0.00152941	1.08029	9.99478	XP_012396627.1	XP_012396627
31.2251	31.032	31.2486	29.427	28.7855	29.1323	30.0125	29.8372	30.4269				+	DFT1_SALEM	7	7	7	61.9	61.9	61.9	9.4786	0	134.7	9571400000	72	61.9	61.9	61.9	48.8	48.8	48.8	61.9	61.9	61.9	7	6	6	4	4	4	5	5	5	84	2.33813	0.00254909	1.07635	5.73091	XP_012404161.1;XP_012404160.1	XP_012404161
26.5852	26.5826	26.5494	25.9486	24.8969	25.4703	25.2433	25.7177	25.5275				+	DFT1_SALEM	12	12	10	11.1	11.1	9.4	152.56	0	16.348	403010000	17	3.2	5.6	5.9	2.2	0.9	0.9	1	2.1	0	3	5	7	2	1	1	1	2	0	1347	2.83222	0.0017757	1.07628	7.78034	XP_012408881.1	XP_012408881
30.2214	30.0156	29.9552	28.831	29.1249	29.215	29.1912	28.8545	28.9221				+	DFT1_SALEM	5	5	5	35.5	35.5	35.5	18.604	0	50.488	4637500000	53	35.5	26	26	23.7	23.7	23.7	30.2	23.7	16.6	5	4	4	3	3	3	4	3	2	169	2.92463	0.00160327	1.07477	8.22803	XP_012403512.1	XP_012403512
27.7348	28.8413	27.847	26.9133	27.0447	25.9198	27.5242	27.3781	26.3078				+	DFT1_SALEM	17	17	17	31.1	31.1	31.1	82.703	0	70.197	1361100000	37	9.1	18.7	13.8	9.4	7.1	4.3	8.1	5.2	3.1	6	9	8	4	3	3	5	3	2	745	0.964111	0.049571	1.07101	2.05868	XP_012400441.1;XP_012400442.1	XP_012400441
28.8762	28.7618	28.9106	28.4173	27.975	28.4883	27.9897	28.0661	27.2803				+	DFT1_SALEM	8	8	8	43.9	43.9	43.9	20.13	0	32.397	2559500000	49	33.3	33.9	38.6	16.4	21.6	28.7	21.6	26.9	25.7	5	6	6	3	3	5	4	5	3	171	1.86785	0.00686409	1.07082	4.21271	XP_012399744.1	XP_012399744
32.9493	32.586	32.6723	32.3902	32.3566	32.3255	32.0241	31.6272	31.3508				+	DFT1_SALEM	88	88	88	66.9	66.9	66.9	143.09	0	323.31	36821000000	519	48	50.8	54.5	51.7	44.8	55.9	45.4	33.4	25.4	55	56	63	53	46	57	41	31	22	1233	2.05333	0.00515295	1.06848	4.76933	XP_003771443.1	XP_003771443
28.969	29.129	29.1517	29.1196	28.5093	29.0802	28.2106	28.0001	27.8338				+	DFT1_SALEM	21	8	8	33.5	11.3	11.3	53.03	0	58.744	3419900000	53	28.8	31.5	33.1	31.9	31.5	31.5	21.8	24.7	27.8	13	17	17	16	13	15	7	9	8	486	3.01118	0.00132009	1.06839	8.66837	XP_012402769.1	XP_012402769
27.6018	27.4331	27.7694	26.6716	26.3496	26.7089	27.0079	25.5593	27.033				+	DFT1_SALEM	4	4	4	16.8	16.8	16.8	41.491	0	19.683	868150000	21	10.9	14.1	14.1	14.1	10.9	14.1	13.6	4.8	10.9	2	3	3	3	2	3	3	1	2	375	1.00906	0.0437482	1.06805	2.15042	XP_003756371.1	XP_003756371
27.528	27.5797	27.4947	25.8651	26.4271	25.7986	26.4795	25.7746	27.1476				+	DFT1_SALEM	5	5	5	18	18	18	33.078	0	9.1145	533190000	8	11.9	10.9	8.7	0	4.5	2.9	0	0	4.5	3	3	2	0	1	1	0	0	1	311	1.26068	0.0239452	1.06688	2.6863	XP_012398026.1	XP_012398026
29.8478	29.6575	30.0785	30.0411	29.8406	29.9303	29.525	28.6073	28.2531				+	DFT1_SALEM	43	26	26	71.4	52.6	52.6	69.467	0	142.02	5751200000	112	43.5	45.4	56.7	41.5	35.9	41.2	25.4	30.4	17.6	23	27	29	24	19	24	14	15	9	626	1.25715	0.0241302	1.06613	2.67848	XP_003774132.1	XP_003774132
34.0464	33.9903	33.9788	33.5498	33.5066	33.3291	32.8871	32.9371	32.9944				+	DFT1_SALEM	30	30	0	62.2	62.2	0	32.485	0	323.31	86599000000	527	58.5	56.5	58.5	50.3	53.7	49.3	45.6	36.7	40.1	22	23	24	21	22	19	16	14	13	294	5.04469	0	1.06565	28.4984	XP_003755856.1;XP_012396693.1	XP_003755856
32.5655	32.3686	32.6657	32.0173	31.8023	31.8763	31.6333	31.3128	31.4597				+	DFT1_SALEM	16	16	15	31.7	31.7	31.7	38.605	0	126.49	31851000000	212	28.8	30.5	30.5	24.5	21.6	24.5	23.3	19.6	22.8	12	13	14	12	7	11	8	7	7	347	2.95207	0.00151825	1.06467	8.36538	XP_012401432.1;XP_012401431.1;XP_003769233.1	XP_012401432
28.3708	28.5222	28.1297	28.0284	27.9454	27.4924	27.3585	27.9117	26.5614				+	DFT1_SALEM	7	7	7	27	27	27	25.612	0	39.531	1743400000	28	18.5	18	14	14.9	15.3	14.9	10.4	10.4	0	4	4	3	3	3	3	2	2	0	222	1.2241	0.0260853	1.06373	2.6057	XP_003759215.1	XP_003759215
29.9792	29.6982	29.486	28.5919	29.1036	29.0095	28.7817	28.386	28.805				+	DFT1_SALEM	10	10	10	39.9	39.9	39.9	23.838	0	40.501	4355600000	69	34.7	39.9	29.6	17.4	34.7	30	21.6	14.1	23	9	9	7	4	6	7	4	3	5	213	2.24291	0.00322897	1.06358	5.39374	XP_012408283.1	XP_012408283
31.5832	31.4989	31.1282	30.1541	30.4005	30.1312	30.0678	30.4029	30.5505				+	DFT1_SALEM	7	7	7	93.7	93.7	93.7	10.926	0	236.61	13990000000	104	93.7	93.7	93.7	85.3	85.3	85.3	85.3	85.3	85.3	6	7	7	6	6	6	6	6	6	95	2.22151	0.0033379	1.06304	5.32022	XP_003775075.1	XP_003775075
27.3155	26.8181	26.966	26.9712	25.4691	25.5717	26.3876	26.457	25.0679				+	DFT1_SALEM	11	11	11	17.2	17.2	17.2	94.006	0	26.198	443320000	20	5.6	9.6	8	4.1	3.5	1.6	1.6	1.6	1.6	4	5	6	2	2	1	1	1	1	827	1.04994	0.0397242	1.06233	2.23477	XP_012404787.1;XP_012404786.1;XP_012404788.1	XP_012404787
30.8734	30.737	30.7635	29.3972	29.4664	29.6593	29.8285	29.7392	29.62				+	DFT1_SALEM	19	19	19	74.3	74.3	74.3	24.392	0	149.63	8039800000	135	57.2	60.8	73.4	69.8	60.8	65.8	46.4	36.9	28.4	13	15	16	13	9	10	8	9	5	222	3.87702	0.000532544	1.06207	14.4666	XP_003756656.1	XP_003756656
28.7561	28.4911	28.3057	27.7649	28.1114	28.0979	27.2609	27.3635	27.7472				+	DFT1_SALEM	4	4	4	27.7	27.7	27.7	11.768	0	9.3483	1920200000	30	27.7	27.7	17.8	24.8	24.8	24.8	17.8	17.8	17.8	4	4	3	3	3	3	2	2	2	101	2.23623	0.00339408	1.06041	5.3707	XP_003765927.1;XP_003765926.1	XP_003765927
26.386	26.3512	26.1063	26.1878	26.0305	26.101	25.4382	25.0726	25.153				+	DFT1_SALEM	2	2	2	5.3	5.3	5.3	32.354	0	5.9737	399100000	22	5.3	5.3	5.3	5.3	5.3	5.3	5.3	0	0	2	2	2	2	2	2	2	0	0	282	2.76863	0.00178292	1.05987	7.4851	XP_003773552.1	XP_003773552
33.9277	33.5709	33.6957	33.3042	33.1766	33.0895	32.8236	32.6992	32.4963				+	DFT1_SALEM	82	82	82	61.9	61.9	61.9	145.85	0	323.31	74371000000	844	53.1	55.3	53	48	48.5	46.9	46	45.8	38.2	65	64	63	49	47	47	48	38	32	1303	2.76753	0.00178133	1.05841	7.48008	XP_003764117.1;XP_012400354.1;XP_012400355.1;XP_012400356.1	XP_003764117
32.9654	32.9213	32.9849	32.1548	32.242	32.1438	32.1842	31.7653	31.75				+	DFT1_SALEM	12	11	6	38.7	38.7	27.2	26.99	0	102.88	38383000000	161	38.7	38.7	26	38.7	38.7	38.7	34.9	34.9	34	9	9	6	10	10	9	8	8	8	235	2.7431	0.00175022	1.05739	7.36944	XP_003758396.1;XP_012395716.1	XP_003758396
32.1567	31.9298	31.7738	31.6324	31.6601	32.1127	30.5658	30.947	31.1765				+	DFT1_SALEM	16	16	16	59.9	59.9	59.9	34.095	0	196.25	21167000000	202	36.6	36.6	34.6	57.3	54	57.3	43.4	30.7	35.3	12	12	10	15	12	15	9	8	8	309	2.13621	0.00432172	1.05699	5.03497	XP_012397964.1	XP_012397964
28.9962	29.1636	29.0536	32.0822	31.6728	31.7005	28.4731	27.2469	28.324				+	DFT1_SALEM	58	58	57	38.4	38.4	38	183.94	0	323.31	10726000000	197	8	11.2	9.7	30.6	30.7	29.5	7	4.6	3.6	10	13	13	42	38	38	7	4	3	1577	1.27278	0.0233497	1.05648	2.71321	XP_003771993.1	XP_003771993
28.5139	28.8152	28.7352	27.4243	26.4018	27.2034	27.7074	27.5677	27.6214				+	DFT1_SALEM	8	8	8	35.8	35.8	35.8	22.377	0	13.871	1716800000	35	11.4	20.4	19.9	25.4	7	15.4	18.4	18.4	17.9	3	5	4	4	1	4	4	4	3	201	3.36092	0.00160383	1.05593	10.6788	XP_003774651.1	XP_003774651
32.7534	32.4898	32.7755	31.865	32.1842	31.9144	31.7158	31.747	31.3896				+	DFT1_SALEM	12	12	12	47.2	47.2	47.2	28.328	0	237.58	33651000000	180	47.2	47.2	39.9	33.9	43.5	43.5	43.5	43.5	40.3	12	12	11	8	9	9	9	9	8	248	2.70524	0.00167559	1.05549	7.20079	XP_012399832.1;XP_012399831.1;XP_003763431.1;XP_003763432.1;XP_012399834.1;XP_012399833.1	XP_012399832
32.8318	32.744	32.8227	31.3369	31.8342	31.8877	32.1038	31.7585	31.3703				+	DFT1_SALEM	12	12	12	54.7	54.7	54.7	13.309	0	18.323	33585000000	108	46.2	37.6	46.2	41	37.6	29.9	33.3	41	21.4	8	7	8	8	7	6	7	8	4	117	2.10634	0.00488516	1.05531	4.93797	XP_012408433.1;XP_003774355.1;XP_003772960.1	XP_012408433
29.3009	28.7854	28.7013	27.7324	28.4847	27.7003	28.0653	28.052	27.5081				+	DFT1_SALEM	5	5	5	16.1	16.1	16.1	56.829	0	109.38	2496600000	40	10	10	10	10	7.5	8	8	7.5	13.6	3	3	3	3	2	3	3	2	4	560	1.79875	0.00737755	1.05405	4.01771	XP_012407259.1;XP_012407258.1	XP_012407259
33.0288	33.3217	33.2263	31.7748	31.7505	31.75	32.159	32.2166	32.0412				+	DFT1_SALEM	9	9	9	60.2	60.2	60.2	11.962	0	109.06	40434000000	188	60.2	55.6	55.6	55.6	46.3	50.9	46.3	55.6	50.9	9	8	8	7	5	6	6	7	6	108	3.32903	0.00155178	1.05334	10.4789	XP_003757092.1	XP_003757092
27.1757	27.1183	27.3247	25.0657	23.941	26.1811	26.4472	26.5576	25.455				+	DFT1_SALEM	9	8	8	37	34.5	34.5	37.046	0	22.894	429640000	15	18	28.6	20.8	2.5	2.5	6.8	2.5	2.5	2.5	4	7	5	1	1	2	1	1	1	322	1.38072	0.017667	1.05299	2.95847	XP_012409386.1;XP_012409385.1	XP_012409386
27.1041	27.0399	25.9379	28.5637	27.8217	28.1321	25.928	25.3856	25.6096				+	DFT1_SALEM	14	14	13	16.3	16.3	15.6	166.32	0	54.538	980310000	29	6.1	4.2	0.7	12.5	6.6	8.6	0.8	0	0.8	5	4	1	10	5	8	1	0	1	1522	1.20721	0.0267811	1.05291	2.5688	XP_012405538.1	XP_012405538
35.4535	34.988	35.256	34.5882	34.5413	34.5121	34.4351	34.0706	34.0346				+	DFT1_SALEM	51	51	49	73.6	73.6	71.5	55.274	0	323.31	201670000000	953	69.5	62.5	67.4	69.7	66.8	61.7	69.7	66.6	62.5	44	40	45	35	36	36	38	36	32	488	2.31872	0.00280641	1.05238	5.66084	XP_012401321.1;XP_012403679.1	XP_012401321
31.9543	32.1389	32.3046	31.1862	31.2577	30.8878	31.3111	30.9561	30.9738				+	DFT1_SALEM	13	13	9	48.1	48.1	38.1	32.893	0	140.84	20020000000	139	43.3	39.2	39.9	36.4	32.3	36.4	36.4	36.4	32	10	10	10	8	7	8	8	8	7	291	2.62477	0.00181536	1.05228	6.85355	XP_012400850.1	XP_012400850
27.1399	27.7064	27.1236	25.2535	25.199	26.1619	26.5922	26.1968	26.029				+	DFT1_SALEM	5	3	3	37.8	33.7	33.7	10.537	0	26.794	614040000	13	35.7	37.8	37.8	15.3	13.3	13.3	15.3	15.3	15.3	4	4	3	2	1	1	2	3	2	98	1.84018	0.00705091	1.05062	4.13387	XP_012404631.1;XP_003769274.1;XP_012404629.1	XP_012404631
27.1897	26.7863	27.2273	25.6055	25.495	25.8526	26.5732	26.3094	25.1706				+	DFT1_SALEM	7	7	7	21.1	21.1	21.1	53.709	0	14.967	675760000	18	7.7	8.2	18.4	2.5	2.5	2.5	4.6	5.6	5.2	3	3	6	1	1	1	2	2	2	478	1.09003	0.0354796	1.05006	2.31841	XP_012407144.1	XP_012407144
28.0878	28.4589	28.4073	28.817	29.2835	28.9069	27.6445	27.7405	26.4228				+	DFT1_SALEM	13	13	13	41.2	41.2	41.2	50.96	0	86.74	2500800000	43	13.7	24.1	28.6	15.8	29.3	28.6	6.5	11.3	1.7	5	6	8	5	9	8	2	4	1	461	1.12156	0.0328366	1.04869	2.38489	XP_003755974.1	XP_003755974
33.5433	33.4467	33.5841	32.9744	32.9838	32.8439	32.6474	32.4607	32.3281				+	DFT1_SALEM	27	27	25	60.4	60.4	55.6	41.675	0	323.31	61501000000	391	52.1	50	50.5	48.9	48.9	51.3	47.3	44.9	47.3	17	21	24	20	21	20	21	17	19	374	3.30624	0.00164211	1.04593	10.3382	XP_003760935.1;XP_012397745.1	XP_003760935
28.465	28.0228	28.2011	27.8934	28.4731	28.0707	27.3942	26.5747	27.5825				+	DFT1_SALEM	15	15	15	58.6	58.6	58.6	33.643	0	24.726	1760300000	48	34	25.6	29.6	10.1	17.5	27.9	21.5	4.7	17.2	8	6	7	3	5	9	4	1	4	297	1.45039	0.0151649	1.04582	3.12224	XP_003759823.1	XP_003759823
30.3296	30.5933	30.5116	29.3769	29.6056	29.7256	29.9618	29.5574	28.7803				+	DFT1_SALEM	11	11	11	58.8	58.8	58.8	19.565	0	92.76	6754700000	68	44.6	40.1	58.8	37.3	39	31.1	49.2	29.4	33.3	8	7	10	5	6	5	6	4	4	177	1.37307	0.0180372	1.045	2.94075	XP_003769706.1	XP_003769706
30.9594	30.6558	30.7214	29.3599	29.8463	29.8215	29.6942	29.8841	29.6297				+	DFT1_SALEM	27	27	2	48.6	48.6	3.7	74.815	0	106.08	8229800000	151	36.3	31.3	39.9	20.8	31.3	25.8	19.5	29	19.2	20	20	22	12	16	13	11	16	9	677	3.01929	0.00133482	1.04287	8.71071	XP_012400272.1	XP_012400272
29.7502	29.6377	29.6105	29.9335	29.1945	29.6956	28.5702	28.7412	28.5594				+	DFT1_SALEM	22	14	7	13.8	9	5.6	222.41	0	96.728	4470100000	52	5.4	6	6.9	9.3	6.7	8.2	5.9	4.7	4.3	10	12	13	14	10	14	9	8	7	1964	3.85989	0.000518732	1.0425	14.3224	XP_012404146.1	XP_012404146
31.4294	31.5647	31.22	30.5734	30.7169	30.5645	30.5558	30.4697	30.0615				+	DFT1_SALEM	20	20	20	39.4	39.4	39.4	73.648	0	323.31	13741000000	190	35.2	35	35.5	28.9	27.5	28.1	26.3	25.9	24	18	18	18	13	13	13	12	10	10	688	2.33307	0.00260448	1.04241	5.71256	XP_012397777.1;XP_012397776.1	XP_012397777
36.912	36.9318	37.0204	36.0467	35.9683	36.1608	35.9564	35.9122	35.8694				+	DFT1_SALEM	282	282	7	83.5	83.5	2.1	284.8	0	323.31	634650000000	3916	74.6	75.9	78.8	74.2	74.3	74.2	65.7	68.1	67.6	216	242	234	200	183	192	168	166	154	2472	4.81568	0	1.0421	24.9631	XP_003757366.1;XP_003757368.1;XP_012409335.1	XP_003757366
28.4627	28.3969	29.1442	30.6229	30.4158	29.7159	27.6058	27.4868	27.7884				+	DFT1_SALEM	17	17	17	58.7	58.7	58.7	42.889	0	264.24	4542500000	61	16.7	20.6	27.4	48	47.3	50.7	16.4	13.8	15.9	3	4	6	14	11	12	3	3	3	383	1.82484	0.00728232	1.04093	4.0906	XP_003763086.1	XP_003763086
30.0342	30.3751	29.7034	29.2208	29.4809	29.1975	28.6615	29.6753	28.6552				+	DFT1_SALEM	27	27	27	48.1	48.1	48.1	83.012	0	236.27	5349700000	142	30.8	31.6	36.3	30.6	26.9	28.7	19	23.1	16.5	16	16	18	13	12	13	9	11	9	728	1.25049	0.0243452	1.04025	2.66373	XP_012395775.1;XP_003758469.1;XP_003757713.1;XP_012395129.1;XP_003775208.1	XP_012395775
32.6201	32.6154	32.7499	31.7226	31.7824	31.8501	32.0349	31.8263	31.0037				+	DFT1_SALEM	22	22	22	46.6	46.6	46.6	59.788	0	231.37	31338000000	306	41.2	44.2	41.9	40.1	36.1	38.8	31.9	35.9	32.3	19	20	19	18	16	17	15	16	14	554	1.51266	0.0129554	1.04016	3.27258	XP_003767142.1	XP_003767142
25.9889	27.0038	26.9364	27.0457	27.5113	27.2225	25.1619	25.4166	26.2306				+	DFT1_SALEM	8	8	8	27.8	27.8	27.8	51.68	0	47.981	615910000	22	3.8	14.8	10.8	20.1	11.5	7.1	2.6	0	0	1	5	4	5	3	2	1	0	0	453	1.06348	0.0380942	1.04	2.26291	XP_003756072.1;XP_012401542.1	XP_003756072
30.8015	30.797	30.9096	30.2055	29.8251	30.2017	30.0492	29.8387	29.5061				+	DFT1_SALEM	7	7	7	42.2	42.2	42.2	18.165	0	78.538	10101000000	84	42.2	42.2	42.2	30.7	30.7	37.3	37.3	27.1	30.7	7	7	6	4	4	5	5	4	4	166	2.51271	0.00201845	1.03802	6.39428	XP_003769054.1	XP_003769054
26.6369	26.6596	26.7357	27.2334	27.7275	27.0464	26.1484	25.013	25.7606				+	DFT1_SALEM	4	4	4	56.7	56.7	56.7	14.066	0	12.366	599900000	17	34.6	22.8	22.8	35.4	44.9	44.9	13.4	13.4	0	3	2	2	2	3	3	1	1	0	127	1.4406	0.0158528	1.03671	3.09896	XP_012396200.1;XP_012396199.1	XP_012396200
33.6452	33.744	33.8192	33.4689	33.6075	33.483	32.8838	32.5778	32.6432				+	DFT1_SALEM	34	34	34	62.7	62.7	62.7	74.144	0	228.83	82590000000	484	55.6	52.6	50.8	51.7	50.8	51.7	47.7	45.6	45	27	30	28	28	27	27	21	22	20	673	3.21227	0.00148774	1.03452	9.7764	XP_012408496.1	XP_012408496
31.7272	31.5847	31.8722	26.9999	29.432	29.4574	30.6212	30.5775	30.8833				+	DFT1_SALEM	18	18	18	53.1	53.1	53.1	42.671	0	305.29	16203000000	179	48	47.4	47.4	11	34.4	25.8	41.8	45.4	36.2	15	14	15	3	8	6	10	13	8	392	2.91363	0.00159188	1.03403	8.17353	XP_003775252.1	XP_003775252
27.8855	28.1453	27.8716	28.0729	28.559	28.2278	26.9911	26.6508	27.159				+	DFT1_SALEM	11	11	11	27.1	27.1	27.1	66.205	0	72.598	1484000000	38	11.8	16.2	14.6	20.6	19.6	8.1	4.7	4.2	4.7	5	7	6	8	8	4	2	2	2	591	2.39521	0.00232016	1.03382	5.94116	XP_003771492.1	XP_003771492
31.1245	31.3379	31.4532	31.6424	31.5028	31.8344	30.3875	29.7439	30.6852				+	DFT1_SALEM	11	11	11	75.1	75.1	75.1	29.802	0	214.91	17092000000	147	58.6	62.8	62.8	70.9	65.9	58.2	24.9	20.3	20.3	9	10	10	10	9	9	4	3	3	261	1.60918	0.0109722	1.03298	3.51352	XP_012400957.1	XP_012400957
29.8129	30.0184	29.6134	26.6678	24.2762	25.7691	28.4507	28.8368	29.0588				+	DFT1_SALEM	15	15	15	31.3	31.3	31.3	64.374	0	126.89	3160300000	56	23.1	23.1	24.3	1.2	2.5	2.5	11.8	14.8	11.3	10	10	11	1	1	1	5	7	6	568	2.08056	0.00501754	1.03276	4.85539	XP_003772570.1	XP_003772570
27.5791	27.3421	27.6276	27.6748	25.7234	27.6897	26.8116	27.1202	25.5246				+	DFT1_SALEM	6	6	6	11.3	11.3	11.3	119.49	0	59.698	1112700000	24	7	9.6	9.6	7	3.7	4.6	4.6	4.6	0	3	5	5	3	2	2	2	2	0	1099	0.972636	0.048008	1.03077	2.076	XP_012406190.1;XP_012406189.1;XP_003771285.1;XP_012406188.1;XP_012406187.1;XP_012406186.1	XP_012406190
28.9732	29.2163	29.5216	30.6666	30.6013	30.677	28.6772	28.3091	27.6328				+	DFT1_SALEM	24	24	24	39.3	39.3	39.3	79.917	0	145.97	6144300000	99	17.8	19.5	17.5	29.4	25.6	27.5	13.9	15.3	8.9	8	11	10	16	14	14	6	6	3	698	1.39492	0.0172896	1.03064	2.99149	XP_012405934.1	XP_012405934
28.8663	29.1606	29.0517	28.2935	28.3672	27.9827	28.1191	28.1759	27.6943				+	DFT1_SALEM	13	13	13	31	31	31	61.079	0	66.103	2482600000	65	18.2	26.3	23.4	13	12.8	8.1	15.5	15.1	9.7	7	10	10	5	6	4	7	6	4	555	2.38413	0.0023067	1.0298	5.89986	XP_003771661.1	XP_003771661
30.8729	30.7232	30.7939	29.9959	29.9495	30.0229	29.9109	29.7173	29.6738				+	DFT1_SALEM	19	19	19	65.4	65.4	65.4	39.591	0	133.01	9998500000	138	44.3	61.2	47.6	45.4	53.7	34.6	49	41.8	50.7	10	16	15	12	11	9	10	10	9	361	3.57935	0.00143096	1.02939	12.1488	XP_003765539.1	XP_003765539
29.1178	29.2236	29.492	28.8204	28.5797	28.818	28.0056	28.2043	28.5392				+	DFT1_SALEM	9	9	9	61.2	61.2	61.2	18.713	0	43.607	3223300000	44	30.6	28.8	43.5	21.2	27.6	45.9	28.8	42.4	28.8	5	5	6	3	3	6	4	5	4	170	2.23619	0.00339211	1.02811	5.37056	XP_003773553.1	XP_003773553
30.3334	30.609	30.1363	29.8532	29.7125	29.2795	29.4656	28.8781	29.6523				+	DFT1_SALEM	11	11	11	37.7	37.7	37.7	26.881	0	91.232	6667400000	62	33.3	37.7	29	16.5	20.3	20.8	23.8	22.5	16.5	7	11	7	3	4	5	5	4	3	231	1.71803	0.00900746	1.02757	3.79771	XP_003764348.1	XP_003764348
33.4382	33.2774	33.3217	32.5532	32.3709	32.6543	32.552	32.3565	32.0572				+	DFT1_SALEM	14	13	12	66.7	60.8	52.9	23.153	0	163.42	52335000000	260	64.7	64.7	65.7	65.2	65.2	59.8	64.2	53.4	64.2	12	12	12	11	11	10	9	9	9	204	2.60034	0.00194059	1.02388	6.75107	XP_003772127.1;XP_003772128.1	XP_003772127
27.2901	27.0122	26.9317	25.4239	25.7291	24.8988	25.801	26.3939	25.9704				+	DFT1_SALEM	8	8	3	5.8	5.8	2.6	205.78	0	12.471	401710000	10	3.4	3	3.7	0	0.9	0	0	0	0.8	5	5	5	0	1	0	0	0	1	1840	2.1069	0.00482267	1.02289	4.93978	XP_012397484.1	XP_012397484
28.0533	28.5043	28.3714	28.5827	27.8986	29.0056	27.6673	27.5938	26.6005				+	DFT1_SALEM	22	20	20	27.1	26.2	26.2	110.11	0	63.799	1954500000	66	18.1	13.9	16.8	14.2	10.8	17.7	5.7	6.5	5.9	11	10	12	11	8	12	5	5	4	970	1.29819	0.0217769	1.02247	2.77006	XP_012408866.1;XP_003763075.1;XP_003763060.1	XP_012408866
[truncated: 2,045 more rows]
