# Supplementary material for: The differentiation state of the Schwann cell progenitor drives phenotypic variation between two contagious cancers
Source: PLoS Pathog. 2021 Nov 15;17(11):e1010033. doi: 10.1371/journal.ppat.1010033 (PMC8629380; doi:10.1371/journal.ppat.1010033)
Supplement: S2 Table — Each row represents a single protein and Official Gene Identifiers are provided in Column AC. Columns A-I represent quantification data for each protein in triplicate samples for each cell line. Column X (N: Student’s T-test Difference) indicates Log2 Fold Change in expression, where positive values indicate an overexpression and negative values indicate an underexpression as calculated by pairwise comparisons. Column V (N: -Log Student’s T-test p-value) indicates the Log2 P-value of each pairwise comparison, where a value of approximately 1.3 corresponds to a significant result of p < 0.05. Related to Fig 1A–1D. (XLSX) [file ppat.1010033.s005.xlsx]

## Sheet: DFT2 vs Salem
DFT1_1	DFT1_2	DFT1_3	DFT2_1	DFT2_2	DFT2_3	SALEM_1	SALEM_2	SALEM_3	C: Only identified by site	C: Reverse	C: Potential contaminant	C: Student's T-test Significant DFT2_SALEM	C: Student's T-test significant	N: Peptides	N: Razor + unique peptides	N: Unique peptides	N: Sequence coverage [%]	N: Unique + razor sequence coverage [%]	N: Unique sequence coverage [%]	N: Mol. weight [kDa]	N: Q-value	N: Score	N: Intensity	N: MS/MS count	N: Sequence coverage DFT1_1 [%]	N: Sequence coverage DFT1_2 [%]	N: Sequence coverage DFT1_3 [%]	N: Sequence coverage DFT2_1 [%]	N: Sequence coverage DFT2_2 [%]	N: Sequence coverage DFT2_3 [%]	N: Sequence coverage SALEM_1 [%]	N: Sequence coverage SALEM_2 [%]	N: Sequence coverage SALEM_3 [%]	N: Peptides DFT1_1	N: Peptides DFT1_2	N: Peptides DFT1_3	N: Peptides DFT2_1	N: Peptides DFT2_2	N: Peptides DFT2_3	N: Peptides SALEM_1	N: Peptides SALEM_2	N: Peptides SALEM_3	N: Sequence length	N: -Log Student's T-test p-value DFT2_SALEM	N: Student's T-test q-value DFT2_SALEM	N: Student's T-test Difference DFT2_SALEM	N: Student's T-test Test statistic DFT2_SALEM	T: Protein IDs	T: Majority protein IDs
24.8326	25.079	25.8793	33.099	33.2495	33.0854	25.8036	24.0893	24.4943	NA	NA	NA	+	DFT2_SALEM	41	41	41	38.5	38.5	38.5	140.99	0	323.31	20154000000	205	0	0	0	38.5	38.3	35.2	0	0	0	0	0	0	38	39	36	0	0	0	1248	4.05555	0	8.34889	5.49275	XP_003774767.1	XP_003774767.1
32.8825	33.2265	32.7361	34.2474	34.4128	34.1343	25.8109	25.3358	27.2381	NA	NA	NA	+	DFT2_SALEM	15	15	15	45	45	45	45.508	0	323.31	63861000000	203	27.5	40.8	32.5	45	45	43.6	0	0	0	8	11	9	15	15	13	0	0	0	422	3.83241	0	8.13661	5.15853	XP_003768433.1	XP_003768433.1
35.6411	35.8751	35.8626	33.4213	33.5063	33.5826	26.2677	25.1824	25.056	NA	NA	NA	+	DFT2_SALEM	12	12	12	20.6	20.6	20.6	45.548	0	280.97	181360000000	346	20.6	20.6	20.6	20.6	20.6	20.6	0	0	0	11	12	12	11	11	11	0	0	0	432	4.48874	0	8.00138	5.76728	XP_003754951.2;XP_003768144.1	XP_003754951.2
32.8837	32.8805	32.9255	33.9471	33.6516	34.2058	24.8259	26.0221	27.2181	NA	NA	NA	+	DFT2_SALEM	74	73	4	76.1	76.1	4.8	104.44	0	323.31	54565000000	551	52.7	59.9	55.5	71.1	68	67.1	0	1.4	1.4	40	44	45	64	58	61	0	1	1	923	3.43577	0	7.91277	4.6304	XP_012407727.1;XP_012407729.1;XP_003773341.1	XP_012407727.1;XP_012407729.1;XP_003773341.1
33.9089	33.9297	33.8027	34.1814	34.3178	34.7773	28.8003	26.2883	24.508	NA	NA	NA	+	DFT2_SALEM	61	61	61	53.9	53.9	53.9	122.29	0	323.31	87256000000	570	42.1	47.5	46.8	45.6	48.4	47.6	11.1	0.9	0	41	46	47	45	46	48	9	1	0	1093	2.48226	0	7.89329	3.4956	XP_003764005.1	XP_003764005.1
30.2158	30.0702	30.4657	33.45	33.5183	33.3429	25.8736	25.6229	25.4605	NA	NA	NA	+	DFT2_SALEM	33	33	31	53	53	50.1	81.55	0	323.31	26033000000	229	20.8	23.4	26.1	48.3	48.9	48.7	1.5	1.5	0	11	11	13	30	27	28	1	1	0	744	6.32489	0	7.78474	6.88596	XP_012407616.1;XP_003773179.1;XP_012407617.1	XP_012407616.1;XP_003773179.1;XP_012407617.1
25.5696	24.6607	26.2065	33.3235	33.5736	33.1864	25.3027	26.5062	25.4624	NA	NA	NA	+	DFT2_SALEM	23	23	23	69.3	69.3	69.3	36.992	0	323.31	24000000000	172	0	0	0	67.2	69.3	61.6	5.9	4.6	0	0	0	0	21	23	18	1	1	0	323	4.3716	0	7.60405	5.45468	XP_003772476.1	XP_003772476.1
25.332	27.2672	27.5495	33.1665	33.7321	33.5648	26.4927	24.8628	26.5856	NA	NA	NA	+	DFT2_SALEM	10	10	10	93.2	93.2	93.2	10.048	0	186.11	27011000000	113	28.4	61.4	62.5	85.2	85.2	93.2	0	0	0	2	4	5	9	9	10	0	0	0	88	3.67538	0	7.50744	4.73944	XP_003771952.1	XP_003771952.1
24.1879	25.6406	25.8826	32.7493	32.5484	32.7935	26.2547	24.7211	24.945	NA	NA	NA	+	DFT2_SALEM	20	20	20	49.6	49.6	49.6	31.346	0	147.58	15953000000	100	6.9	7.6	7.6	48.2	41.7	49.3	4	4	4	2	2	2	16	17	18	1	1	1	276	3.96878	0	7.39013	4.97929	XP_012395853.1	XP_012395853.1
25.1692	24.9544	26.8831	32.4448	32.5606	32.3446	25.1042	24.1554	26.1712	NA	NA	NA	+	DFT2_SALEM	13	13	13	51.6	51.6	51.6	25.247	0	130.34	11740000000	88	0	0	0	51.6	51.6	51.6	6.8	0	6.8	0	0	0	12	13	13	1	0	1	219	3.62473	0	7.30639	4.60807	XP_003775346.2	XP_003775346.2
32.5255	32.6334	32.6411	32.394	32.5446	32.8716	25.6115	24.8846	25.6683	NA	NA	NA	+	DFT2_SALEM	55	51	51	17.3	16.6	16.6	406.42	0	323.31	31434000000	368	13.5	15.1	13.3	12.1	12	12.3	0.7	0.2	0.2	39	45	36	31	32	34	2	1	1	3507	4.8159	0	7.21523	5.59755	XP_012399896.1	XP_012399896.1
27.1748	27.281	27.0733	32.1971	32.4614	31.9091	25.5605	25.3505	24.2064	NA	NA	NA	+	DFT2_SALEM	12	12	7	60.6	60.6	47.7	22.245	0	89.033	11453000000	100	20.7	27.5	23.3	47.2	60.6	60.6	5.7	0	9.8	4	5	4	9	12	12	1	0	2	193	4.03774	0	7.15009	4.9312	XP_003760341.1;XP_012397196.1	XP_003760341.1;XP_012397196.1
25.3334	27.2854	26.1106	31.3379	31.8946	32.356	24.6437	25.4942	24.215	NA	NA	NA	+	DFT2_SALEM	8	8	8	88.2	88.2	88.2	7.8295	0	323.31	9415400000	48	0	0	0	88.2	78.9	88.2	0	0	0	0	0	0	7	6	8	0	0	0	76	3.91898	0	7.07853	4.79105	XP_003755236.1	XP_003755236.1
26.2624	25.5509	25.4058	32.8245	32.3803	32.6381	24.1193	25.7855	26.7417	NA	NA	NA	+	DFT2_SALEM	10	10	10	76.5	76.5	76.5	14.935	0	100.99	13168000000	67	0	0	0	59.1	76.5	51.5	0	0	0	0	0	0	9	8	6	0	0	0	132	3.09099	0	7.06546	3.9761	XP_003769458.1	XP_003769458.1
26.1318	25.706	25.4074	32.3808	32.3008	32.3042	24.893	26.2501	24.9035	NA	NA	NA	+	DFT2_SALEM	31	31	31	53.3	53.3	53.3	87.95	0	195.32	11381000000	128	0	0	0	49.9	47.1	45.8	3.3	1.9	0	0	0	0	27	25	25	2	1	0	779	3.99104	0	6.97974	4.80903	XP_003755403.1	XP_003755403.1
27.5842	27.9822	27.854	32.6112	31.9718	32.7228	24.8967	25.2669	26.5299	NA	NA	NA	+	DFT2_SALEM	7	7	7	67.8	67.8	67.8	12.814	0	19.405	13857000000	71	27	40	27	61.7	61.7	67.8	0	0	0	3	4	3	6	6	7	0	0	0	115	3.63626	0	6.87076	4.44154	XP_012401139.1	XP_012401139.1
31.4472	31.5364	31.4576	31.9528	32.2915	32.0701	24.3399	25.2018	26.2664	NA	NA	NA	+	DFT2_SALEM	57	50	50	16.9	15.9	15.9	461.28	0	323.31	16296000000	222	10.8	12.7	11.9	11.7	11.7	11.3	0	0	0	35	37	37	34	37	32	0	0	0	4218	3.56935	0	6.83541	4.36499	XP_012406820.1	XP_012406820.1
23.7877	23.9215	23.8998	31.2995	31.4975	31.645	25.2869	24.01	24.7961	NA	NA	NA	+	DFT2_SALEM	27	27	27	34	34	34	79.485	0	190.67	6479400000	103	2.9	3.9	4.1	33.6	32.9	31.7	0	0	0	2	2	2	22	22	24	0	0	0	700	4.21448	0	6.783	4.89709	XP_012402084.1	XP_012402084.1
27.3708	27.0704	27.2243	32.2196	32.2613	32.5056	25.7112	24.7403	26.4943	NA	NA	NA	+	DFT2_SALEM	10	10	10	45	45	45	25.362	0	42.309	11821000000	78	13.2	10	13.2	43.6	45	45	0	0	0	3	2	3	9	10	10	0	0	0	220	3.69052	0	6.68022	4.40914	XP_003769201.1	XP_003769201.1
25.4136	25.2909	26.6835	32.5045	32.5893	32.4596	25.5674	27.5483	24.7736	NA	NA	NA	+	DFT2_SALEM	29	24	24	47.8	41.4	41.4	72.226	0	323.31	13152000000	117	4.7	4.7	4.9	47.6	45.2	45.2	4.9	4.7	4.9	3	3	4	25	26	24	4	3	4	659	2.86488	0	6.55472	3.58976	XP_003773444.1	XP_003773444.1
31.2723	29.9015	29.7621	32.4599	31.5651	32.5858	24.9844	25.9135	26.2397	NA	NA	NA	+	DFT2_SALEM	34	34	29	58.4	58.4	56.6	56.757	0	171.55	15584000000	174	1.8	3.3	5.3	55.7	53.5	58.2	2	2	2	2	3	4	30	25	31	1	1	1	512	3.71064	0	6.49105	4.34293	XP_003755635.1;XP_012398206.1;XP_003761415.1	XP_003755635.1;XP_012398206.1
25.6164	25.2834	25.6312	31.8979	31.9402	31.6125	26.3294	24.3995	25.431	NA	NA	NA	+	DFT2_SALEM	12	12	12	61.6	61.6	61.6	16.95	0	87.232	7671700000	87	5.5	12.3	5.5	56.8	61	61	0	0	0	1	2	1	10	11	10	0	0	0	146	3.46271	0	6.43019	4.10361	XP_012401833.1	XP_012401833.1
26.5752	26.6131	25.6882	32.203	31.4745	31.8019	26.2004	25.3759	24.8987	NA	NA	NA	+	DFT2_SALEM	26	26	26	74.9	74.9	74.9	41.734	0	235.76	8653500000	96	0	0	0	69.7	59.1	67	0	0	0	0	0	0	24	19	20	0	0	0	379	3.88964	0	6.3348	4.4155	XP_003766655.1	XP_003766655.1
25.8404	25.8511	26.2348	31.8455	31.9793	32.2899	25.0644	25.7641	26.4184	NA	NA	NA	+	DFT2_SALEM	17	17	17	34.5	34.5	34.5	54.794	0	106.18	10304000000	105	0	0	0	34.5	34.3	34.3	0	0	0	0	0	0	17	14	14	0	0	0	495	3.96682	0	6.28924	4.4525	XP_003757575.1	XP_003757575.1
29.9717	30.4347	30.3863	32.2612	32.4855	31.9486	25.896	26.0958	25.8477	NA	NA	NA	+	DFT2_SALEM	8	8	8	70.1	70.1	70.1	21.995	0	221.91	15782000000	121	42.8	66	58.8	58.8	58.8	62.9	0	0	0	5	7	6	6	6	7	0	0	0	194	5.46279	0	6.28523	5.35718	XP_012397672.1	XP_012397672.1
29.4269	29.0515	28.7881	31.1352	30.9806	30.7951	24.1287	24.6985	25.2422	NA	NA	NA	+	DFT2_SALEM	35	35	35	56.7	56.7	56.7	85.808	0	148.14	5749700000	113	15.6	12	7.2	45.4	46.8	41.8	0	0	0	9	7	5	26	27	23	0	0	0	765	4.31589	0	6.28053	4.70043	XP_012398934.1	XP_012398934.1
26.2728	26.7614	25.9864	31.9882	31.5079	31.8215	25.7596	26.4825	25.2884	NA	NA	NA	+	DFT2_SALEM	16	16	16	40.5	40.5	40.5	35.954	0	176.9	8185500000	64	0	0	0	38.1	37.2	40.5	0	0	0	0	0	0	13	13	13	0	0	0	328	4.03045	0	5.92899	4.31289	XP_003767019.2	XP_003767019.2
24.5801	25.957	25.1568	31.7159	32.0255	31.6708	25.6353	26.366	25.6666	NA	NA	NA	+	DFT2_SALEM	32	32	32	34	34	34	116.15	0	221.78	7549200000	111	2.7	7.6	2.7	26.6	27.1	29.6	0	0	0	2	6	2	27	26	25	0	0	0	1024	4.63353	0	5.91477	4.68201	XP_012407804.1	XP_012407804.1
32.688	33.9091	34.1084	32.0297	32.7453	32.4428	26.2241	26.9666	26.4071	NA	NA	NA	+	DFT2_SALEM	28	25	24	39.7	38.4	38.4	67.105	0	170.87	47491000000	258	32.6	39.1	36.7	31.2	37	33.3	3.5	3.7	1.4	23	25	23	16	20	19	2	2	1	622	4.36903	0	5.87332	4.50129	XP_012397855.1	XP_012397855.1
26.4299	26.6857	26.4292	31.461	31.4829	31.1581	25.0678	25.813	25.7607	NA	NA	NA	+	DFT2_SALEM	20	19	19	48.6	47.1	47.1	51.038	0	69.616	5860100000	64	8.9	7.6	7.4	36	43.8	29.5	1.5	1.5	3.3	3	3	3	16	18	13	1	1	2	461	4.61402	0	5.82018	4.61175	XP_003762126.1	XP_003762126.1
25.0287	26.002	26.2005	31.7372	32.2901	32.0092	25.4577	25.9968	27.2728	NA	NA	NA	+	DFT2_SALEM	5	5	5	29.6	29.6	29.6	18.311	0	42.035	9824700000	46	0	13.6	6.8	29.6	29.6	29.6	6.8	0	16	0	2	1	5	5	4	1	0	2	162	3.29641	0	5.76969	3.6953	XP_012400404.1;XP_003764185.1	XP_012400404.1;XP_003764185.1
33.2587	33.5462	33.4379	31.9915	31.8828	31.9241	26.3524	26.5251	25.635	NA	NA	NA	+	DFT2_SALEM	57	57	57	57.9	57.9	57.9	100.5	0	323.31	37031000000	316	39.9	52.8	52.1	36	31.6	34.3	0	0	3.1	41	50	50	26	22	24	0	0	1	862	4.51732	0	5.76197	4.52143	XP_003762935.2	XP_003762935.2
25.089	25.7097	26.6709	31.2592	31.4477	31.3619	25.4832	24.8613	26.4386	NA	NA	NA	+	DFT2_SALEM	39	39	36	29.7	29.7	28.7	208.04	0	187.21	5580200000	108	0	0	0	23.2	26.3	21.4	0.4	0.4	0	0	0	0	30	33	27	1	1	0	1886	3.62415	0	5.76192	3.94127	XP_012408641.1	XP_012408641.1
25.8962	25.5016	25.7581	31.8577	32.5113	31.3203	26.2816	25.0914	27.0469	NA	NA	NA	+	DFT2_SALEM	4	4	4	40	40	40	10.907	0	31.834	9805800000	38	15.8	15.8	0	36.8	40	36.8	0	0	0	1	1	0	3	4	3	0	0	0	95	3.0088	0	5.75647	3.45728	XP_012395966.1	XP_012395966.1
30.9289	31.1397	31.1078	31.6988	31.7304	31.6416	26.5296	26.4507	25.1435	NA	NA	NA	+	DFT2_SALEM	50	50	49	42.2	42.2	41.5	191.78	0	323.31	13051000000	211	19.8	28.9	26.4	32.1	33.6	32	0	0	0	20	29	29	34	37	34	0	0	0	1703	3.63428	0	5.64897	3.89531	XP_003771429.1;XP_012405695.1	XP_003771429.1
31.8048	31.9026	31.887	31.4156	31.2499	31.5672	25.0888	26.6821	25.5744	NA	NA	NA	+	DFT2_SALEM	84	84	73	31.6	31.6	29.6	428.99	0	323.31	15382000000	308	20	24.7	24.7	10.7	8.4	13.4	0	0	0	49	59	61	27	23	34	0	0	0	3880	3.51826	0	5.62911	3.80262	XP_012407518.1	XP_012407518.1
26.2734	25.4054	26.6472	30.0161	30.7606	30.2195	23.7061	25.2936	25.136	NA	NA	NA	+	DFT2_SALEM	17	17	17	32.6	32.6	32.6	58.332	0	80.713	2814100000	71	7.8	5.6	10.7	22.3	27.9	23.3	0	0	0	4	3	5	11	15	12	0	0	0	516	3.28156	0	5.62017	3.62204	XP_003772928.1	XP_003772928.1
25.8549	25.5174	26.4232	34.1757	34.6255	33.641	27.2858	28.2494	30.3334	NA	NA	NA	+	DFT2_SALEM	18	18	18	28.8	28.8	28.8	63.002	0	307.61	49664000000	277	0	0	0	22.8	25.8	23.3	7	8.6	8.9	0	0	0	14	16	13	2	3	5	570	2.37243	0	5.52454	2.84284	XP_012406878.1;XP_003772162.1	XP_012406878.1;XP_003772162.1
29.9289	29.9093	30.3846	30.8308	31.1979	30.9904	25.6079	25.3265	25.5304	NA	NA	NA	+	DFT2_SALEM	9	9	9	32.6	32.6	32.6	33.567	0	116.71	7510500000	88	32.6	32.6	32.6	29.3	32.6	28	0	0	0	7	7	9	8	9	6	0	0	0	304	5.6639	0	5.51806	4.8599	XP_003759451.1	XP_003759451.1
29.3567	29.7202	29.7205	31.7946	31.5128	31.8386	24.6512	26.6169	27.3947	NA	NA	NA	+	DFT2_SALEM	27	27	26	35.1	35.1	33.9	74.191	0	170.32	8994500000	137	16.9	18.1	20.5	33	35.1	35.1	0	0	0	8	11	10	23	24	26	0	0	0	663	2.58282	0	5.49441	3.01441	XP_012396366.1	XP_012396366.1
36.2988	36.3001	36.4027	32.4654	32.2207	32.2609	25.3685	28.5498	26.6029	NA	NA	NA	+	DFT2_SALEM	67	67	66	81.9	81.9	81.9	67.872	0	323.31	228050000000	798	66.9	71.1	81.9	49.8	46.8	42.1	1.7	11.5	4.2	55	56	63	25	25	23	1	5	2	592	2.38231	0	5.47531	2.83826	XP_003767289.1	XP_003767289.1
29.7907	30.2743	30.0712	31.9029	31.9623	32.1191	27.223	26.4765	25.8789	NA	NA	NA	+	DFT2_SALEM	23	23	4	32.3	32.3	7.4	90.825	0	277.19	12188000000	146	16.6	14.3	14.4	27	29	28	0	3.1	0	11	10	11	20	20	20	0	2	0	796	3.80579	0	5.46864	3.92268	XP_012400277.1	XP_012400277.1
30.2408	30.4104	30.1847	30.6918	30.4274	31.0655	24.3872	26.1253	25.317	NA	NA	NA	+	DFT2_SALEM	10	10	10	38.9	38.9	38.9	23.493	0	137.29	7134400000	71	29.4	37.9	37.9	29.4	29.4	29.9	0	0	0	7	8	7	6	6	7	0	0	0	211	3.28134	0	5.45174	3.55118	XP_012396406.1	XP_012396406.1
24.0062	24.4124	24.701	32.0352	30.0903	31.8577	25.7853	26.1369	25.8287	NA	NA	NA	+	DFT2_SALEM	19	19	19	22.1	22.1	22.1	94.526	0	309	7091200000	85	2.1	3	3.5	22.1	21.8	21.7	0	0	0	2	2	2	18	14	16	0	0	0	839	2.99413	0	5.41078	3.31822	XP_012396633.1	XP_012396633.1
28.3775	28.6395	27.9027	31.1767	30.8133	31.173	25.0244	25.5155	26.3959	NA	NA	NA	+	DFT2_SALEM	17	17	17	19.2	19.2	19.2	129.95	0	129.92	5898600000	71	7	7.7	4.6	17.7	12.3	12.3	1	0	2.6	7	7	4	16	12	12	1	0	2	1252	3.68311	0	5.40906	3.81218	XP_012398551.1	XP_012398551.1
31.2798	31.3612	31.1698	30.9459	31.3158	31.1218	26.237	24.7156	26.2707	NA	NA	NA	+	DFT2_SALEM	8	8	8	9.8	9.8	9.8	100.85	0	48.594	11347000000	86	5.9	6.7	9.8	8.7	8	7.1	0	0	0	6	6	8	7	6	6	0	0	0	927	3.29731	0	5.38674	3.53502	XP_012404576.1	XP_012404576.1
30.3226	30.2133	30.3984	31.5708	30.9938	31.0127	25.1589	25.491	26.8072	NA	NA	NA	+	DFT2_SALEM	7	7	7	80	80	80	13.633	0	55.132	9438600000	64	60.8	60.8	60.8	80	78.3	70	0	0	0	5	5	5	7	6	5	0	0	0	120	3.24912	0	5.3734	3.49443	XP_012408974.1	XP_012408974.1
25.7515	25.9618	25.9278	31.8899	31.4653	31.7703	27.1746	25.5623	26.2998	NA	NA	NA	+	DFT2_SALEM	33	33	33	45.1	45.1	45.1	94.084	0	177.27	7729600000	122	0	0	0	37.2	35	41.7	8.1	3.5	4.1	0	0	0	28	25	27	6	3	3	869	3.42737	0	5.36293	3.61667	XP_012395758.1;XP_003759613.1;XP_003759612.1;XP_012396630.1	XP_012395758.1
24.6736	26.2121	25.1773	31.5432	30.9664	30.9516	25.1442	25.7935	26.4946	NA	NA	NA	+	DFT2_SALEM	22	22	22	28.3	28.3	28.3	123.04	0	82.236	8262100000	30	1.6	0	0	7.3	18.6	22	0	0	0	1	0	0	4	13	17	0	0	0	1096	3.59463	0	5.34299	3.72111	XP_003764122.1;XP_003772067.2	XP_003764122.1
31.5116	31.4677	31.5454	30.974	30.8656	31.292	25.7634	25.4777	25.8673	NA	NA	NA	+	DFT2_SALEM	66	66	56	48.7	48.7	42	200.11	0	323.31	12264000000	262	26.6	33.9	34	27.9	26.3	32.2	0	0	0	33	45	44	33	29	39	0	0	0	1769	5.18285	0	5.34109	4.55322	XP_003766287.1	XP_003766287.1
25.347	24.9078	25.2531	30.1106	30.84	30.3897	24.9921	25.7423	24.7042	NA	NA	NA	+	DFT2_SALEM	4	4	4	30.2	30.2	30.2	20.36	0	59.048	3473700000	42	0	7.3	0	30.2	28.1	28.1	0	0	0	0	1	0	4	3	3	0	0	0	192	3.83575	0	5.30053	3.85394	XP_012406094.1	XP_012406094.1
29.323	29.6388	29.999	33.5051	33.4827	33.5156	28.75	28.4085	27.5477	NA	NA	NA	+	DFT2_SALEM	23	23	21	49.4	49.4	46.8	41.715	0	323.31	30648000000	194	22.4	31.6	37.9	49.4	49.4	48.6	24.7	18.1	10.2	8	10	12	20	22	20	6	5	3	393	3.90619	0	5.26574	3.87803	XP_012397240.1	XP_012397240.1
28.6961	27.3009	28.1398	33.7539	33.5456	33.6597	26.9191	28.5622	29.7111	NA	NA	NA	+	DFT2_SALEM	112	112	101	48.6	48.6	46.1	305.08	0	323.31	30384000000	463	10	4.8	5.1	43.2	39.7	41.1	2.4	5.9	7.1	18	9	10	93	88	89	6	14	16	2667	2.53145	0	5.25562	2.8998	XP_003769015.1	XP_003769015.1
29.7248	29.7736	29.6436	30.7359	30.838	30.7783	26.6883	24.4553	25.4577	NA	NA	NA	+	DFT2_SALEM	21	21	19	40.7	40.7	39.3	73.39	0	136.21	6357300000	103	14.6	23.3	18.8	31.3	34.4	28.4	0	0	0	8	11	10	16	19	16	0	0	0	649	2.90324	0	5.25028	3.18895	XP_003758222.1	XP_003758222.1
31.7073	31.5502	31.5016	31.8766	31.1522	31.8409	26.8792	26.6253	25.6513	NA	NA	NA	+	DFT2_SALEM	13	13	13	58.6	58.6	58.6	32.382	0	209.59	14788000000	117	50.2	49.8	50.2	53.2	47.1	52.5	0	0	0	10	9	10	10	9	11	0	0	0	295	3.53611	0	5.23799	3.63176	XP_003768966.1	XP_003768966.1
31.134	31.1136	31.2271	30.6838	30.9893	31.2616	26.1287	25.4933	25.7306	NA	NA	NA	+	DFT2_SALEM	39	26	25	35.7	28.1	27.6	146.03	0	323.31	11308000000	165	27.1	32.5	29.9	23.6	30.6	27.4	4.5	4.5	4.3	26	33	31	23	28	25	7	5	6	1279	4.50266	0	5.19402	4.15708	XP_012402047.1	XP_012402047.1
25.7124	24.8624	26.7814	30.5692	30.3837	30.8749	24.8282	25.6041	25.8918	NA	NA	NA	+	DFT2_SALEM	8	8	8	7.3	7.3	7.3	206.75	0	61.887	8685200000	28	1.3	0.6	0.6	6.4	4.9	4.7	0.6	0.6	0	2	1	1	7	5	6	1	1	0	1881	3.91964	0	5.16789	3.8325	XP_012401853.1	XP_012401853.1
29.4234	28.9222	29.0858	30.696	31.5854	30.7864	25.5069	26.3585	25.7519	NA	NA	NA	+	DFT2_SALEM	27	27	27	45	45	45	83.932	0	169.4	6334400000	99	12.3	14.5	14.4	31.7	40.2	34.3	0	4.4	0	6	8	7	17	23	18	0	2	0	758	3.76843	0	5.15015	3.7337	XP_012407652.1	XP_012407652.1
30.0956	30.513	30.4485	30.8812	30.7944	31.4592	25.6109	25.9041	26.2234	NA	NA	NA	+	DFT2_SALEM	27	27	27	30.8	30.8	30.8	116.6	0	103.67	8512600000	160	17.8	25.4	24.2	22.6	22.8	28.2	0	0	3	16	18	18	18	17	21	0	0	2	1014	4.32311	0	5.13215	4.02981	XP_012404791.1	XP_012404791.1
25.4044	26.2446	25.9106	30.3156	30.6077	30.4259	24.7077	24.3324	27.0511	NA	NA	NA	+	DFT2_SALEM	14	14	14	41.7	41.7	41.7	41.122	0	32.61	3031900000	42	0	0	0	36.6	37.4	34.3	0	0	0	0	0	0	11	13	11	0	0	0	350	2.39742	0	5.08601	2.74197	XP_012408652.1	XP_012408652.1
26.342	26.1395	25.2489	33.2207	33.186	33.8319	28.2852	27.6891	29.1981	NA	NA	NA	+	DFT2_SALEM	42	42	42	57.8	57.8	57.8	106.03	0	323.31	26003000000	205	0	0	0	51.2	49.7	56.6	14	9.8	18.2	0	0	0	34	32	38	6	4	8	940	3.30419	0	5.02206	3.37874	XP_012403190.1	XP_012403190.1
25.3847	25.6519	25.0357	31.4763	30.1738	30.7215	25.826	25.7931	25.6879	NA	NA	NA	+	DFT2_SALEM	11	11	11	34.4	34.4	34.4	64.821	0	104.41	4414800000	41	0	0	0	30.6	26.7	27.9	0	0	0	0	0	0	10	8	8	0	0	0	569	3.72304	0	5.02154	3.63913	XP_003772822.1	XP_003772822.1
25.0777	26.3919	25.8021	31.0016	30.8507	30.8415	26.2891	26.222	25.1523	NA	NA	NA	+	DFT2_SALEM	10	10	10	16.8	16.8	16.8	96.379	0	84.434	4499500000	40	0	0	0	15.8	12.2	11.2	0	0	0	0	0	0	9	7	6	0	0	0	950	3.75537	0	5.01009	3.65197	XP_003772556.1	XP_003772556.1
26.1987	28.6802	28.658	30.8479	30.692	30.8369	26.0975	26.5402	24.8567	NA	NA	NA	+	DFT2_SALEM	22	3	3	53.1	9.3	9.3	51.29	0	67.639	4545700000	27	31.2	30.8	29.6	53.1	51.1	51.1	0	9.1	3.5	11	11	12	22	21	21	0	3	1	452	3.21574	0	4.96081	3.2932	XP_012400278.1	XP_012400278.1
26.4871	27.286	26.7214	31.6522	31.3702	32.4442	27.5119	25.9376	27.1693	NA	NA	NA	+	DFT2_SALEM	42	42	42	29.2	29.2	29.2	226.31	0	272.77	8506200000	123	0	0	0	23.6	21.4	26.7	0.5	0	1.7	0	0	0	35	29	35	1	0	4	2085	2.99637	0	4.94926	3.14026	XP_012402809.1	XP_012402809.1
30.1709	29.746	30.0605	30.7686	30.7857	31.3111	24.8038	26.2119	27.1562	NA	NA	NA	+	DFT2_SALEM	3	3	3	20.8	20.8	20.8	25.803	0	55.974	7039200000	48	20.8	20.8	20.8	20.8	20.8	20.8	0	0	0	3	3	3	3	3	3	0	0	0	240	2.6439	0	4.89781	2.87047	XP_003755400.1	XP_003755400.1
29.9747	29.787	29.6742	30.9299	31.2636	30.735	26.1746	26.3865	25.927	NA	NA	NA	+	DFT2_SALEM	14	14	14	48.7	48.7	48.7	39.12	0	153.61	6671300000	84	39.9	43.3	36.8	42.8	39.9	46.5	7.1	5.9	7.1	8	9	9	9	8	11	1	1	1	353	4.72165	0	4.81345	3.99918	XP_003758412.1;XP_012397462.1	XP_003758412.1
33.3193	33.4351	33.4682	32.2616	32.1616	32.0422	26.5377	25.9553	29.7625	NA	NA	NA	+	DFT2_SALEM	43	41	41	61.4	59.1	59.1	77.932	0	323.31	42779000000	301	49.5	57.8	59.7	47.1	48.6	42.8	3.5	3.4	4.6	32	39	38	25	25	22	3	3	4	677	1.79048	0.00108029	4.73666	2.16711	XP_003759490.1	XP_003759490.1
28.8145	28.6538	28.7545	33.9988	33.7821	33.6919	28.4982	28.6232	30.1829	NA	NA	NA	+	DFT2_SALEM	26	26	26	43.6	43.6	43.6	70.971	0	274.36	33699000000	205	16.8	9.2	14.4	42.3	42.3	43.1	15.7	11.4	17.9	7	6	7	24	25	24	8	7	8	638	2.99686	0	4.72284	3.04788	XP_012400395.1	XP_012400395.1
32.9707	32.6856	32.9995	32.2171	31.62	31.8934	27.7943	28.2263	25.667	NA	NA	NA	+	DFT2_SALEM	227	227	224	42.1	42.1	41.7	824.02	0	323.31	28346000000	623	26.5	25.7	29.4	18.3	11.8	14.7	1.1	1.3	0.1	134	131	153	79	55	69	6	7	1	7107	2.35207	0.00037276	4.68097	2.58671	XP_012404115.1	XP_012404115.1
26.6805	24.7383	25.4659	30.2379	29.9697	30.4744	24.4838	26.0996	26.0793	NA	NA	NA	+	DFT2_SALEM	12	12	12	34.1	34.1	34.1	47.43	0	50.958	2947700000	44	0	0	0	34.1	28	34.1	0	0	0	0	0	0	11	10	12	0	0	0	425	2.96361	0	4.67305	3.00566	XP_012399331.1	XP_012399331.1
30.5414	30.4181	30.5756	30.341	30.2721	30.3777	25.8493	25.389	25.8215	NA	NA	NA	+	DFT2_SALEM	29	29	29	31.9	31.9	31.9	151.87	0	211.51	6391500000	128	16.5	20.1	21.9	16.9	22.6	20.8	0	0	1.4	16	19	18	13	18	16	0	0	1	1360	5.16252	0	4.64365	4.03018	XP_012395360.1	XP_012395360.1
28.786	28.8076	29.0455	31.7635	31.7498	31.9666	26.8051	27.0629	27.6996	NA	NA	NA	+	DFT2_SALEM	8	8	8	73.9	73.9	73.9	17.828	0	122.53	8937500000	91	52.2	57.8	57.8	73.9	57.8	73.9	9.9	18.6	24.2	6	7	7	8	7	8	2	2	3	161	4.1404	0	4.63745	3.63751	XP_003760402.1	XP_003760402.1
25.504	28.9004	29.245	30.5868	30.2093	29.7852	26.3922	24.9686	25.3171	NA	NA	NA	+	DFT2_SALEM	11	11	11	54.5	54.5	54.5	40.607	0	105.73	4125700000	36	0	31.2	21.4	44.7	30.1	15.2	0	0	0	0	7	4	8	5	3	0	0	0	369	3.16707	0	4.63449	3.11668	XP_003755850.1	XP_003755850.1
31.0306	31.1921	31.6312	31.6885	31.6059	31.4543	25.0343	28.2283	27.6315	NA	NA	NA	+	DFT2_SALEM	22	22	19	79.2	79.2	66.3	35.148	0	316.53	13527000000	146	49.4	74.4	68.9	58.3	68.9	66	3.8	13.1	13.1	10	19	18	13	14	14	1	2	2	312	2.03073	0.000556818	4.61823	2.32908	XP_003756695.2	XP_003756695.2
24.8097	25.7726	25.6419	30.9266	30.404	30.4449	25.4461	26.1159	26.4928	NA	NA	NA	+	DFT2_SALEM	13	11	11	48.6	46.8	46.8	25.609	0	177.92	3237000000	37	0	0	0	46.8	46.4	32.9	18	6.8	6.8	0	0	0	11	9	8	2	1	1	222	3.70799	0	4.57355	3.3902	XP_003763206.1	XP_003763206.1
30.4619	30.3914	30.4875	30.9481	32.0725	31.2363	27.3323	25.4595	27.8749	NA	NA	NA	+	DFT2_SALEM	15	15	15	33.1	33.1	33.1	55.482	0	42.91	9958900000	91	20.3	25.4	15.4	27.8	31.2	30.8	10.1	3.2	8.1	7	9	6	10	14	11	3	1	3	507	2.30819	0.000342105	4.53004	2.50887	XP_003770857.1	XP_003770857.1
26.4479	26.5302	25.9693	32.787	32.4123	33.1122	28.4375	28.1329	28.1811	NA	NA	NA	+	DFT2_SALEM	17	17	17	60	60	60	33.094	0	187.15	17873000000	153	8.3	8.3	8.3	60	57.3	57.3	19.7	19.3	8.3	2	2	2	16	14	15	4	5	2	300	4.45451	0	4.52004	3.6952	XP_003770714.1	XP_003770714.1
25.4263	26.3417	25.8616	30.0137	30.5385	29.6229	25.3053	25.0485	26.268	NA	NA	NA	+	DFT2_SALEM	13	13	12	34.7	34.7	32.5	37.133	0	46.211	2582400000	46	14.6	7.7	7.7	31.6	34.7	18.3	6.2	5.3	4.6	4	2	2	11	11	7	2	2	1	323	3.23382	0	4.51779	3.10241	XP_012404860.1	XP_012404860.1
26.8363	25.8468	25.8334	30.4259	30.0081	30.0719	24.8201	25.8628	26.4084	NA	NA	NA	+	DFT2_SALEM	19	19	19	20	20	20	141.06	0	74.8	2833900000	52	4.3	5.2	3.3	18.2	12.2	16.3	0	0	0	4	4	2	17	13	15	0	0	0	1267	3.11844	0	4.47153	3.01372	XP_003755441.2;XP_003755468.2	XP_003755441.2
25.4044	25.0915	24.9602	29.6798	29.6092	29.7305	25.2985	24.9453	25.3996	NA	NA	NA	+	DFT2_SALEM	23	23	23	10.8	10.8	10.8	398.18	0	98.47	1937900000	55	1.2	0.8	0.8	7.9	6.7	6.9	1	0.8	0.8	3	2	2	17	16	15	3	2	2	3518	5.21103	0	4.4587	3.90389	XP_012403396.1	XP_012403396.1
32.5435	32.4327	32.4006	31.5403	31.5564	31.4177	27.181	27.0127	27.0916	NA	NA	NA	+	DFT2_SALEM	53	53	50	54.3	54.3	51.9	136.65	0	323.31	21067000000	291	41.1	49.8	45.6	38.6	37.4	35.6	4.5	3.4	4.6	36	44	35	30	32	29	4	3	4	1218	6.53692	0	4.40971	4.13889	XP_012400154.1;XP_003763889.1	XP_012400154.1;XP_003763889.1
24.9229	25.1705	25.5001	29.5261	29.588	29.328	26.1334	24.7967	24.348	NA	NA	NA	+	DFT2_SALEM	12	12	12	48	48	48	49.162	0	139.94	1518700000	32	0	0	0	35.5	29.5	37.1	0	0	0	0	0	0	9	8	9	0	0	0	448	2.89811	0	4.38804	2.84583	XP_003767433.1;XP_012403091.1	XP_003767433.1;XP_012403091.1
29.3556	29.4282	29.5237	29.8947	30.4395	29.9313	25.5367	26.2462	25.3346	NA	NA	NA	+	DFT2_SALEM	8	8	8	27.5	27.5	27.5	56.335	0	102.65	4129000000	49	25.7	27.5	17.1	25.5	22.7	24.7	0	0	0	7	8	5	6	6	6	0	0	0	510	3.74354	0	4.38265	3.30124	XP_003771163.1	XP_003771163.1
30.2794	30.1143	29.9661	29.7189	28.8661	29.7396	24.2424	25.3944	25.6175	NA	NA	NA	+	DFT2_SALEM	42	42	42	33.1	33.1	33.1	197.77	0	225.86	4340200000	102	17	18.5	15.9	14	8.4	14.7	0	0.6	1.1	21	22	20	15	9	16	0	1	1	1776	2.97337	0	4.35679	2.87734	XP_012404735.1	XP_012404735.1
30.8353	30.6304	30.2494	31.3088	27.6385	31.4854	25.5017	25.9733	25.9576	NA	NA	NA	+	DFT2_SALEM	30	28	28	25.6	23.8	23.8	170.6	0	323.31	8753900000	123	18.8	15.9	12.6	14.1	5.6	19.2	0	4.3	4.2	21	16	15	16	5	22	0	4	5	1693	1.57615	0.00123017	4.33341	1.91455	XP_003769752.1	XP_003769752.1
26.2882	26.5488	26.019	31.3283	32.8642	32.6134	27.0352	28.0401	28.7507	NA	NA	NA	+	DFT2_SALEM	31	31	1	68.9	68.9	5	40.47	0	323.31	11966000000	121	0	0	0	59.5	68.9	63.1	6.6	17.1	24.5	0	0	0	18	29	23	2	5	6	363	2.48497	0.000363636	4.32662	2.56251	XP_012400691.1;XP_012400692.1	XP_012400691.1;XP_012400692.1
29.787	29.5019	29.7918	29.6516	29.4166	29.8368	25.1744	25.1933	25.6237	NA	NA	NA	+	DFT2_SALEM	6	6	6	21.2	21.2	21.2	44.204	0	80.146	3989500000	51	16.8	21	21	21.2	15.2	21	7	0	7	4	5	5	6	4	5	1	0	1	400	4.64332	0	4.3045	3.61561	XP_012401951.1	XP_012401951.1
25.6696	30.8252	25.6842	31.2426	30.6671	30.2128	26.9748	26.004	26.2587	NA	NA	NA	+	DFT2_SALEM	82	1	1	87.9	4	4	75.948	0	80.66	8620400000	28	82.3	85.6	85.6	83.3	84.2	83.5	79.5	77.8	79.2	70	73	74	67	69	71	58	57	56	672	3.30314	0	4.295	3.03273	XP_003759232.1	XP_003759232.1
25.8708	25.4689	26.3099	30.7426	30.994	31.0394	26.6177	26.3455	26.9376	NA	NA	NA	+	DFT2_SALEM	4	4	4	1.7	1.7	1.7	427.77	0.0041073	1.9019	13243000000	14	1.1	1.3	0.3	1.1	1.1	1.1	0.2	0	0	2	3	1	2	2	2	1	0	0	3738	4.60346	0	4.29177	3.59322	XP_012401732.1	XP_012401732.1
25.6803	26.5343	26.1642	31.1903	30.8814	31.0777	26.4315	27.1827	26.6893	NA	NA	NA	+	DFT2_SALEM	28	28	28	35	35	35	139.12	0	214.18	4371300000	72	1.4	0	0	27.9	23.3	22.4	0	0	0	1	0	0	22	20	17	0	0	0	1217	4.2501	0	4.28197	3.45843	XP_012395596.1	XP_012395596.1
26.7246	26.8057	27.3359	30.9258	30.7027	30.7632	26.8441	25.7858	26.9526	NA	NA	NA	+	DFT2_SALEM	20	20	20	41.5	41.5	41.5	74.433	0	115.47	4490600000	78	5.3	8.7	22.5	30.7	30.6	37.9	8.6	5.3	10.9	3	5	9	13	12	17	3	2	4	641	3.45542	0	4.26974	3.0983	XP_003764675.1	XP_003764675.1
27.0339	24.8331	24.5804	29.3358	28.952	29.2077	25.4109	24.0881	25.2348	NA	NA	NA	+	DFT2_SALEM	14	14	14	39.7	39.7	39.7	52.051	0	65.525	1304700000	33	0	0	0	29.5	21.8	39.1	3.7	0	0	0	0	0	9	6	11	1	0	0	458	3.23305	0	4.25392	2.97525	XP_012403012.1;XP_003767321.1;XP_012403013.1	XP_012403012.1;XP_003767321.1;XP_012403013.1
25.7263	26.1185	25.6441	30.7748	31.409	31.1759	25.797	25.3992	29.5205	NA	NA	NA	+	DFT2_SALEM	53	5	4	85.3	13	13	33.046	0	117.4	6707200000	32	69.8	68.1	66.3	73.3	73	70.2	77.2	79.3	79.3	32	36	32	27	30	27	33	36	38	285	1.47425	0.00194652	4.21433	1.81222	XP_003768071.1	XP_003768071.1
26.505	25.0446	25.2171	30.2546	29.1963	30.4572	26.8141	26.2537	24.2005	NA	NA	NA	+	DFT2_SALEM	20	20	19	41.1	41.1	39.9	64.068	0	59.529	2661600000	54	0	1.2	1.2	31.7	30.3	28.8	3.5	1.2	2.1	0	1	1	16	15	14	2	1	1	577	2.04988	0.00115026	4.21329	2.23467	XP_012398466.1;XP_012398465.1;XP_012398464.1	XP_012398466.1;XP_012398465.1;XP_012398464.1
25.6273	24.1089	24.5708	29.9951	28.1853	29.9542	25.8841	25.187	24.4264	NA	NA	NA	+	DFT2_SALEM	17	14	14	34	30.3	30.3	85.212	0	75.181	1777900000	37	1.2	2.6	1.2	21.3	19.6	25	6	3.8	1.2	1	2	1	11	11	13	4	3	1	780	2.34868	0.000320988	4.21239	2.43471	XP_012407246.1;XP_012407245.1	XP_012407246.1;XP_012407245.1
30.278	30.3162	30.3028	30.0041	30.1917	30.3504	26.6298	25.2127	26.2324	NA	NA	NA	+	DFT2_SALEM	22	22	20	28.8	28.8	27.7	91.413	0	289.34	6399400000	109	9.4	19.4	25.3	16.6	15.6	19.4	1.1	1.1	1.1	12	15	16	10	10	12	2	1	2	831	3.17901	0	4.15709	2.8995	XP_012399585.1	XP_012399585.1
30.8824	30.851	30.761	29.5444	30.1487	29.9028	25.4384	25.9588	25.7531	NA	NA	NA	+	DFT2_SALEM	21	21	18	46.4	46.4	44.8	49.146	0	272.84	7791400000	97	39	36.8	42.4	25.1	27.1	27.1	2.2	2.2	2.2	15	12	15	7	8	8	1	1	1	446	4.24272	0	4.14849	3.36811	XP_012409031.1	XP_012409031.1
32.8755	33.3407	32.9018	31.9767	31.9907	31.8993	28.3707	26.551	28.5201	NA	NA	NA	+	DFT2_SALEM	33	33	33	37.9	37.9	37.9	97.978	0	287.95	32283000000	288	25.8	35.1	27.9	23.8	24.2	24.2	9.8	1.6	6	23	30	23	22	22	20	6	2	4	895	2.54823	0.000352542	4.14166	2.53533	XP_003762298.1	XP_003762298.1
29.6156	29.3129	29.4267	29.2105	28.9553	28.9646	24.6432	25.078	25.0745	NA	NA	NA	+	DFT2_SALEM	12	12	12	27.1	27.1	27.1	68.222	0	126.38	2963200000	47	14.6	18.6	18.3	19.4	14.3	12.1	0	0	0	5	8	7	8	6	5	0	0	0	602	4.79403	0	4.11154	3.52383	XP_012402065.1	XP_012402065.1
25.3085	25.0082	25.8929	29.8581	29.7173	30.0786	26.0026	26.6855	24.7389	NA	NA	NA	+	DFT2_SALEM	12	2	2	45.7	7	7	25.631	0	30.935	2074500000	12	38.3	38.7	38.7	45.7	45.7	45.7	38.7	38.7	38.7	8	8	8	11	11	11	9	9	8	230	2.66594	0.000367491	4.07569	2.57986	XP_012397129.1	XP_012397129.1
29.3311	30.0005	29.9222	30.2323	30.4929	29.612	25.1054	26.2691	26.7435	NA	NA	NA	+	DFT2_SALEM	4	4	4	55.3	55.3	55.3	10.518	0	209.17	4576100000	38	55.3	48.9	55.3	55.3	55.3	52.1	0	0	0	4	3	4	4	4	3	0	0	0	94	2.74415	0.000379562	4.07304	2.62381	XP_012403573.1;XP_012403572.1	XP_012403573.1;XP_012403572.1
32.4233	32.5902	32.423	31.005	30.2389	29.9255	25.6739	25.8571	27.4642	NA	NA	NA	+	DFT2_SALEM	6	6	6	62.6	62.6	62.6	18.827	0	116.54	19467000000	86	54.6	62.6	62.6	41.7	52.1	52.1	0	19.6	19.6	5	6	6	3	5	5	0	1	1	163	2.46735	0.000326019	4.05805	2.4552	XP_003755873.1	XP_003755873.1
26.0316	26.4298	25.604	29.3591	28.9101	29.125	25.7157	24.0345	25.5147	NA	NA	NA	+	DFT2_SALEM	11	10	10	70.5	65.3	65.3	19.487	0	29.271	1286900000	25	0	0	0	61.9	62.5	52.8	0	0	0	0	0	0	9	8	9	0	0	0	176	2.75191	0.000378182	4.04313	2.61574	XP_012404775.1	XP_012404775.1
30.7978	30.2597	30.4103	31.402	29.6978	31.1544	27.0026	25.8868	27.379	NA	NA	NA	+	DFT2_SALEM	14	14	14	12.6	12.6	12.6	160.24	0	160.15	9346900000	121	7.8	7.1	8	10.4	6.4	11.9	2.3	1.4	2.3	10	9	9	12	7	13	3	2	3	1668	2.34247	0.000564841	3.9953	2.35678	XP_003765783.1	XP_003765783.1
27.035	23.5392	24.8984	30.4094	30.351	30.2476	26.9849	26.0899	25.9644	NA	NA	NA	+	DFT2_SALEM	14	14	14	59.2	59.2	59.2	29.8	0	108.56	3066500000	37	0	0	0	58.8	55.8	51.7	0	0	0	0	0	0	12	11	10	0	0	0	267	3.59827	0	3.98965	3.0116	XP_003762924.1	XP_003762924.1
24.9457	26.2142	25.9541	30.0869	29.3042	30.1257	26.4402	24.3749	26.7575	NA	NA	NA	+	DFT2_SALEM	5	5	5	48.5	48.5	48.5	19.071	0	45.8	2017100000	18	0	0	0	48.5	24.6	48.5	0	0	0	0	0	0	5	3	5	0	0	0	167	2.13094	0.00114139	3.98139	2.21995	XP_003766784.1	XP_003766784.1
30.8149	30.9062	30.6105	31.4096	29.5504	30.7359	28.7466	25.8749	25.1423	NA	NA	NA	+	DFT2_SALEM	34	34	34	34.8	34.8	34.8	168.47	0	291.71	8580700000	138	16.9	17	12.6	20.1	6.9	17	4.6	0	0.8	17	18	12	21	8	16	5	0	1	1704	1.50015	0.00232461	3.97736	1.78614	XP_003765782.2	XP_003765782.2
26.1563	26.3538	25.4062	28.7588	28.6599	28.7086	24.5333	24.0806	25.5851	NA	NA	NA	+	DFT2_SALEM	5	5	5	23.3	23.3	23.3	24.982	0	26.6	1125200000	24	6.5	6.5	6.5	23.3	23.3	23.3	0	6.5	6.5	1	1	1	5	4	4	0	1	1	215	3.05585	0	3.97615	2.74869	XP_003759265.1	XP_003759265.1
25.6253	25.181	24.9179	29.9481	29.0679	28.7007	25.9942	25.4384	24.4314	NA	NA	NA	+	DFT2_SALEM	5	5	5	37.7	37.7	37.7	18.562	0	15.205	1406300000	15	0	20.4	0	19.8	28.4	37.7	0	0	0	0	2	0	3	4	4	0	0	0	162	2.59176	0.00033657	3.95094	2.48747	XP_012399376.1	XP_012399376.1
24.3558	25.6762	26.4395	28.7958	28.7685	28.8298	23.4101	25.2085	25.9338	NA	NA	NA	+	DFT2_SALEM	29	4	4	63.7	11.2	11.2	42.668	0	49.289	1463200000	17	0	0	0	11.7	11.2	11.2	58.1	55.2	34.1	0	0	0	3	3	4	26	19	11	375	2.20394	0.00117772	3.94724	2.2551	XP_012399404.1;XP_012399401.1;XP_012399403.1;XP_012399402.1	XP_012399404.1;XP_012399401.1;XP_012399403.1;XP_012399402.1
30.8322	31.2697	30.9595	30.1311	30.007	30.1388	25.4604	26.2213	26.7649	NA	NA	NA	+	DFT2_SALEM	13	13	6	29.3	29.3	20.7	51.506	0	106.76	7095200000	87	23.6	27	16.5	8.6	6.5	6.3	3	0	0	10	10	8	5	4	3	1	0	0	474	3.30957	0	3.94346	2.85615	XP_003762017.1;XP_012409532.1;XP_003759826.1	XP_003762017.1
29.241	29.5463	29.52	29.5067	29.4873	29.7024	25.715	24.495	26.6674	NA	NA	NA	+	DFT2_SALEM	16	11	11	46	39	39	53.062	0	204.62	3208000000	48	24	27.8	34.8	37	35.2	32.2	5.3	7	5.3	8	9	11	13	11	11	3	5	3	454	2.47073	0.000312312	3.93968	2.41334	XP_012405380.1;XP_012405387.1	XP_012405380.1;XP_012405387.1
29.5882	29.8768	29.4725	29.1576	28.5035	29.0658	24.5743	25.1953	25.1512	NA	NA	NA	+	DFT2_SALEM	18	18	18	62.9	62.9	62.9	38.167	0	113.77	3139800000	60	37.4	34.5	28.7	33.9	22.9	32.2	0	0	0	11	10	7	9	6	8	0	0	0	345	3.79113	0	3.93535	3.06001	XP_012398736.1	XP_012398736.1
29.875	29.8916	29.0852	29.6949	29.6331	29.4029	25.6797	24.156	27.0923	NA	NA	NA	+	DFT2_SALEM	14	14	14	21.7	21.7	21.7	112.6	0	126.55	5990000000	30	10.8	6.6	12.6	8.1	4.8	6.3	1.2	1.2	1.2	6	6	9	5	3	4	1	1	1	975	2.00358	0.00104965	3.93426	2.12378	XP_012400923.1	XP_012400923.1
26.1898	28.0551	27.8045	30.318	30.9268	30.0665	26.7033	25.6092	27.2114	NA	NA	NA	+	DFT2_SALEM	5	5	5	37.2	37.2	37.2	11.994	0	113.66	4598800000	40	7.1	28.3	28.3	37.2	37.2	37.2	28.3	20.4	21.2	1	3	3	5	5	5	2	1	2	113	2.73043	0.000359862	3.92914	2.55585	XP_003768824.1	XP_003768824.1
26.5546	25.2719	25.7168	29.5401	29.6662	30.3406	24.4678	25.947	27.3562	NA	NA	NA	+	DFT2_SALEM	31	28	28	19.4	18.6	18.6	241.84	0	87.792	2271400000	55	0	0	0	10	11.8	16.3	0	0	3	0	0	0	16	19	25	0	0	4	2219	1.96942	0.00102069	3.92532	2.09898	XP_012398857.1	XP_012398857.1
24.3523	24.8438	26.2962	30.3616	29.5698	29.696	24.7093	26.4639	26.6816	NA	NA	NA	+	DFT2_SALEM	5	5	5	22.6	22.6	22.6	24.522	0	17.945	2050600000	23	0	0	0	18.9	18.4	22.2	0	0	0	0	0	0	4	3	4	0	0	0	212	2.37046	0.000563218	3.92419	2.34857	XP_012398257.1	XP_012398257.1
26.6855	26.1962	24.006	29.3655	29.4901	29.0133	26.1539	24.2386	25.707	NA	NA	NA	+	DFT2_SALEM	3	3	3	45.1	45.1	45.1	20.445	0	22.3	1930900000	34	9.2	9.2	9.2	45.1	45.1	45.1	9.2	9.2	9.2	1	1	1	3	3	3	1	1	1	195	2.55978	0.000327044	3.92317	2.45832	XP_012400086.1	XP_012400086.1
24.927	25.2193	24.2993	30.7694	29.6422	29.5494	25.9547	25.6588	26.607	NA	NA	NA	+	DFT2_SALEM	26	26	26	28.8	28.8	28.8	139.94	0	151.23	2418900000	47	0	0	0	23.6	10.8	13.8	0	0	0	0	0	0	22	8	11	0	0	0	1282	2.90309	0.000380952	3.9135	2.64094	XP_012395076.1	XP_012395076.1
31.2969	31.5864	31.422	32.889	32.8925	33.165	28.1802	28.9905	30.0398	NA	NA	NA	+	DFT2_SALEM	39	37	37	42.8	41.3	41.3	154.71	0	323.31	26586000000	266	22.3	21	19.6	25.2	26.1	23.8	8.6	14.8	18.8	19	19	17	24	23	24	6	11	13	1423	2.69702	0.000351351	3.91204	2.53039	XP_012399189.1	XP_012399189.1
32.9419	32.816	32.8591	30.5249	30.3513	30.3337	27.0303	26.1986	26.2553	NA	NA	NA	+	DFT2_SALEM	47	47	47	60.1	60.1	60.1	86.933	0	323.31	21622000000	209	52.8	52	57.3	27	25.6	22.8	0	0	0	40	38	41	14	14	13	0	0	0	784	3.84605	0	3.90859	3.06527	XP_012405823.1;XP_012405817.1;XP_012405811.1	XP_012405823.1;XP_012405817.1;XP_012405811.1
31.0464	31.1701	31.0195	29.5976	29.8759	29.6608	26.146	26.2729	25.0064	NA	NA	NA	+	DFT2_SALEM	8	1	1	11.1	3.1	3.1	57.086	0.00043221	3.1403	8163000000	29	11.1	9	11.1	11.1	9.2	9	2.7	0	0	7	5	7	6	5	4	1	0	0	512	3.16193	0	3.90302	2.76537	XP_003768593.1	XP_003768593.1
28.4333	28.6706	25.1259	30.4323	30.6279	30.7171	29.3199	25.1538	25.5998	NA	NA	NA	+	DFT2_SALEM	5	3	1	12.9	8.4	4.5	51.686	0	52.47	4768800000	22	7.7	9.3	1.6	7.7	9.9	9.3	7.7	4.7	4.5	2	3	1	2	3	3	2	2	1	443	1.37624	0.00231479	3.90127	1.67918	XP_003756751.1	XP_003756751.1
28.2022	27.9692	28.4366	29.7398	29.5144	29.6473	25.3436	26.1346	25.7206	NA	NA	NA	+	DFT2_SALEM	16	16	16	55.1	55.1	55.1	46.238	0	70.803	2451200000	55	13.3	15.5	15.2	41.1	25.1	41.8	0	0	0	4	5	5	10	8	11	0	0	0	414	4.09367	0	3.90091	3.15195	XP_003772119.1	XP_003772119.1
24.861	25.4682	26.5832	30.0246	30.9484	30.1547	26.774	26.6515	26.1516	NA	NA	NA	+	DFT2_SALEM	25	23	23	42	39.4	39.4	100.79	0	139.2	3390200000	66	3	5.9	6.2	38.4	38	32.2	1.2	1.2	1.2	2	4	4	22	21	17	1	1	1	898	3.43145	0	3.85019	2.86088	XP_012407891.1;XP_012407890.1;XP_012407892.1;XP_012407893.1	XP_012407891.1;XP_012407890.1;XP_012407892.1;XP_012407893.1
30.1797	30.2927	30.4751	29.2501	29.465	29.1127	24.6226	25.6269	26.0297	NA	NA	NA	+	DFT2_SALEM	10	10	10	52	52	52	24.911	0	30.241	5074300000	52	30.2	44.9	31.1	29.8	29.8	41.8	0	5.3	3.6	7	8	7	6	6	7	0	1	1	225	3.06197	0.000393939	3.84951	2.69055	XP_012405279.1	XP_012405279.1
25.8867	26.5461	26.7914	30.8076	28.9372	30.522	26.6461	26.6251	25.4496	NA	NA	NA	+	DFT2_SALEM	17	17	17	44.3	44.3	44.3	64.381	0	145.65	3223100000	50	0	0	0	32.6	27	37.1	7	2.3	5.6	0	0	0	13	10	13	3	1	2	574	2.26532	0.00118717	3.84865	2.25941	XP_012405145.1;XP_012405146.1	XP_012405145.1;XP_012405146.1
30.2116	30.6291	31.6482	30.4333	30.7216	30.4323	26.6911	26.7581	26.619	NA	NA	NA	+	DFT2_SALEM	38	38	38	64.8	64.8	64.8	85.251	0	323.31	8809500000	163	43.8	43.8	43.3	27.2	37.7	24.5	2.7	2.7	6.6	26	26	26	12	19	13	2	2	3	772	5.48799	0	3.83964	3.47699	XP_003759456.1	XP_003759456.1
25.5155	29.6214	26.1064	29.6314	29.6152	30.1433	25.4352	26.4442	25.9974	NA	NA	NA	+	DFT2_SALEM	7	7	6	22.6	22.6	20.6	53.026	0	32.603	4051700000	19	1.9	6.2	1.9	15.3	7.4	18.9	0	1.9	3.6	1	2	1	4	2	6	0	1	1	470	3.45689	0	3.8377	2.86494	XP_012403543.1;XP_003756315.1	XP_012403543.1;XP_003756315.1
29.6707	30.0615	30.3322	30.7128	30.2993	30.1682	27.0918	27.9469	24.6644	NA	NA	NA	+	DFT2_SALEM	13	13	13	54.9	54.9	54.9	22.647	0	100.87	6160600000	86	35	47.6	50	41.3	47.6	47.6	21.8	15	7.3	7	9	10	9	9	10	3	3	1	206	1.7331	0.00123495	3.82572	1.91597	XP_012403424.1	XP_012403424.1
27.1637	27.3482	27.5834	28.8669	29.0352	28.6958	24.9712	24.2919	25.8696	NA	NA	NA	+	DFT2_SALEM	6	6	6	19.4	19.4	19.4	40.855	0	18.087	1744300000	30	8.7	16.9	19.4	10.1	12.6	12.6	0	0	0	2	5	6	3	4	4	0	0	0	356	2.91463	0.000376812	3.82175	2.60463	XP_003765868.2	XP_003765868.2
26.227	24.5758	25.3248	28.366	29.3607	29.1599	25.3834	24.9924	25.0642	NA	NA	NA	+	DFT2_SALEM	7	7	7	43.4	43.4	43.4	28.673	0	48.244	1204300000	24	2.6	2.6	0	22.5	40.8	22.5	0	0	0	1	1	0	4	6	4	0	0	0	267	3.51301	0	3.81551	2.8762	XP_012399643.1	XP_012399643.1
30.1198	30.0415	29.8897	30.3026	29.9222	30.0152	25.8622	25.6895	27.2619	NA	NA	NA	+	DFT2_SALEM	17	17	17	39.8	39.8	39.8	56.23	0	94.387	5115800000	86	35.2	30.5	27.9	33.3	25.1	27.1	5.3	1.6	10.1	12	11	11	12	8	11	2	1	4	505	2.76228	0.000347826	3.80881	2.52101	XP_003770239.1	XP_003770239.1
28.9962	29.1636	29.0536	32.0822	31.6728	31.7005	28.4731	27.2469	28.324	NA	NA	NA	+	DFT2_SALEM	58	58	57	38.4	38.4	38	183.94	0	323.31	10726000000	197	8	11.2	9.7	30.6	30.7	29.5	7	4.6	3.6	10	13	13	42	38	38	7	4	3	1577	3.13172	0.000403101	3.80383	2.70113	XP_003771993.1	XP_003771993.1
27.6713	29.148	28.6442	30.4291	30.1552	30.3284	27.0398	26.0625	26.4028	NA	NA	NA	+	DFT2_SALEM	14	14	12	72.4	72.4	63.1	25.114	0	55.982	4018900000	57	12.4	54.2	32.9	54.7	49.3	51.1	9.3	4.9	4.9	2	9	5	9	8	8	2	1	1	225	3.66635	0	3.80252	2.9309	XP_003769574.1	XP_003769574.1
25.2657	25.383	26.5717	30.3453	31.0938	30.6284	28.6453	26.774	25.2453	NA	NA	NA	+	DFT2_SALEM	6	6	6	24.8	24.8	24.8	27.076	0	109.49	4196600000	42	3.3	3.3	0	21.5	24.8	24.8	17.8	0	0	1	1	0	5	6	6	2	0	0	242	1.70925	0.00145038	3.80097	1.89379	XP_003770790.2	XP_003770790.2
29.4451	28.9882	29.6644	30.3829	30.1886	29.5526	26.6619	26.721	25.3865	NA	NA	NA	+	DFT2_SALEM	68	68	68	16.4	16.4	16.4	636.67	0	212.11	4225900000	154	7.1	5.7	6.6	8	7.1	5.3	1.1	1.7	1.3	31	23	28	30	28	21	4	7	5	5599	2.77933	0.000346667	3.78486	2.51927	XP_012404661.1;REV__XP_012402760.1	XP_012404661.1
31.2248	31.2506	31.168	29.339	29.5895	29.7008	25.0303	25.5528	26.7012	NA	NA	NA	+	DFT2_SALEM	28	27	17	44	42.6	26.1	70.476	0	226.71	8023100000	99	30.6	34.7	29.7	15.8	5.8	9.4	0	1.1	4.7	18	20	18	8	4	6	0	1	2	620	2.7695	0.000345515	3.78172	2.51283	XP_012402984.1	XP_012402984.1
26.185	24.5707	26.2169	29.9993	29.7699	29.7922	24.6507	26.023	27.5598	NA	NA	NA	+	DFT2_SALEM	15	15	14	24.5	24.5	23.3	94.917	0	111.88	2068400000	40	0	0	0	20.6	17.7	20.8	0	0	0	0	0	0	12	9	11	0	0	0	841	1.95801	0.00120971	3.77595	2.04835	XP_012400237.1	XP_012400237.1
29.2508	29.1242	29.2493	29.7549	29.9323	29.7002	25.5563	26.241	26.309	NA	NA	NA	+	DFT2_SALEM	15	13	13	50.6	47.2	47.2	48.508	0	128.21	3498100000	50	39.6	41.1	41.3	33	30.8	33	5.4	1.8	1.8	10	11	11	9	8	9	2	1	1	445	3.94124	0	3.76038	3.00744	XP_012404976.1	XP_012404976.1
34.0714	34.1706	34.3409	35.9613	35.8248	35.9886	32.6298	32.1521	31.7929	NA	NA	NA	+	DFT2_SALEM	30	30	29	79.3	79.3	77.4	42.946	0	323.31	236550000000	1190	74.8	77.7	79.3	79.3	79.3	79.3	64.8	60.1	58.3	23	26	27	29	28	29	17	16	14	381	3.94762	0	3.7333	2.99231	XP_012405543.1	XP_012405543.1
25.0871	26.4915	26.4467	30.4858	30.351	30.4164	27.1786	26.6923	26.2119	NA	NA	NA	+	DFT2_SALEM	27	27	27	37.4	37.4	37.4	112.11	0	242.08	3400800000	68	0.8	0.8	1.5	22.9	27.2	29.7	4.1	3	0.8	1	1	1	15	17	18	3	2	1	1021	3.72247	0	3.72342	2.90492	XP_012396163.1	XP_012396163.1
30.8065	31.0499	31.2045	30.0965	30.172	30.1285	28.2634	26.7713	24.3173	NA	NA	NA	+	DFT2_SALEM	17	17	17	69.8	69.8	69.8	38.12	0	174.81	7476700000	81	55.3	48.3	56.1	51.4	45.8	56.7	18.7	11.5	6.1	12	11	12	10	9	12	4	2	1	358	1.48273	0.0022053	3.68166	1.71195	XP_003760740.1	XP_003760740.1
28.5888	29.0082	28.6483	33.3124	33.4223	33.1527	29.8762	29.499	29.475	NA	NA	NA	+	DFT2_SALEM	45	45	45	63.4	63.4	63.4	68.979	0	323.31	26422000000	231	14.7	3.4	12	57.6	55.7	58.1	21.2	19.3	23.2	6	2	5	36	32	39	10	9	10	585	4.76619	0	3.67911	3.1946	XP_003773621.1	XP_003773621.1
26.642	26.0991	27.2414	29.2974	28.7381	29.2668	26.3693	24.9602	24.9862	NA	NA	NA	+	DFT2_SALEM	6	6	6	16.7	16.7	16.7	57.651	0	42.713	1494800000	28	10.3	2.2	6	16.7	14.1	14.1	0	2.2	0	3	1	2	5	5	5	0	1	0	503	2.73437	0.000323988	3.66217	2.4421	XP_012400715.1;XP_012400714.1	XP_012400715.1;XP_012400714.1
24.7083	25.1115	24.634	29.551	29.5954	29.9736	25.6712	26.8242	25.6654	NA	NA	NA	+	DFT2_SALEM	10	10	10	49.4	49.4	49.4	19.893	0	66.943	2243700000	45	6.2	11.9	10.8	42.6	47.2	40.3	23.3	27.8	20.5	1	2	2	7	9	6	2	3	3	176	3.06527	0.000375451	3.65309	2.59459	XP_012396067.1;XP_012396066.1	XP_012396067.1;XP_012396066.1
30.0761	30.1741	30.0892	29.4291	29.1981	29.5893	25.8137	25.5321	25.9345	NA	NA	NA	+	DFT2_SALEM	5	5	5	44	44	44	8.7168	0	5.4653	5547400000	29	29.3	29.3	41.3	21.3	20	32	21.3	9.3	21.3	3	3	4	2	2	3	2	1	2	75	4.60851	0	3.6454	3.13005	XP_012401899.1	XP_012401899.1
25.4623	29.1968	26.0798	30.5761	29.6653	29.5867	25.3212	28.7475	24.8327	NA	NA	NA	+	DFT2_SALEM	3	3	3	28.7	28.7	28.7	26.776	0	39.947	3876900000	21	7.2	28.7	7.2	28.7	13.5	20.7	13.5	20.7	13.5	1	3	1	3	1	2	1	2	1	251	1.33951	0.00302339	3.64223	1.60318	XP_012407151.1	XP_012407151.1
27.3426	26.8565	27.3199	28.1721	29.0119	28.8794	24.4976	24.8115	25.8728	NA	NA	NA	+	DFT2_SALEM	24	15	15	25.7	21.1	21.1	117.5	0	39.64	1386200000	42	17	8.2	10	11.7	15	17.9	2.9	4.5	3.5	14	11	13	12	14	15	4	5	5	1037	2.74717	0.000318043	3.62716	2.43275	XP_012395310.1	XP_012395310.1
25.843	25.2942	25.3611	29.6674	29.3128	28.7574	24.3501	26.091	26.4574	NA	NA	NA	+	DFT2_SALEM	18	18	18	36.7	36.7	36.7	92.092	0	109.46	1306600000	30	0	0	0	29.7	23.4	8.8	1.5	0	0	0	0	0	15	10	6	1	0	0	821	2.17022	0.00104717	3.61302	2.12289	XP_003771229.1;XP_012406151.1;XP_012406150.1	XP_003771229.1;XP_012406151.1;XP_012406150.1
25.9368	26.5751	26.111	31.6978	31.6327	31.8292	28.1109	28.383	27.8787	NA	NA	NA	+	DFT2_SALEM	11	11	11	87.4	87.4	87.4	13.924	0	106.16	7740700000	72	0	6.7	6.7	68.9	68.9	87.4	26.1	32.8	32.8	0	1	1	9	7	11	2	3	3	119	4.66951	0	3.59573	3.10844	XP_012405622.1	XP_012405622.1
27.4109	28.9568	28.442	30.9743	31.0055	31.1185	28.0755	27.1222	27.1423	NA	NA	NA	+	DFT2_SALEM	26	26	20	49.4	49.4	37.1	75.994	0	175.61	6216500000	92	12	17.9	11.6	39.6	41.4	39.6	8.4	6.3	4.8	5	9	5	18	19	19	4	3	2	666	3.45563	0	3.58609	2.72186	XP_012404017.1	XP_012404017.1
27.0433	24.9839	26.805	28.9703	29.3814	29.478	25.9153	25.3668	25.8259	NA	NA	NA	+	DFT2_SALEM	2	2	2	9.1	9.1	9.1	22.914	0	24.123	1662400000	10	9.1	5.7	9.1	9.1	9.1	9.1	0	0	0	2	1	2	2	2	2	0	0	0	209	3.99616	0	3.57393	2.9046	XP_003755922.1	XP_003755922.1
28.8647	28.6803	29.0829	29.4042	29.2522	28.6857	25.8902	26.2423	24.5154	NA	NA	NA	+	DFT2_SALEM	7	5	5	23.2	20.7	20.7	37.137	0	25.277	2485200000	34	22.9	19.5	18.4	12.5	12.7	12.7	2.3	0	2.3	6	5	5	3	4	4	1	0	1	353	2.47598	0.00119677	3.56472	2.26996	XP_003762645.2	XP_003762645.2
29.6854	29.6333	29.8007	32.7355	32.4927	32.6401	28.9932	29.2872	28.9044	NA	NA	NA	+	DFT2_SALEM	60	60	57	59.2	59.2	56.6	122.32	0	323.31	17424000000	302	24.5	26.4	21	55.5	48	49.4	12.7	18	9	18	18	17	54	45	48	9	12	8	1106	4.90438	0	3.56117	3.13615	XP_003755454.1	XP_003755454.1
29.5846	29.6686	29.5303	28.9666	29.046	29.0675	25.652	25.648	25.0968	NA	NA	NA	+	DFT2_SALEM	24	24	22	49	49	45.6	77.873	0	186.99	3389600000	75	27.9	43.1	26	21.7	17.7	15.1	0	2	0	13	21	10	10	7	6	0	1	0	700	4.34918	0	3.56109	3.00019	XP_003757540.1	XP_003757540.1
30.9529	30.6736	30.7057	35.1109	34.9743	34.8206	31.0076	31.3727	31.8617	NA	NA	NA	+	DFT2_SALEM	35	35	35	65.2	65.2	65.2	67.74	0	323.31	84701000000	499	35.3	39.8	36.1	61.8	65	61.8	35	37.1	38.5	14	15	14	32	32	32	13	15	17	626	3.77245	0	3.5546	2.81838	XP_003761024.2	XP_003761024.2
31.7747	31.6832	31.6913	29.6375	29.985	30.0115	26.0694	26.655	26.251	NA	NA	NA	+	DFT2_SALEM	40	40	40	54.6	54.6	54.6	102.21	0	323.31	10781000000	168	48.2	46.7	46.9	20.7	27.1	18.3	0	0	0	32	33	30	13	16	12	0	0	0	905	4.13808	0	3.55283	2.93407	XP_012396436.1	XP_012396436.1
29.2819	29.1726	29.9544	30.1506	30.6605	30.4978	26.8465	27.7905	26.0283	NA	NA	NA	+	DFT2_SALEM	40	40	40	35.9	35.9	35.9	169.28	0	267.35	5046800000	116	9.4	12.8	15.3	22.3	24.7	23.1	3.8	6.8	1.2	11	12	17	22	25	23	4	7	2	1538	2.58397	0.000552113	3.54788	2.31756	XP_012396855.1;XP_012396856.1;XP_012396857.1;XP_012396858.1	XP_012396855.1;XP_012396856.1;XP_012396857.1;XP_012396858.1
29.2805	28.1562	28.921	29.3915	28.559	29.2	28.5282	23.9497	24.1173	NA	NA	NA	+	DFT2_SALEM	20	2	2	55.8	7.9	7.9	45.174	0	46.741	3031600000	27	46.5	48.3	53.7	54	46.5	46.5	54	46.5	38.6	14	16	16	17	16	15	15	14	12	391	1.0883	0.00661165	3.51845	1.39621	XP_012407254.1	XP_012407254.1
34.7764	34.8368	34.9572	34.8771	35.2209	34.8359	32.1608	30.4099	31.8849	NA	NA	NA	+	DFT2_SALEM	31	31	31	58.1	58.1	58.1	73.43	0	323.31	167550000000	663	49.6	52.6	51	54.2	51.2	54.2	38.8	25.8	34.6	25	26	27	29	28	28	17	9	14	690	2.48123	0.00115927	3.49272	2.24318	XP_003769916.2	XP_003769916.2
23.9063	26.3478	24.6031	28.5232	29.1721	28.8932	25.7283	25.326	25.0887	NA	NA	NA	+	DFT2_SALEM	6	6	6	37.2	37.2	37.2	26.208	0	38.807	1140700000	22	0	0	0	18.4	37.2	18.4	6.3	0	6.3	0	0	0	4	6	4	1	0	1	239	3.71342	0	3.4819	2.75272	XP_003762682.1	XP_003762682.1
26.4844	26.4186	27.1408	29.5451	31.3518	30.1355	25.5492	26.2874	28.7861	NA	NA	NA	+	DFT2_SALEM	46	2	2	73.6	6.3	6.3	32.783	0	45.725	5718700000	44	55.6	52.8	50.4	52.8	55.6	53.2	60.9	70.8	70.4	31	32	29	26	29	26	32	35	35	284	1.4467	0.00242683	3.46991	1.64101	XP_003761042.1	XP_003761042.1
27.8885	28.3921	28.3011	29.3065	29.6136	29.6378	26.3098	25.3641	26.5112	NA	NA	NA	+	DFT2_SALEM	17	17	16	34.9	34.9	32.8	59.085	0	91.423	2515100000	69	18.5	11.2	16.4	23.5	20.4	21.8	9.6	2.1	6.6	8	6	8	11	11	11	4	1	2	519	3.13958	0.000348993	3.45762	2.52503	XP_012404710.1	XP_012404710.1
26.0358	25.6202	25.821	30.705	30.6013	30.971	27.9538	27.5068	26.4477	NA	NA	NA	+	DFT2_SALEM	19	19	19	68.8	68.8	68.8	44.637	0	245.03	4005200000	71	0	0	3.8	50.8	53	54.6	16.8	20.1	11.2	0	0	1	13	15	15	5	5	2	394	2.7751	0.00057478	3.45636	2.36746	XP_003775183.1	XP_003775183.1
31.5436	32.1804	31.424	30.9487	30.818	31.028	28.1018	27.4209	26.926	NA	NA	NA	+	DFT2_SALEM	12	12	12	28.5	28.5	28.5	51.631	0	323.31	14021000000	123	27.6	28.5	23.3	19.3	25.9	24.2	17.3	11.6	7.5	11	12	10	7	9	8	4	2	2	467	3.24338	0.000362369	3.44867	2.56163	XP_003764249.1	XP_003764249.1
30.4767	30.7585	30.756	30.338	30.3259	30.135	29.1734	25.9483	25.3422	NA	NA	NA	+	DFT2_SALEM	12	12	12	57.5	57.5	57.5	33.055	0	74.83	7042200000	75	31.2	38.7	37	43.2	32.5	44.5	14.4	4.5	3.4	8	9	8	8	7	8	2	1	1	292	1.35233	0.00388068	3.44502	1.57248	XP_003772455.1	XP_003772455.1
26.5364	26.6703	25.2313	29.4097	29.465	29.5713	26.4726	25.606	26.0507	NA	NA	NA	+	DFT2_SALEM	10	10	10	30.1	30.1	30.1	63.784	0	63.58	1576300000	33	3.4	6.8	0	26.5	21.1	19.2	8.1	3.1	0	1	3	0	8	8	7	3	1	0	589	3.75939	0	3.43892	2.74091	XP_012400172.1;XP_012400173.1	XP_012400172.1;XP_012400173.1
28.5578	29.11	28.6904	29.3536	29.4956	29.2172	24.9537	25.8959	26.9512	NA	NA	NA	+	DFT2_SALEM	19	19	19	38.2	38.2	38.2	81.465	0	91.894	2378800000	60	8.3	21	13.1	24.4	30.7	27.1	0	0	0	5	9	7	11	14	12	0	0	0	735	2.37721	0.00107506	3.42186	2.16228	XP_012406895.1	XP_012406895.1
25.4476	25.3763	24.7215	29.5726	28.9627	29.2253	26.0639	25.5824	25.8611	NA	NA	NA	+	DFT2_SALEM	6	6	6	26.3	26.3	26.3	29.616	0	23.312	1457300000	16	0	3.7	3.7	22.2	16.3	26.3	0	0	0	0	1	1	4	4	6	0	0	0	270	3.95974	0	3.41775	2.78976	XP_003758284.1	XP_003758284.1
25.685	26.0818	26.2855	29.2312	29.2351	28.8513	25.9261	25.4613	25.7239	NA	NA	NA	+	DFT2_SALEM	22	22	22	20.4	20.4	20.4	179.48	0	92.536	1333700000	38	0	0	0	12.7	15.2	12.7	0.9	0	0	0	0	0	12	14	13	1	0	0	1656	4.28659	0	3.40207	2.87041	XP_012404820.1	XP_012404820.1
25.9784	25.1056	25.0366	28.4043	28.3669	28.4129	25.0211	24.8608	25.104	NA	NA	NA	+	DFT2_SALEM	10	10	10	33.3	33.3	33.3	59.417	0	46.054	743880000	17	0	0	0	18.2	16.3	23	0	0	0	0	0	0	5	5	7	0	0	0	565	5.90067	0	3.39941	3.16878	XP_012400339.1	XP_012400339.1
26.4842	25.4829	24.3646	29.9758	28.8132	27.7244	25.9585	25.6972	24.685	NA	NA	NA	+	DFT2_SALEM	8	8	8	53.7	53.7	53.7	33.318	0	69.668	1403600000	29	0	0	0	44.6	44.6	39.5	3.1	3.1	6.5	0	0	0	7	7	6	1	1	2	294	1.95841	0.00124951	3.39091	1.92972	XP_003773709.1;XP_003770867.1	XP_003773709.1
29.6836	29.829	29.6826	29.7514	29.8564	29.6698	27.7531	25.9612	25.4145	NA	NA	NA	+	DFT2_SALEM	21	21	21	35.8	35.8	35.8	85.593	0	101.05	4420100000	94	26.2	20.9	16.7	29.3	21.7	25.8	8.1	1.7	1.7	15	13	12	16	13	15	4	1	1	755	2.05543	0.00129532	3.38295	1.98026	XP_012401481.1	XP_012401481.1
29.1508	29.1775	28.9771	29.0948	28.9381	28.903	24.9795	25.2421	26.5767	NA	NA	NA	+	DFT2_SALEM	16	16	16	30.3	30.3	30.3	89.22	0	106.69	2521100000	42	9.5	18.7	21	17	15.7	9.1	0	0	0	5	10	11	7	6	5	0	0	0	822	2.6087	0.00118085	3.37926	2.25588	XP_012406822.1	XP_012406822.1
31.1498	30.7033	30.8883	30.8487	31.3406	31.2107	27.7157	27.7707	27.7994	NA	NA	NA	+	DFT2_SALEM	35	35	35	60.2	60.2	60.2	80.983	0	246.24	9893600000	155	48.2	41.2	42.4	30.7	39.7	37.6	11	9.6	5.1	24	22	20	16	23	22	5	5	3	726	4.64363	0	3.37141	2.93369	XP_012400198.1;XP_012400197.1	XP_012400198.1;XP_012400197.1
24.7206	25.7559	25.0706	28.9298	28.7353	28.7276	24.5444	25.4826	26.2559	NA	NA	NA	+	DFT2_SALEM	7	7	7	18.9	18.9	18.9	50.349	0	27.399	1169400000	19	1.6	1.6	1.6	12.2	16.9	12	0	1.6	0	1	1	1	4	6	4	0	1	0	449	2.60012	0.00116535	3.36993	2.24777	XP_012407451.1	XP_012407451.1
28.9721	29.2004	28.9383	29.6475	29.4809	29.3462	26.3511	26.9562	25.0828	NA	NA	NA	+	DFT2_SALEM	31	31	31	27	27	27	183.49	0	149.47	3074900000	89	12.7	16.6	11.2	16	15.9	10.4	1.3	3.3	1.3	13	17	13	17	15	11	2	3	2	1595	2.41495	0.00107246	3.36148	2.15643	XP_003759831.1	XP_003759831.1
25.311	26.2803	25.465	28.8762	29.0241	28.699	26.2938	25.1159	25.1653	NA	NA	NA	+	DFT2_SALEM	11	11	11	19.8	19.8	19.8	93.876	0	39.417	1265100000	34	7.4	4.8	3.6	16.1	14.4	10	2.4	0	0	3	3	2	9	8	5	1	0	0	833	2.9665	0.000307692	3.34142	2.39361	XP_003771015.2	XP_003771015.2
28.5961	28.6377	28.7595	29.0475	29.1641	28.4806	26.4933	25.1419	25.0482	NA	NA	NA	+	DFT2_SALEM	18	18	18	25.4	25.4	25.4	90.544	0	73.482	2063900000	53	16.1	16.7	14.9	12.9	17.6	12.4	0	0	0	10	10	10	8	10	9	0	0	0	808	2.54185	0.00111558	3.33631	2.20597	XP_012402819.1;XP_012402824.1;XP_012402823.1	XP_012402819.1;XP_012402824.1;XP_012402823.1
25.055	27.4051	25.3164	28.4308	28.9222	29.0363	26.1792	25.9087	24.2995	NA	NA	NA	+	DFT2_SALEM	5	5	5	23.3	23.3	23.3	30.64	0	23.246	1331300000	22	3.7	10	3.7	19.6	14.1	23.3	4.1	0	6.3	1	2	1	4	3	5	1	0	1	270	2.24973	0.00122049	3.33392	2.06382	XP_003755188.1	XP_003755188.1
30.1396	30.0866	30.1173	30.2716	29.9061	29.8051	25.9912	26.0987	27.9356	NA	NA	NA	+	DFT2_SALEM	19	19	19	32.6	32.6	32.6	69.88	0	96.947	5167100000	77	17.2	17.7	19.8	20.3	18.6	18	1.6	8	4.8	11	11	11	10	11	10	1	3	4	622	2.16579	0.00116102	3.31914	2.01564	XP_012401200.1	XP_012401200.1
26.5997	26.9618	27.3242	29.3093	28.9499	29.4722	26.5073	24.9878	26.307	NA	NA	NA	+	DFT2_SALEM	30	30	30	31.3	31.3	31.3	163.51	0	132.97	1767300000	58	6.9	6.3	8.4	13.9	11.7	20.8	4.7	3.7	0	5	5	7	12	10	20	4	2	0	1423	2.56534	0.00111	3.30978	2.20507	XP_012406764.1	XP_012406764.1
24.6399	27.4761	27.2445	29.3921	29.6714	29.4008	26.0129	26.619	25.9144	NA	NA	NA	+	DFT2_SALEM	13	13	13	36.4	36.4	36.4	47.473	0	39.522	2042700000	39	3.2	6.1	6.1	32.8	29.1	20.4	3.2	3.2	3.2	1	2	2	10	10	7	1	1	1	412	3.80319	0.000386617	3.30598	2.6691	XP_003761564.1	XP_003761564.1
29.1456	29.3463	29.2547	28.7827	28.5825	28.8019	25.0129	25.5592	25.7032	NA	NA	NA	+	DFT2_SALEM	19	19	19	48.7	48.7	48.7	61.797	0	107.63	2409100000	53	21.3	26.8	27.4	15.7	23.3	18.8	0	0	0	8	10	12	7	8	7	0	0	0	559	3.92493	0.000401544	3.29722	2.69904	XP_012407868.1;XP_012407867.1	XP_012407868.1;XP_012407867.1
29.9266	29.7371	29.8272	29.2323	28.6996	28.9018	26.0219	25.6954	25.233	NA	NA	NA	+	DFT2_SALEM	3	3	3	9.4	9.4	9.4	48.808	0	82.866	3619700000	25	9.4	9.4	9.4	7.8	7.8	7.8	1.8	1.8	1.8	3	3	3	2	2	2	1	1	1	449	3.54599	0.000370107	3.29445	2.58074	XP_003773729.1	XP_003773729.1
29.2062	29.4292	29.4303	28.6913	29.2465	29.0848	25.0334	26.2683	25.8773	NA	NA	NA	+	DFT2_SALEM	17	17	17	44.8	44.8	44.8	56.27	0	54.447	2726700000	66	29.8	32	26.7	18.6	26.9	34.1	3.3	0	3.3	11	12	9	5	9	11	1	0	1	516	2.91985	0.000561605	3.28122	2.34383	XP_003772569.1	XP_003772569.1
30.3751	30.4975	30.5411	30.5637	30.6709	30.6622	27.7298	27.5426	26.7929	NA	NA	NA	+	DFT2_SALEM	19	19	18	55.8	55.8	52	40.806	0	129.49	7542400000	140	41.2	52.6	47.4	47.2	51.8	45.8	18.4	18.2	7.6	11	14	14	14	15	13	4	4	2	369	3.46654	0.000354949	3.27719	2.5438	XP_012398125.1;XP_012398124.1;XP_003761370.1	XP_012398125.1;XP_012398124.1;XP_003761370.1
31.0537	31.0931	31.1146	30.2147	30.0324	29.8167	27.2236	25.4946	27.5193	NA	NA	NA	+	DFT2_SALEM	18	18	18	54.2	54.2	54.2	33.23	0	144.26	8965400000	130	45.8	53.8	54.2	40.5	35.8	40.5	12.4	0	12.4	13	15	17	10	9	10	3	0	3	299	2.15702	0.00114167	3.27542	1.99501	XP_003761931.1	XP_003761931.1
27.6531	27.7138	28.002	28.7431	29.4847	28.9367	25.8271	26.4584	25.1086	NA	NA	NA	+	DFT2_SALEM	11	9	8	20.6	18.7	16.5	71.297	0	51.194	1780800000	37	5.2	5.4	7.6	17.9	18.7	9	1.9	3.8	0	3	3	4	9	8	5	1	2	0	632	2.71813	0.00116842	3.25678	2.24803	XP_012400744.1	XP_012400744.1
28.4319	28.3839	28.3999	29.1521	29.3649	29.1601	26.7162	25.2446	25.9517	NA	NA	NA	+	DFT2_SALEM	27	27	27	32	32	32	134.57	0	158.53	2383600000	79	10.6	12.5	13.7	18.4	15.1	17.3	4.6	1.7	0	9	11	12	14	13	12	4	2	0	1208	2.78474	0.000874317	3.25489	2.27519	XP_003769583.2;XP_012402315.1	XP_003769583.2
27.9604	27.5719	27.3516	27.7795	28.0413	28.3714	24.1195	24.5004	25.8745	NA	NA	NA	+	DFT2_SALEM	9	9	9	23.2	23.2	23.2	77.002	0	129.48	1210800000	33	10.1	10.1	12.3	9	6.8	16.6	2.2	2.2	4.3	4	4	5	4	3	6	1	1	2	681	2.35007	0.00100226	3.23259	2.07242	XP_012409278.1	XP_012409278.1
26.4147	28.0425	25.3439	28.2818	28.4785	27.9737	24.7472	25.2486	25.0424	NA	NA	NA	+	DFT2_SALEM	4	4	4	13.1	13.1	13.1	68.997	0	33.154	986240000	11	6.5	9.9	3.4	13.1	12.1	12.1	0	0	0	1	2	1	4	3	3	0	0	0	647	4.00942	0.000390977	3.23195	2.67816	XP_012409114.1	XP_012409114.1
28.2111	28.5712	28.4182	28.4737	29.4144	29.3674	26.0708	25.4393	26.0502	NA	NA	NA	+	DFT2_SALEM	4	4	2	46.7	46.7	24.4	5.1738	0	13.601	1830100000	20	42.2	24.4	24.4	46.7	24.4	42.2	0	0	0	2	2	1	2	2	3	0	0	0	45	3.02583	0.000569767	3.23173	2.3597	XP_012401994.1	XP_012401994.1
26.6614	25.836	26.399	28.1746	30.073	28.5916	25.9661	25.6404	25.5984	NA	NA	NA	+	DFT2_SALEM	16	16	16	34	34	34	70.811	0	100.92	1259500000	26	0	4.6	9.4	9.2	27.8	15.4	0	0	0	0	2	3	3	12	7	0	0	0	650	2.26338	0.00116844	3.21142	2.02275	XP_012402784.1;XP_012402781.1	XP_012402784.1;XP_012402781.1
25.992	25.4095	25.9211	28.5915	28.7222	28.5323	24.8996	25.4287	25.9024	NA	NA	NA	+	DFT2_SALEM	14	14	13	13.5	13.5	13.1	205.78	0	55.763	1009900000	24	0	0	0	11.8	5.3	5.5	1	1	1	0	0	0	11	5	6	1	1	1	1826	3.39001	0.00033121	3.20512	2.47498	XP_012407939.1	XP_012407939.1
25.3367	26.2048	25.1369	28.1371	28.3635	28.0489	24.8987	24.9999	25.0428	NA	NA	NA	+	DFT2_SALEM	6	6	6	32.9	32.9	32.9	28.133	0	36.856	632600000	17	0	0	0	29	32.9	22.7	0	10.2	0	0	0	0	4	6	5	0	1	0	255	5.19612	0	3.20271	2.90372	XP_003758400.1	XP_003758400.1
25.7852	26.8187	27.0419	29.7219	28.6541	28.9602	25.8385	25.8244	26.0742	NA	NA	NA	+	DFT2_SALEM	19	19	19	39.4	39.4	39.4	78.542	0	85.816	1514500000	37	4.2	3.5	6.4	26.1	11.9	32.6	1.4	0	0	2	2	3	13	6	15	1	0	0	708	3.21043	0.000310448	3.19969	2.41005	XP_012404546.1	XP_012404546.1
28.8271	28.8367	28.2983	28.424	28.0984	28.0852	23.8525	25.3442	25.8336	NA	NA	NA	+	DFT2_SALEM	15	15	15	34.3	34.3	34.3	60.322	0	75.139	1863800000	50	22.8	30.5	24.3	15	12.2	15.5	3.4	5.6	3.6	10	12	10	5	4	5	1	2	1	534	2.20611	0.00112757	3.19243	1.98778	XP_012395432.1;XP_012395431.1	XP_012395432.1;XP_012395431.1
25.7581	24.5866	24.7697	28.4464	29.2907	28.9356	26.1912	25.5725	25.3632	NA	NA	NA	+	DFT2_SALEM	7	7	7	36.2	36.2	36.2	40.798	0	77.627	1176900000	17	0	0	0	21.1	31.6	24.1	0	0	0	0	0	0	4	6	5	0	0	0	370	3.09615	0.000568116	3.18193	2.35902	XP_012395902.1;XP_012395903.1;XP_012395904.1	XP_012395902.1;XP_012395903.1;XP_012395904.1
28.33	28.5026	28.5838	30.3134	30.8181	30.6772	28.5341	28.1766	25.5643	NA	NA	NA	+	DFT2_SALEM	11	11	11	33	33	33	52.288	0	119.54	5561900000	64	9.4	9.4	10.1	33	30	23.6	15.6	15.6	5.1	4	4	5	11	8	8	5	5	1	467	1.54493	0.00258182	3.17788	1.63132	XP_012405223.1	XP_012405223.1
28.4963	28.5729	28.4674	29.9873	29.5999	29.6422	27.0449	26.0846	26.5756	NA	NA	NA	+	DFT2_SALEM	14	14	14	21.6	21.6	21.6	108.48	0	61.224	2717300000	70	6.5	8	8.2	18.7	14.4	15.9	4.9	2.6	1.2	5	6	6	12	10	11	4	2	1	969	3.32789	0.000321981	3.17475	2.43618	XP_003767257.1	XP_003767257.1
26.7797	24.9886	25.1514	28.6241	28.6157	28.736	24.0478	26.2946	26.1399	NA	NA	NA	+	DFT2_SALEM	2	2	2	56.8	56.8	56.8	9.1332	0	98.095	1158200000	16	38.3	38.3	38.3	56.8	56.8	56.8	38.3	0	38.3	1	1	1	2	2	2	1	0	1	81	1.91908	0.00176	3.16449	1.8339	XP_003765091.1	XP_003765091.1
26.434	26.2607	26.8068	29.1751	29.0506	29.5395	24.6142	26.4105	27.3045	NA	NA	NA	+	DFT2_SALEM	8	8	8	21.2	21.2	21.2	52.54	0	22.284	1278900000	20	0	0	0	15	14.5	16.9	0	0	0	0	0	0	5	5	6	0	0	0	468	1.75943	0.00225	3.14531	1.74301	XP_003770547.1	XP_003770547.1
26.2307	26.4692	26.9202	29.4763	29.1293	29.0484	26.1182	26.8593	25.2483	NA	NA	NA	+	DFT2_SALEM	25	23	23	14.6	14.1	14.1	333.44	0	114.2	1552000000	35	0.5	0.5	0.3	9.9	5.3	6.7	0.7	1	0.5	2	2	1	15	10	12	2	1	1	2972	2.5385	0.00103981	3.14273	2.1182	XP_003755999.1	XP_003755999.1
26.7836	25.5036	25.2915	28.5474	28.5967	28.6109	24.3238	26.0242	25.9804	NA	NA	NA	+	DFT2_SALEM	12	12	12	15.9	15.9	15.9	99.581	0	41.312	881010000	18	0	0	0	12.7	8.3	13.3	0	0	0	0	0	0	8	5	10	0	0	0	914	2.30489	0.00115856	3.14218	2.01426	XP_012395759.1	XP_012395759.1
27.3435	27.6019	25.8264	29.8671	30.1541	29.6777	27.5877	27.1793	25.5428	NA	NA	NA	+	DFT2_SALEM	8	8	8	28.7	28.7	28.7	28.967	0	53.064	2407200000	36	9.9	9.9	5.1	23.2	26.1	16.9	9.9	9.2	4.8	2	2	1	6	6	5	2	2	1	272	2.09159	0.00146718	3.1297	1.90842	XP_012402931.1	XP_012402931.1
26.3802	25.406	25.0489	29.5717	28.082	29.4067	26.9114	24.8439	25.9203	NA	NA	NA	+	DFT2_SALEM	21	21	18	16.9	16.9	14.6	180.88	0	32.091	3650400000	31	0	0	1.4	14.6	4.6	7.6	1.4	1.4	0	0	0	1	18	5	9	1	1	0	1593	1.83249	0.00231652	3.12827	1.77668	XP_012398505.1;XP_012398504.1;XP_003756007.1	XP_012398505.1;XP_012398504.1
28.8318	29.1573	29.0719	28.9215	28.7497	28.8409	26.0102	25.2098	25.9545	NA	NA	NA	+	DFT2_SALEM	6	6	6	33.5	33.5	33.5	17.951	0	67.859	2341300000	27	32.3	25.9	31.6	14.6	25.9	25.9	14.6	0	14.6	5	4	4	2	3	4	1	0	1	158	3.53656	0.000329114	3.11252	2.4649	XP_012401146.1	XP_012401146.1
28.1025	28.4971	28.6338	28.3086	28.469	28.0311	24.6966	25.528	25.2623	NA	NA	NA	+	DFT2_SALEM	6	6	6	9.9	9.9	9.9	70.685	0	24.008	1443400000	28	7.6	9.9	7.2	8.8	8.8	7.6	0	0	2.6	4	6	4	5	4	4	0	0	1	649	3.44714	0.000319018	3.10727	2.4342	XP_012401053.1	XP_012401053.1
29.638	29.7209	30.1595	30.8376	30.6271	30.8885	29.1063	26.9099	27.024	NA	NA	NA	+	DFT2_SALEM	25	25	25	47.2	47.2	47.2	66.162	0	88.596	7085400000	131	24.7	32.1	31.2	38.4	37.8	39.8	25.9	8.1	5.7	11	13	13	18	19	20	9	3	2	580	1.90544	0.00215603	3.10433	1.80658	XP_003757411.1	XP_003757411.1
27.9117	27.0547	25.4963	29.0597	29.2404	28.4086	25.1954	25.9902	26.2145	NA	NA	NA	+	DFT2_SALEM	21	21	21	24.9	24.9	24.9	142.45	0	87.383	1561700000	50	7.9	2.2	1.9	16.8	10.3	16.4	3.7	1.5	2.6	7	2	2	14	9	15	3	1	2	1288	2.83044	0.00113555	3.10284	2.21752	XP_012395066.1;XP_012395065.1;XP_012395064.1;XP_012395063.1;XP_012395062.1;XP_012395061.1;XP_003757632.1;XP_012395060.1	XP_012395066.1;XP_012395065.1;XP_012395064.1;XP_012395063.1;XP_012395062.1;XP_012395061.1;XP_003757632.1;XP_012395060.1
26.3588	25.3141	25.5505	28.6907	28.4956	29.2678	27.5951	24.8371	24.7153	NA	NA	NA	+	DFT2_SALEM	15	15	15	20.1	20.1	20.1	131.07	0	72.9	1329400000	31	0	0	0	8.9	11.8	13.7	4.7	0	2.1	0	0	0	6	8	11	3	0	2	1155	1.48418	0.0038862	3.10222	1.57598	XP_003763758.1	XP_003763758.1
30.5531	30.3882	30.4878	31.738	31.3724	31.6356	27.2624	27.7575	30.4305	NA	NA	NA	+	DFT2_SALEM	47	47	46	46.7	46.7	45.9	144.98	0	304.11	11379000000	228	16.3	16.3	22.4	35.5	31.9	35.2	5.9	4.4	18.4	19	19	26	36	29	35	5	4	15	1293	1.45362	0.00383708	3.09854	1.55708	XP_012395858.1	XP_012395858.1
26.6417	25.4021	25.4594	27.9977	27.9029	27.6461	25.1089	24.4701	24.6865	NA	NA	NA	+	DFT2_SALEM	6	6	6	15.1	15.1	15.1	59.01	0	20.045	478020000	17	0	0	0	15.1	10.8	12.7	0	0	2.4	0	0	0	5	4	4	0	0	1	510	3.8682	0.000356164	3.09373	2.54637	XP_003770498.1	XP_003770498.1
32.1719	32.6679	32.6799	31.6344	32.1338	32.1248	29.3981	29.0472	28.1678	NA	NA	NA	+	DFT2_SALEM	16	16	16	63.9	63.9	63.9	25.699	0	113.01	25673000000	167	48.9	63.9	59.9	55.1	59	62.1	18.9	23.3	16.7	11	14	13	9	12	11	3	4	3	227	2.81651	0.00112121	3.09327	2.20729	XP_003771734.1	XP_003771734.1
30.1618	30.1428	30.004	29.4085	28.415	28.3528	25.8365	25.3456	25.7391	NA	NA	NA	+	DFT2_SALEM	12	10	10	44.6	39.5	39.5	26.133	0	77.726	3662600000	66	30.9	44.6	44.2	24.9	24.9	24.9	11.6	6.9	0	8	12	10	5	5	5	2	1	0	233	2.93119	0.0011623	3.08505	2.24619	XP_003760836.2	XP_003760836.2
28.7012	28.846	28.8566	29.2714	30.1477	29.6077	25.5751	26.2476	27.9807	NA	NA	NA	+	DFT2_SALEM	11	11	11	58.5	58.5	58.5	24.123	0	86.7	3327100000	47	38.7	32.3	38.7	33.2	37.8	53	0	9.7	20.3	7	7	7	5	6	9	0	1	2	217	1.80739	0.00226146	3.07444	1.74617	XP_003756257.1;XP_012403202.1;XP_012403213.1	XP_003756257.1;XP_012403202.1;XP_012403213.1
27.5864	29.0586	25.6434	28.3244	28.5013	28.7119	25.3789	25.3436	25.5942	NA	NA	NA	+	DFT2_SALEM	9	9	9	35.4	35.4	35.4	37.788	0	21.352	2001100000	26	9.6	9	14.7	9.9	16.2	23.1	2.1	4.2	2.1	2	3	3	3	4	6	1	1	1	333	4.6356	0.000404669	3.07364	2.7041	XP_003760279.1	XP_003760279.1
29.8576	30.4489	30.233	30.4399	30.0977	30.3119	27.4719	28.8978	25.2653	NA	NA	NA	+	DFT2_SALEM	10	10	8	37.6	37.6	29.1	25.464	0	187.1	6597000000	71	26.5	37.2	35.5	31.6	31.2	35	10.7	21.8	6	6	9	8	6	7	7	2	4	1	234	1.35276	0.00472053	3.07154	1.49005	XP_012401167.1	XP_012401167.1
28.5638	28.7053	28.9834	29.2346	28.7726	29.4194	26.1698	26.2511	25.8027	NA	NA	NA	+	DFT2_SALEM	11	11	11	58.6	58.6	58.6	22.266	0	70.12	2717300000	46	40.9	46	39.4	33.3	22.7	42.4	10.1	13.6	21.2	7	9	7	4	3	6	2	2	4	198	3.68922	0.000334405	3.06766	2.48049	XP_012398903.1;XP_012398904.1	XP_012398903.1;XP_012398904.1
28.9054	29.0072	28.8476	29.9644	29.7872	30.2265	27.3384	27.4957	25.9703	NA	NA	NA	+	DFT2_SALEM	18	18	18	47.9	47.9	47.9	54.932	0	83.829	3794300000	76	17.7	17.3	16.9	36.5	30.4	40.4	12.1	13.1	2.5	7	7	7	13	11	13	3	3	1	480	2.43842	0.0011913	3.05793	2.03736	XP_003755733.1	XP_003755733.1
30.704	30.855	29.9841	29.2705	27.7587	29.618	25.2645	26.257	26.0097	NA	NA	NA	+	DFT2_SALEM	22	22	22	45.9	45.9	45.9	52.317	0	179.44	4913400000	95	37	37.8	34.1	22.4	13.5	31.7	5.2	2	5	13	17	11	8	5	11	2	1	2	460	2.0371	0.00158824	3.03867	1.84836	XP_012406478.1	XP_012406478.1
29.9852	29.7488	29.7661	28.4369	28.4848	29.0179	27.0603	24.3575	25.4105	NA	NA	NA	+	DFT2_SALEM	23	23	23	41.8	41.8	41.8	62.854	0	211.6	3235600000	82	32.2	36.2	36.1	17	19.4	19.2	6.2	2.4	2.4	15	15	15	6	6	7	2	1	1	552	1.70289	0.00231847	3.03708	1.67952	XP_012405017.1;XP_003769777.1	XP_012405017.1;XP_003769777.1
28.2363	28.0116	28.6308	28.2246	28.1153	28.3511	25.0843	25.406	25.1303	NA	NA	NA	+	DFT2_SALEM	14	14	14	26.3	26.3	26.3	87.394	0	85.697	1565500000	39	15.3	15.7	16.8	3.7	8.9	16.6	1.6	1.5	7.1	8	8	8	3	5	9	1	1	2	790	4.81177	0.000398467	3.02344	2.69615	XP_012396939.1	XP_012396939.1
27.2269	27.3895	27.5016	29.0928	28.8038	28.9888	25.3766	26.4845	26.062	NA	NA	NA	+	DFT2_SALEM	7	7	7	56	56	56	14.951	0	28.226	1490100000	32	13.4	13.4	13.4	50.7	50	56	0	6.7	6.7	2	2	2	6	5	7	0	1	1	134	3.06489	0.00115625	2.98738	2.23992	XP_003765538.1	XP_003765538.1
29.9936	30.2079	30.7041	30.2353	29.109	29.6076	27.5941	26.1828	26.219	NA	NA	NA	+	DFT2_SALEM	35	35	35	49.7	49.7	49.7	113.29	0	155.99	5676000000	123	29.8	30.2	36.5	32.2	14.8	25	6.4	3.8	2.2	19	17	23	20	10	15	4	2	1	992	2.20418	0.00145873	2.98536	1.90463	XP_003765056.1	XP_003765056.1
24.6378	24.6465	25.6074	29.0339	29.1968	29.138	25.6729	26.3535	26.3876	NA	NA	NA	+	DFT2_SALEM	13	13	13	24.6	24.6	24.6	88.061	0	87.193	1297300000	34	0	0	0	16.2	20.2	20.1	1.6	1.6	0	0	0	0	7	11	9	1	1	0	796	3.6363	0.000311377	2.98488	2.41183	XP_012397531.1;XP_003762738.1	XP_012397531.1
28.7785	28.8871	29.4537	30.5023	30.7513	31.4193	28.5205	27.9687	27.2291	NA	NA	NA	+	DFT2_SALEM	34	34	29	28.2	28.2	25.7	205.65	0	302.24	6549000000	101	2.8	3.6	4.6	19	15.6	24.5	6.1	5.5	3	3	5	6	21	17	28	6	6	3	1851	2.52382	0.00120175	2.98482	2.0394	XP_003758133.1	XP_003758133.1
32.5833	32.8505	32.4909	31.8018	31.8706	31.4693	29.4229	28.3331	28.4572	NA	NA	NA	+	DFT2_SALEM	49	8	0	90.3	15.7	0	28.617	0	52.243	24002000000	123	86.3	83.9	86.3	83.1	86.3	80.6	83.1	80.2	81	32	36	36	31	35	29	37	36	36	248	2.90494	0.00109091	2.97614	2.17867	XP_012398651.1	XP_012398651.1
30.5662	30.3536	30.551	31.5727	31.9709	31.8918	29.1797	29.3497	28.0056	NA	NA	NA	+	DFT2_SALEM	32	31	31	54	54	54	78.366	0	200.04	13005000000	199	23.3	39.1	37.4	42	44.6	40.7	14.8	20	9	13	19	20	22	24	25	7	9	5	681	2.59921	0.00121508	2.96681	2.06062	XP_012396518.1	XP_012396518.1
26.9863	27.4809	27.3274	28.6969	29.6891	28.8691	26.7878	25.7567	25.8233	NA	NA	NA	+	DFT2_SALEM	7	7	7	72.1	72.1	72.1	17.054	0	36.017	1747700000	32	28.6	18.2	21.4	53.9	72.1	55.8	38.3	7.1	13.6	3	2	2	5	7	5	3	1	2	154	2.55099	0.0012044	2.96242	2.03966	XP_003772285.1	XP_003772285.1
33.9797	34.0146	34.0409	27.0168	27.3498	29.3779	25.7607	25.0596	24.0492	NA	NA	NA	+	DFT2_SALEM	11	11	11	33.9	33.9	33.9	27.79	0	74.853	40163000000	101	31	27.8	31	10.9	10.9	17.7	0	0	0	9	9	9	2	2	3	0	0	0	248	1.5344	0.00386421	2.95833	1.5657	XP_003769684.1	XP_003769684.1
28.9757	28.7205	28.8282	28.2926	28.2107	28.0422	25.656	24.7126	25.3036	NA	NA	NA	+	DFT2_SALEM	19	19	19	32.1	32.1	32.1	90.697	0	80.562	1925500000	54	15.2	18	22	14.1	10.9	9.4	3.2	2.1	2.1	10	9	12	7	6	5	2	1	1	820	3.31325	0.000893855	2.95773	2.30189	XP_012403257.1;XP_012403256.1;XP_012403255.1;XP_012403258.1	XP_012403257.1;XP_012403256.1;XP_012403255.1;XP_012403258.1
27.5747	27.7735	26.3081	29.0022	29.3949	28.4775	26.4221	25.9719	25.6186	NA	NA	NA	+	DFT2_SALEM	7	7	7	10.5	10.5	10.5	95.955	0	18.788	1149600000	16	3	4.3	3.3	7.2	4.2	6.2	0	0	0	2	3	2	5	3	4	0	0	0	858	2.95214	0.0010963	2.95405	2.18315	XP_003765046.1	XP_003765046.1
28.5709	27.9611	28.2227	28.5651	29.6065	29.1954	24.6033	26.9902	26.9217	NA	NA	NA	+	DFT2_SALEM	19	19	17	40.6	40.6	37.8	71.62	0	127.54	2202300000	57	21.7	13.3	26	18.1	27	22.6	2.3	5.3	3.7	10	6	12	7	12	9	1	3	2	645	1.60736	0.00301898	2.95059	1.60281	XP_012395863.1;XP_003758556.1	XP_012395863.1;XP_003758556.1
30.5085	30.3864	30.4191	30.3332	29.9368	30.2773	25.5405	27.6836	28.484	NA	NA	NA	+	DFT2_SALEM	18	18	18	34.4	34.4	34.4	59.343	0	81.413	6335900000	82	22.1	31.5	27.4	31.1	25.8	17.7	0	4.3	6.4	11	15	13	13	11	8	0	2	2	515	1.53209	0.00384789	2.94637	1.56109	XP_003773656.1	XP_003773656.1
29.0383	29.3869	29.2209	28.3085	29.2869	29.3177	27.1095	25.1023	25.8776	NA	NA	NA	+	DFT2_SALEM	23	23	23	29.2	29.2	29.2	123	0	130.26	2752500000	72	14.1	19.5	20.3	9.8	19.1	15.8	4.5	1.8	1.3	10	14	15	6	14	11	3	1	1	1118	1.92472	0.00228082	2.94121	1.7593	XP_012397856.1	XP_012397856.1
25.2501	25.5295	25.6885	28.3708	28.486	28.2142	26.1237	23.7768	26.3708	NA	NA	NA	+	DFT2_SALEM	14	14	14	16.6	16.6	16.6	159.13	0	50.522	744520000	18	0	0	0	11.1	9.2	8.7	0	0	0	0	0	0	9	7	8	0	0	0	1498	1.6167	0.00301458	2.93324	1.60259	XP_012399267.1	XP_012399267.1
25.094	27.1936	26.0913	29.1367	27.7531	28.5905	25.5045	26.4085	24.7728	NA	NA	NA	+	DFT2_SALEM	13	13	13	47.7	47.7	47.7	36.057	0	34.537	1270200000	23	5.9	5.3	13.3	37.5	18.9	25.7	9.9	0	2.5	2	2	4	7	3	5	1	0	1	323	2.0377	0.00193961	2.93151	1.80843	XP_012395221.1;XP_012395220.1	XP_012395221.1;XP_012395220.1
24.9063	27.2865	26.4897	30.4734	30.4587	30.2863	27.5554	27.8966	27.0064	NA	NA	NA	+	DFT2_SALEM	9	9	9	26.8	26.8	26.8	46.866	0	91.92	3898100000	47	1.8	7.1	4.1	21.7	18.5	19.5	5.3	7.1	4.1	1	3	2	8	6	7	2	3	2	437	3.40633	0.00054902	2.92001	2.30614	XP_003769286.1	XP_003769286.1
28.3753	28.2889	28.4799	29.1207	28.7752	28.6594	27.9102	24.6403	25.2522	NA	NA	NA	+	DFT2_SALEM	8	8	8	38.5	38.5	38.5	31.015	0	89.825	2524500000	48	26.1	28.3	32.9	32.9	28.3	32.5	12.7	9.5	9.5	4	4	7	7	5	5	2	1	1	283	1.3465	0.00491255	2.91754	1.44923	XP_003762971.1	XP_003762971.1
25.4819	25.4688	26.2114	28.002	28.3696	27.9845	25.6963	25.0327	24.8803	NA	NA	NA	+	DFT2_SALEM	4	4	4	29.8	29.8	29.8	24.367	0	29.543	638850000	16	4.7	0	4.7	29.8	29.8	25.6	0	4.7	0	1	0	1	4	4	3	0	1	0	215	3.31718	0.000876712	2.9156	2.27746	XP_012396489.1	XP_012396489.1
26.7596	27.4553	27.9557	28.5129	28.1677	28.725	25.549	24.8179	26.3002	NA	NA	NA	+	DFT2_SALEM	11	11	11	37.7	37.7	37.7	50.709	0	33.705	1375000000	29	7.1	16.9	16.9	21	20.3	21	6.9	2.1	0	3	5	5	6	6	6	2	1	0	467	2.50503	0.00114885	2.91281	1.9982	XP_003760832.1	XP_003760832.1
31.1536	31.2854	31.1669	32.9502	32.6806	32.712	29.9638	29.6265	30.0238	NA	NA	NA	+	DFT2_SALEM	20	20	20	80.1	80.1	80.1	30.405	0	242.99	25389000000	212	67.1	73.8	71.3	69.6	69.6	72.7	58	42.3	51	12	15	14	16	16	17	8	7	7	286	4.37921	0.000350168	2.90962	2.52986	XP_003768957.1	XP_003768957.1
25.579	25.9434	27.6423	29.4778	28.9464	28.7645	26.6659	26.088	25.7068	NA	NA	NA	+	DFT2_SALEM	15	15	15	20.3	20.3	20.3	141.71	0	99.618	1283800000	25	1.2	0	4.3	14.2	14.5	9.3	0	0	0	1	0	3	11	10	6	0	0	0	1267	2.9347	0.00106731	2.90937	2.15277	XP_012399032.1	XP_012399032.1
27.1142	27.0199	26.8833	28.7588	28.2662	29.8353	24.9575	26.5355	26.6457	NA	NA	NA	+	DFT2_SALEM	10	10	10	24.5	24.5	24.5	73.95	0	95.883	1667200000	25	3.1	7.6	4.8	14.3	18.4	14.6	0	0	0	1	3	2	6	7	6	0	0	0	670	1.81504	0.00215534	2.90723	1.69466	XP_012399978.1	XP_012399978.1
28.1687	28.2076	28.3796	28.0791	28.5176	28.6653	24.8485	25.5324	26.1941	NA	NA	NA	+	DFT2_SALEM	9	9	9	35.6	35.6	35.6	45.062	0	48.06	1455200000	41	17.8	17.8	15.1	19.5	25.5	22.6	0	0	0	5	5	4	5	7	5	0	0	0	416	2.60962	0.00117849	2.89567	2.02996	XP_012407118.1	XP_012407118.1
26.4901	28.1365	28.4783	28.4045	28.7984	28.0949	25.4042	25.9974	25.2285	NA	NA	NA	+	DFT2_SALEM	7	7	7	37.1	37.1	37.1	24.091	0	25.899	1157600000	20	17.1	24.9	16.1	18.5	22	19.5	5.9	0	7.8	2	4	3	3	4	3	1	0	1	205	3.1369	0.00111839	2.88926	2.20701	XP_003773143.1	XP_003773143.1
27.284	27.8003	27.5595	28.3565	27.9215	27.923	25.0278	24.7254	25.8316	NA	NA	NA	+	DFT2_SALEM	9	9	9	42	42	42	25.069	0	17.238	1121600000	24	20.5	13.7	20.5	24.2	19.6	35.6	0	10	5	3	3	3	4	4	6	0	1	1	219	2.87158	0.00103256	2.87202	2.11111	XP_003764493.1	XP_003764493.1
29.0288	29.2447	29.0823	30.2519	29.5888	30.2765	28.3721	27.214	25.9457	NA	NA	NA	+	DFT2_SALEM	29	29	29	44.5	44.5	44.5	101.37	0	126.25	4354300000	94	12.9	25.8	23.8	26.8	23.7	22.3	14.8	6.4	4.6	10	15	16	17	14	14	9	3	2	877	1.75161	0.00243798	2.86179	1.64848	XP_003759906.1	XP_003759906.1
25.3091	26.3181	24.5826	26.8427	27.4103	27.6777	23.8519	24.5567	24.9423	NA	NA	NA	+	DFT2_SALEM	4	4	4	15.3	15.3	15.3	45.796	0	16.982	441960000	10	0	0	4.7	15.3	12.6	9.1	0	0	0	0	0	1	4	3	2	0	0	0	406	2.68091	0.00119651	2.85994	2.03825	XP_012396966.1	XP_012396966.1
25.6052	24.7769	25.2911	27.6128	28.7836	28.4336	25.535	25.2336	25.5012	NA	NA	NA	+	DFT2_SALEM	11	11	11	17.3	17.3	17.3	117.97	0	62.407	774260000	16	0	0	0	7.4	17.3	10.5	0	0	1.9	0	0	0	5	11	7	0	0	1	1075	2.86359	0.00101835	2.8534	2.09834	XP_003773378.1	XP_003773378.1
34.3559	34.7006	34.3374	33.7086	34.0011	33.7005	30.7755	31.1753	30.981	NA	NA	NA	+	DFT2_SALEM	23	23	20	76.5	76.5	71.8	17.273	0	107.18	89491000000	371	73.2	73.2	73.2	51.7	52.3	51.7	26.2	31.5	35.6	20	21	22	13	14	13	6	6	7	149	4.30773	0.000325	2.82614	2.45328	XP_003764999.1;XP_012395267.1;XP_012395266.1;XP_003757836.1	XP_003764999.1
29.9031	30.1146	30.2409	28.3832	29.8929	29.8085	25.2266	27.8966	26.5506	NA	NA	NA	+	DFT2_SALEM	9	9	6	15.9	15.9	11.1	85.451	0	21.833	4221300000	28	8.7	6	9.6	6.1	9.2	6.4	0	4.7	0	5	4	5	4	4	3	0	3	0	750	1.42838	0.00487969	2.80363	1.46539	XP_003768493.1;XP_012403909.1;XP_012403908.1;XP_012400260.1	XP_003768493.1;XP_012403909.1;XP_012403908.1
25.0666	25.1048	26.4262	28.639	28.579	28.8081	25.7647	26.1627	25.7452	NA	NA	NA	+	DFT2_SALEM	10	10	10	28.8	28.8	28.8	35.558	0	73.134	904330000	23	0	0	0	25.9	20.1	26.2	0	0	0	0	0	0	7	6	8	0	0	0	313	4.2782	0.000314199	2.7845	2.41639	XP_003757579.2	XP_003757579.2
28.6501	28.7406	29.6683	28.3131	28.5398	28.2292	25.0458	26.3405	25.356	NA	NA	NA	+	DFT2_SALEM	7	7	7	35.4	35.4	35.4	28.636	0	42.779	2081000000	19	27.6	7.7	28.5	8.1	8.1	8.1	4.9	3.3	0	5	2	6	2	2	2	1	1	0	246	2.6427	0.00112065	2.77994	1.98402	XP_003758647.1	XP_003758647.1
27.734	27.7551	27.9205	28.6425	28.1835	28.4534	24.826	26.4708	25.6502	NA	NA	NA	+	DFT2_SALEM	10	10	10	43.3	43.3	43.3	26.391	0	29.022	1368900000	32	33.5	24	19.3	27.9	19.7	33.9	7.7	0	0	6	4	3	5	4	7	1	0	0	233	2.31073	0.00161194	2.77746	1.86015	XP_012399123.1;XP_012399122.1;XP_012399121.1	XP_012399123.1;XP_012399122.1;XP_012399121.1
27.7696	27.4731	28.5774	29.8294	29.2805	29.4092	27.0131	26.1326	27.061	NA	NA	NA	+	DFT2_SALEM	10	10	10	33.8	33.8	33.8	47.882	0	71.441	2479300000	51	10.8	19.2	24.4	24.4	26.3	29.8	11	8.2	3.5	3	6	6	7	7	8	2	2	1	426	2.88802	0.00121778	2.77079	2.06116	XP_003758562.1	XP_003758562.1
30.2734	30.6629	30.6524	26.4518	29.5189	29.4825	25.7225	25.9308	25.513	NA	NA	NA	+	DFT2_SALEM	14	9	9	34.1	20.3	20.3	45.961	0	11.491	6837300000	27	18.4	24.8	29.2	15.4	17.9	17.9	15.4	15.4	15.4	8	10	11	6	7	7	6	6	6	408	1.26638	0.00707765	2.76233	1.36514	XP_012406299.1	XP_012406299.1
28.9429	28.9056	28.9832	33.3266	32.6818	33.6191	29.8527	29.8523	31.6378	NA	NA	NA	+	DFT2_SALEM	20	20	18	74.1	74.1	74.1	20.03	0	265.44	27805000000	236	33.3	31	41.4	74.1	72.4	74.1	49.4	39.7	57.5	5	5	6	18	17	20	10	7	14	174	1.86603	0.00250314	2.76156	1.66726	XP_012400487.1;XP_003764272.1	XP_012400487.1;XP_003764272.1
26.5585	25.0246	25.0839	27.9255	28.5854	27.6798	26.6971	24.5296	24.6964	NA	NA	NA	+	DFT2_SALEM	4	4	4	11.3	11.3	11.3	56.482	0	11.44	626700000	8	0	0	0	9.1	11.3	6.5	0	0	0	0	0	0	3	4	2	0	0	0	494	1.67708	0.00390286	2.75586	1.57747	XP_003771251.1;XP_003769808.1	XP_003771251.1
25.1181	24.9321	25.4572	28.904	28.6327	28.5715	26.0077	25.6055	26.2286	NA	NA	NA	+	DFT2_SALEM	10	10	10	27	27	27	59.683	0	43.332	890480000	24	0	0	0	24.4	15.8	17.6	0	0	0	0	0	0	9	6	7	0	0	0	533	3.71814	0.000879121	2.75548	2.27905	XP_012406987.1;XP_012406986.1	XP_012406987.1;XP_012406986.1
30.9406	29.2615	29.5582	29.1438	29.8862	28.6525	26.4342	27.2455	25.7626	NA	NA	NA	+	DFT2_SALEM	43	43	43	11.8	11.8	11.8	482.78	0	102.7	4582200000	89	6	4.7	4.6	3.3	4.3	2.8	0.9	1	0	20	17	16	12	15	9	3	3	0	4225	2.09905	0.00228866	2.74673	1.76196	XP_012396787.1	XP_012396787.1
26.9813	26.3921	25.7401	28.1008	27.796	28.3396	26.7454	25.5937	23.6616	NA	NA	NA	+	DFT2_SALEM	11	11	10	21.4	21.4	19.5	75.456	0	60.959	585090000	20	0	0	0	12.4	8.7	19.3	0	0	0	0	0	0	6	4	10	0	0	0	667	1.40103	0.00511139	2.74521	1.43479	XP_003765635.1	XP_003765635.1
28.8746	29.2236	28.8719	29.501	29.1683	29.0692	27.097	26.8304	25.5921	NA	NA	NA	+	DFT2_SALEM	14	14	14	31.2	31.2	31.2	55.616	0	51.178	3051100000	66	17.6	24.1	26.9	27.9	21.9	20.9	6.7	3.8	0	7	10	12	12	10	9	3	2	0	494	2.32627	0.00159116	2.7397	1.84907	XP_003772499.2;XP_012407123.1	XP_003772499.2;XP_012407123.1
25.5854	26.3016	25.3832	27.55	28.3359	27.6342	25.2058	24.8435	25.2778	NA	NA	NA	+	DFT2_SALEM	2	2	2	9.6	9.6	9.6	27.533	0	38.56	1082500000	17	6	6	6	9.6	9.6	9.6	0	0	0	1	1	1	2	2	2	0	0	0	249	3.19022	0.00105463	2.73097	2.12852	XP_012399886.1;XP_003763513.1	XP_012399886.1;XP_003763513.1
26.7064	24.4652	24.8969	27.5088	27.505	27.6328	24.8219	24.618	25.0139	NA	NA	NA	+	DFT2_SALEM	7	7	7	15.8	15.8	15.8	60.296	0	10.869	591660000	17	0	1.4	0	7.8	8.9	11.1	1.4	4.5	1.4	0	1	0	3	3	4	1	2	1	552	4.6306	0.00032	2.73095	2.43449	XP_012400739.1;XP_012400738.1;XP_012400740.1	XP_012400739.1;XP_012400738.1;XP_012400740.1
26.5781	24.9734	29.6216	29.5862	30.0706	29.5818	26.2271	28.8433	25.9762	NA	NA	NA	+	DFT2_SALEM	12	12	10	11.2	11.2	8.8	132.8	0	19.023	2799700000	26	1.7	1.7	7.1	7.6	3.6	5.4	0	1.6	0.8	2	2	6	7	4	6	0	2	1	1177	1.36974	0.00598025	2.73064	1.41412	XP_012396078.1	XP_012396078.1
24.6891	25.4538	26.5927	29.9677	30.3098	30.3356	27.3596	26.0458	29.0644	NA	NA	NA	+	DFT2_SALEM	51	2	1	83.9	10.2	5.6	33.143	0	23.484	2996500000	17	68.4	63.5	57.2	71.9	68.8	68.8	72.6	71.9	77.9	34	36	33	28	29	27	34	37	40	285	1.43184	0.00512422	2.71442	1.44244	XP_003768072.1	XP_003768072.1
25.5153	26.3267	25.1131	28.5516	27.4574	28.1239	24.9417	25.3547	25.7233	NA	NA	NA	+	DFT2_SALEM	11	11	11	22.1	22.1	22.1	87.859	0	112.74	567130000	14	0	0	0	15.2	3.9	19.2	0	0	0	0	0	0	7	2	9	0	0	0	796	2.64266	0.00125692	2.7044	1.94522	XP_012407854.1	XP_012407854.1
25.4747	25.9943	26.8762	28.1792	27.9117	27.7552	24.9631	24.6858	26.108	NA	NA	NA	+	DFT2_SALEM	6	6	6	25.2	25.2	25.2	48.229	0	39.556	516720000	14	0	0	0	10.8	25.2	13.5	0	0	0	0	0	0	3	6	4	0	0	0	408	2.39974	0.00160297	2.6964	1.85631	XP_003769584.1	XP_003769584.1
27.8919	28.1257	28.0245	28.4976	28.4348	28.7643	25.5904	26.39	25.6458	NA	NA	NA	+	DFT2_SALEM	11	11	11	22.6	22.6	22.6	53.588	0	43.62	1567800000	37	11.8	18.1	14.8	15.5	16.6	13.3	0	3.9	2.8	4	8	5	6	7	5	0	1	1	465	3.20176	0.0010254	2.69015	2.10679	XP_003760568.1	XP_003760568.1
30.0321	29.775	30.2043	27.3978	28.715	28.1186	26.5899	24.9123	24.6673	NA	NA	NA	+	DFT2_SALEM	21	21	21	38.7	38.7	38.7	58.837	0	58.881	3243600000	57	29.8	19.8	29	9.7	28	12.1	0	0	2.9	14	10	15	4	11	5	0	0	1	514	1.70495	0.00386969	2.68728	1.56769	XP_012399753.1	XP_012399753.1
24.2899	25.3029	26.8409	28.0269	28.0653	27.823	24.498	24.8561	26.5078	NA	NA	NA	+	DFT2_SALEM	5	5	3	36.1	36.1	32.2	23.254	0	20.46	805820000	14	11.7	21.5	25.9	25.9	32.2	25.9	11.7	3.9	0	1	3	2	2	3	2	1	1	0	205	1.89989	0.0024644	2.68443	1.65347	XP_003773619.1	XP_003773619.1
30.8009	30.7794	30.7417	30.0421	29.9399	29.8982	27.9458	27.0583	26.8567	NA	NA	NA	+	DFT2_SALEM	39	39	2	34.8	34.8	1.7	123.8	0	174.58	7597500000	149	28.1	24.4	27.7	21	13.1	17.2	5	2.8	1.8	25	25	28	17	11	15	5	3	2	1088	2.86293	0.00115368	2.67312	1.99899	XP_003763915.1;XP_012403904.1	XP_003763915.1
29.4468	29.9609	29.5966	29.3539	29.0673	29.2648	24.685	28.1883	26.8024	NA	NA	NA	+	DFT2_SALEM	8	8	6	39.1	39.1	29.7	22.299	0	52.565	3954500000	58	36.1	34.7	36.1	29.2	29.2	29.2	15.3	21.3	4	7	5	6	5	4	5	2	3	1	202	1.22708	0.00869977	2.6701	1.32042	XP_003772075.1;XP_012400314.1	XP_003772075.1
27.8335	28.9849	28.3658	28.3657	27.3657	27.8225	25.7212	25.1953	24.631	NA	NA	NA	+	DFT2_SALEM	13	11	11	34.5	32	32	44.053	0	46.673	1600400000	30	23.1	33.7	20.6	22.6	12.4	12.4	2.7	0	0	8	12	7	7	5	4	1	0	0	412	2.4748	0.00164259	2.66882	1.86977	XP_012408480.1	XP_012408480.1
27.8546	27.6597	27.633	27.5961	28.1377	28.3333	25.0618	25.1441	25.8621	NA	NA	NA	+	DFT2_SALEM	10	10	10	29.1	29.1	29.1	56.771	0	50.205	1059900000	25	10.2	19.2	11.8	11.8	16.8	18.8	0	0	0	3	6	4	4	5	6	0	0	0	501	2.86247	0.00114405	2.66636	1.99507	XP_012406838.1	XP_012406838.1
25.9126	25.9206	25.5897	30.5915	30.845	30.9889	28.4609	28.5148	27.4741	NA	NA	NA	+	DFT2_SALEM	7	7	7	52.2	52.2	52.2	10.566	0	75.797	4906000000	45	0	0	0	52.2	51.1	51.1	40.2	32.6	39.1	0	0	0	6	5	5	3	2	3	92	2.75726	0.00127711	2.65852	1.95818	XP_003770442.1	XP_003770442.1
28.9639	28.756	29.2671	28.149	28.2649	28.3881	24.5589	25.4972	26.775	NA	NA	NA	+	DFT2_SALEM	11	11	11	48.8	48.8	48.8	32.383	0	50.24	2036000000	44	37.7	45.1	45.8	33.7	30	38	0	0	14.1	7	9	9	6	6	7	0	0	2	297	1.83289	0.00272024	2.65696	1.61424	XP_003771486.1	XP_003771486.1
27.7405	28.1432	28.326	28.3515	28.3192	28.0091	25.6385	25.3674	25.7041	NA	NA	NA	+	DFT2_SALEM	5	5	5	15.1	15.1	15.1	36.03	0	24.77	1550800000	25	8.2	8.2	12.6	8.2	10.4	8.2	8.5	3.8	3.8	2	2	3	2	3	2	2	1	1	318	4.2227	0.000550562	2.6566	2.30987	XP_012397444.1	XP_012397444.1
26.4582	26.4666	26.9206	28.0479	28.6724	29.4921	25.8552	25.9532	26.438	NA	NA	NA	+	DFT2_SALEM	14	14	14	30.3	30.3	30.3	85.483	0	81.149	1432100000	37	7	5.7	4.9	21.6	17.2	18.6	3.9	0	0	4	3	3	9	8	9	2	0	0	760	2.36568	0.00173788	2.6553	1.82453	XP_012397218.1;XP_012397217.1;XP_012397219.1;XP_012397220.1	XP_012397218.1;XP_012397217.1
28.1924	28.8318	28.5779	29.0936	28.2056	29.2925	28.1967	25.3727	25.0601	NA	NA	NA	+	DFT2_SALEM	2	2	2	23.7	23.7	23.7	15.114	0	18.265	2401200000	23	23.7	23.7	23.7	23.7	23.7	23.7	14.5	14.5	0	2	2	2	2	2	2	1	1	0	131	1.18606	0.0093011	2.65411	1.29343	XP_003770311.1	XP_003770311.1
27.3482	25.5585	27.5527	28.7517	28.0487	28.2844	26.3616	24.6153	26.1478	NA	NA	NA	+	DFT2_SALEM	32	4	4	78.7	16	16	29.552	0	35.336	1391800000	12	78.7	62.7	66.2	63.1	58.9	65	63.5	71.5	60.1	29	24	27	26	22	25	26	25	24	263	1.9712	0.00229653	2.65335	1.67144	XP_012400322.1;XP_003764080.1	XP_012400322.1;XP_003764080.1
28.3678	28.2397	26.752	29.9146	28.9873	29.2778	26.6804	27.0199	26.5515	NA	NA	NA	+	DFT2_SALEM	23	22	22	32.3	31.4	31.4	115.04	0	144.34	2298500000	64	3.8	3.8	5.4	22.1	25.1	22.1	8.6	9.1	2.6	3	3	4	16	17	16	6	5	2	1045	2.99732	0.00116596	2.64262	2.02126	XP_012403235.1	XP_012403235.1
25.6485	27.479	26.3532	27.813	27.9663	26.9982	23.4437	24.6652	26.7436	NA	NA	NA	+	DFT2_SALEM	9	9	9	38.2	38.2	38.2	40.992	0	26.183	984680000	23	11.8	13.6	16	20.9	21.4	22.2	10.4	7.2	3.5	3	4	4	5	5	5	3	2	1	374	1.22976	0.00864126	2.64168	1.31492	XP_003760726.1;XP_012397550.1	XP_003760726.1;XP_012397550.1
30.6456	30.7445	30.7616	29.8248	30.1641	30.0827	29.177	25.7334	27.2389	NA	NA	NA	+	DFT2_SALEM	17	17	17	65.8	65.8	65.8	34.083	0	62.642	6983300000	93	52.4	52.1	44.6	33.9	43.3	31.6	29.3	7.8	9.4	12	12	11	8	9	7	6	2	2	307	1.23775	0.00868018	2.64077	1.3191	XP_003760751.1;XP_012397557.1	XP_003760751.1;XP_012397557.1
29.0191	28.9289	28.4697	27.7286	28.2083	28.053	25.2282	25.0937	25.7654	NA	NA	NA	+	DFT2_SALEM	15	15	1	43.1	43.1	3.1	37.035	0	80.505	1754600000	56	26.6	28.8	27.8	18.8	12.5	24.4	2.2	5.6	2.2	9	8	8	6	4	9	1	2	1	320	3.34417	0.00102778	2.6342	2.10882	XP_012405983.1;XP_012405981.1;XP_012405984.1	XP_012405983.1;XP_012405981.1;XP_012405984.1
25.3276	25.0584	24.0773	28.279	27.7231	27.9404	24.9772	24.7295	26.3447	NA	NA	NA	+	DFT2_SALEM	12	11	11	3.9	3.7	3.7	473.85	0	17.776	1057700000	18	0.7	0.5	0.8	1.9	1.3	2.9	0.6	0.6	0.2	3	2	4	6	4	8	2	2	1	4122	2.12093	0.00221262	2.63038	1.72186	XP_012404068.1	XP_012404068.1
28.4627	28.3969	29.1442	30.6229	30.4158	29.7159	27.6058	27.4868	27.7884	NA	NA	NA	+	DFT2_SALEM	17	17	17	58.7	58.7	58.7	42.889	0	264.24	4542500000	61	16.7	20.6	27.4	48	47.3	50.7	16.4	13.8	15.9	3	4	6	14	11	12	3	3	3	383	3.09406	0.0011939	2.62451	2.03753	XP_003763086.1	XP_003763086.1
28.3203	28.4429	28.5603	28.3938	28.6846	28.3326	25.5728	24.7977	27.1962	NA	NA	NA	+	DFT2_SALEM	15	15	15	26.7	26.7	26.7	92.964	0	76.749	1636000000	43	13.7	13.6	17.2	18.5	15.9	11.2	0	0	0	6	7	8	10	8	7	0	0	0	839	1.66488	0.00403292	2.61475	1.52468	XP_012399925.1	XP_012399925.1
28.0831	28.262	27.9228	29.063	28.7579	29.0525	27.2553	26.8381	24.936	NA	NA	NA	+	DFT2_SALEM	8	8	8	22.6	22.6	22.6	40.564	0	103.77	2053600000	35	8	14.6	9.1	14	19.8	19.3	6.6	8.5	0	3	5	3	4	7	6	2	3	0	363	1.65353	0.00401639	2.61467	1.51949	XP_003772860.2	XP_003772860.2
30.384	29.8698	29.8838	33.3627	33.301	33.0861	30.5455	30.472	30.8911	NA	NA	NA	+	DFT2_SALEM	24	24	24	43.8	43.8	43.8	68.916	0	244.46	28887000000	215	17.8	19.3	14.6	41.8	42	41.2	23	18.2	27.1	9	10	8	20	22	21	9	8	11	617	4.15047	0.00119355	2.61375	2.26489	XP_012396641.1	XP_012396641.1
28.4246	28.6289	28.1089	27.8454	27.917	28.2381	24.5933	26.5694	25.0128	NA	NA	NA	+	DFT2_SALEM	6	4	4	29.7	24.6	24.6	34.021	0	66.591	1366500000	23	16.3	29.7	26.8	22.7	26.8	22.7	13.4	5.1	8.3	3	6	5	4	5	4	3	2	1	313	1.88227	0.00272429	2.60837	1.61697	XP_012405904.1;XP_012405903.1	XP_012405904.1;XP_012405903.1
24.5984	26.4011	26.459	28.4605	28.5845	28.9096	25.6754	26.2308	26.2409	NA	NA	NA	+	DFT2_SALEM	20	20	20	29.9	29.9	29.9	125.58	0	91.507	1048400000	47	2.1	8	3.8	14.5	18.6	20.8	0	0	0	2	6	3	9	13	14	0	0	0	1129	3.45978	0.00103497	2.60252	2.1161	XP_003773291.1	XP_003773291.1
34.5861	34.4551	34.6465	36.5021	36.7863	36.7635	34.1463	33.8445	34.2679	NA	NA	NA	+	DFT2_SALEM	37	23	21	84.8	56.7	51.6	50.029	0	323.31	383110000000	1181	79.6	83.2	80.9	84.8	84.8	84.8	81.8	83.2	79.1	29	32	31	35	36	37	31	30	30	446	4.12433	0.0011715	2.59775	2.24828	XP_003760117.1;XP_012397006.1	XP_003760117.1;XP_012397006.1
28.5692	28.6182	28.6364	27.9521	27.7256	28.3704	25.031	25.7217	25.5044	NA	NA	NA	+	DFT2_SALEM	6	6	6	18.8	18.8	18.8	38.868	0	25.695	1550800000	29	13.9	15.9	18.8	13.9	13.9	15.3	3.4	3.4	0	4	4	6	4	3	3	1	1	0	352	3.13647	0.00118615	2.59697	2.03218	XP_003761003.1	XP_003761003.1
26.7452	27.1674	25.8096	28.919	28.4075	29.2375	27.6687	26.0508	25.0829	NA	NA	NA	+	DFT2_SALEM	5	5	5	22.2	22.2	22.2	37.643	0	115.15	1515400000	22	5.7	16.8	5.7	19.8	19.8	22.2	19.8	0	0	1	3	1	3	4	5	3	0	0	334	1.51013	0.00515657	2.58723	1.44371	XP_012403538.1	XP_012403538.1
30.5111	30.5186	30.574	29.8718	29.945	30.0213	28.0038	26.2284	27.8454	NA	NA	NA	+	DFT2_SALEM	20	20	20	42.6	42.6	42.6	66.964	0	193.58	6428000000	115	37	40.4	40.2	26.9	24.3	31.1	8.3	4.4	9.8	14	17	16	11	11	12	4	2	5	592	1.98132	0.00244172	2.58688	1.64886	XP_003762936.1	XP_003762936.1
28.9281	29.2799	29.422	29.7438	29.5792	29.9319	26.796	27.1291	27.5801	NA	NA	NA	+	DFT2_SALEM	30	30	30	35.3	35.3	35.3	148.08	0	178.74	3874000000	93	10.6	18.3	17.8	24.1	18.4	15.5	4	3.4	4	9	15	13	19	14	13	4	3	4	1313	3.31212	0.0012287	2.58321	2.06822	XP_012401059.1	XP_012401059.1
32.1865	31.7458	31.9811	30.8562	31.246	31.0897	29.165	29.0102	27.2921	NA	NA	NA	+	DFT2_SALEM	26	26	26	48	48	48	67.716	0	145.65	15980000000	170	33.7	39.3	39.2	32.5	38.5	27	12.7	11.2	6.7	18	20	20	14	17	13	6	6	3	600	1.86893	0.00350073	2.57486	1.59854	XP_012401163.1	XP_012401163.1
29.3388	29.2913	29.4341	28.7132	28.6778	28.7246	25.052	28.4086	24.9316	NA	NA	NA	+	DFT2_SALEM	8	8	8	61.5	61.5	61.5	18.066	0	35.071	2555400000	30	29.2	42.9	36.6	34.2	34.2	54	11.8	25.5	0	4	5	5	4	4	6	1	3	0	161	1.06172	0.0131815	2.57449	1.20329	XP_012401771.1	XP_012401771.1
31.0991	31.2731	31.8992	28.5712	27.9051	27.9653	25.7762	25.6928	25.2858	NA	NA	NA	+	DFT2_SALEM	33	33	33	52.9	52.9	52.9	75.657	0	323.31	7932700000	108	42.3	40.1	47.3	8	10.8	8.4	0	0	0	23	23	27	3	5	4	0	0	0	666	3.21826	0.00118103	2.56224	2.03167	XP_003769482.1;XP_012404789.1	XP_003769482.1;XP_012404789.1
27.233	25.7806	25.3934	28.2363	27.7342	28.4551	24.7524	26.5754	25.4477	NA	NA	NA	+	DFT2_SALEM	22	22	22	9.6	9.6	9.6	318.95	0	43.767	1122000000	36	1	2.6	1.5	4.7	3	5.6	0.8	2.3	0	2	6	4	9	5	11	1	4	0	2833	1.95056	0.00274887	2.55002	1.62171	XP_003770068.2	XP_003770068.2
27.6742	28.0226	28.4097	27.989	28.4913	28.3987	25.3066	25.0365	26.904	NA	NA	NA	+	DFT2_SALEM	8	8	5	39.1	39.1	23.7	35.671	0	44.077	1586400000	30	24.7	14.7	18.6	18.6	15.1	25.3	3.5	0	3.5	5	3	4	5	3	6	1	0	1	312	1.87047	0.00360976	2.54395	1.58719	XP_012402331.1	XP_012402331.1
27.0797	27.8729	27.9159	29.1177	28.3222	28.5834	27.2436	24.6141	26.5557	NA	NA	NA	+	DFT2_SALEM	12	12	12	38.3	38.3	38.3	62.982	0	57.669	1681900000	39	9.3	14.8	13.8	26.2	21.4	26.9	7.8	7.4	4.3	3	6	5	8	5	10	2	2	1	580	1.43607	0.00674396	2.53663	1.39269	XP_003768168.1	XP_003768168.1
29.7348	29.8652	29.5741	29.8922	29.611	29.4081	26.2122	28.7551	26.3364	NA	NA	NA	+	DFT2_SALEM	7	7	7	39.6	39.6	39.6	21.145	0	43.937	4514300000	30	26.2	34.2	21.4	31	21.4	31	0	21.4	4.8	4	5	2	5	3	5	0	4	1	187	1.40738	0.00712796	2.53588	1.37855	XP_003770533.1;XP_012405624.1;XP_012405623.1	XP_003770533.1;XP_012405624.1;XP_012405623.1
24.8025	25.689	26.7023	28.14	27.8799	28.504	27.0685	24.9595	24.8989	NA	NA	NA	+	DFT2_SALEM	11	11	11	20.9	20.9	20.9	78.535	0	44.917	1064400000	25	1.5	1.3	4.2	14.8	8.7	16.4	4.4	2.5	3.8	1	1	2	8	5	8	2	1	2	689	1.58061	0.00485457	2.53237	1.45882	XP_003758489.1	XP_003758489.1
27.1041	27.0399	25.9379	28.5637	27.8217	28.1321	25.928	25.3856	25.6096	NA	NA	NA	+	DFT2_SALEM	14	14	13	16.3	16.3	15.6	166.32	0	54.538	980310000	29	6.1	4.2	0.7	12.5	6.6	8.6	0.8	0	0.8	5	4	1	10	5	8	1	0	1	1522	3.1636	0.00115126	2.53144	1.99868	XP_012405538.1	XP_012405538.1
28.9654	28.8754	28.7495	28.4079	27.8229	28.2791	25.1131	26.4614	25.3526	NA	NA	NA	+	DFT2_SALEM	12	12	10	24.9	24.9	21.8	62.914	0	35.097	2035700000	43	19.8	20.2	24.7	8.3	5.6	10.4	1.3	1.3	0	8	10	11	4	3	5	1	1	0	531	2.30069	0.00224242	2.52757	1.74117	XP_012397580.1	XP_012397580.1
28.118	28.4362	28.3111	28.8893	29.2435	29.2014	26.3455	28.4942	24.9211	NA	NA	NA	+	DFT2_SALEM	6	6	6	36	36	36	17.893	0	44.519	2550000000	24	24.8	13	31.1	20.5	25.5	20.5	12.4	20.5	12.4	3	3	4	2	4	3	1	2	1	161	1.13664	0.0116262	2.52451	1.23477	XP_003772946.2	XP_003772946.2
25.5265	25.3481	25.6818	28.691	28.752	28.7271	26.247	27.0566	25.3063	NA	NA	NA	+	DFT2_SALEM	12	12	12	22.1	22.1	22.1	93.001	0	41.22	902860000	25	0	0	0	14.8	10.1	18.1	0	1	1	0	0	0	8	5	9	0	1	1	928	2.11928	0.00230016	2.52005	1.67328	XP_003769247.2	XP_003769247.2
28.3413	28.0213	28.4658	28.675	28.3701	28.7635	25.7131	26.7716	25.7709	NA	NA	NA	+	DFT2_SALEM	16	14	14	37.1	34.7	34.7	74.608	0	95.063	1716800000	35	17.5	15.6	25.7	20.1	13.3	18.2	5.1	2.5	4.9	8	7	10	9	6	8	3	2	2	692	2.64112	0.00158242	2.51768	1.84625	XP_012406471.1	XP_012406471.1
30.9497	30.9792	31.0497	30.0089	29.4018	29.5044	27.7437	27.4867	26.1523	NA	NA	NA	+	DFT2_SALEM	39	39	39	34.4	34.4	34.4	147.14	0	162.4	6912300000	128	25.9	23.5	25.4	17.6	14.1	13.2	5.3	4.7	2.7	28	25	27	16	13	12	6	5	3	1309	2.04964	0.00243053	2.51082	1.6435	XP_012395677.1	XP_012395677.1
28.684	29.0066	29.1889	28.1996	25.7924	28.4795	24.8103	24.5827	25.5529	NA	NA	NA	+	DFT2_SALEM	15	15	15	39.8	39.8	39.8	64.92	0	73.34	2032000000	41	24.3	19.7	26.1	18.3	6.2	14.3	0	5.8	4	8	7	8	6	2	5	0	1	1	568	1.30335	0.00867042	2.50854	1.31903	XP_012396954.1	XP_012396954.1
27.8674	27.8292	28.2103	28.0136	28.063	27.97	25.1913	25.8068	25.5501	NA	NA	NA	+	DFT2_SALEM	13	11	11	22.4	19.2	19.2	63.744	0	28.614	1153900000	46	10	13.1	13.6	13.6	13.6	17.5	0	1.2	3.1	6	7	7	8	8	10	0	1	2	572	3.80243	0.00103738	2.49943	2.1173	XP_012402421.1	XP_012402421.1
27.2786	27.57	27.4626	29.3588	28.1272	28.0346	25.0045	26.2027	26.8462	NA	NA	NA	+	DFT2_SALEM	9	9	9	57.6	57.6	57.6	25.828	0	48.889	1592100000	29	36.4	33.2	38.8	37.6	33.2	39.6	23.2	23.2	15.2	4	3	4	5	3	5	2	2	1	250	1.64974	0.00476364	2.48904	1.47455	XP_003766178.1	XP_003766178.1
29.6789	29.7557	29.8113	30.9904	30.353	31.1715	27.747	28.6143	28.7287	NA	NA	NA	+	DFT2_SALEM	17	17	17	62	62	62	41.255	0	305.93	7021300000	100	22.7	35.6	49.7	56.1	48.4	60.7	11.5	17.9	14.7	7	9	11	15	12	14	3	5	4	374	2.47172	0.00230849	2.47499	1.77155	XP_012408809.1	XP_012408809.1
29.0577	29.3227	29.3175	29.4032	29.5093	30.4457	26.5707	27.3957	27.9912	NA	NA	NA	+	DFT2_SALEM	17	17	17	41.9	41.9	41.9	47.337	0	73.832	4086100000	63	24.9	20.9	25.6	28.8	27.7	35.8	0	8.6	18.8	8	7	8	9	9	14	0	2	4	430	2.02058	0.0027162	2.46681	1.61385	XP_012401439.1	XP_012401439.1
30.5989	30.4442	30.2763	30.5805	30.8828	30.7349	28.5815	28.4269	27.7956	NA	NA	NA	+	DFT2_SALEM	13	13	13	43.8	43.8	43.8	41.85	0	119.45	7911400000	101	15.7	32	26.7	41.9	43.5	41	19.9	17.4	7.9	6	7	7	12	12	11	5	5	2	356	3.18818	0.00127968	2.46471	1.96273	XP_003767371.1;XP_012403042.1	XP_003767371.1;XP_012403042.1
30.64	30.1308	30.3324	30.3535	29.4178	30.1588	28.6423	26.693	27.221	NA	NA	NA	+	DFT2_SALEM	58	36	36	38.4	29	29	177.2	0	156.97	6645100000	150	29.3	26.4	26.9	25.8	19.7	23.5	13	10.1	9.7	42	38	40	38	31	33	16	12	14	1563	1.71608	0.00474567	2.45797	1.49138	XP_012403817.1;XP_012403818.1	XP_012403817.1;XP_012403818.1
25.0884	26.5319	25.6634	28.2871	29.092	28.6507	26.444	25.3196	26.8942	NA	NA	NA	+	DFT2_SALEM	6	6	6	26.3	26.3	26.3	31.465	0	22.617	839670000	19	0	0	0	10.5	26.3	26	0	0	0	0	0	0	3	6	5	0	0	0	285	2.03102	0.00288427	2.45733	1.61361	XP_003762390.1	XP_003762390.1
25.4337	25.349	23.7308	27.9758	29.0119	28.1609	25.1572	26.6799	25.9504	NA	NA	NA	+	DFT2_SALEM	12	12	12	10.4	10.4	10.4	220.57	0	86.12	773180000	22	0	0	0	2.8	9	5.8	0.8	1.6	0	0	0	0	4	10	6	1	2	0	2000	1.97126	0.0034705	2.45373	1.58998	XP_012409110.1	XP_012409110.1
29.5576	29.343	29.9794	28.216	28.208	28.2035	24.9301	25.1247	27.2135	NA	NA	NA	+	DFT2_SALEM	23	23	21	39.8	39.8	38.1	112.82	0	190.25	2834700000	58	21.3	19.8	30.9	9.9	10	4.4	2	0	5.1	13	11	16	5	4	2	1	0	3	1013	1.54673	0.00566625	2.45309	1.41728	XP_012395339.1;XP_012395340.1	XP_012395339.1;XP_012395340.1
29.4164	29.0111	28.8611	28.3903	28.3217	29.0244	26.3827	26.0516	25.9579	NA	NA	NA	+	DFT2_SALEM	10	10	10	67.2	67.2	67.2	13.399	0	43.869	2300900000	38	35.3	66.4	53.4	37.9	33.6	50.9	7.8	8.6	18.1	6	7	6	3	4	6	1	1	2	116	3.16138	0.0012619	2.44807	1.94582	XP_003771614.1	XP_003771614.1
28.9732	29.2163	29.5216	30.6666	30.6013	30.677	28.6772	28.3091	27.6328	NA	NA	NA	+	DFT2_SALEM	24	24	24	39.3	39.3	39.3	79.917	0	145.97	6144300000	99	17.8	19.5	17.5	29.4	25.6	27.5	13.9	15.3	8.9	8	11	10	16	14	14	6	6	3	698	2.86997	0.00163327	2.4419	1.86868	XP_012405934.1	XP_012405934.1
28.3962	28.4738	28.4739	27.5819	28.0007	28.0056	24.0002	27.1481	25.1172	NA	NA	NA	+	DFT2_SALEM	7	2	2	27.8	13	13	19.025	0.00014852	3.8502	1636500000	16	27.2	27.2	27.2	27.8	27.2	27.2	19.1	27.2	18.5	5	5	6	6	6	5	5	5	3	162	1.2301	0.0104043	2.44091	1.26337	XP_003764816.1	XP_003764816.1
26.8743	27.3065	27.1768	27.3154	27.4414	28.4064	26.4039	24.1903	25.2467	NA	NA	NA	+	DFT2_SALEM	7	7	7	11.3	11.3	11.3	99.034	0	39.874	854040000	23	5	5.1	7.2	5.1	3.4	6	0	0	0	3	3	4	3	2	4	0	0	0	935	1.54854	0.00597287	2.44079	1.41396	XP_012408524.1	XP_012408524.1
29.6727	29.3654	29.6755	28.4022	29.4865	29.1418	26.8928	26.2533	26.5929	NA	NA	NA	+	DFT2_SALEM	13	13	13	42.9	42.9	42.9	27.755	0	42.871	3359500000	60	39.1	36.1	42.9	25.2	36.1	36.1	15	9	9.4	9	11	10	5	7	7	3	2	2	266	2.55886	0.0023125	2.43051	1.77491	XP_012400937.1	XP_012400937.1
27.784	27.5984	27.806	27.9308	27.9431	28.0832	25.9911	24.7867	25.9507	NA	NA	NA	+	DFT2_SALEM	10	10	10	68.4	68.4	68.4	25.426	0	47.573	1139900000	32	36	40.4	44.7	35.5	28.9	17.5	12.3	8.8	0	5	5	7	6	5	3	2	1	0	228	2.42548	0.00221631	2.40955	1.72366	XP_003759351.1	XP_003759351.1
33.7432	33.7075	33.8491	35.1856	35.4633	35.4354	32.8862	33.0271	32.9514	NA	NA	NA	+	DFT2_SALEM	39	39	39	70.5	70.5	70.5	55.692	0	323.31	151830000000	712	48.7	62	55.4	70.5	70.5	65.8	57.9	56.6	47.7	23	28	29	37	39	37	22	22	18	511	4.80115	0.00110448	2.40653	2.1933	XP_012396590.1;XP_003759553.1	XP_012396590.1;XP_003759553.1
28.4239	28.8176	28.7719	27.5843	27.1776	28.2562	25.6766	25.0229	25.1014	NA	NA	NA	+	DFT2_SALEM	5	5	5	37.6	37.6	37.6	19.266	0	20.024	1684300000	26	24.7	37.6	37.6	18.2	20	18.2	0	0	0	4	5	5	2	2	2	0	0	0	170	2.51381	0.00226531	2.40574	1.74839	XP_012400936.1	XP_012400936.1
30.3329	29.9184	30.2519	29.5044	28.3206	28.8497	27.2124	26.7891	25.4904	NA	NA	NA	+	DFT2_SALEM	35	35	35	40.9	40.9	40.9	124.38	0	127.62	4235700000	122	27.1	23.4	31.5	16.7	10.7	14.5	6.7	6.9	5.2	22	20	25	13	9	13	7	6	5	1112	1.73957	0.00477604	2.39429	1.47706	XP_003757734.1	XP_003757734.1
30.0219	29.3979	29.7129	30.649	30.6219	30.6922	29.0794	28.6398	27.1181	NA	NA	NA	+	DFT2_SALEM	39	39	38	48	48	47.4	126.79	0	268.43	6615000000	151	18.3	18	21.8	32.9	33.1	30.6	14.9	8.8	6	13	13	15	27	25	26	12	7	4	1126	1.79057	0.00471429	2.37526	1.48961	XP_012400683.1;XP_012400686.1;XP_012400685.1;XP_012400688.1;XP_012400687.1	XP_012400683.1;XP_012400686.1;XP_012400685.1;XP_012400688.1;XP_012400687.1
26.4253	26.4814	27.0817	28.4915	28.6447	29.4052	26.1687	26.7331	26.514	NA	NA	NA	+	DFT2_SALEM	16	16	16	31.4	31.4	31.4	83.071	0	55.22	1586300000	38	3.9	6.4	8.5	13.5	12.8	25.8	4	5.9	0	3	3	5	7	7	13	2	3	0	749	2.72041	0.00233275	2.37522	1.79018	XP_003769569.1	XP_003769569.1
28.091	27.9494	28.1557	27.8097	25.7557	27.5268	24.5551	24.2282	25.2142	NA	NA	NA	+	DFT2_SALEM	17	17	17	24.1	24.1	24.1	95.455	0	30.275	1166600000	35	8.7	12.7	15.3	7.4	6.8	5.5	2.6	3	1.2	6	9	11	5	5	4	2	2	1	835	1.54569	0.00689952	2.36492	1.38695	XP_012404477.1;XP_012404475.1;XP_003769071.1	XP_012404477.1;XP_012404475.1;XP_003769071.1
30.1829	30.1215	30.1348	29.8399	29.7029	30.8772	28.3479	29.0192	25.9852	NA	NA	NA	+	DFT2_SALEM	10	10	10	39.1	39.1	39.1	34.414	0	91.759	5989800000	67	24.7	31.2	24.1	30	18.8	24.1	4.4	24.1	2.8	5	6	5	7	5	5	1	5	1	320	1.1169	0.0143653	2.35593	1.18272	XP_003761753.1	XP_003761753.1
29.1526	29.3712	29.5705	27.96	27.8922	27.974	24.2111	26.4647	26.0907	NA	NA	NA	+	DFT2_SALEM	12	12	12	43.8	43.8	43.8	42.511	0	141.31	2221300000	39	30.4	35.6	41	15.7	15.7	18.8	0	4.4	4.4	7	10	10	3	3	4	0	1	1	388	1.55322	0.00703943	2.35326	1.3861	XP_003765130.1	XP_003765130.1
25.0417	26.1694	26.3269	27.5481	27.7526	27.6341	26.1903	24.7038	25.0142	NA	NA	NA	+	DFT2_SALEM	7	7	7	48.1	48.1	48.1	12.296	0	10.966	417510000	16	0	0	0	48.1	36.5	26.9	0	0	0	0	0	0	7	5	4	0	0	0	104	2.16498	0.00286303	2.34218	1.608	XP_003763179.2	XP_003763179.2
27.9156	27.888	27.7665	28.6478	29.3006	28.5851	27.4058	27.0583	25.0545	NA	NA	NA	+	DFT2_SALEM	6	6	6	50.4	50.4	50.4	16.423	0	95.517	2052400000	33	36.9	39	39	36.9	50.4	28.4	22	22	0	3	4	4	4	6	2	2	2	0	141	1.41822	0.00876906	2.33827	1.32282	XP_012403117.1;XP_012403118.1	XP_012403117.1;XP_012403118.1
29.8026	29.6986	29.7293	29.4338	28.3122	28.8156	27.4695	27.0357	25.0463	NA	NA	NA	+	DFT2_SALEM	26	26	26	34.1	34.1	34.1	120.35	0	186.97	4066400000	78	20.8	21.8	23.9	18.9	7.6	12.8	4.8	3.5	2.6	12	16	16	12	4	10	4	2	2	1056	1.34342	0.00945852	2.33673	1.28855	XP_012408855.1	XP_012408855.1
28.533	28.1244	28.3598	28.5563	27.7585	28.2422	26.1124	25.3847	26.0587	NA	NA	NA	+	DFT2_SALEM	15	15	15	16.2	16.2	16.2	142.35	0	46.776	1385300000	37	10.4	5.6	11.7	7.9	6.4	7.8	0	0	0	10	6	11	6	4	6	0	0	0	1303	2.67765	0.00227304	2.33376	1.7552	XP_003768985.1	XP_003768985.1
28.8128	28.3694	28.6252	27.8857	28.4078	27.5255	24.6448	27.8333	24.3423	NA	NA	NA	+	DFT2_SALEM	12	12	12	19.7	19.7	19.7	78.393	0	115.21	1697500000	46	15.6	11.8	13.3	11.7	13.1	7.2	0	7.6	0	8	8	9	6	7	3	0	3	0	781	0.953064	0.0196112	2.33291	1.08726	XP_012405392.1	XP_012405392.1
25.9338	26.1796	26.6582	28.3974	27.7627	27.9797	25.7677	25.7249	25.6795	NA	NA	NA	+	DFT2_SALEM	3	3	3	9.7	9.7	9.7	33.13	0	12.217	834360000	10	6.2	6.2	6.2	9.7	9.7	9.4	6.6	0	0	1	1	1	3	2	2	1	0	0	288	3.60803	0.001272	2.32259	1.95507	XP_003757965.1	XP_003757965.1
30.7319	30.2375	30.33	29.2561	29.7236	28.9431	28.9756	26.6351	25.3593	NA	NA	NA	+	DFT2_SALEM	24	24	24	50.5	50.5	50.5	77.015	0	323.31	5468100000	110	44.6	38.9	37.9	27.3	22.3	20.5	15.7	8.5	2	20	17	19	12	9	9	7	4	1	707	1.00406	0.0175464	2.31763	1.11268	XP_012397892.1	XP_012397892.1
31.8305	31.7251	31.5808	32.1355	32.9103	32.3981	30.1766	30.585	29.7491	NA	NA	NA	+	DFT2_SALEM	21	21	21	47.5	47.5	47.5	44.85	0	133.61	24332000000	276	31	29.8	33.2	42	39.5	34.2	24	25.5	17.5	14	14	14	16	16	15	9	9	4	400	2.65178	0.0022349	2.31104	1.73548	XP_012407375.1	XP_012407375.1
37.5534	37.4396	37.3003	38.9536	39.0474	39.1513	36.7737	36.8598	36.6245	NA	NA	NA	+	DFT2_SALEM	205	205	205	86	86	86	202.66	0	323.31	1973100000000	5407	74.8	79.7	79.4	85.3	84	85.6	77.9	79.4	76.6	131	149	154	186	187	190	129	134	113	1802	4.86687	0.00103016	2.29807	2.10954	XP_012403621.1	XP_012403621.1
26.3533	25.8672	25.2703	27.694	27.7803	27.8657	25.8918	25.7961	24.7701	NA	NA	NA	+	DFT2_SALEM	8	8	8	22	22	22	61.726	0	19.919	537520000	22	3.4	1.8	3.4	16.2	11.7	10.1	5.1	3.4	1.8	1	1	1	6	5	4	2	1	1	554	2.49639	0.0021278	2.29403	1.68378	XP_012409076.1	XP_012409076.1
25.2644	25.4089	24.3044	25.7565	28.0683	26.4258	24.5461	24.6866	24.1528	NA	NA	NA	+	DFT2_SALEM	3	2	2	6.4	4.5	4.5	71.754	0	5.4899	71387000	10	1.9	0	4.5	0	0	2.4	6.4	2.1	4.5	1	0	2	0	0	1	3	1	2	671	1.50151	0.00776389	2.28836	1.34206	XP_012396942.1	XP_012396942.1
31.224	31.3213	31.0918	29.5863	29.6703	29.5166	29.2484	28.4172	24.257	NA	NA	NA	+	DFT2_SALEM	31	31	31	63	63	63	65.552	0	195.08	8593100000	146	48.5	51.7	50.8	25.3	27.5	24.8	19.4	15.6	1.6	21	24	22	9	10	10	8	5	1	557	0.67082	0.042846	2.28355	0.897385	XP_012406504.1;XP_012406507.1	XP_012406504.1;XP_012406507.1
30.1145	29.8538	30.2365	30.3176	30.7761	30.4573	29.1659	27.3738	28.1967	NA	NA	NA	+	DFT2_SALEM	12	12	12	61.7	61.7	61.7	24.196	0	78.154	6895800000	99	57.5	50	55.1	61.2	61.2	61.2	28.5	15	27.6	10	8	11	11	11	11	4	2	4	214	1.87833	0.00478851	2.27158	1.47948	XP_012400624.1	XP_012400624.1
25.5582	25.1266	26.4348	30.2818	29.8069	30.2685	28.8271	28.9119	25.8047	NA	NA	NA	+	DFT2_SALEM	22	20	20	36.8	34.2	34.2	86.152	0	131.75	3275000000	63	1.3	2.6	2.6	35.5	28.4	31	13.6	16	1.6	1	2	2	21	14	15	7	7	1	770	1.0317	0.017321	2.27118	1.11674	XP_012408764.1;XP_012408763.1;XP_003774901.1	XP_012408764.1;XP_012408763.1;XP_003774901.1
33.7509	33.921	33.8426	35.1978	34.9413	35.1223	32.6431	32.8673	32.9395	NA	NA	NA	+	DFT2_SALEM	51	51	51	84.3	84.3	84.3	69.849	0	323.31	128720000000	642	69.2	80.1	75	81.1	78.7	82.8	53.3	54.4	41.9	33	38	38	44	41	44	23	25	19	623	4.37687	0.00118359	2.27051	2.03215	XP_012396654.1;XP_003755440.1	XP_012396654.1;XP_003755440.1
27.8329	28.2275	28.0283	29.1447	29.1856	28.8499	28.0862	25.9054	26.3957	NA	NA	NA	+	DFT2_SALEM	5	5	5	50	50	50	15.523	0	57.713	2400200000	35	27.1	35.7	30	35.7	35.7	41.4	21.4	18.6	21.4	2	4	3	4	3	4	2	1	1	140	1.55811	0.00730922	2.26432	1.35672	XP_003757841.1	XP_003757841.1
28.2135	27.954	28.1468	28.1791	28.3041	28.469	26.0747	26.8357	25.2494	NA	NA	NA	+	DFT2_SALEM	6	6	6	30.4	30.4	30.4	28.999	0	55.269	1509700000	38	27.3	26.2	25.4	25.4	20.8	25.4	11.9	11.5	7.3	5	5	5	5	4	5	2	2	1	260	2.08263	0.00395537	2.26412	1.54476	XP_012398720.1;XP_003762055.1	XP_012398720.1;XP_003762055.1
31.4116	31.1481	31.3323	31.0023	31.9567	31.0066	28.6134	29.0304	29.5318	NA	NA	NA	+	DFT2_SALEM	19	19	19	67.9	67.9	67.9	50.376	0	199.55	15007000000	194	63.4	60.2	59.3	47.3	62.3	55	22.5	28.1	27.6	16	16	14	13	16	15	5	6	6	467	2.26475	0.00334207	2.26331	1.60088	XP_003759787.1	XP_003759787.1
25.7129	23.8751	26.2194	27.4911	27.1116	28.0376	25.2379	25.6262	25.0186	NA	NA	NA	+	DFT2_SALEM	9	9	9	18.2	18.2	18.2	94.955	0	33.576	922780000	21	5.5	2.3	7.5	10.2	7.3	10.2	3.5	0	3.9	4	2	4	3	3	3	1	0	2	837	2.65725	0.00218361	2.25249	1.70365	XP_012398654.1	XP_012398654.1
25.9811	26.9609	28.0876	29.2257	28.4712	29.5401	26.3985	27.8416	26.2454	NA	NA	NA	+	DFT2_SALEM	23	23	23	35.7	35.7	35.7	92.168	0	90.381	1905100000	45	1	7.6	9.7	23.7	10.1	17.3	0	7.9	1.1	1	4	6	12	6	10	0	5	1	815	1.70211	0.00593627	2.25051	1.40719	XP_012408437.1	XP_012408437.1
25.9316	26.333	25.6398	31.9149	31.5012	31.6408	29.4155	29.3273	29.5832	NA	NA	NA	+	DFT2_SALEM	11	11	11	7	7	7	211.44	0	84.553	10865000000	81	0	0.4	0.4	5.1	4.2	6.4	3	3.2	4.5	0	1	1	8	7	10	4	4	7	1916	4.01822	0.00128485	2.24364	1.96326	XP_012400012.1	XP_012400012.1
28.7277	28.3755	28.452	28.9233	28.6626	28.5579	27.2665	25.1688	26.9941	NA	NA	NA	+	DFT2_SALEM	19	19	19	35	35	35	71.081	0	54.589	2166600000	56	16.3	13.6	18.4	17.6	15.5	17.9	3	2.7	4.6	8	7	10	9	7	10	2	1	2	626	1.54543	0.00777289	2.23812	1.34225	XP_012406520.1	XP_012406520.1
29.0287	29.0213	28.7003	30.6014	30.6036	30.591	27.5778	28.4267	29.0868	NA	NA	NA	+	DFT2_SALEM	10	10	10	22.5	22.5	22.5	42.867	0	127.81	5637200000	62	17.8	18.1	12.3	18.6	22.5	22.5	12.8	15.7	15.7	5	5	3	6	8	10	2	3	3	382	2.16105	0.0038317	2.23487	1.55548	XP_003766107.1	XP_003766107.1
30.7025	30.7464	29.8025	33.1667	33.0563	33.1095	31.1098	30.6436	30.9256	NA	NA	NA	+	DFT2_SALEM	18	18	18	52.2	52.2	52.2	34.537	0	107.53	27877000000	180	21.3	20.1	18.2	52.2	51.9	47.8	36.6	33.8	21.7	6	6	5	15	17	13	9	8	4	314	4.04157	0.00126441	2.21785	1.94675	XP_012404907.1;XP_012405525.1	XP_012404907.1
29.1087	28.6681	27.5347	28.9108	28.2238	27.8025	25.6687	26.0606	26.5734	NA	NA	NA	+	DFT2_SALEM	4	4	4	65.5	65.5	65.5	9.5848	0	65.024	1605000000	17	50.6	50.6	56.3	56.3	50.6	39.1	9.2	0	9.2	3	3	2	2	3	2	1	0	1	87	2.22083	0.00385876	2.21148	1.56194	XP_012397908.1;XP_003763110.1	XP_012397908.1;XP_003763110.1
30.0735	29.4748	29.8992	29.5492	30.4687	29.8231	26.5945	28.0645	28.5836	NA	NA	NA	+	DFT2_SALEM	21	21	21	51.8	51.8	51.8	59.474	0	113.03	5252900000	104	30.4	25.8	31.9	30.6	38.9	26	5.9	11.8	16.6	13	11	14	12	16	12	2	5	5	542	1.54717	0.00869863	2.19948	1.32893	XP_003766341.1	XP_003766341.1
27.6427	27.4646	27.6912	27.2687	27.8854	27.723	23.8949	27.335	25.0537	NA	NA	NA	+	DFT2_SALEM	13	13	13	22.3	22.3	22.3	93.707	0	38.725	982700000	25	7.3	8.7	13	5.7	10.8	8.9	1.8	0	0	4	5	7	3	6	5	1	0	0	840	1.00372	0.0205063	2.1978	1.08412	XP_012409444.1	XP_012409444.1
27.067	26.7056	25.4225	27.6492	27.5398	27.9229	25.7661	25.3308	25.4287	NA	NA	NA	+	DFT2_SALEM	5	5	5	10.7	10.7	10.7	60.3	0	15.232	778660000	15	7.3	8.8	5.4	3.3	7.1	5.4	1.7	0	0	3	4	2	1	3	2	1	0	0	523	3.64119	0.00163636	2.19543	1.86964	XP_012401527.1;XP_012401528.1	XP_012401527.1;XP_012401528.1
31.1313	30.7637	30.4476	28.9923	27.7537	28.974	25.9405	26.4599	26.7371	NA	NA	NA	+	DFT2_SALEM	24	24	19	58.5	58.5	46.1	52.586	0	290.87	5761200000	103	55.2	53.4	52.5	31.1	11.9	21.6	3.8	7.9	4.9	21	20	20	11	4	7	1	2	1	453	2.0155	0.00473936	2.1942	1.49093	XP_012405901.1	XP_012405901.1
29.6026	29.9228	29.8165	27.1258	26.8272	26.7647	24.8336	24.0807	25.2375	NA	NA	NA	+	DFT2_SALEM	35	35	35	16	16	16	331.01	0	124.7	2521700000	82	9.9	11.7	9.6	2.3	2.7	2.1	0	0.8	0	18	26	20	5	4	5	0	2	0	2937	2.44609	0.00288	2.18868	1.6131	XP_012407702.1	XP_012407702.1
30.9882	31.1336	30.7345	32.9776	33.1661	32.7748	31.1522	31.0067	30.1991	NA	NA	NA	+	DFT2_SALEM	84	60	60	57.4	39.7	39.7	293.9	0	274.9	26331000000	375	32.7	38.8	31.4	51.8	54.5	50	35.5	37.2	28	28	33	29	64	73	61	31	31	20	2763	2.63401	0.00248362	2.18681	1.66011	XP_012405402.1	XP_012405402.1
30.9025	31.0006	31.0462	30.6242	31.5189	30.965	28.0906	28.5554	29.9064	NA	NA	NA	+	DFT2_SALEM	27	27	27	60.4	60.4	60.4	66.413	0	202.18	11405000000	149	34.7	32.8	32.3	32.3	46.7	30.5	17.5	15.5	17.7	15	14	17	14	19	14	4	5	5	606	1.65029	0.0070445	2.18521	1.36254	XP_012403168.1	XP_012403168.1
25.3354	25.7477	24.9332	28.0367	28.4593	27.9549	26.4115	25.9805	25.5267	NA	NA	NA	+	DFT2_SALEM	8	8	8	18.6	18.6	18.6	70.843	0	40.737	541920000	17	0	0	0	6.8	16.2	11.7	0	0	0	0	0	0	4	7	6	0	0	0	660	2.72119	0.0023038	2.17741	1.67564	XP_012407575.1	XP_012407575.1
28.3842	28.2352	27.9504	27.9795	28.7639	28.2677	27.5192	25.5214	25.444	NA	NA	NA	+	DFT2_SALEM	5	5	5	42.5	42.5	42.5	17.657	0	18.481	1852500000	31	35.9	30.7	19.6	26.1	42.5	21.6	26.1	9.8	9.8	4	3	2	3	5	3	3	1	1	153	1.41355	0.0103545	2.17551	1.2672	XP_012404137.1	XP_012404137.1
28.9546	28.851	29.1112	30.2382	30.0723	29.8797	28.8317	25.7037	29.1572	NA	NA	NA	+	DFT2_SALEM	10	4	4	62.8	25	25	18.046	0	9.0967	4831800000	36	32.1	52.6	48.1	37.8	52.6	37.8	37.8	32.1	37.8	5	6	6	7	7	6	6	4	6	156	0.914558	0.0252071	2.16585	1.02852	XP_003767633.1	XP_003767633.1
27.8428	27.5694	27.7826	28.0231	27.7156	27.9517	24.8275	24.9709	27.4344	NA	NA	NA	+	DFT2_SALEM	11	11	11	25	25	25	81.732	0	40.931	1263400000	29	9	9.8	9.8	13.6	3.8	18.2	2.2	3.5	4.3	4	5	5	5	2	8	1	1	2	713	1.1888	0.0148406	2.15252	1.16278	XP_003772565.1;XP_012407160.1	XP_003772565.1;XP_012407160.1
30.9759	30.7608	30.4816	29.2752	29.7109	29.68	26.9059	27.369	27.9371	NA	NA	NA	+	DFT2_SALEM	7	7	7	59	59	59	13.231	0	29.886	6537700000	61	40.2	40.2	40.2	40.2	59	53	26.5	26.5	26.5	6	5	5	5	6	5	2	2	2	117	2.54594	0.00273244	2.15137	1.61809	XP_003762081.1	XP_003762081.1
29.0169	29.0076	29.0587	30.3174	30.2245	30.8774	28.8132	28.0104	28.1721	NA	NA	NA	+	DFT2_SALEM	31	31	24	45	45	35.6	83.61	0	323.31	5535000000	119	25.5	16.8	18.1	38	34.9	36	20.6	14.9	10.1	12	9	9	21	17	24	10	8	5	744	2.59161	0.00275301	2.14119	1.62349	XP_012405630.1;XP_003756574.1;XP_012405635.1	XP_012405630.1;XP_003756574.1;XP_012405635.1
25.324	25.6336	27.3513	27.945	27.8991	28.2429	25.7819	25.8224	26.0875	NA	NA	NA	+	DFT2_SALEM	3	3	3	26.9	26.9	26.9	19.1	0	21.84	989360000	13	0	13.1	22.3	26.9	13.7	26.9	13.1	9.1	13.1	0	1	2	3	2	3	1	1	1	175	3.91379	0.00162406	2.13171	1.86303	XP_012402915.1	XP_012402915.1
30.3537	30.0883	30.1631	30.3133	30.9331	30.9175	28.6708	28.3253	28.7738	NA	NA	NA	+	DFT2_SALEM	20	20	20	61.6	61.6	61.6	38.345	0	164.7	7490200000	104	34.1	42.3	30.4	57.7	45.7	52.8	35.5	19	23.3	8	11	9	14	13	17	7	3	5	352	3.01701	0.00220165	2.13132	1.71189	XP_012396026.1;XP_012407409.1	XP_012396026.1
31.2947	31.896	31.3581	33.9266	34.2693	33.8028	32.2838	31.9999	31.3322	NA	NA	NA	+	DFT2_SALEM	115	115	91	52.6	52.6	44.2	300.39	0	323.31	53603000000	595	12	20.8	14.2	38.2	41.5	40.3	18.2	15.1	7.2	24	38	29	77	89	80	34	27	13	2751	2.60274	0.00273653	2.12759	1.61833	XP_012405422.1	XP_012405422.1
30.6824	30.4344	30.6932	34.1408	34.2669	34.497	32.2592	31.9488	32.3245	NA	NA	NA	+	DFT2_SALEM	82	82	81	67.6	67.6	67.1	145.09	0	323.31	60189000000	584	22.5	24.5	20.4	59.1	58.5	61.5	39.7	37.8	39.9	21	22	22	65	67	71	35	33	33	1263	3.77441	0.00176642	2.12409	1.83758	XP_003755622.1	XP_003755622.1
32.3557	32.6434	32.4897	32.3689	32.2646	32.1979	30.6914	30.2054	29.5655	NA	NA	NA	+	DFT2_SALEM	58	58	58	52.3	52.3	52.3	150.96	0	323.31	27973000000	350	35.5	44.8	45.7	40	35.4	37.1	19.4	13.4	13	35	44	43	39	34	32	15	11	8	1334	2.52346	0.00349565	2.12307	1.59652	XP_012398557.1;XP_012398556.1;XP_003761880.1;XP_012398558.1	XP_012398557.1;XP_012398556.1;XP_003761880.1;XP_012398558.1
28.1291	28.2639	28.0491	28.5272	28.2515	27.7219	28.1233	25.2204	24.7996	NA	NA	NA	+	DFT2_SALEM	3	3	3	9	9	9	66.91	0	54.069	1475700000	23	9	9	9	9	9	9	6.6	3.4	2.4	3	3	3	3	3	3	2	1	1	587	0.92429	0.0257229	2.11913	1.02312	XP_003760316.2	XP_003760316.2
27.9801	28.5159	28.5076	28.6101	27.8938	28.7191	25.7114	26.7142	26.4426	NA	NA	NA	+	DFT2_SALEM	28	28	28	24.1	24.1	24.1	193	0	92.026	1797900000	53	7.5	8.5	8.3	9.3	7.1	12.3	2	3.7	0	7	10	10	9	8	14	2	3	0	1709	2.23061	0.00401091	2.11824	1.51755	XP_012401170.1	XP_012401170.1
25.5382	24.7787	25.8107	29.9407	30.2001	29.7991	27.324	28.0881	28.1876	NA	NA	NA	+	DFT2_SALEM	14	14	14	20.5	20.5	20.5	86.382	0	55.042	2692500000	50	0	0	1.9	14.8	19.6	15.1	5.8	7.3	7.3	0	0	1	9	13	11	3	4	4	777	2.6859	0.00276551	2.11343	1.62948	XP_012396477.1	XP_012396477.1
33.5503	33.9901	33.8755	33.8654	33.8965	33.9746	32.1315	31.8821	31.3897	NA	NA	NA	+	DFT2_SALEM	35	35	31	74.1	74.1	71.1	69.214	0	323.31	80251000000	488	55.4	59.6	59.6	71.8	67.4	68.8	9	17	9.1	28	30	29	30	30	32	5	9	7	634	3.17852	0.00222742	2.11109	1.72994	XP_003774770.1;XP_003774772.1;XP_003774771.1	XP_003774770.1;XP_003774772.1;XP_003774771.1
28.2795	27.8586	28.1065	29.3411	28.9605	28.0893	25.8783	26.53	27.6598	NA	NA	NA	+	DFT2_SALEM	14	14	14	53.2	53.2	53.2	47.89	0	73.592	1828300000	30	20.1	30.3	27.3	28.9	24.8	21.1	0	0	13.7	4	6	6	7	6	5	0	0	2	432	1.52352	0.00966522	2.1076	1.28604	XP_003768395.2	XP_003768395.2
28.7908	28.8845	28.8877	27.0637	27.6853	27.6039	24.8549	24.8493	26.329	NA	NA	NA	+	DFT2_SALEM	15	10	10	31.6	18.8	18.8	36.011	0	26.448	2062000000	40	21.4	31	28.4	23.3	16.6	15.3	19.5	16.3	14.1	8	12	12	8	6	5	6	5	4	313	1.78446	0.00711953	2.10657	1.37726	XP_012401030.1	XP_012401030.1
27.0003	27.0152	27.043	27.4516	27.3376	27.1776	25.3413	24.2259	26.0848	NA	NA	NA	+	DFT2_SALEM	9	9	9	18.1	18.1	18.1	58.064	0	26.234	667040000	31	12.1	9.5	11.4	10.8	14.2	10.8	0	0	0	5	4	6	5	6	4	0	0	0	535	1.73942	0.00732632	2.10495	1.36154	XP_012395852.1	XP_012395852.1
28.7484	28.155	28.1737	28.6825	28.8453	28.8981	25.5882	28.4549	26.0753	NA	NA	NA	+	DFT2_SALEM	4	4	4	27.9	27.9	27.9	20.148	0	10.189	2160900000	28	19.1	27.9	19.1	21.3	27.9	22.4	7.1	27.9	5.5	3	4	3	3	4	3	1	4	1	183	1.11344	0.0175787	2.10254	1.11363	XP_012401262.1;XP_003756011.1	XP_012401262.1;XP_003756011.1
34.2717	34.344	34.1161	35.5604	35.693	35.2305	33.2782	33.6522	33.2639	NA	NA	NA	+	DFT2_SALEM	17	17	17	29.3	29.3	29.3	44.633	0	319.34	175280000000	615	27.4	27.6	27.6	29.3	29.3	29.3	27.6	27.6	28.6	10	13	12	14	16	15	12	11	11	420	3.44087	0.00229655	2.09651	1.76585	XP_012408410.1	XP_012408410.1
32.6097	32.6248	32.7313	34.3555	33.8276	34.5528	31.6258	32.1313	32.6894	NA	NA	NA	+	DFT2_SALEM	144	122	122	69.9	63.8	63.8	271.74	0	323.31	73229000000	839	38.1	45.4	44.1	58.7	54.6	63.3	25.8	31.5	36.6	72	89	82	113	103	119	44	56	62	2542	2.29582	0.0040274	2.09646	1.52384	XP_003755663.1;XP_003755664.1;REV__XP_003773574.1	XP_003755663.1;XP_003755664.1
28.4479	27.5079	28.3093	30.1791	29.8879	29.994	28.17	27.1415	28.4762	NA	NA	NA	+	DFT2_SALEM	22	22	21	22	22	22	149.11	0	80.727	3353900000	68	6.9	4.5	6.7	16.8	13.3	14.2	5.9	2.2	5.3	7	5	7	15	14	13	6	2	5	1321	2.14662	0.00479477	2.09115	1.48043	XP_012406783.1;XP_012406782.1;XP_012406781.1;XP_012406780.1	XP_012406783.1;XP_012406782.1;XP_012406781.1;XP_012406780.1
28.5199	29.1183	28.6756	28.1191	28.3191	28.1872	26.8241	26.5958	24.9393	NA	NA	NA	+	DFT2_SALEM	6	6	6	29.4	29.4	29.4	34.98	0	30.922	1788400000	28	16.2	22	19.4	16.8	17.8	14.2	7.4	0	7.4	3	5	4	3	3	2	1	0	1	309	1.60386	0.00881778	2.08868	1.30807	XP_003758606.1	XP_003758606.1
29.1358	29.1053	29.3446	30.4679	30.5721	30.7388	29.4376	28.6959	27.3829	NA	NA	NA	+	DFT2_SALEM	13	13	13	42.4	42.4	42.4	46.284	0	88.695	5859800000	81	17.3	10.7	14.4	30.7	23.9	34.9	19.3	11.2	9	6	3	6	10	10	10	6	4	4	410	1.58227	0.00935249	2.08751	1.29991	XP_003763196.1	XP_003763196.1
29.3568	29.1732	29.7284	28.2359	27.9331	27.1785	26.8002	25.3533	24.9422	NA	NA	NA	+	DFT2_SALEM	26	26	26	44.4	44.4	44.4	72.097	0	51.628	2304300000	65	26.9	31.2	28.5	16.2	12.6	5.3	6.1	0	0	16	16	15	9	7	2	2	0	0	642	1.49509	0.0103433	2.08395	1.26666	XP_012408131.1	XP_012408131.1
26.9935	28.3862	26.2641	27.196	27.5813	26.9409	25.1347	24.9668	25.3714	NA	NA	NA	+	DFT2_SALEM	7	7	7	10.5	10.5	10.5	125.46	0	19.109	323330000	13	0	0	0	6.8	7.4	8.9	0	0	0	0	0	0	4	5	6	0	0	0	1096	3.15724	0.00219079	2.08176	1.7063	XP_003766141.2	XP_003766141.2
26.549	25.4026	26.1385	27.3346	27.1766	27.4027	25.0956	24.705	25.868	NA	NA	NA	+	DFT2_SALEM	3	2	2	4.6	2.9	2.9	53.281	0.0022259	2.2807	453710000	11	2.1	2.1	2.1	4.6	4.6	4.6	0	0	0	1	1	1	3	3	3	0	0	0	478	2.40531	0.00394986	2.08176	1.54413	XP_012396309.1	XP_012396309.1
33.356	33.1799	32.9562	34.5063	33.6141	34.1106	32.2455	30.4455	33.3146	NA	NA	NA	+	DFT2_SALEM	118	118	118	49.3	49.3	49.3	404.63	0	323.31	75890000000	852	30.9	36.7	31.5	41.8	35.3	38.9	18.3	9.1	26.5	71	79	65	101	80	87	38	22	63	3785	1.11395	0.0180292	2.07516	1.10614	XP_012400922.1	XP_012400922.1
27.3657	27.3395	27.5595	27.3931	27.7129	27.4425	26.1999	25.0552	25.0817	NA	NA	NA	+	DFT2_SALEM	5	5	5	47.1	47.1	47.1	17.516	0	20.196	981080000	22	33.3	14.4	27.5	41.2	14.4	14.4	14.4	8.5	8.5	4	2	3	4	2	2	2	1	1	153	2.21792	0.00470806	2.07054	1.48951	XP_003763031.1	XP_003763031.1
28.3102	27.9759	27.9398	27.9867	27.8318	28.2119	26.7191	25.3377	25.7704	NA	NA	NA	+	DFT2_SALEM	14	13	13	53.3	50.7	50.7	33.553	0	56.497	1386600000	34	24	31.6	26.6	39.1	29.6	28.3	12.5	2.6	7.9	5	8	6	9	6	6	3	1	2	304	2.09231	0.0049313	2.06775	1.4535	XP_003772335.1;XP_012403919.1	XP_003772335.1
25.3072	26.2864	25.635	28.4774	28.4647	28.6679	25.4542	27.0283	26.9276	NA	NA	NA	+	DFT2_SALEM	11	11	11	23	23	23	101.29	0	39.935	989870000	24	2.6	2	2	15.2	14.3	13.2	2.8	0	2.6	1	1	1	6	8	6	1	0	1	882	1.80274	0.00708598	2.06665	1.36595	XP_012398804.1	XP_012398804.1
29.7074	29.8335	29.665	29.1031	28.5091	28.8044	28.4012	25.0294	26.7882	NA	NA	NA	+	DFT2_SALEM	18	18	18	39.8	39.8	39.8	55.031	0	91.748	3782700000	59	28.8	23.7	32.6	15.1	15.3	11.7	14.1	3	3	13	11	13	5	5	5	5	1	1	497	0.979353	0.0243584	2.06595	1.03887	XP_012396104.1	XP_012396104.1
29.5392	29.0289	29.1268	30.1215	26.6366	26.3707	25.9362	25.2938	25.7032	NA	NA	NA	+	DFT2_SALEM	6	6	6	8.9	8.9	8.9	121.08	0	13.05	3856900000	17	4	5.9	7.2	4	2.7	0.9	0.9	0.9	0	3	4	5	3	2	1	1	1	0	1075	0.778496	0.037569	2.06519	0.929051	XP_012406076.1	XP_012406076.1
26.4123	25.5254	24.9986	33.2601	33.5077	33.3043	30.4746	31.6057	31.7963	NA	NA	NA	+	DFT2_SALEM	41	41	39	45.6	45.6	44.5	123.03	0	323.31	30529000000	322	0.7	0	0.7	39	39	34.6	17.4	23.9	25.3	1	0	1	34	33	32	12	20	22	1086	2.10175	0.00493758	2.06516	1.45488	XP_003773296.1	XP_003773296.1
27.6288	27.822	27.789	27.8508	28.1343	27.4396	25.4456	25.9954	25.7929	NA	NA	NA	+	DFT2_SALEM	7	7	7	39.1	39.1	39.1	29.998	0	52.36	1263300000	31	22.1	39.1	32.8	20.7	20.7	26.9	10.3	10.3	0	3	7	6	3	3	4	1	1	0	271	2.87938	0.00242314	2.06362	1.64071	XP_003771351.1	XP_003771351.1
28.9955	29.2373	29.304	29.6143	29.571	29.5352	28.8893	25.4729	28.1771	NA	NA	NA	+	DFT2_SALEM	16	16	16	59.7	59.7	59.7	34.26	0	74.366	3789000000	69	18.5	34.6	35.9	51.7	44.3	41.9	19.1	3.7	11.7	5	8	9	11	10	10	4	1	3	298	0.924947	0.0267649	2.06043	1.00959	XP_012403403.1;XP_012403402.1;XP_012403401.1	XP_012403403.1;XP_012403402.1;XP_012403401.1
27.9328	27.5873	27.7932	27.1718	27.2918	27.0605	25.2452	25.032	25.0787	NA	NA	NA	+	DFT2_SALEM	7	7	7	25.1	25.1	25.1	50.936	0	18.689	934980000	19	4.1	12.9	5.2	18.3	10.2	9	5	0	0	2	4	2	4	3	3	1	0	0	443	4.60629	0.00164571	2.05607	1.88116	XP_012404750.1	XP_012404750.1
28.1271	28.6045	28.4192	30.3964	30.4762	30.0709	27.5258	28.1108	29.1418	NA	NA	NA	+	DFT2_SALEM	14	14	14	50.4	50.4	50.4	48.612	0	134.3	3965100000	71	12	17.8	23.1	37.6	42.2	38.7	13.8	21.1	21.6	3	5	6	10	11	11	4	6	6	450	1.86619	0.00714489	2.05505	1.38074	XP_012398793.1	XP_012398793.1
28.0012	28.0888	28.237	29.7224	28.6243	27.8694	25.1436	28.0833	26.8429	NA	NA	NA	+	DFT2_SALEM	3	3	3	49.2	49.2	49.2	13.859	0	42.226	1968800000	46	22.9	22.9	22.9	39	49.2	49.2	12.7	22.9	12.7	2	2	2	2	3	3	1	2	1	118	0.95154	0.0262695	2.04879	1.02048	XP_003774633.1	XP_003774633.1
28.0388	27.9228	27.541	30.2402	29.8451	29.63	27.6568	27.9213	28.0114	NA	NA	NA	+	DFT2_SALEM	13	13	13	60.7	60.7	60.7	35.569	0	126.78	3134700000	60	24.4	24.4	19.8	46.4	54.2	52.3	16.6	22.4	18.5	6	6	4	9	10	11	4	4	3	308	3.21933	0.00214493	2.04194	1.69037	XP_012395125.1;XP_012395126.1;XP_012395124.1;XP_003757692.1	XP_012395125.1;XP_012395126.1;XP_012395124.1;XP_003757692.1
28.5333	28.2641	28.6383	27.9912	28.0007	27.899	26.6287	25.9767	25.1627	NA	NA	NA	+	DFT2_SALEM	16	16	16	24	24	24	118.27	0	138.85	1528600000	49	14.7	14	17.1	13.8	7.1	6.7	4.8	1.7	0	8	7	10	8	4	5	3	1	0	1069	2.06276	0.00509863	2.04094	1.43195	XP_012400727.1;XP_012400731.1	XP_012400727.1;XP_012400731.1
30.7972	30.249	30.3228	28.482	27.3458	27.8776	27.5092	24.0225	26.0679	NA	NA	NA	+	DFT2_SALEM	46	46	46	48.5	48.5	48.5	127.65	0	260.85	4251900000	103	34.7	29.6	28.6	12.1	5.2	8.8	1.3	0	0	29	24	29	8	4	7	1	0	0	1098	0.892181	0.0291156	2.0353	0.986347	XP_003758876.1	XP_003758876.1
30.6066	30.4282	30.6528	29.3078	28.4291	29.5305	27.2584	27.6827	26.233	NA	NA	NA	+	DFT2_SALEM	36	36	36	33.9	33.9	33.9	140.51	0	188.97	5484500000	121	28.2	26.8	25.4	13.2	6.6	18.7	3.6	7.3	0.9	27	24	28	13	7	19	4	5	1	1265	1.68851	0.00863158	2.03111	1.3137	XP_012406737.1	XP_012406737.1
28.8862	28.0952	28.101	27.8523	27.6661	27.4814	26.3697	25.9157	24.6216	NA	NA	NA	+	DFT2_SALEM	16	16	14	39.9	39.9	37.8	54.079	0	33.678	1410400000	51	30.1	20.2	23.1	16.8	16.8	18.3	5.8	5.6	2.1	12	7	9	7	7	7	3	2	2	481	1.71864	0.00877904	2.03096	1.32349	XP_003757824.1	XP_003757824.1
29.8619	29.5855	29.5621	29.8176	30.0744	30.2899	27.5274	28.5305	28.0518	NA	NA	NA	+	DFT2_SALEM	22	22	22	46.4	46.4	46.4	62.598	0	154.2	4945200000	92	35.5	30.7	29.3	27.4	30.5	28	8	14.8	11.7	14	11	12	11	12	12	3	6	4	547	2.49413	0.00406639	2.02408	1.53313	XP_003761954.1	XP_003761954.1
29.5121	29.2863	29.2726	28.8443	28.4317	29.2126	27.8919	25.9867	26.5428	NA	NA	NA	+	DFT2_SALEM	21	20	17	36.5	34.5	30.2	76.599	0	100.99	3121500000	74	20.5	23.2	20.5	23.2	19.7	19.7	12.9	6.6	8.5	12	13	13	12	10	10	7	3	4	669	1.5324	0.0105451	2.02239	1.25696	XP_012405329.1;XP_012405323.1;XP_012405338.1;XP_012404481.1	XP_012405329.1;XP_012405323.1;XP_012405338.1
27.6255	27.5156	26.2264	27.631	27.9648	27.3355	25.4774	24.4858	26.9179	NA	NA	NA	+	DFT2_SALEM	5	5	5	28.2	28.2	28.2	32.998	0	43.133	854280000	17	15.9	18.6	7.3	18.3	8.6	15.9	7.3	0	0	3	4	2	3	2	3	1	0	0	301	1.29648	0.0147922	2.01676	1.16639	XP_012404777.1;XP_003769465.2	XP_012404777.1;XP_003769465.2
31.4648	31.7809	31.8528	33.7446	34.1016	33.7998	32.4859	31.7844	31.3294	NA	NA	NA	+	DFT2_SALEM	26	26	26	52.2	52.2	52.2	32.321	0	323.31	51288000000	389	40.6	41.7	45.7	49.6	49.6	49.6	49.3	43.1	44.6	16	16	15	24	25	23	18	14	12	276	2.32695	0.00483905	2.01545	1.48832	XP_012401085.1;XP_012405349.1	XP_012401085.1
29.3449	29.6014	29.6446	28.9854	29.2246	28.7681	28.6477	24.6704	27.6324	NA	NA	NA	+	DFT2_SALEM	18	18	18	43.5	43.5	43.5	60.603	0	79.771	3573600000	80	24.5	27.5	29.2	24.3	21.4	20.6	21	2.4	8.2	10	11	12	8	8	8	8	1	3	538	0.770874	0.0400741	2.00917	0.913108	XP_003767582.1	XP_003767582.1
27.1713	27.1293	27.223	28.0778	28.2401	27.7956	26.4171	27.3915	24.2888	NA	NA	NA	+	DFT2_SALEM	7	7	7	31.5	31.5	31.5	30.146	0	17.111	1026400000	29	15.2	17.4	8.3	14.9	19.9	19.9	3.6	8.3	4.7	4	4	2	4	4	4	1	2	1	276	1.0173	0.0243111	2.00537	1.04161	XP_012405629.1	XP_012405629.1
27.6698	27.3731	27.5023	27.5923	28.0528	27.8144	26.3612	25.6781	25.4121	NA	NA	NA	+	DFT2_SALEM	8	8	8	19.8	19.8	19.8	86.267	0	79.443	985200000	21	4.3	7	7	13.4	8.8	12.3	0	0	0	2	3	3	5	4	5	0	0	0	771	2.51699	0.00404402	2.00268	1.52601	XP_003760136.1	XP_003760136.1
28.5509	28.6539	28.9891	28.8256	28.4075	26.8388	25.4944	26.7437	25.8448	NA	NA	NA	+	DFT2_SALEM	10	10	10	31	31	31	57.716	0	66.717	1574800000	22	18.1	18.5	26	17.1	11.7	1.6	1.6	1.6	7.7	4	6	8	4	3	1	1	1	1	504	1.31665	0.0148354	1.99637	1.16745	XP_003760972.1	XP_003760972.1
27.8506	27.0992	27.5884	27.7484	28.3071	27.2892	25.6762	25.0136	26.6718	NA	NA	NA	+	DFT2_SALEM	9	9	9	38.6	38.6	38.6	32.101	0	34.826	970100000	30	29.1	21.8	15.8	20.4	23.2	16.8	4.6	0	2.5	6	5	4	4	5	5	1	0	1	285	1.61641	0.00992017	1.99437	1.27464	XP_003760270.1;XP_012397142.1;XP_012397141.1;XP_012397139.1	XP_003760270.1;XP_012397142.1;XP_012397141.1;XP_012397139.1
28.3363	28.0402	28.2364	27.9932	27.3839	27.183	26.5763	24.3214	25.6838	NA	NA	NA	+	DFT2_SALEM	9	9	9	15.3	15.3	15.3	95.864	0	25.398	1260300000	36	12.3	11.4	8.7	3.1	5.9	6.6	3.3	1.7	1.7	7	7	5	2	4	4	2	1	1	843	1.33322	0.0144814	1.99288	1.17268	XP_003764483.1	XP_003764483.1
29.8955	30.1072	30.0504	27.4112	27.7556	27.6532	24.2171	26.6798	25.9709	NA	NA	NA	+	DFT2_SALEM	30	30	28	34.3	34.3	32.3	148.21	0	108.65	3026500000	71	20.6	19	19.6	5.5	3.3	7.7	0	0	0	18	18	18	4	3	7	0	0	0	1332	1.25996	0.0156679	1.98407	1.14091	XP_012397897.1	XP_012397897.1
30.2254	30.4459	30.5106	29.0374	29.3867	29.4354	28.791	26.8572	26.2664	NA	NA	NA	+	DFT2_SALEM	24	24	15	56	56	41.9	59.5	0	155.57	5840000000	80	36.3	29.3	31.2	10.5	14.9	21.8	3.8	6.7	6.5	14	15	12	4	6	9	2	3	2	523	1.20539	0.0172618	1.98163	1.11792	XP_003771082.1;XP_012406033.1;XP_012406034.1	XP_003771082.1;XP_012406033.1;XP_012406034.1
28.1509	27.8069	27.9048	27.9544	27.6462	28.1349	27.1952	25.324	25.2742	NA	NA	NA	+	DFT2_SALEM	4	4	4	39.4	39.4	39.4	18.847	0	39.514	1316700000	25	35.3	35.3	35.3	35.3	39.4	35.3	21.8	13.5	0	3	3	3	3	4	3	2	1	0	170	1.42255	0.0131285	1.98074	1.20184	XP_012401165.1	XP_012401165.1
26.9565	25.8185	25.6806	27.6741	27.7866	28.0641	24.8793	26.4889	26.2331	NA	NA	NA	+	DFT2_SALEM	5	5	5	25	25	25	33.629	0	14.583	690180000	17	17.5	6.2	4.1	17.8	22.6	20.2	0	0	0	3	1	1	3	4	4	0	0	0	292	1.73809	0.00900554	1.9745	1.30533	XP_003763882.1	XP_003763882.1
28.988	28.854	28.9317	28.7442	28.2019	28.4037	25.549	26.4402	27.4444	NA	NA	NA	+	DFT2_SALEM	17	17	17	37.7	37.7	37.7	73.706	0	88.019	1995700000	51	21.8	32.6	25.3	6.9	10.8	13.4	0	0	0	10	14	11	3	5	6	0	0	0	656	1.58823	0.0105228	1.97205	1.25617	XP_012407287.1;XP_012407286.1	XP_012407287.1;XP_012407286.1
30.0479	30.0712	30.3131	30.1145	29.7684	30.0828	28.0997	27.8631	28.0918	NA	NA	NA	+	DFT2_SALEM	42	42	38	41.1	41.1	37.5	168.88	0	195.1	5721800000	155	21.9	22.2	26.6	21.9	16.1	20.1	6.5	5.2	5.7	23	24	27	20	14	18	7	5	6	1546	3.89241	0.00223866	1.97034	1.73601	XP_003770937.1	XP_003770937.1
28.5285	29.3336	29.1672	28.7952	29.4042	30.0783	26.9847	28.0186	27.3638	NA	NA	NA	+	DFT2_SALEM	5	5	5	41.4	41.4	41.4	15.773	0	26.385	3587500000	38	20.7	41.4	41.4	41.4	19.3	27.9	27.9	9.3	17.9	2	4	5	4	2	3	3	1	2	140	1.83585	0.00833028	1.97021	1.33301	XP_012396310.1	XP_012396310.1
30.5648	30.8253	30.8979	31.337	31.5184	31.5114	29.4446	29.3956	29.6201	NA	NA	NA	+	DFT2_SALEM	17	17	17	59.9	59.9	59.9	33.201	0	162.04	12892000000	139	40.7	45.8	52.2	57.2	59.9	52.9	36	35.4	26.3	10	13	13	15	17	16	6	6	5	297	4.58053	0.00215221	1.96882	1.80563	XP_012409227.1	XP_012409227.1
26.2311	26.1753	26.4078	26.9532	27.0636	27.2234	24.946	25.7511	24.6651	NA	NA	NA	+	DFT2_SALEM	5	5	5	13.7	13.7	13.7	58.089	0	15.454	302080000	11	0	0	0	8.9	8.2	8.9	0	0	1.9	0	0	0	4	3	4	0	0	1	539	2.37151	0.00488601	1.95934	1.46795	XP_003759126.1	XP_003759126.1
25.7877	26.5774	24.6193	27.4951	28.0861	28.1042	26.3754	25.1668	26.274	NA	NA	NA	+	DFT2_SALEM	12	12	12	33.9	33.9	33.9	65.714	0	29.511	706280000	21	9.4	6.1	0	12	20.8	22.6	0	0	0	3	2	0	4	7	8	0	0	0	576	1.96232	0.00705275	1.95641	1.36266	XP_003771893.1	XP_003771893.1
25.6302	25.741	25.1553	27.5797	27.4279	26.7728	24.7586	25.839	25.3185	NA	NA	NA	+	DFT2_SALEM	8	8	8	33.8	33.8	33.8	43.635	0	55.872	433780000	18	2.8	3.8	3.8	11.3	19.4	18.9	3.6	7.4	3.6	1	1	1	3	4	5	1	2	1	391	2.09702	0.00652068	1.95477	1.39798	XP_012396800.1;XP_012396799.1;XP_012396797.1;XP_012396795.1;XP_012396796.1;XP_012396794.1;XP_012396793.1;XP_012395292.1;XP_012395291.1;XP_012395290.1;XP_012395289.1	XP_012396800.1;XP_012396799.1;XP_012396797.1;XP_012396795.1;XP_012396796.1;XP_012396794.1;XP_012396793.1;XP_012395292.1;XP_012395291.1;XP_012395290.1;XP_012395289.1
35.2976	35.2144	35.479	36.6312	36.6006	36.8075	34.6835	34.6033	34.8946	NA	NA	NA	+	DFT2_SALEM	59	59	53	82.5	82.5	77.4	73.955	0	323.31	417480000000	1589	57.9	65.5	59.5	81.4	81.4	81.5	71.4	75.8	73.4	32	37	31	53	52	52	37	38	38	681	4.25638	0.0022926	1.95261	1.76198	XP_003756753.1;XP_003758872.1	XP_003756753.1
25.824	27.5757	26.0974	29.5946	29.5527	29.5623	28.001	27.265	27.5945	NA	NA	NA	+	DFT2_SALEM	7	7	7	73	73	73	11.198	0	74.938	2441800000	49	7	50	7	73	64	64	49	48	18	1	3	1	7	5	6	4	3	2	100	3.1002	0.00285882	1.94971	1.60704	XP_012399667.1	XP_012399667.1
31.0968	31.0134	31.1223	29.7675	29.0826	29.6446	28.2234	27.2326	27.1963	NA	NA	NA	+	DFT2_SALEM	42	42	42	34.8	34.8	34.8	168.55	0	265.74	7510800000	167	26.1	23	24.8	13.1	10.4	12.5	5.8	3.8	5.9	27	28	29	15	13	15	7	5	6	1486	2.09597	0.00675212	1.94745	1.39396	XP_003760539.1;XP_003760540.1	XP_003760539.1
28.0586	27.6864	27.7959	28.2442	28.2527	28.2402	25.6639	28.0401	25.194	NA	NA	NA	+	DFT2_SALEM	6	6	6	40.8	40.8	40.8	16.881	0	16.759	1425900000	26	33.3	20.4	20.4	27.9	31.3	40.1	10.9	23.8	0	3	3	2	3	3	4	1	2	0	147	1.03773	0.0244958	1.94635	1.03479	XP_003757354.1	XP_003757354.1
29.2532	29.1655	29.2321	24.8568	27.7243	27.7165	25.0151	24.5636	24.8818	NA	NA	NA	+	DFT2_SALEM	20	20	20	28.8	28.8	28.8	105.08	0	126.33	1940300000	41	15.7	20.6	26.2	2.1	5.3	7.2	0.8	1.1	0	9	14	16	1	3	5	1	1	0	921	0.944336	0.0287116	1.94571	0.990749	XP_003763478.1	XP_003763478.1
31.3657	31.205	31.5997	27.4626	28.7247	28.8427	26.6322	25.1265	27.4371	NA	NA	NA	+	DFT2_SALEM	20	18	18	54.8	47.3	47.3	36.571	0	102.27	8002600000	99	38.6	46.7	43.1	24.3	28.4	25.7	7.5	12.9	18	13	15	16	7	8	8	2	4	5	334	1.13124	0.021357	1.94474	1.07535	XP_012406129.1	XP_012406129.1
31.9366	32.0504	32.6512	28.632	29.0457	28.4923	27.6878	25.1392	27.5177	NA	NA	NA	+	DFT2_SALEM	20	20	20	65.4	65.4	65.4	43.909	0	107.9	13645000000	110	38.6	58.1	48.6	19.5	30.6	9.5	4.3	4.3	6.5	11	17	16	4	7	3	1	1	2	399	1.08778	0.0235161	1.94181	1.05575	XP_003767302.1	XP_003767302.1
27.5479	27.4069	27.2984	27.3323	27.4684	27.1677	24.672	26.727	24.747	NA	NA	NA	+	DFT2_SALEM	9	9	9	18.2	18.2	18.2	91.989	0	49.258	907160000	25	5.2	11.6	10	11.8	6.1	10.3	2.1	2.1	2.1	3	6	5	6	3	5	1	1	1	807	1.33822	0.0149395	1.94079	1.15631	XP_012406025.1	XP_012406025.1
30.9326	30.9096	30.8695	30.4534	30.2342	30.3264	28.8431	28.7877	27.5672	NA	NA	NA	+	DFT2_SALEM	30	30	30	45.8	45.8	45.8	113.02	0	237.95	8660300000	140	32.6	31.9	23.6	33.7	21.5	22	10.9	9	4.2	23	22	18	17	13	14	7	5	2	1036	1.99952	0.00706933	1.93864	1.36408	XP_003761952.1	XP_003761952.1
25.9502	25.3546	24.7964	27.9781	28.0357	27.7213	26.8796	26.3147	24.7462	NA	NA	NA	+	DFT2_SALEM	6	6	6	29.4	29.4	29.4	36.487	0	20.097	680070000	15	0	0	0	23.6	22.2	14.7	4.3	10.4	5.8	0	0	0	4	4	2	1	2	2	347	1.39539	0.0144956	1.93152	1.17386	XP_012408474.1;XP_003774446.1	XP_012408474.1;XP_003774446.1
29.6837	29.6647	29.7502	26.6749	28.1619	26.3609	24.9742	25.5987	24.84	NA	NA	NA	+	DFT2_SALEM	27	27	27	28.2	28.2	28.2	171.66	0	180.66	2593900000	66	14.4	17.8	21.2	3.8	8.4	3.9	0	0	0	16	17	18	4	7	4	0	0	0	1602	1.48273	0.0131682	1.92829	1.20321	XP_012405128.1	XP_012405128.1
29.322	30.0818	29.5788	27.5432	28.1427	28.0147	26.4499	25.8438	25.6244	NA	NA	NA	+	DFT2_SALEM	13	13	13	41.7	41.7	41.7	40.465	0	41.005	2832600000	46	22.4	37.3	30	11.5	21	21.6	6.2	0	0	7	11	9	4	6	6	2	0	0	357	2.48395	0.00476983	1.92751	1.47488	XP_003767394.1	XP_003767394.1
25.9872	25.8233	26.9348	28.0441	27.9195	28.3114	26.1321	26.1063	26.2724	NA	NA	NA	+	DFT2_SALEM	4	4	4	40.2	40.2	40.2	19.367	0	43.693	824520000	16	8.2	8.2	14.1	34.2	34.2	34.2	0	13.6	8.2	1	1	2	3	3	3	0	1	1	184	3.95908	0.00218719	1.92141	1.7055	XP_012397641.1	XP_012397641.1
29.2396	28.9588	30.0217	26.7981	27.2588	27.8178	25.9141	24.8579	25.3395	NA	NA	NA	+	DFT2_SALEM	11	11	11	20.6	20.6	20.6	84.546	0	63.708	2399200000	34	10.7	12.7	19.2	4.9	4.5	4.5	1.7	1.7	1.7	5	6	10	3	2	2	1	1	1	804	1.97447	0.00779094	1.92108	1.34869	XP_012408220.1	XP_012408220.1
27.58	27.2828	27.5617	29.3216	29.2109	29.3142	27.0793	27.5549	27.4622	NA	NA	NA	+	DFT2_SALEM	20	18	18	21.5	20.8	20.8	140.57	0	73.121	2230600000	59	2.5	1.6	1.6	16.5	13.6	10.9	2.5	5	5.1	4	3	3	14	13	10	3	4	5	1224	3.6663	0.00249922	1.91673	1.66685	XP_003774786.1;XP_012408666.1;XP_012408667.1;XP_003774787.1;XP_012408665.1	XP_003774786.1;XP_012408666.1;XP_012408667.1;XP_003774787.1;XP_012408665.1
26.1994	25.8549	25.6331	26.8328	27.4754	27.2656	25.2058	26.1561	24.4739	NA	NA	NA	+	DFT2_SALEM	7	7	7	31.1	31.1	31.1	37.262	0	18.752	418300000	10	0	0	0	12.3	20.8	12.6	7	0	0	0	0	0	4	4	3	1	0	0	341	1.66641	0.0105339	1.91267	1.25634	XP_003758741.1	XP_003758741.1
28.5386	29.5018	29.208	28.3463	28.4304	27.6897	27.5726	25.5753	25.5895	NA	NA	NA	+	DFT2_SALEM	7	6	6	38.9	30.3	30.3	21.501	0	55.094	2301700000	27	22.7	35.1	31.9	30.8	30.8	23.8	19.5	13	13	4	6	5	5	4	3	3	2	2	185	1.27335	0.017013	1.90968	1.12102	XP_012403849.1;XP_003768381.1	XP_012403849.1;XP_003768381.1
28.2238	29.0158	28.6318	29.3375	29.565	29.1691	29.142	25.5917	27.6175	NA	NA	NA	+	DFT2_SALEM	12	12	2	69.8	69.8	13.5	20.21	0	71.859	3532300000	51	20.8	60.9	32.8	40.1	45.3	39.6	41.1	15.1	13	4	7	5	5	6	5	6	2	2	192	0.856568	0.0363717	1.90679	0.937143	XP_003770757.1;XP_003770758.1	XP_003770757.1;XP_003770758.1
26.5841	27.3611	27.1924	27.4988	27.2806	27.3395	24.742	25.8052	25.8563	NA	NA	NA	+	DFT2_SALEM	9	9	9	18.6	18.6	18.6	88.929	0	50.829	754660000	18	3.3	2.8	8.2	14.9	4.5	5.5	4.2	2.6	3.3	1	2	4	6	2	3	1	1	1	778	2.1748	0.00683032	1.90512	1.39158	XP_003762510.1	XP_003762510.1
29.6093	28.6442	29.1921	27.5804	27.1903	27.2816	26.3445	24.8937	25.113	NA	NA	NA	+	DFT2_SALEM	25	25	23	34.7	34.7	33.5	100.18	0	127.3	1817300000	63	25.1	20.2	27.4	8.7	10.1	6	2.5	0	0	19	13	16	4	5	4	1	0	0	887	1.81847	0.00931133	1.90038	1.29576	XP_012406510.1	XP_012406510.1
24.8235	25.8013	25.5167	27.3917	27.1976	27.6027	25.4373	25.5063	25.5493	NA	NA	NA	+	DFT2_SALEM	5	5	5	16.8	16.8	16.8	45.713	0	18.143	381560000	12	0	0	0	16.5	14.5	10.4	0	0	0	0	0	0	4	4	2	0	0	0	394	4.01081	0.00215186	1.89972	1.69399	XP_012406114.1	XP_012406114.1
28.0037	27.5234	27.7941	28.2656	28.3988	26.3904	24.2066	27.2645	25.8927	NA	NA	NA	+	DFT2_SALEM	6	6	6	10.5	10.5	10.5	65.861	0	21.899	1465100000	24	4.5	7.1	4.5	6.4	4.5	1.4	3.1	7.1	3.3	2	3	2	3	2	1	1	3	2	581	0.799491	0.0414791	1.89703	0.904846	XP_003772639.1	XP_003772639.1
29.3623	29.0735	29.3787	28.7019	26.2225	28.1853	25.2341	25.9444	26.2458	NA	NA	NA	+	DFT2_SALEM	17	17	17	48.3	48.3	48.3	54.202	0	124.7	2239000000	45	40.1	33.3	30	26.6	7	10.8	3.2	3.2	3.6	10	10	12	6	2	2	1	1	1	474	1.09657	0.0239863	1.8951	1.04552	XP_012396515.1	XP_012396515.1
26.22	26.1408	25.3995	28.4455	28.2435	28.5991	27.2208	25.5477	26.8533	NA	NA	NA	+	DFT2_SALEM	16	16	15	12.8	12.8	12.4	215.88	0	44.969	785380000	25	0	0	0	6.9	3.2	10.8	0	0	0	0	0	0	8	5	14	0	0	0	2040	1.66067	0.0115225	1.88877	1.24424	XP_012397806.1	XP_012397806.1
28.1367	27.1726	27.1688	28.4739	28.0436	28.6457	26.7948	25.5691	27.1408	NA	NA	NA	+	DFT2_SALEM	19	19	19	24.9	24.9	24.9	113.16	0	60.829	1273900000	45	4.2	7.9	5.9	15.3	12.4	15.4	0	1.3	0	3	5	5	11	8	11	0	1	0	1004	1.68247	0.0111341	1.88619	1.2497	XP_012406340.1	XP_012406340.1
25.4325	25.7583	26.5047	30.3989	29.9268	30.2443	28.3192	28.2575	28.338	NA	NA	NA	+	DFT2_SALEM	20	20	19	35.6	35.6	34.6	97.932	0	140.46	3223600000	58	0	0	0.9	26.1	24.8	25.3	7	8.5	7.1	0	0	1	12	13	13	4	5	5	917	3.74141	0.00244547	1.8851	1.65203	XP_012395898.1	XP_012395898.1
27.0849	27.3237	27.2239	29.2555	28.29	29.115	24.9979	27.8751	28.1469	NA	NA	NA	+	DFT2_SALEM	12	12	12	24.5	24.5	24.5	69.425	0	31.18	1704500000	40	8.1	5.9	7.7	19.1	10.9	13.3	1.8	3.6	3.6	4	3	4	9	6	7	1	2	2	607	0.828952	0.0390291	1.88019	0.91651	XP_012402988.1	XP_012402988.1
26.4917	24.4379	26.1775	27.0606	26.883	27.7347	25.5796	25.4624	25.0073	NA	NA	NA	+	DFT2_SALEM	3	3	3	13.1	13.1	13.1	28.748	0	16.309	403050000	9	0	0	0	13.1	9.7	9.7	0	0	0	0	0	0	3	2	2	0	0	0	259	2.41118	0.00508593	1.87636	1.42943	XP_012402159.1	XP_012402159.1
25.6407	25.3676	25.961	26.8477	26.7075	27.0382	25.8005	24.5679	24.6125	NA	NA	NA	+	DFT2_SALEM	4	4	4	4.2	4.2	4.2	99.67	0	4.8028	314540000	12	2.2	1.3	1.3	3.2	2.1	2.4	0	0	0	2	1	1	3	2	2	0	0	0	957	1.9688	0.00873923	1.87083	1.32226	XP_003769221.1	XP_003769221.1
31.2743	31.0163	31.3018	31.7392	31.3335	31.9152	30.5369	30.0743	28.7669	NA	NA	NA	+	DFT2_SALEM	63	54	54	74.8	69.7	69.7	101.84	0	323.31	15739000000	280	51.3	47.8	49.8	60	48.9	55.5	31.9	22.7	17	37	37	39	40	36	42	21	16	11	922	1.54632	0.0132144	1.86992	1.20077	XP_012405405.1	XP_012405405.1
26.7953	27.0014	26.4999	28.0621	28.6009	28.4629	26.0118	27.5422	25.9705	NA	NA	NA	+	DFT2_SALEM	2	2	2	8	8	8	54.928	0	44.905	1411700000	20	8	8	8	8	8	8	4.6	8	4.6	2	2	2	2	2	2	1	2	1	474	1.58263	0.0131616	1.86715	1.21103	XP_012404564.1;XP_003769173.1	XP_012404564.1;XP_003769173.1
31.2943	30.9697	31.1895	29.7597	29.8165	29.5863	28.3848	28.3943	26.7883	NA	NA	NA	+	DFT2_SALEM	38	38	35	29.1	29.1	26.9	205.58	0	323.31	8029500000	167	19.6	23.1	22.9	16.3	15.5	9.5	5.5	6.3	1.5	26	29	31	18	18	12	6	7	2	1900	1.59012	0.013085	1.86505	1.21247	XP_012400998.1	XP_012400998.1
26.9414	25.0528	25.9474	27.9626	27.1865	27.4646	25.9808	25.3748	25.6739	NA	NA	NA	+	DFT2_SALEM	7	7	7	8.2	8.2	8.2	169.81	0	57.091	3782800000	12	0	0	0.9	5.4	5.6	4.3	0	0	0	0	0	1	4	4	3	0	0	0	1495	2.53778	0.00490633	1.86139	1.44675	XP_003769591.2	XP_003769591.2
28.3036	28.281	28.1989	27.5831	27.7113	27.4416	25.961	25.2806	25.9292	NA	NA	NA	+	DFT2_SALEM	8	8	8	49.4	49.4	49.4	18.028	0	28.055	1297000000	42	48.8	49.4	43.8	33.1	21.2	25.6	9.4	5	5	7	7	6	4	3	4	2	1	1	160	2.85631	0.0044097	1.85508	1.50212	XP_012405847.1;XP_012408724.1	XP_012405847.1
28.8596	28.472	28.6344	27.6464	25.5464	27.5997	25.879	24.8539	24.5041	NA	NA	NA	+	DFT2_SALEM	23	3	3	65.9	16.5	16.5	38.135	0	8.3395	1471400000	14	47	52.1	62	49.7	46.1	46.7	39.2	41.9	39.2	18	21	22	17	14	16	16	15	15	334	1.08017	0.025596	1.85184	1.02542	XP_012397859.1	XP_012397859.1
28.9778	28.4991	28.6089	27.7489	26.387	27.5321	25.0341	24.7905	26.314	NA	NA	NA	+	DFT2_SALEM	15	15	15	32.7	32.7	32.7	71.723	0	48.855	1267200000	30	28.4	17.8	23	3.3	1.7	6.9	0	0	3	12	8	11	1	1	3	0	0	1	640	1.35881	0.0167358	1.84313	1.1281	XP_012400816.1	XP_012400816.1
28.2389	28.0436	28.1925	28.7813	28.5268	25.7037	26.2586	25.7058	25.5329	NA	NA	NA	+	DFT2_SALEM	3	3	3	25.5	25.5	25.5	16.86	0	87.426	1316100000	18	14.1	14.1	14.1	9.4	14.1	20.8	0	0	0	2	2	2	1	2	2	0	0	0	149	0.844884	0.0398511	1.83819	0.914449	XP_012396399.1	XP_012396399.1
24.9	26.1702	25.9349	26.8181	27.4002	27.2777	24.6048	25.2696	26.1143	NA	NA	NA	+	DFT2_SALEM	8	8	8	29	29	29	41.914	0	46.894	450210000	12	0	4.9	2.4	17.1	20.6	11.1	5.1	4.9	0	0	1	1	4	5	3	1	1	0	369	1.75396	0.0111106	1.83574	1.24765	XP_012396388.1	XP_012396388.1
25.3712	24.3901	25.311	27.2431	27.8247	27.9439	26.2257	26.5352	24.7493	NA	NA	NA	+	DFT2_SALEM	6	6	6	36.8	36.8	36.8	31.516	0	19.35	752930000	15	13.6	6.8	6.8	21.1	22.5	13.6	0	13.6	6.8	2	1	1	4	3	2	0	2	1	280	1.44011	0.015229	1.83385	1.15192	XP_012403676.1	XP_012403676.1
28.2023	27.793	27.9905	27.6956	27.4109	27.5442	25.649	25.643	25.8594	NA	NA	NA	+	DFT2_SALEM	19	19	19	38.1	38.1	38.1	89.217	0	169.39	1042700000	38	23.6	22.1	20.2	8.8	4.2	13.3	0	0	0	11	9	9	4	3	6	0	0	0	783	4.13903	0.00246059	1.83315	1.65335	XP_003763813.1;XP_012400106.1;XP_012400105.1;XP_012400104.1;XP_012400103.1;XP_012400102.1	XP_003763813.1;XP_012400106.1;XP_012400105.1;XP_012400104.1;XP_012400103.1;XP_012400102.1
28.2138	27.8823	28.1927	28.5117	28.5782	28.5881	27.099	26.168	26.9214	NA	NA	NA	+	DFT2_SALEM	12	12	12	21.8	21.8	21.8	67.598	0	68.614	1723700000	49	9.2	8	9.2	15.4	15.6	19.3	8.4	2.2	6.4	6	5	6	9	8	10	4	1	3	628	2.51152	0.00539777	1.82989	1.4225	XP_012404273.1	XP_012404273.1
31.3634	30.8989	30.9294	30.2415	30.0022	30.1738	28.1439	28.2449	28.5436	NA	NA	NA	+	DFT2_SALEM	18	18	18	63.6	63.6	63.6	40.483	0	277.11	9051300000	107	45.7	50.4	44	33.9	34.2	39.5	20.7	18.8	17.9	14	13	12	9	8	8	4	3	3	357	3.70807	0.00303671	1.82839	1.60451	XP_012403822.1;XP_012403821.1;XP_003768300.1;XP_012403820.1	XP_012403822.1;XP_012403821.1;XP_003768300.1;XP_012403820.1
33.1687	33.1913	33.0884	34.2247	34.5834	34.6069	32.3948	32.5809	32.9606	NA	NA	NA	+	DFT2_SALEM	57	57	57	57.2	57.2	57.2	110.77	0	323.31	89802000000	716	38.7	42	41.1	52.9	54.6	48.8	29	26.2	21.1	29	32	35	45	48	48	21	20	16	1001	3.0373	0.004	1.82622	1.51252	XP_012395673.1	XP_012395673.1
29.2208	28.749	29.0858	28.4248	28.2062	28.5325	27.7272	25.8886	26.073	NA	NA	NA	+	DFT2_SALEM	43	43	43	18.5	18.5	18.5	316.25	0	101.23	2300700000	100	10.3	8.7	8.2	5.2	4.1	5.1	1.7	1	0.2	25	22	20	11	10	12	4	2	1	2801	1.43284	0.0155261	1.82488	1.14601	XP_012396886.1;XP_012396885.1;XP_012396887.1	XP_012396886.1;XP_012396885.1;XP_012396887.1
29.3143	29.5698	29.2429	28.2886	28.5669	25.9341	25.6049	26.1985	25.5187	NA	NA	NA	+	DFT2_SALEM	12	12	12	38.7	38.7	38.7	40.045	0	123.92	2347900000	47	33.1	36.4	36.4	14.1	15.5	5.1	0	7.1	0	8	11	10	4	4	2	0	1	0	354	0.991403	0.0304462	1.82248	0.97878	XP_003768459.1	XP_003768459.1
25.1223	27.9906	27.6959	26.8774	27.6707	26.5236	25.2807	25.372	24.9677	NA	NA	NA	+	DFT2_SALEM	13	13	13	66.8	66.8	66.8	26.686	0	24.354	803530000	31	32.4	37.3	32	20.5	11.5	16.4	0	0	7.8	5	8	7	4	2	3	0	0	1	244	2.13766	0.00797704	1.81709	1.33555	XP_003771279.1	XP_003771279.1
26.9767	26.9155	27.4055	28.2889	28.0465	27.7845	26.3143	25.8498	26.5057	NA	NA	NA	+	DFT2_SALEM	19	19	19	17.6	17.6	17.6	175.31	0	47.682	1157700000	40	7.3	5.7	6.1	7.8	8.6	5.9	2.2	2.1	1.4	8	7	6	8	8	6	3	2	2	1543	2.76546	0.00486082	1.81675	1.46137	XP_012404905.1	XP_012404905.1
29.1874	28.9173	28.8054	26.5309	27.5899	27.1588	26.5116	24.271	25.0645	NA	NA	NA	+	DFT2_SALEM	17	17	17	19.5	19.5	19.5	150.92	0	98.863	1572300000	47	12.8	13.1	11.8	1.6	5.7	2.2	0	0	0	11	13	11	2	5	3	0	0	0	1377	1.17536	0.0236859	1.81086	1.05014	XP_003757249.2	XP_003757249.2
27.8514	27.6905	27.9074	27.5335	27.6749	27.5295	25.3861	25.931	25.9936	NA	NA	NA	+	DFT2_SALEM	18	18	18	14.7	14.7	14.7	197.24	0	67.615	945940000	35	3.1	10.2	6.9	5	4.1	3.4	0	0	2.9	4	12	9	5	5	4	0	0	2	1764	3.09256	0.00410284	1.80906	1.50912	XP_003762063.1;XP_003762064.1	XP_003762063.1;XP_003762064.1
29.6894	29.8622	29.8556	27.4002	27.0142	27.8267	24.8691	24.8438	27.1147	NA	NA	NA	+	DFT2_SALEM	19	19	19	57.8	57.8	57.8	46.722	0	123.8	2681700000	59	37.3	52.8	48	17.6	13.5	27	6.5	0	0	11	17	15	5	3	7	2	0	0	415	1.07572	0.0268066	1.80448	1.00893	XP_012408648.1	XP_012408648.1
29.3055	28.6222	28.7685	28.9342	28.9714	28.8084	28.2818	26.8839	26.1576	NA	NA	NA	+	DFT2_SALEM	10	10	9	25.6	25.6	23.7	54.031	0	39.633	2672500000	50	20.2	12.2	19	17.5	18.4	14	7.6	5.6	2.7	7	4	7	7	6	5	3	2	1	485	1.34395	0.0180128	1.79692	1.10561	XP_012406696.1;XP_012406695.1	XP_012406696.1;XP_012406695.1
27.6341	27.6657	27.6566	29.3984	28.723	29.2742	27.8838	27.2973	26.8361	NA	NA	NA	+	DFT2_SALEM	31	31	31	29.1	29.1	29.1	159.86	0	86.043	2326100000	76	6.6	9	9.3	17.1	9.5	17.3	5.6	3.5	4.5	7	11	11	16	9	15	6	4	4	1419	2.08817	0.00861229	1.79284	1.31112	XP_012400810.1	XP_012400810.1
31.41	31.2073	31.4013	31.8896	32.5192	32.5466	30.7816	30.502	30.3016	NA	NA	NA	+	DFT2_SALEM	46	45	45	58.9	58.2	58.2	100.73	0	323.31	20790000000	332	33.9	43.8	40.1	44.8	45.1	46.1	23.7	21.9	14.1	28	31	30	32	33	32	16	15	10	925	2.65878	0.00524224	1.79007	1.42547	XP_012404855.1	XP_012404855.1
33.3096	33.2445	33.4218	32.4875	32.402	32.4004	31.0265	30.6485	30.2454	NA	NA	NA	+	DFT2_SALEM	30	30	30	68.7	68.7	68.7	52.482	0	323.31	41429000000	357	64.4	65.4	59.8	54	62.7	48	35.4	31.7	22.8	25	25	27	22	23	19	13	13	11	483	2.85159	0.00484833	1.78986	1.4583	XP_003766660.1	XP_003766660.1
29.3051	28.6677	29.3235	28.4458	27.4543	27.8778	27.1109	26.7957	24.5081	NA	NA	NA	+	DFT2_SALEM	4	3	3	24	16.4	16.4	15.911	0	4.9216	2161100000	28	23.3	24	18.5	18.5	23.3	23.3	24	17.8	13	3	4	3	3	3	3	4	2	2	146	0.963458	0.033809	1.78777	0.956557	XP_012396604.1	XP_012396604.1
25.5777	25.3716	26.2165	28.4654	28.4088	28.7058	25.7861	26.0131	28.4196	NA	NA	NA	+	DFT2_SALEM	15	15	15	23.3	23.3	23.3	123.06	0	89.201	803030000	29	0	0	0	17.4	19.6	13.2	0	0	0	0	0	0	12	13	9	0	0	0	1133	0.988686	0.0317898	1.78706	0.967303	XP_012396586.1	XP_012396586.1
33.2056	33.6709	33.1386	34.3012	34.5897	34.6718	32.5652	32.9479	32.701	NA	NA	NA	+	DFT2_SALEM	9	9	9	52.1	52.1	52.1	22.164	0	273.4	91141000000	351	52.1	34.3	32.2	32.6	32.6	32.6	32.2	32.6	32.2	8	8	6	7	7	7	6	7	6	236	3.44706	0.00408901	1.78287	1.53874	XP_012404749.1	XP_012404749.1
29.693	28.8507	29.5082	28.3462	27.9757	28.4106	27.0073	26.3248	26.0586	NA	NA	NA	+	DFT2_SALEM	37	37	37	22.7	22.7	22.7	228.77	0	87.103	2453800000	84	14	11.4	12.3	5.7	4.1	5.5	2.7	0	0	24	20	20	10	7	7	4	0	0	2022	2.3248	0.00757576	1.78055	1.35575	XP_003760084.1	XP_003760084.1
28.122	28.0123	28.0956	26.8376	27.2483	26.706	26.8339	24.537	24.0872	NA	NA	NA	+	DFT2_SALEM	7	7	6	30.4	30.4	27.4	27.415	0	23.532	1032900000	34	23.2	24.1	24.1	11.8	11.8	11.8	13.1	3.8	0	5	6	5	3	3	3	3	1	0	237	0.961219	0.0341995	1.77797	0.952765	XP_003764329.1;XP_012400517.1;XP_012400516.1	XP_003764329.1;XP_012400517.1;XP_012400516.1
31.0718	31.0107	31.1779	30.623	30.3349	30.5738	29.1546	29.2043	27.8437	NA	NA	NA	+	DFT2_SALEM	33	33	33	39.8	39.8	39.8	128.19	0	188.25	9555500000	154	28.8	24.2	28.2	29.5	26	22	13	11.5	6.4	24	18	23	21	18	16	8	8	4	1165	1.75978	0.0129443	1.77636	1.22149	XP_012403915.1	XP_012403915.1
28.0749	27.758	28.0471	28.3608	27.9588	27.9142	26.2213	26.9592	25.7308	NA	NA	NA	+	DFT2_SALEM	8	8	8	35.8	35.8	35.8	28.977	0	17.796	1380200000	24	20.6	24.5	23	14	16.7	9.7	6.2	6.2	0	4	5	6	3	3	2	1	1	0	257	2.00443	0.00985249	1.77415	1.2817	XP_012408005.1;XP_012408004.1;XP_003773708.1	XP_012408005.1;XP_012408004.1;XP_003773708.1
27.587	27.9036	28.4082	29.2239	28.9732	29.49	27.7599	27.6065	27.0081	NA	NA	NA	+	DFT2_SALEM	20	20	20	50.1	50.1	50.1	63.095	0	91.988	2605300000	56	15.5	14.5	22.7	30.8	30.8	33	12.7	11.2	6.4	7	6	10	11	11	13	4	3	3	543	2.53211	0.0067976	1.77088	1.39042	XP_012404962.1	XP_012404962.1
32.7736	32.8101	32.8603	31.345	31.0668	31.1872	30.7012	29.686	27.9016	NA	NA	NA	+	DFT2_SALEM	38	38	38	58.9	58.9	58.9	62.709	0	198.43	26201000000	268	52	49.4	46.5	38.2	37.8	41.8	34.4	18.8	6.4	30	35	26	17	16	19	14	7	3	579	1.01023	0.0311079	1.7701	0.971397	XP_012406075.1	XP_012406075.1
30.4335	30.4496	30.7256	29.5042	29.02	29.2067	27.1484	28.2353	27.046	NA	NA	NA	+	DFT2_SALEM	12	12	12	37.6	37.6	37.6	56.407	0	221.18	5437900000	67	21	28.3	37.6	13.1	11.1	14.3	3.4	9.7	3.4	7	9	12	3	3	5	1	3	1	505	1.91683	0.0105563	1.76709	1.25702	XP_003771148.1	XP_003771148.1
25.2416	25.5856	25.8115	27.2685	27.0557	27.5851	26.2372	25.4009	24.9725	NA	NA	NA	+	DFT2_SALEM	4	4	4	18.2	18.2	18.2	25.322	0	5.8887	411750000	6	0	0	0	18.2	9.3	9.3	0	0	0	0	0	0	4	2	2	0	0	0	225	1.93013	0.0104792	1.76622	1.25982	XP_003771234.1	XP_003771234.1
28.7683	28.4374	27.9858	27.4682	26.519	27.0899	24.9971	24.9965	25.7862	NA	NA	NA	+	DFT2_SALEM	27	27	27	12.1	12.1	12.1	323.94	0	95.18	1235200000	51	8.1	5.7	6.3	2.1	2.1	1.3	0.6	0.3	0	16	13	13	5	5	4	1	1	0	2871	2.009	0.00983117	1.76577	1.2784	XP_012398241.1	XP_012398241.1
30.3403	30.4011	30.6541	28.454	28.3127	27.4768	26.2578	26.1563	26.5412	NA	NA	NA	+	DFT2_SALEM	18	18	18	68.1	68.1	68.1	27.223	0	141.97	4344800000	69	63.4	65.1	64.2	27.2	40.5	15.9	5.2	8.2	19	12	14	14	5	6	3	1	2	3	232	2.24692	0.00870857	1.76269	1.32937	XP_012398687.1	XP_012398687.1
32.6097	33.1076	32.5836	35.8953	36.3849	35.9426	34.2848	34.5939	34.0777	NA	NA	NA	+	DFT2_SALEM	35	35	35	18.7	18.7	18.7	183.52	0	323.31	232790000000	939	14.8	17.3	17.3	18	18	17.3	17.3	17.3	17.3	18	23	22	33	32	30	27	25	23	1686	2.90174	0.00513711	1.75545	1.44325	XP_012398873.1	XP_012398873.1
35.1728	35.1966	35.24	36.8736	36.4737	36.927	35.0298	34.999	34.9792	NA	NA	NA	+	DFT2_SALEM	136	136	136	71.6	71.6	71.6	218.1	0	323.31	449750000000	2466	48.1	56.2	54.4	68.3	65.5	64.9	55.2	56.8	51.8	77	96	93	124	122	123	87	90	84	2001	3.58769	0.00407767	1.75543	1.53475	XP_003768664.1	XP_003768664.1
28.1754	28.3146	28.6956	28.3866	28.1243	28.1116	27.1878	26.6898	25.4796	NA	NA	NA	+	DFT2_SALEM	11	11	11	38.5	38.5	38.5	44.842	0	71.766	1636700000	43	29.4	29.7	26.5	21.6	21.3	22.8	12.3	0	0	8	8	7	6	6	7	3	0	0	408	1.56718	0.0149682	1.75509	1.15842	XP_003759360.1	XP_003759360.1
35.0997	35.0451	35.2536	35.6825	35.4102	35.511	33.9354	33.8188	33.586	NA	NA	NA	+	DFT2_SALEM	26	26	26	64.4	64.4	64.4	36.589	0	323.31	233880000000	670	61.1	60.2	59.6	59	61.1	61.1	50.9	53.3	47.3	22	21	23	21	24	22	14	14	15	334	3.76013	0.00397199	1.75452	1.55285	XP_012395632.1	XP_012395632.1
25.1751	25.8695	25.4652	27.5915	28.2463	27.3095	26.5061	25.2854	26.0959	NA	NA	NA	+	DFT2_SALEM	2	2	2	7.7	7.7	7.7	30.321	0	4.3729	755850000	15	0	0	0	7.7	7.7	7.7	4.4	4.4	4.4	0	0	0	2	2	2	1	1	1	274	1.74366	0.0131174	1.7533	1.20631	XP_012408453.1	XP_012408453.1
28.5699	28.9251	28.438	28.8357	28.7016	28.4038	27.6294	25.5162	27.5394	NA	NA	NA	+	DFT2_SALEM	15	15	15	38.6	38.6	38.6	59.402	0	31.832	2505000000	50	15.5	15.7	14.7	21.4	18.5	12.6	4.4	1.9	7.8	6	7	6	8	7	4	2	1	3	523	1.17416	0.0249577	1.75201	1.02964	XP_003757616.1	XP_003757616.1
27.347	27.1963	27.1215	26.194	27.0386	27.442	25.503	25.7858	24.1369	NA	NA	NA	+	DFT2_SALEM	11	11	11	29.8	29.8	29.8	60.362	0	30.713	705620000	22	19.2	20.4	10.4	6.2	7.9	6	0	2.3	0	7	7	4	3	4	3	0	1	0	530	1.30536	0.0214889	1.74968	1.07475	XP_012408031.1	XP_012408031.1
28.8598	29.0029	29.448	29.368	28.4624	29.4475	28.7418	27.696	25.6138	NA	NA	NA	+	DFT2_SALEM	6	6	6	21.2	21.2	21.2	38.137	0	139.12	3542900000	43	14.9	17	17	16.4	16.4	19.1	16.4	18.5	7.5	3	4	5	3	3	4	3	4	1	335	0.830942	0.0459392	1.74211	0.883375	XP_012396971.1	XP_012396971.1
28.7132	28.8982	28.75	28.3497	28.3974	28.4243	25.8723	28.0198	26.0548	NA	NA	NA	+	DFT2_SALEM	10	10	10	29.3	29.3	29.3	48.28	0	35.062	2066300000	43	19.5	25.4	18.8	11.7	14.3	9.9	8	14.3	0	6	8	6	4	4	3	3	4	0	426	1.19024	0.0248034	1.74148	1.03181	XP_003768537.1	XP_003768537.1
32.3398	32.345	32.3874	32.8122	33.225	32.7506	31.1049	31.5745	30.8877	NA	NA	NA	+	DFT2_SALEM	14	14	14	87.7	87.7	87.7	15.12	0	277.62	35295000000	287	87.7	87.7	87.7	85.4	87.7	86.9	65.4	80	63.1	11	12	12	13	13	12	7	9	6	130	2.64017	0.00680576	1.74022	1.39049	XP_012403458.1	XP_012403458.1
29.5554	29.642	29.7882	28.478	28.4426	28.0992	27.082	26.9922	25.7252	NA	NA	NA	+	DFT2_SALEM	16	16	16	29.3	29.3	29.3	84.379	0	160.97	3276000000	74	19.5	26.8	17.6	13.3	15.7	18.3	10.1	7.9	3.6	9	14	9	6	7	8	4	3	2	745	1.72984	0.0134542	1.74015	1.19646	XP_003760295.1	XP_003760295.1
27.5511	27.4062	27.7307	28.2467	27.741	28.1296	25.7704	28.0351	25.0942	NA	NA	NA	+	DFT2_SALEM	9	9	9	30.4	30.4	30.4	48.834	0	57.704	1511400000	26	9.6	15.8	20.7	17.2	9.6	20.2	4	11.1	0	2	4	6	4	2	5	1	3	0	425	0.899005	0.0399077	1.7392	0.914253	XP_012407996.1	XP_012407996.1
25.4263	25.2912	26.881	29.105	29.0733	28.7243	27.7637	27.2404	26.6876	NA	NA	NA	+	DFT2_SALEM	10	10	10	24	24	24	70.27	0	34.978	1681600000	23	2.9	1.1	4.5	17.6	14.5	15.5	7.1	4.5	2.4	1	1	2	6	5	5	3	2	1	620	2.18727	0.00911062	1.73697	1.30231	XP_003756424.1;XP_012404470.1	XP_003756424.1;XP_012404470.1
28.6434	29.4279	29.0447	29.8441	29.7421	29.8906	28.2613	27.7086	28.3035	NA	NA	NA	+	DFT2_SALEM	12	12	12	59.9	59.9	59.9	31.459	0	42.338	4213000000	68	27.6	30.8	25.1	47.7	34.1	39.8	13.6	16.5	17.9	5	6	6	10	8	9	5	4	4	279	3.04041	0.00491878	1.73445	1.44947	XP_003767117.2	XP_003767117.2
28.0878	28.4589	28.4073	28.817	29.2835	28.9069	27.6445	27.7405	26.4228	NA	NA	NA	+	DFT2_SALEM	13	13	13	41.2	41.2	41.2	50.96	0	86.74	2500800000	43	13.7	24.1	28.6	15.8	29.3	28.6	6.5	11.3	1.7	5	6	8	5	9	8	2	4	1	461	1.74584	0.0133906	1.73317	1.19732	XP_003755974.1	XP_003755974.1
32.3549	32.657	32.5898	31.8632	31.7166	31.9595	31.0131	30.3774	28.9633	NA	NA	NA	+	DFT2_SALEM	28	27	27	57.5	55.7	55.7	56.54	0	323.31	25279000000	235	43.7	45.3	49.4	48.2	51.6	49.6	36.4	31.3	14.4	20	21	23	20	21	19	13	11	4	492	1.3265	0.02147	1.72848	1.07366	XP_012401658.1	XP_012401658.1
25.3926	25.7167	26.0354	26.9455	27.3383	27.9863	25.6786	25.3685	26.039	NA	NA	NA	+	DFT2_SALEM	10	10	10	36.6	36.6	36.6	58.518	0	74.736	462490000	16	0	0	0	12.7	13.3	23.1	0	0	0	0	0	0	5	4	6	0	0	0	528	2.06295	0.0100323	1.72798	1.27055	XP_012401424.1	XP_012401424.1
27.5697	28.1618	28.1511	28.3384	27.8918	28.099	26.8169	26.9793	25.3507	NA	NA	NA	+	DFT2_SALEM	14	14	14	20.6	20.6	20.6	96.87	0	33.657	1569100000	45	5.6	8.5	10.3	10.9	8.2	12.5	2.6	6	1.4	4	6	8	8	6	8	2	4	1	838	1.49775	0.0167709	1.72744	1.12626	XP_012399259.1	XP_012399259.1
30.1459	30.1123	30.4209	30.3047	30.2542	30.0156	28.837	27.7509	28.8098	NA	NA	NA	+	DFT2_SALEM	34	34	34	39.3	39.3	39.3	116.69	0	190.08	6784300000	129	21.9	22.2	29	21.3	22.3	23.7	10.2	6.2	7.4	17	19	23	18	18	17	8	4	6	1047	2.02541	0.0103821	1.7256	1.26091	XP_003758361.1	XP_003758361.1
25.4574	25.988	26.1776	27.3843	27.5623	27.8912	25.6634	26.4774	25.5444	NA	NA	NA	+	DFT2_SALEM	10	9	9	12.6	11.1	11.1	130.79	0	17.065	722300000	19	0.8	0	2.2	7	6.5	9	1.9	3.2	3.1	1	0	2	5	5	7	2	2	3	1194	2.19377	0.0092807	1.71753	1.29269	XP_012398376.1;XP_012398374.1;XP_012398377.1	XP_012398376.1;XP_012398374.1;XP_012398377.1
28.1331	28.2328	28.1585	28.851	28.3271	28.9878	28.2462	27.4011	25.3828	NA	NA	NA	+	DFT2_SALEM	22	22	22	29.5	29.5	29.5	124.95	0	57.148	2051500000	68	7.4	10.7	6.7	21.5	16.5	16.2	10	3.6	3.1	4	8	5	15	11	11	5	3	2	1100	0.915757	0.0399643	1.71189	0.914013	XP_003755978.1	XP_003755978.1
28.1729	28.4838	28.2645	27.7112	27.3613	26.543	25.0744	25.8597	25.5481	NA	NA	NA	+	DFT2_SALEM	9	9	9	31.3	31.3	31.3	30.344	0	27.03	1209100000	44	20.9	28	17.9	19.8	19.8	13.8	10.1	10.1	0	6	7	6	4	5	4	2	2	0	268	1.83767	0.0131079	1.7111	1.20957	XP_003771463.2	XP_003771463.2
25.3912	25.7513	24.5906	26.6393	26.6798	26.9957	24.9788	24.9546	25.249	NA	NA	NA	+	DFT2_SALEM	7	7	6	14.3	14.3	13	106.33	0	39.916	350270000	16	1.9	4.7	1.3	9	3.6	5	1.3	0	0	1	2	1	5	2	3	1	0	0	976	3.50692	0.004752	1.71079	1.49159	XP_012398407.1;XP_003761742.2	XP_012398407.1;XP_003761742.2
28.8117	28.9416	28.7102	29.0666	29.2939	28.791	27.3826	27.3444	27.2928	NA	NA	NA	+	DFT2_SALEM	11	11	11	41.2	41.2	41.2	24.915	0	105.04	3112700000	55	16.7	37.6	30.8	26.7	36.7	33.9	22.2	22.2	13.1	3	9	7	6	7	7	3	3	2	221	3.4979	0.00473307	1.71054	1.49038	XP_012400601.1;XP_003755931.1	XP_012400601.1;XP_003755931.1
28.9323	29.2384	28.7643	27.2866	27.1404	25.5612	24.5423	24.8669	25.4502	NA	NA	NA	+	DFT2_SALEM	4	4	4	7.1	7.1	7.1	85.581	0	21.579	1618800000	21	4.3	5.6	7.1	4.7	5.6	1.9	0	0	2.8	3	3	4	2	3	1	0	0	1	747	1.30676	0.0228996	1.70961	1.05995	XP_012395437.1	XP_012395437.1
29.2663	29.7639	29.3083	30.8358	30.7873	30.5217	29.2215	28.7123	29.0867	NA	NA	NA	+	DFT2_SALEM	16	16	16	86.1	86.1	86.1	28.503	0	90.904	6895700000	123	52.5	68	52.5	66.4	69.5	69.5	26.6	15.1	42.9	10	12	10	11	12	12	5	4	8	259	3.15364	0.00490013	1.70811	1.44641	XP_012396606.1;XP_003759576.1	XP_012396606.1;XP_003759576.1
28.1814	28.8139	28.9226	27.6333	28.2482	26.8392	25.8937	26.7153	24.9877	NA	NA	NA	+	DFT2_SALEM	11	11	11	43.9	43.9	43.9	41.493	0	60.019	1533000000	29	8.8	19.6	22.1	21.5	26.2	7.2	0	12.2	4.1	3	4	6	4	6	2	0	2	1	362	1.2445	0.0243376	1.70796	1.03866	XP_003761366.2	XP_003761366.2
27.4874	27.3392	27.4748	27.2187	27.6074	25.6094	25.4154	24.9863	24.9201	NA	NA	NA	+	DFT2_SALEM	7	7	7	25.1	25.1	25.1	35.057	0	7.5633	634020000	21	17.9	11.1	17.9	3.6	10.4	4.9	2.3	0	0	5	3	5	1	3	2	1	0	0	307	1.26749	0.0241305	1.70455	1.04511	XP_003757513.2;XP_012409458.1	XP_003757513.2;XP_012409458.1
29.8586	30.1021	29.8564	31.9883	32.1375	31.9675	30.5084	30.2982	30.1766	NA	NA	NA	+	DFT2_SALEM	8	8	8	31.2	31.2	31.2	22.901	0	58.555	14970000000	141	14.4	29.8	25.5	26	26	25.5	21.6	21.6	22.1	3	5	6	7	7	6	5	5	6	208	3.98246	0.00407202	1.70332	1.53355	XP_012401938.1	XP_012401938.1
28.2851	27.7332	28.1548	27.3956	27.5224	27.2783	25.6686	25.868	25.5512	NA	NA	NA	+	DFT2_SALEM	8	8	8	52.8	52.8	52.8	20.727	0	32.226	1079000000	34	32	38.8	47.2	29.2	24.2	27.5	5.1	8.4	0	5	6	7	4	3	4	1	1	0	178	3.89833	0.00403846	1.70286	1.52552	XP_003760392.1	XP_003760392.1
29.9636	28.931	29.3254	29.0357	29.1418	29.2371	27.8211	27.9071	26.5795	NA	NA	NA	+	DFT2_SALEM	28	28	28	54.5	54.5	54.5	79.857	0	133.85	3678800000	81	35.2	32.3	39.1	24.4	27.7	30.2	8.9	10.5	9.4	16	14	19	11	11	12	4	5	3	693	1.76795	0.0140336	1.70233	1.18807	XP_003763043.1;XP_012399551.1;XP_012399552.1	XP_003763043.1;XP_012399551.1;XP_012399552.1
28.8445	29.0097	28.4912	27.9697	27.6132	28.1461	27.682	24.8073	26.1346	NA	NA	NA	+	DFT2_SALEM	9	9	9	36.2	36.2	36.2	38.958	0	45.625	1901000000	37	32.9	28.6	26.5	9.6	7.6	9.6	8.7	3.5	0	8	7	7	2	2	2	2	1	0	343	0.941595	0.0384192	1.70171	0.922175	XP_003761227.1	XP_003761227.1
31.2128	30.8024	30.6419	32.0318	32.3061	32.5453	30.8802	30.1539	30.7466	NA	NA	NA	+	DFT2_SALEM	14	14	8	50.5	50.5	25.2	23.504	0	134.9	21230000000	193	24.3	32	33	37.4	49.5	50.5	26.7	31.1	37.4	5	7	7	11	12	12	8	6	10	206	2.50052	0.00803237	1.70079	1.34131	XP_012400132.1;XP_012400131.1;XP_012400130.1;XP_012400129.1;XP_012400128.1;XP_012400127.1;XP_003763840.1	XP_012400132.1;XP_012400131.1;XP_012400130.1;XP_012400129.1;XP_012400128.1;XP_012400127.1;XP_003763840.1
27.6265	27.8425	27.6765	27.8064	27.4415	26.4619	25.5623	24.1488	26.8971	NA	NA	NA	+	DFT2_SALEM	7	7	7	27.5	27.5	27.5	43.779	0	28.847	918250000	24	11.5	19.4	19.6	14.7	12.3	9.4	6.3	6.3	6.3	3	5	4	3	3	2	1	1	1	382	0.89145	0.0424924	1.70052	0.900116	XP_012396591.1;XP_003759551.1	XP_012396591.1;XP_003759551.1
35.0829	35.1568	35.265	32.3685	31.8309	32.4709	30.9609	30.3629	30.2497	NA	NA	NA	+	DFT2_SALEM	316	315	255	60.9	60.6	47.9	631.21	0	323.31	109690000000	1423	48.5	54.1	53.7	22.2	18.1	23.4	9.1	7.2	7.4	238	250	258	91	66	91	35	26	25	5494	2.33632	0.00860268	1.69896	1.31012	XP_012404586.1;XP_012404587.1	XP_012404586.1;XP_012404587.1
28.7284	28.9042	28.8667	28.163	27.5337	27.9773	27.0374	25.9868	25.5534	NA	NA	NA	+	DFT2_SALEM	11	11	11	59.9	59.9	59.9	31.411	0	53.112	1702200000	35	43.3	39	18.8	26.7	33.9	33.2	9.7	10.5	0	7	8	3	6	6	5	2	1	0	277	1.62364	0.0154715	1.69883	1.14904	XP_003768077.1	XP_003768077.1
26.7062	27.0244	27.1149	27.6507	26.8519	27.094	25.3988	24.8904	26.2182	NA	NA	NA	+	DFT2_SALEM	5	5	4	13.3	13.3	10.1	56.148	0	55.105	655290000	18	10.1	13.3	4.4	7.4	7.4	7.4	0	1.9	1.9	4	4	2	2	2	2	0	1	1	473	1.69698	0.014821	1.69637	1.1672	XP_003774818.2	XP_003774818.2
28.6666	28.7267	28.3409	27.336	27.9182	25.7897	24.6955	25.1196	26.1428	NA	NA	NA	+	DFT2_SALEM	8	8	8	53	53	53	15.307	0	39.753	1995300000	29	29.9	53	35.8	18.7	26.1	6.7	12.7	12.7	12.7	4	8	5	2	4	1	1	1	1	134	1.03855	0.0333861	1.69537	0.959609	XP_003771045.1	XP_003771045.1
26.6369	26.6596	26.7357	27.2334	27.7275	27.0464	26.1484	25.013	25.7606	NA	NA	NA	+	DFT2_SALEM	4	4	4	56.7	56.7	56.7	14.066	0	12.366	599900000	17	34.6	22.8	22.8	35.4	44.9	44.9	13.4	13.4	0	3	2	2	2	3	3	1	1	0	127	1.91295	0.0130442	1.69507	1.21925	XP_012396200.1;XP_012396199.1	XP_012396200.1;XP_012396199.1
27.4532	25.6031	26.9018	27.3335	26.4188	26.7958	24.8066	25.0138	25.6509	NA	NA	NA	+	DFT2_SALEM	11	11	8	20.2	20.2	16.5	91.422	0	29.077	521140000	21	5.6	2.7	5.7	9.4	3.4	12.1	0	0	0	4	2	3	6	3	7	0	0	0	826	2.00073	0.0116991	1.69226	1.23759	XP_012407942.1;XP_012407943.1	XP_012407942.1;XP_012407943.1
33.804	33.7804	34.0023	34.8974	35.1004	34.7133	33.3605	32.9783	33.2961	NA	NA	NA	+	DFT2_SALEM	19	19	19	77.5	77.5	77.5	19.938	0	323.31	122590000000	543	71.1	77.5	77.5	77.5	77.5	77.5	77.5	77.5	77.5	17	18	19	18	18	18	15	16	17	187	3.3169	0.00482353	1.69209	1.45538	XP_003765254.1	XP_003765254.1
32.5431	32.6073	32.5608	32.5603	32.2493	32.7583	30.8904	31.0994	30.5174	NA	NA	NA	+	DFT2_SALEM	43	43	43	66.8	66.8	66.8	88.5	0	323.31	33917000000	383	41.3	50.4	59	56.6	52.1	62.5	26.2	34.2	30.1	25	31	33	33	30	35	12	19	17	778	2.76654	0.00711111	1.6869	1.37632	XP_012400846.1;XP_012400847.1	XP_012400846.1;XP_012400847.1
30.2059	31.0654	30.6173	30.0606	29.8168	29.8665	27.308	29.3387	28.0491	NA	NA	NA	+	DFT2_SALEM	60	58	58	43.2	42.3	42.3	246.63	0	323.31	6841100000	150	21.5	30.8	18.5	14.4	13.6	12.8	4.8	12.7	4.1	29	44	27	19	17	16	7	16	5	2239	1.31777	0.0234345	1.68272	1.05306	XP_003757458.1;XP_012409402.1;XP_012409403.1;XP_012409401.1;XP_012409404.1	XP_003757458.1;XP_012409402.1;XP_012409403.1;XP_012409401.1;XP_012409404.1
30.7504	31.1159	30.7998	32.9664	33.1373	32.8951	31.1393	31.3094	31.5159	NA	NA	NA	+	DFT2_SALEM	13	13	13	30.8	30.8	30.8	54.176	0	137.72	33817000000	195	18	20.1	16.1	30.8	27	27	19.7	19.9	19.7	5	7	6	12	11	12	8	7	7	478	3.67674	0.00481997	1.67806	1.48443	XP_003774359.1	XP_003774359.1
28.9939	29.4507	29.4624	31.1988	31.3971	30.994	29.5224	29.6893	29.3441	NA	NA	NA	+	DFT2_SALEM	13	13	13	51	51	51	24.599	0	126.92	8011200000	100	25.7	25.7	25.7	51	51	48.6	31.4	31	35.7	5	6	6	13	13	11	7	7	7	210	3.40379	0.00481737	1.67803	1.45511	XP_012395751.1	XP_012395751.1
25.9971	27.8464	27.8544	27.9587	27.2425	27.8285	25.5206	27.5045	24.9713	NA	NA	NA	+	DFT2_SALEM	11	11	11	22	22	22	63.613	0	43.502	1085100000	32	6.5	12	17.5	14.4	6.9	7.8	3.1	8.4	1.6	3	6	8	7	3	4	1	4	1	550	0.9827	0.0370898	1.67776	0.931952	XP_003758119.1	XP_003758119.1
27.928	28.064	28.4752	29.3421	28.7757	29.3135	27.9306	27.7037	26.7705	NA	NA	NA	+	DFT2_SALEM	22	22	19	29.2	29.2	26	110.69	0	69.512	2500000000	70	9.7	12.2	8.6	20.4	14.5	19.9	6.3	6.7	2.5	8	9	7	16	11	15	5	6	2	956	1.85983	0.0133772	1.67551	1.19687	XP_003770133.1;XP_003762114.1	XP_003770133.1
28.7661	28.7344	28.3882	28.2503	28.1775	28.3732	26.9002	27.049	25.8329	NA	NA	NA	+	DFT2_SALEM	23	20	20	18.4	16.3	16.3	206.95	0	128.12	2002000000	65	13.2	10.4	9.2	8.5	6.9	9.9	3.1	2.3	2.1	16	12	12	10	9	10	3	3	1	1911	1.90506	0.0131041	1.67298	1.20599	XP_012404871.1	XP_012404871.1
23.2164	24.3888	26.0574	26.7439	26.7201	26.7665	24.9996	24.7686	25.4455	NA	NA	NA	+	DFT2_SALEM	3	3	3	26.4	26.4	26.4	28.007	0	49.355	252590000	9	9.6	0	0	16.8	16.8	16.8	5.6	0	5.6	1	0	0	2	2	2	1	0	1	250	2.95887	0.00659564	1.67227	1.39462	XP_012403850.1;XP_003768377.1	XP_012403850.1;XP_003768377.1
34.0853	34.115	34.3209	35.5114	35.3497	35.4905	33.7353	33.7864	33.819	NA	NA	NA	+	DFT2_SALEM	28	28	28	71.3	71.3	71.3	43.269	0	323.31	183310000000	679	55.6	59.9	62.9	71.3	64.5	64.5	62.9	62.4	52.5	19	20	23	28	26	26	24	22	16	394	5.11372	0.00374821	1.67031	1.58126	XP_012401056.1	XP_012401056.1
28.4075	27.776	28.4976	29.4731	29.2698	29.2887	27.4172	27.8436	27.7607	NA	NA	NA	+	DFT2_SALEM	21	21	21	36	36	36	94.3	0	144.27	2966400000	72	16.1	7	12.9	26.6	20	18.2	3.5	3.1	4.5	9	4	7	15	13	12	2	2	3	831	3.48045	0.0048359	1.67006	1.45765	XP_003771884.1;XP_012406679.1;XP_012406678.1	XP_003771884.1;XP_012406679.1;XP_012406678.1
30.5191	30.5535	30.6976	30.0371	30.1815	29.9724	29.3942	28.4334	27.3551	NA	NA	NA	+	DFT2_SALEM	34	34	33	45.6	45.6	44.5	114.74	0	323.31	6913100000	137	29.6	32.9	29	23.6	27.3	22.2	18.4	10	5.2	20	22	23	16	19	16	11	6	4	1055	1.3199	0.0238517	1.66941	1.0485	XP_012396921.1	XP_012396921.1
29.6105	30.453	30.473	28.3584	28.7888	29.5783	27.6114	28.3715	25.7396	NA	NA	NA	+	DFT2_SALEM	14	14	14	74	74	74	34.537	0	102.11	4814400000	74	49.7	71.1	62	27.3	40.3	48.7	17.5	26.6	11	10	12	13	5	7	8	3	4	2	308	0.905103	0.042943	1.66765	0.896707	XP_003773237.1	XP_003773237.1
29.3025	29.1611	29.403	30.9249	31.0044	30.6112	29.3787	29.4051	28.7553	NA	NA	NA	+	DFT2_SALEM	16	16	16	43.4	43.4	43.4	45.118	0	45.978	7452800000	103	21	17.8	28.2	39.5	37.1	33.3	27.5	23.9	13.3	7	6	8	12	11	10	7	6	3	415	2.62052	0.00802309	1.66717	1.34028	XP_012399348.1	XP_012399348.1
31.5392	31.528	31.6725	30.8714	31.1303	31.0607	29.0893	29.7214	29.2516	NA	NA	NA	+	DFT2_SALEM	14	14	14	50	50	50	33.481	0	158.14	14255000000	116	47.5	44.1	47.5	45	39.4	47.5	23.4	18.4	21.6	11	13	13	11	9	11	3	5	4	320	2.90707	0.00701429	1.6667	1.38347	XP_003770806.1	XP_003770806.1
26.7441	26.2302	25.7012	27.7585	27.7071	28.0961	26.0887	26.5219	25.9642	NA	NA	NA	+	DFT2_SALEM	5	5	5	22.7	22.7	22.7	26.742	0	34.374	782660000	23	7.9	7.4	7.4	22.3	22.7	22.3	17.8	17.8	0	2	1	1	4	5	4	3	3	0	242	2.87284	0.00710272	1.66233	1.37558	XP_012397914.1	XP_012397914.1
28.8568	28.2908	28.1161	28.2793	27.1748	27.6287	26.2126	25.2263	26.6641	NA	NA	NA	+	DFT2_SALEM	14	14	14	20.1	20.1	20.1	76.198	0	56.885	1480000000	44	18.3	15	14.1	9.5	7.3	6.7	0	0	0	12	9	8	6	4	4	0	0	0	687	1.4497	0.0204879	1.65998	1.08358	XP_012409151.1	XP_012409151.1
26.4349	24.3292	25.5332	27.2432	26.733	27.0647	25.0284	25.3521	25.6838	NA	NA	NA	+	DFT2_SALEM	9	9	7	9.4	9.4	7.7	184.85	0	18.978	320940000	14	0	0	0	5.5	4.5	6.9	0	0.9	0	0	0	0	6	4	6	0	1	0	1647	2.63095	0.0079954	1.65885	1.33657	XP_012407599.1;XP_012407598.1;XP_012407596.1;XP_012407595.1;XP_012407594.1	XP_012407599.1;XP_012407598.1;XP_012407596.1;XP_012407595.1;XP_012407594.1
25.9889	27.0038	26.9364	27.0457	27.5113	27.2225	25.1619	25.4166	26.2306	NA	NA	NA	+	DFT2_SALEM	8	8	8	27.8	27.8	27.8	51.68	0	47.981	615910000	22	3.8	14.8	10.8	20.1	11.5	7.1	2.6	0	0	1	5	4	5	3	2	1	0	0	453	2.04333	0.0120248	1.6568	1.22755	XP_003756072.1;XP_012401542.1	XP_003756072.1;XP_012401542.1
26.3663	25.215	26.5212	27.6132	27.1146	26.8454	24.1279	26.5474	25.9335	NA	NA	NA	+	DFT2_SALEM	3	3	3	7.7	7.7	7.7	45.659	0	7.6197	369020000	13	2.3	0	5.4	7.7	7.7	7.7	5.4	0	0	1	0	1	3	3	3	1	0	0	391	1.02193	0.0363516	1.65478	0.94013	XP_003761676.1	XP_003761676.1
28.1565	28.7624	28.7095	27.8755	27.385	27.7054	26.2944	25.7615	25.9509	NA	NA	NA	+	DFT2_SALEM	3	3	3	33.1	33.1	33.1	14.73	0	15.146	1561600000	13	33.1	33.1	33.1	21.8	21.8	21.8	6.5	6.5	6.5	3	3	3	2	2	2	1	1	1	124	2.83464	0.00706103	1.65305	1.36373	XP_003756649.1;XP_012406458.1	XP_003756649.1;XP_012406458.1
29.7181	29.6746	29.3457	29.9361	30.1	30.04	28.2031	28.07	28.8546	NA	NA	NA	+	DFT2_SALEM	13	13	13	25.3	25.3	25.3	101.9	0	122.12	5031800000	83	16.4	23.5	20.4	14.5	11.1	18.8	3.5	3.5	3.5	8	11	9	9	7	9	3	2	3	940	2.58197	0.00875909	1.64944	1.32261	XP_012406913.1	XP_012406913.1
27.9458	27.9682	27.9127	28.4854	28.6678	28.3119	27.7812	26.7277	26.0191	NA	NA	NA	+	DFT2_SALEM	8	8	8	18.5	18.5	18.5	73.039	0	32.558	1911300000	32	15.4	13.8	12.2	8.4	5.2	10.9	6.8	5.2	3.5	6	6	5	4	2	5	3	2	1	631	1.46282	0.0206685	1.64571	1.08119	XP_003760646.2	XP_003760646.2
27.3951	27.129	27.5911	27.2495	27.4811	27.0309	26.1514	25.5291	25.1537	NA	NA	NA	+	DFT2_SALEM	9	9	9	26.9	26.9	26.9	52.761	0	49.207	858500000	24	8.8	21.7	17.9	9	13.8	15.8	6.5	4	0	2	6	6	3	4	5	2	1	0	480	2.17224	0.0114532	1.64241	1.2455	XP_012403553.1;XP_003756310.2	XP_012403553.1;XP_003756310.2
27.8671	28.2535	28.2556	28.5747	27.6142	28.7686	27.8543	26.4486	25.7383	NA	NA	NA	+	DFT2_SALEM	15	15	14	26.3	26.3	25.1	87.907	0	78.783	1700700000	36	16.2	8.9	17.4	12.2	6.2	11.3	3.9	2.3	0	8	5	7	6	3	7	2	1	0	822	1.07452	0.0338883	1.63879	0.954507	XP_012406806.1;XP_012406805.1;XP_003766980.1	XP_012406806.1;XP_012406805.1
26.0922	26.0348	25.9409	28.0996	27.6859	27.6371	26.9849	26.3823	25.1463	NA	NA	NA	+	DFT2_SALEM	11	11	11	13.4	13.4	13.4	141	0	34.617	618730000	21	0	2.9	0	6.8	9.7	7.5	2.9	1.2	0	0	2	0	5	8	6	2	1	0	1253	1.36345	0.0238312	1.63636	1.0485	XP_012402750.1;XP_012402751.1	XP_012402750.1;XP_012402751.1
30.6297	30.1605	30.3066	30.3914	30.2748	30.1381	27.9626	29.1305	28.8025	NA	NA	NA	+	DFT2_SALEM	19	19	19	36.1	36.1	36.1	72.114	0	183.5	6925200000	106	31.1	28.9	27.3	24.8	20	27.1	9.5	8.8	12.8	15	12	13	12	10	11	4	4	5	634	1.99995	0.0131307	1.63624	1.2072	XP_012397236.1;XP_012397235.1;XP_012397234.1;XP_012397233.1;XP_012409091.1	XP_012397236.1;XP_012397235.1;XP_012397234.1;XP_012397233.1
27.9148	27.8774	27.0448	28.1995	28.737	28.0837	25.6686	26.85	27.603	NA	NA	NA	+	DFT2_SALEM	8	8	8	21.6	21.6	21.6	48.536	0	22.724	1422400000	37	5.2	5.2	6.7	15.7	21.1	13.1	2.6	8.1	5	2	2	3	6	7	5	1	3	2	421	1.28089	0.0260889	1.63288	1.02193	XP_012400913.1	XP_012400913.1
28.4355	28.2576	28.7982	28.5938	28.3068	28.4707	27.1593	27.8194	25.51	NA	NA	NA	+	DFT2_SALEM	7	7	7	14.4	14.4	14.4	21.638	0	17.418	2097700000	50	14.4	14.4	14.4	9.6	9.6	9.6	9.6	9	9.6	6	6	6	3	3	3	3	2	1	188	1.10633	0.0326852	1.62752	0.962026	XP_012403767.1	XP_012403767.1
29.5718	29.4129	29.3177	29.3625	28.8672	29.1699	28.2536	27.9652	26.3067	NA	NA	NA	+	DFT2_SALEM	16	16	12	60.8	60.8	54.3	30.238	0	86.309	3660600000	80	43	58.1	57.7	34	22.3	30.9	20	16.6	6.4	11	14	14	7	5	6	5	4	1	265	1.22411	0.0274038	1.62474	1.00074	XP_003759623.1	XP_003759623.1
27.6103	27.6594	27.6906	31.2864	30.6069	31.0862	29.6791	28.6986	29.7369	NA	NA	NA	+	DFT2_SALEM	21	21	21	45.3	45.3	45.3	79.552	0	184.64	6785700000	101	13.3	7.6	13.4	43.2	36.3	33.8	24.7	13.9	21.6	6	3	6	19	17	15	10	5	9	722	1.83899	0.0148693	1.62161	1.16445	XP_012399390.1	XP_012399390.1
29.0849	28.8515	28.8569	28.7591	28.5543	27.7739	27.0392	27.5482	25.6453	NA	NA	NA	+	DFT2_SALEM	7	7	7	21.4	21.4	21.4	52.329	0	81.949	2145400000	35	18.4	19.4	21.4	7.8	16.3	12	3.5	10.1	0	5	6	6	2	4	3	1	3	0	485	1.18293	0.0291797	1.61821	0.984835	XP_012401134.1	XP_012401134.1
27.1317	27.6531	27.5112	26.8758	27.556	26.7817	24.1417	25.9822	26.2491	NA	NA	NA	+	DFT2_SALEM	14	14	14	11.1	11.1	11.1	175.57	0	57.448	1157900000	32	4.9	3.9	2.8	4.2	3.1	7.1	1	1	2.3	7	5	5	4	3	7	1	1	2	1558	1.07433	0.0353136	1.61351	0.945806	XP_012404343.1	XP_012404343.1
29.0128	29.6783	29.8082	27.87	27.4761	28.0205	26.7964	26.4723	25.2645	NA	NA	NA	+	DFT2_SALEM	14	14	14	52.8	52.8	52.8	34.779	0	70.485	2596900000	61	31	44.9	48.1	26.9	20.9	32	17.4	13	6.3	7	11	13	5	4	6	3	2	1	316	1.50933	0.0209715	1.61114	1.07874	XP_003767291.2	XP_003767291.2
26.7483	27.5746	27.5561	27.8424	28.017	28.5814	27.3792	27.0961	25.1334	NA	NA	NA	+	DFT2_SALEM	7	7	7	64.6	64.6	64.6	25.106	0	40.884	1410200000	24	34.1	31.8	26.5	36.8	12.1	34.1	17.5	35.4	4	3	4	3	4	2	4	3	4	1	223	1.02102	0.038233	1.6107	0.9254	XP_012396478.1;XP_012396480.1;XP_012396479.1	XP_012396478.1;XP_012396480.1;XP_012396479.1
26.0878	25.2813	26.2618	27.9326	27.8181	28.0433	25.9107	26.9331	26.1205	NA	NA	NA	+	DFT2_SALEM	11	11	11	20.2	20.2	20.2	97.037	0	48.535	564260000	17	0	0	0	13.7	8.5	13.9	1.4	2.3	1.5	0	0	0	6	5	9	1	1	1	861	2.14242	0.012931	1.60992	1.22106	XP_012395584.1	XP_012395584.1
31.6744	31.8316	31.8428	30.3789	29.4048	30.0747	29.2313	28.741	27.0563	NA	NA	NA	+	DFT2_SALEM	25	25	25	46.9	46.9	46.9	46.999	0	177.23	12276000000	163	46.9	39.1	45.2	33.1	17.1	28	17.6	17.9	6.8	20	19	22	12	6	10	7	7	3	414	1.05236	0.036469	1.6099	0.936657	XP_003767086.1	XP_003767086.1
29.0831	29.2814	29.0164	27.9312	27.9283	27.8203	26.9618	25.8437	26.0454	NA	NA	NA	+	DFT2_SALEM	11	11	11	28.7	28.7	28.7	50.892	0	86.957	1883200000	39	23.1	26.2	24.7	19.5	14.1	12.8	5.4	3.4	0	8	8	8	5	3	3	1	1	0	446	2.01582	0.0134408	1.60963	1.1959	XP_012409324.1;XP_003767288.1	XP_012409324.1
27.301	28.7986	27.2591	25.9793	26.9357	27.2045	24.6241	25.7116	24.9586	NA	NA	NA	+	DFT2_SALEM	14	14	14	42.5	42.5	42.5	46.712	0	16.445	959650000	28	13.1	28.5	18.6	4.1	6.3	7.2	2	2	0	6	9	6	2	3	3	1	1	0	442	1.5124	0.0211271	1.6084	1.07833	XP_012403833.1;XP_012403832.1;XP_012403831.1;XP_012403829.1;XP_012403828.1;XP_003768306.1	XP_012403833.1;XP_012403832.1;XP_012403831.1;XP_012403829.1;XP_012403828.1;XP_003768306.1
28.0411	27.4935	27.8443	26.5803	27.7251	27.4107	25.3251	26.581	24.985	NA	NA	NA	+	DFT2_SALEM	16	16	16	13.8	13.8	13.8	191.01	0	52.952	887530000	32	7.5	4.1	10	2.4	3.8	6.3	0	0	0	8	5	12	3	4	6	0	0	0	1723	1.27143	0.0268288	1.60833	1.00935	XP_003767868.1	XP_003767868.1
27.3276	27.112	27.1543	28.6848	26.6687	27.0173	26.1291	25.2213	26.2074	NA	NA	NA	+	DFT2_SALEM	7	7	7	28	28	28	48.923	0	40.468	884480000	25	9.6	19	10.1	8.7	8.7	18.3	3.6	3.6	4.9	3	5	3	3	3	4	1	1	1	447	1.08055	0.0354739	1.60435	0.944855	XP_012407758.1	XP_012407758.1
28.298	27.5817	28.6848	27.9088	27.7693	27.7935	26.9478	25.6533	26.0731	NA	NA	NA	+	DFT2_SALEM	20	20	20	31.9	31.9	31.9	101	0	66.075	1492500000	43	11.5	9.2	16.7	9.5	9.7	12.8	4.8	1.3	2.7	7	6	11	6	6	8	3	1	2	905	1.85194	0.0149251	1.59911	1.15565	XP_012403364.1	XP_012403364.1
28.9115	28.8376	29.114	28.0936	28.5339	28.0874	27.1938	27.2082	25.5174	NA	NA	NA	+	DFT2_SALEM	16	8	6	31	16.1	14	68.895	0	39.205	2108200000	34	26.4	29.4	26.7	22.7	20	30.5	11.8	8.4	13	12	13	14	12	10	14	7	5	6	629	1.29121	0.0265349	1.59852	1.01149	XP_003757815.1	XP_003757815.1
28.2128	25.547	25.6769	27.1174	27.7112	26.3584	25.2017	25.8009	25.3923	NA	NA	NA	+	DFT2_SALEM	8	8	8	2.4	2.4	2.4	486.42	0.0002933	3.5436	667220000	15	0.8	0	0.7	0.4	1	0.8	0.2	0	0.2	3	0	2	2	3	3	1	0	1	4190	1.68835	0.0172299	1.59736	1.1174	XP_012403333.1;XP_012397890.1	XP_012403333.1
25.4409	26.4271	25.5175	29.5522	28.5515	29.9795	28.1586	27.4109	27.7224	NA	NA	NA	+	DFT2_SALEM	6	6	4	32	32	24.6	14.098	0	7.3708	2346100000	33	11.5	22.1	10.7	27.9	22.1	27.9	22.1	17.2	32	1	2	1	4	3	4	3	2	5	122	1.54775	0.0204512	1.59713	1.08245	XP_003758526.2	XP_003758526.2
24.7517	27.6397	27.6453	28.9642	28.4584	28.6652	26.4957	27.7923	27.0118	NA	NA	NA	+	DFT2_SALEM	12	12	12	40.3	40.3	40.3	41.06	0	34.491	1567600000	48	7.2	17.4	17.7	29.8	21.5	21.8	10.5	10.5	7.2	2	5	5	8	7	6	3	3	2	362	1.77267	0.0162107	1.59598	1.13635	XP_012404059.1;XP_012404058.1	XP_012404059.1;XP_012404058.1
27.3116	27.3556	27.4387	27.5449	27.5732	27.5836	26.4194	25.8299	25.6708	NA	NA	NA	+	DFT2_SALEM	7	7	7	31.7	31.7	31.7	32.416	0	16.469	865050000	20	9.4	16.9	13.7	21.6	15.5	21.6	0	0	0	2	4	3	4	3	4	0	0	0	278	2.65684	0.00933186	1.59385	1.29791	XP_012398243.1	XP_012398243.1
24.7115	25.4025	25.6615	27.9993	28.0573	28.2165	26.9111	26.8895	25.6989	NA	NA	NA	+	DFT2_SALEM	9	9	9	28.6	28.6	28.6	40.829	0	33.92	981260000	25	0	2.5	7.8	16	12.3	24.1	9	12.6	3.6	0	1	3	4	4	7	3	3	1	357	1.76391	0.0164686	1.59119	1.13193	XP_003774586.1	XP_003774586.1
28.6565	28.7382	29.1341	29.7437	29.4512	29.506	27.8956	29.1583	26.8829	NA	NA	NA	+	DFT2_SALEM	17	17	17	41.1	41.1	41.1	77.954	0	156.47	3689500000	71	17	12.6	17.8	31	33.9	30.3	4.8	13.3	4.8	6	5	8	12	13	13	2	5	2	723	1.12424	0.0339497	1.58804	0.954185	XP_012395421.1	XP_012395421.1
28.1581	27.1773	27.4744	26.8381	27.0387	27.4497	26.8029	25.5248	24.2361	NA	NA	NA	+	DFT2_SALEM	21	12	12	34.9	24.3	24.3	69.744	0	23.227	810990000	27	21.8	21.2	28.8	10.3	10.9	6.2	3.7	2.1	0	11	12	17	6	5	3	2	1	0	614	0.975598	0.042464	1.58758	0.900748	XP_012395697.1	XP_012395697.1
28.1161	29.2695	28.6587	27.4126	28.0705	27.4301	26.4642	25.7456	25.9504	NA	NA	NA	+	DFT2_SALEM	18	18	18	27	27	27	92.534	0	91.61	1595600000	46	7.7	25.4	16.6	7.7	8.5	7.7	0	0	0	5	16	10	4	4	4	0	0	0	832	2.18863	0.0131118	1.58433	1.21483	XP_012395263.1;XP_003757791.1	XP_012395263.1;XP_003757791.1
25.641	26.2128	25.2844	27.3112	27.6065	27.0155	26.2244	25.8106	25.1519	NA	NA	NA	+	DFT2_SALEM	7	7	7	35.6	35.6	35.6	31.359	0	18.916	431720000	16	5.2	18.7	0	35.6	22.5	18.7	0	0	0	1	3	0	7	4	3	0	0	0	267	1.94768	0.0148066	1.58212	1.16689	XP_003765051.1;XP_003765052.1;XP_003765032.1	XP_003765051.1
30.3896	30.4766	30.4431	28.7977	29.126	28.6652	26.8323	27.6069	27.4067	NA	NA	NA	+	DFT2_SALEM	14	14	13	36.1	36.1	33.2	33.283	0	23.432	4899500000	49	28.1	29.9	25.2	11.3	9.1	12.4	2.9	6.2	5.8	9	10	9	4	4	4	1	2	2	274	2.37495	0.0114412	1.581	1.24535	XP_003765792.1	XP_003765792.1
27.1726	27.6338	28.0284	27.5779	27.1891	27.8019	27.1945	25.6486	24.9843	NA	NA	NA	+	DFT2_SALEM	8	8	8	44	44	44	25.908	0	32.451	1054900000	30	17.5	32.5	44	19.2	11.5	19.2	25.6	7.7	5.6	3	5	8	3	2	3	4	1	1	234	1.09486	0.0362665	1.58052	0.941483	XP_003768701.1	XP_003768701.1
26.0955	25.7047	27.1299	29.1413	28.9922	29.1243	27.9241	28.6089	25.9912	NA	NA	NA	+	DFT2_SALEM	5	5	5	53.2	53.2	53.2	17.986	0	64.015	1476000000	24	0	0	0	35.3	46.8	42.3	35.9	17.9	12.2	0	0	0	4	4	4	3	2	1	156	0.939842	0.045949	1.57787	0.883869	XP_003758686.1	XP_003758686.1
27.754	27.6528	25.4474	32.9091	32.4974	33.0977	31.0329	31.0692	31.676	NA	NA	NA	+	DFT2_SALEM	26	26	26	51	51	51	58.226	0	323.31	22883000000	212	11.3	11.9	0	48.8	49.8	50	48.1	44.4	47.7	6	6	0	25	23	22	20	18	20	520	2.34486	0.0116868	1.57537	1.23683	XP_012397677.1	XP_012397677.1
31.4668	31.5016	30.841	29.8604	30.3862	30.2325	28.6657	28.7229	28.3645	NA	NA	NA	+	DFT2_SALEM	9	9	7	27.9	27.9	25.9	20.647	0	156.26	9924200000	100	27.9	27.9	24.4	20.8	20.8	20.8	19.8	19.8	22.3	8	7	6	4	4	4	2	3	3	197	2.92313	0.00871946	1.5753	1.32197	XP_012400986.1	XP_012400986.1
28.9931	28.6777	28.9202	27.9699	27.8343	28.0479	25.9221	26.0173	27.1903	NA	NA	NA	+	DFT2_SALEM	8	8	8	27.1	27.1	27.1	25.334	0	8.6766	1868000000	34	27.1	26.7	15.3	10.2	16.9	13.1	0	0	5.5	6	7	4	2	4	3	0	0	1	236	1.72471	0.0175948	1.57413	1.11439	XP_003760923.2	XP_003760923.2
28.0187	27.3295	28.1243	27.1054	26.9643	27.1923	25.158	25.7187	25.6692	NA	NA	NA	+	DFT2_SALEM	6	6	4	22.6	22.6	18.1	38.199	0	37.636	848920000	17	17.5	8.6	11.2	11.2	8.9	14	0	0	0	5	2	3	3	3	4	0	0	0	349	2.92387	0.00868997	1.57203	1.31976	XP_012395988.1	XP_012395988.1
28.234	28.0413	27.9632	27.6694	27.8059	27.9926	25.592	26.5026	26.6742	NA	NA	NA	+	DFT2_SALEM	7	7	7	25.6	25.6	25.6	44.409	0	44.833	1180900000	26	6.6	15.6	14.1	16.6	17.9	14.1	3.1	0	0	2	4	4	5	4	4	1	0	0	391	1.96337	0.0148968	1.56637	1.16146	XP_003771238.2	XP_003771238.2
31.1865	30.8569	31.4463	31.2312	30.9112	31.1895	29.9867	29.0328	29.6195	NA	NA	NA	+	DFT2_SALEM	67	67	1	58.4	58.4	1.4	160.73	0	323.31	12742000000	277	29.6	31.2	42.4	39.7	28.3	31.3	15.7	7.3	9.7	36	37	44	37	28	34	17	8	11	1456	2.21427	0.013144	1.56432	1.20759	XP_003763831.1;XP_012400113.1	XP_003763831.1;XP_012400113.1
27.5001	27.3336	27.3247	26.9232	27.0496	27.1715	26.1149	25.469	24.8757	NA	NA	NA	+	DFT2_SALEM	11	11	11	25.1	25.1	25.1	72.741	0	37.854	899320000	26	16.9	6.7	11.8	14.4	8.7	6.7	7.1	4.7	1.6	6	3	3	4	3	4	3	2	1	645	1.89074	0.0155845	1.56156	1.14403	XP_012395429.1;XP_003758027.1;XP_003758026.1	XP_012395429.1;XP_003758027.1;XP_003758026.1
28.4726	27.9516	27.9451	27.147	27.2662	26.5366	26.0112	25.1762	25.0835	NA	NA	NA	+	DFT2_SALEM	4	4	2	6.8	6.8	4.5	51.182	0	12.002	1143700000	22	6.8	5.1	5.1	4.9	6.6	5.1	2.1	2.1	0	3	2	3	2	3	2	1	1	0	471	1.86243	0.0160075	1.55961	1.13708	XP_012397887.1	XP_012397887.1
24.7325	26.6771	26.1888	27.775	26.9622	26.9336	26.5014	25.6447	24.8564	NA	NA	NA	+	DFT2_SALEM	11	11	11	13.5	13.5	13.5	146.06	0	41.317	591930000	26	0.8	0.8	3	8.7	6.5	9.3	1.8	1.5	0.9	1	1	3	6	5	6	2	2	1	1301	1.32605	0.0270337	1.55615	1.00443	XP_012407826.1;XP_012407824.1;XP_012407823.1;XP_012407822.1	XP_012407826.1;XP_012407824.1;XP_012407823.1;XP_012407822.1
25.6936	31.9549	32.082	31.0109	31.0896	31.1113	29.4879	28.8307	30.2257	NA	NA	NA	+	DFT2_SALEM	5	5	5	34.9	34.9	34.9	16.87	0	168.68	19993000000	73	18.4	34.9	34.9	15.8	15.8	15.8	15.8	15.8	15.8	2	5	5	2	2	2	1	1	1	152	1.73753	0.0179212	1.55581	1.10805	XP_003767426.1	XP_003767426.1
32.3441	32.4056	32.6408	33.3523	33.2445	33.7394	31.7907	31.9002	31.9854	NA	NA	NA	+	DFT2_SALEM	20	20	20	76.7	76.7	76.7	34.886	0	323.31	52903000000	346	60	57.9	59.1	68.7	76.7	59.7	50.1	43.3	54.3	16	16	16	16	18	17	13	12	11	335	3.1954	0.00801384	1.55333	1.33851	XP_003770672.2	XP_003770672.2
24.3208	26.1081	25.2944	31.0755	31.4881	31.3986	30.0855	29.5958	29.6308	NA	NA	NA	+	DFT2_SALEM	16	16	16	56.2	56.2	56.2	38.168	0	123.93	7885400000	119	0	0	0	52	48.6	53.4	32.5	29.9	22.6	0	0	0	14	12	15	8	8	6	354	2.81411	0.00938293	1.55	1.29014	XP_003759371.1	XP_003759371.1
26.4675	25.7895	24.3757	31.1836	30.8167	30.9659	29.6903	29.3973	29.2343	NA	NA	NA	+	DFT2_SALEM	8	5	5	55.4	43.5	43.5	21.364	0	108.65	5854600000	58	9	9	9	52.5	52.5	55.4	52.5	52.5	37.3	2	2	2	7	7	8	7	7	6	177	3.08612	0.00874915	1.54809	1.32232	XP_012401123.1;XP_012401122.1	XP_012401123.1;XP_012401122.1
27.5029	26.9327	27.4706	27.3743	27.7386	27.3572	27.0301	25.7835	25.0191	NA	NA	NA	+	DFT2_SALEM	12	11	9	13.4	12.7	10.4	129.59	0	34.3	1034400000	34	8	10	7.8	7.1	3.3	5.1	4.1	2.1	2.1	7	9	7	7	3	5	4	2	2	1176	1.21239	0.0318632	1.54578	0.966644	XP_012399257.1	XP_012399257.1
28.3844	28.499	28.3191	27.2673	27.5823	27.2175	25.0682	26.0541	26.322	NA	NA	NA	+	DFT2_SALEM	10	10	10	30.6	30.6	30.6	29.174	0	22.311	1315100000	28	17.4	27.1	30.6	20.9	22.5	8.9	0	3.5	0	5	8	9	5	5	2	0	1	0	258	1.74575	0.018816	1.54093	1.10229	XP_003772854.1	XP_003772854.1
32.4803	32.4738	32.621	31.4516	31.544	31.3931	30.4706	29.8738	29.4374	NA	NA	NA	+	DFT2_SALEM	26	26	26	64.1	64.1	64.1	33.674	0	198.52	22867000000	219	62.5	61.8	64.1	55.3	55.3	43.4	32.9	26.6	20.1	23	23	26	14	16	12	11	6	6	304	2.14802	0.0144307	1.5356	1.17882	XP_012401172.1;XP_012401173.1	XP_012401172.1;XP_012401173.1
27.201	27.2171	28.1884	29.7352	29.1882	29.4899	28.0599	27.4188	28.3483	NA	NA	NA	+	DFT2_SALEM	34	33	31	33.4	32.6	31.9	155.47	0	230.92	2844700000	82	5.9	6.5	13.8	18.1	11.9	25	9	5.2	8.8	6	7	13	16	12	23	7	5	7	1373	2.07034	0.0148825	1.52873	1.1608	XP_012395718.1;XP_003758393.1	XP_012395718.1;XP_003758393.1
24.9257	24.1033	24.9533	28.8913	28.155	29.0898	26.6667	26.933	27.9554	NA	NA	NA	+	DFT2_SALEM	14	14	14	17.4	17.4	17.4	130.61	0	56.745	1414700000	35	0	0	0	13.8	11.3	16	5.4	1.9	4.2	0	0	0	11	7	12	3	2	3	1142	1.46158	0.0251646	1.52699	1.02834	XP_012401670.1;XP_012401671.1;XP_012401669.1;XP_012401668.1	XP_012401670.1;XP_012401671.1;XP_012401669.1;XP_012401668.1
27.7756	27.9611	27.9325	27.9817	28.1491	27.6351	27.497	25.011	26.6778	NA	NA	NA	+	DFT2_SALEM	18	18	17	32.7	32.7	30.5	70.009	0	77.038	1298500000	44	11.4	16.1	8.1	19.9	19.7	15.3	5	1.3	2	7	9	4	10	8	9	3	1	1	603	0.956871	0.0479385	1.52671	0.873941	XP_003774868.1;XP_012408740.1	XP_003774868.1;XP_012408740.1
31.8273	32.2465	31.8552	34.901	35.3364	35.0838	33.7173	33.5184	33.5178	NA	NA	NA	+	DFT2_SALEM	36	36	36	30.1	30.1	30.1	118.16	0	209.48	111480000000	678	22.6	22.6	22	27.9	26.3	25.9	22.3	23.1	19.2	20	21	22	30	29	27	21	22	16	1126	3.36021	0.00832073	1.52252	1.33246	XP_012398874.1	XP_012398874.1
29.0333	29.6371	29.7834	27.792	27.7532	27.4562	26.4901	25.7776	26.1688	NA	NA	NA	+	DFT2_SALEM	12	12	12	26.3	26.3	26.3	44.841	0	22.377	2205000000	45	17.6	25.6	22.5	10.8	8	8	5.9	2.6	0	8	10	11	4	3	3	2	1	0	426	2.55539	0.0116504	1.52163	1.23535	XP_012402106.1	XP_012402106.1
33.7181	33.2076	33.3569	34.2486	34.2835	34.2011	32.6412	32.7675	32.7614	NA	NA	NA	+	DFT2_SALEM	103	103	81	58	58	49.8	181.34	0	323.31	88729000000	916	33.7	40.7	40.8	55.3	50.7	47.2	36.2	32.1	29.6	54	61	62	93	85	78	46	41	41	1601	5.24416	0.00492503	1.52103	1.45197	XP_012406825.1	XP_012406825.1
25.3351	25.0587	25.8453	27.478	27.1018	27.4965	25.8867	25.3142	26.3148	NA	NA	NA	+	DFT2_SALEM	6	6	6	11.9	11.9	11.9	84.201	0	15.051	326330000	9	0	0	0	5.8	6.1	9.4	0	0	0	0	0	0	3	3	4	0	0	0	775	2.0612	0.0152031	1.52018	1.15419	XP_003773527.1	XP_003773527.1
29.174	29.5943	29.2405	27.8513	27.9595	27.0065	25.7634	26.4722	26.0234	NA	NA	NA	+	DFT2_SALEM	21	19	19	23.2	22	22	107.62	0	94.31	2437700000	49	12.6	16.7	17.6	10	6.4	4.7	1.4	2.4	1.4	11	14	15	7	5	4	1	2	1	962	1.84823	0.0175625	1.51942	1.11269	XP_003769871.1	XP_003769871.1
28.8196	28.6744	29.1489	26.696	26.0085	27.1378	25.0286	24.9454	25.3155	NA	NA	NA	+	DFT2_SALEM	11	11	11	48	48	48	28.239	0	45.574	1542000000	29	34.6	29.9	30.3	12.6	6.7	17.7	0	11	6.7	7	6	6	2	1	3	0	2	1	254	1.92251	0.0167046	1.51763	1.12654	XP_003769906.1	XP_003769906.1
28.6637	27.5471	27.8116	31.4396	30.8775	31.4584	28.9782	29.6236	30.6252	NA	NA	NA	+	DFT2_SALEM	26	26	24	39.9	39.9	38.8	84.749	0	148.42	9174500000	147	16.4	8.7	8.9	32.9	30.7	37.7	13.1	17.6	22	8	4	4	21	21	23	8	10	16	750	1.37281	0.0274926	1.51614	1.00031	XP_012402203.1;XP_012402204.1	XP_012402203.1;XP_012402204.1
26.2049	25.7893	26.4763	30.6722	31.0854	31.3006	29.4429	29.1562	29.9191	NA	NA	NA	+	DFT2_SALEM	29	29	29	52.8	52.8	52.8	80.808	0	288.61	6186100000	116	1.1	1.9	1.7	42.9	47.4	49.2	15.2	15.2	16.9	1	1	1	25	26	25	8	8	8	723	2.19704	0.0145098	1.51333	1.17407	XP_012397501.1;XP_012395651.1	XP_012397501.1
33.301	33.5354	33.4426	31.7818	31.6253	31.8507	30.5859	29.9474	30.1862	NA	NA	NA	+	DFT2_SALEM	28	28	1	66.5	66.5	3.4	35.433	0	323.31	42009000000	289	55.1	66.5	66.5	44	44	54.8	25.8	25.8	30.8	20	26	25	12	11	16	5	6	6	325	2.80353	0.0103932	1.51274	1.26288	XP_003775144.1	XP_003775144.1
27.5766	27.9271	28.8327	27.3928	26.3107	27.464	24.849	24.9711	26.8209	NA	NA	NA	+	DFT2_SALEM	10	10	10	20.8	20.8	20.8	55.48	0	16.354	1089100000	30	12	15.5	13.1	3.3	1.4	3.3	0	3.3	3.3	6	7	7	2	1	2	0	2	2	490	0.955699	0.0486409	1.50884	0.867628	XP_012408181.1;XP_003760492.1	XP_012408181.1
26.4596	23.9024	25.8517	27.3813	27.5103	27.2479	25.4014	25.1769	27.0436	NA	NA	NA	+	DFT2_SALEM	11	11	11	19	19	19	86.962	0	57.689	540490000	21	3.3	5.1	6.4	9.1	8.8	13.5	0	1.4	0	2	3	3	4	5	7	0	1	0	777	1.1932	0.0354206	1.50589	0.945166	XP_012403727.1;XP_003756318.1;XP_012403738.1;XP_012403746.1;XP_012403743.1	XP_012403727.1;XP_003756318.1;XP_012403738.1
31.7736	31.5763	31.8966	30.3699	31.125	31.0912	29.0135	29.2438	29.8131	NA	NA	NA	+	DFT2_SALEM	18	18	18	43.2	43.2	43.2	44.108	0	303.76	15304000000	137	38.3	41.3	33	22.1	33.7	35.7	19.2	17	19.4	14	16	15	7	11	12	5	5	6	412	1.93169	0.0169182	1.50524	1.12147	XP_012399013.1	XP_012399013.1
29.3185	29.8098	29.3454	27.7667	27.8215	27.9102	26.1653	27.5936	25.2252	NA	NA	NA	+	DFT2_SALEM	2	2	2	6.6	6.6	6.6	50.378	0	97.573	2721400000	27	6.6	6.6	6.6	6.6	6.6	6.6	6.6	6.6	3.8	2	2	2	2	2	2	2	2	1	453	1.02414	0.0437971	1.50472	0.890478	XP_003769455.1	XP_003769455.1
26.3815	25.4204	25.2116	32.0451	31.8963	32.1342	30.2589	30.4767	30.8262	NA	NA	NA	+	DFT2_SALEM	7	7	6	13	13	11.5	73.312	0	50.915	12910000000	78	1.9	2.9	1.9	9.6	12.8	11.2	8.1	8.1	10	1	1	1	4	6	6	4	4	6	679	2.9583	0.00982054	1.50462	1.27598	XP_012402298.1;XP_012402857.1	XP_012402298.1
27.1405	27.2528	26.1874	27.5497	27.5405	27.4383	24.8657	26.9264	26.2259	NA	NA	NA	+	DFT2_SALEM	7	7	6	18.6	18.6	16.5	43.582	0	12.243	739130000	22	10.9	4.8	0	12.8	12.2	12.2	3.5	3.5	3.5	4	2	0	4	4	5	1	1	1	376	1.16665	0.0364132	1.50348	0.936178	XP_012399780.1;XP_012399779.1;XP_003763398.1	XP_012399780.1;XP_012399779.1;XP_003763398.1
29.4335	28.8416	28.8635	28.6552	28.0991	28.3189	27.5373	27.2331	25.7998	NA	NA	NA	+	DFT2_SALEM	24	24	24	42	42	42	67.715	0	61.814	2507900000	57	25.1	19.7	29.2	17.6	15.6	10.2	8	4.7	0	14	9	15	9	8	5	4	2	0	590	1.25887	0.0325397	1.50098	0.96242	XP_012407515.1;XP_012407514.1	XP_012407515.1;XP_012407514.1
27.8512	27.0529	25.2829	27.6593	28.2313	28.3129	26.7411	27.4506	25.511	NA	NA	NA	+	DFT2_SALEM	5	5	5	30.3	30.3	30.3	10.734	0	6.593	1196500000	24	20.2	20.2	10.1	11.1	22.2	21.2	28.3	20.2	10.1	2	2	1	2	4	3	3	2	1	99	1.17037	0.0363853	1.50027	0.936067	XP_003768874.1	XP_003768874.1
25.6556	25.3605	26.8117	27.7985	28.1984	26.9917	27.131	25.4857	25.8772	NA	NA	NA	+	DFT2_SALEM	13	3	3	75.8	45.8	45.8	16.779	0	120.9	678690000	13	48.4	47.1	47.1	58.2	58.2	47.1	47.1	30.7	25.5	11	10	11	12	12	11	11	10	9	153	1.15487	0.0372027	1.49827	0.930553	XP_003766206.1	XP_003766206.1
29.1507	29.6179	28.8799	28.2018	28.2272	28.3136	27.4041	27.3031	25.5406	NA	NA	NA	+	DFT2_SALEM	19	19	19	41.1	41.1	41.1	64.247	0	69.683	2502400000	50	17.5	19.1	22.8	19.5	22.5	17.7	6	3	3.2	9	9	11	7	8	7	3	2	1	565	1.16265	0.0369817	1.49826	0.932934	XP_012396521.1	XP_012396521.1
26.1029	25.8802	26.0683	27.0815	26.9703	27.155	26.0604	25.524	25.1302	NA	NA	NA	+	DFT2_SALEM	5	5	5	15.4	15.4	15.4	57.184	0	34.065	418630000	23	8.3	6.3	9.8	11.8	15.4	13	3.5	0	2.4	3	2	3	4	5	4	1	0	1	508	2.25849	0.014524	1.4974	1.17456	XP_012405930.1;XP_003770974.1	XP_012405930.1;XP_003770974.1
29.138	29.1576	29.0271	30.2351	31.2927	30.5193	29.1346	29.0748	29.3461	NA	NA	NA	+	DFT2_SALEM	2	2	2	17.1	17.1	17.1	21.462	0	153.48	7288700000	37	17.1	17.1	17.1	17.1	17.1	17.1	17.1	17.1	17.1	2	2	2	2	2	2	2	2	2	199	1.99365	0.0167514	1.49718	1.12862	XP_003769630.1	XP_003769630.1
27.601	28.0234	27.9689	30.0854	29.4555	29.7816	28.0871	28.2043	28.5401	NA	NA	NA	+	DFT2_SALEM	20	8	8	60.6	35.4	35.4	45.085	0	95.517	2901900000	41	29.2	45.8	40.1	50	51	46.3	34.2	35.6	26	8	14	13	16	17	16	12	12	10	404	2.56278	0.0130576	1.49695	1.22006	XP_012406482.1;XP_012406483.1	XP_012406482.1;XP_012406483.1
31.3622	31.686	31.7736	33.0761	33.4154	32.9779	31.6618	31.562	31.7592	NA	NA	NA	+	DFT2_SALEM	5	5	5	56.7	56.7	56.7	14.446	0	156.52	42589000000	182	50.4	56.7	56.7	56.7	56.7	56.7	56.7	56.7	56.7	4	5	5	5	5	5	5	5	5	127	3.31102	0.00891353	1.49546	1.30694	XP_003758476.1	XP_003758476.1
28.7339	28.5017	28.554	28.4002	28.5308	28.0965	25.7596	27.5063	27.2766	NA	NA	NA	+	DFT2_SALEM	13	13	13	17.5	17.5	17.5	89.825	0	49.052	1771600000	48	12.8	10.2	11.7	10.4	8.8	9.9	1.5	6.3	3.6	8	8	8	6	5	6	1	4	3	805	1.24704	0.0338357	1.49503	0.956599	XP_012398810.1	XP_012398810.1
33.0689	32.9086	32.9276	33.5353	33.3111	33.6621	31.9662	31.8796	32.1838	NA	NA	NA	+	DFT2_SALEM	29	29	29	59	59	59	68.061	0	323.31	59969000000	490	51.6	52.2	52.4	58.2	56	57.3	41.8	40.9	45.3	24	24	22	28	26	27	19	15	20	607	3.39724	0.00862192	1.49297	1.31327	XP_003755769.1	XP_003755769.1
30.1639	30.2918	30.4496	26.479	26.9461	27.2569	25.7856	24.5646	25.8577	NA	NA	NA	+	DFT2_SALEM	21	21	21	36.7	36.7	36.7	96.359	0	119.07	3544800000	58	20.8	21.5	29.6	6.6	4	9.6	2.7	1.3	2.7	12	13	17	3	1	4	1	1	1	867	1.45339	0.0266036	1.49135	1.01002	XP_012404440.1;XP_012406040.1;XP_012406039.1;XP_003771102.1;XP_003771103.1;XP_003771101.1	XP_012404440.1
26.2076	28.1336	28.2934	29.6995	29.3555	29.4682	28.7428	27.57	27.7413	NA	NA	NA	+	DFT2_SALEM	6	6	6	73.5	73.5	73.5	12.041	0	30.579	3617100000	39	8.8	20.6	41.2	51	41.2	72.5	41.2	29.4	20.6	1	2	3	5	3	5	3	3	2	102	1.76531	0.0207244	1.48968	1.07989	XP_012400069.1	XP_012400069.1
26.5923	27.0699	27.6964	27.4121	28.4029	28.0616	26.986	25.5201	26.9083	NA	NA	NA	+	DFT2_SALEM	7	7	7	28.9	28.9	28.9	22.604	0	28.471	1133700000	33	16.9	20.9	14.4	23.4	23.9	23.9	16.9	12.9	16.9	3	5	4	4	5	5	3	2	3	201	1.25161	0.0339417	1.48739	0.954759	XP_003767034.1	XP_003767034.1
30.7575	30.4507	30.967	29.5168	29.5886	28.9931	28.5957	27.62	27.4385	NA	NA	NA	+	DFT2_SALEM	46	46	46	31.8	31.8	31.8	222.87	0	285.74	6587400000	160	19.8	20.1	20.9	11	12.7	8.7	4.8	4.6	1.9	26	26	30	14	16	11	7	6	2	2011	1.66386	0.0234752	1.48148	1.05415	XP_012395883.1	XP_012395883.1
32.8311	32.8918	33.0052	34.3046	34.4714	34.4989	32.9791	32.9005	32.9526	NA	NA	NA	+	DFT2_SALEM	48	33	33	90.3	67.1	67.1	49.183	0	323.31	93772000000	562	73	75.3	75.6	88.9	89.4	85.3	68.2	71.4	66.6	30	35	36	42	45	42	30	30	31	434	4.65891	0.00681393	1.48091	1.39057	XP_003774705.1	XP_003774705.1
31.8699	31.978	32.1051	33.4887	33.5494	33.22	32.1818	31.9237	31.7156	NA	NA	NA	+	DFT2_SALEM	19	19	19	69.2	69.2	69.2	35.957	0	323.31	45605000000	251	49.5	57.3	59.5	69.2	66.4	69.2	62	58.6	53	11	13	12	17	17	17	15	12	13	321	3.0311	0.0103212	1.479	1.26563	XP_012399655.1;XP_012399649.1;XP_003755806.1;XP_003755807.1	XP_012399655.1;XP_012399649.1;XP_003755806.1;XP_003755807.1
26.8554	25.7422	25.4309	29.4919	29.4939	29.5929	28.3843	28.1231	27.6611	NA	NA	NA	+	DFT2_SALEM	8	8	8	30.9	30.9	30.9	48.964	0	76.997	2140700000	40	6	0	0	25.1	27.2	25.1	17	14.2	12.1	1	0	0	6	7	7	5	4	3	430	2.62809	0.0131481	1.47002	1.21084	XP_003764363.1	XP_003764363.1
26.9632	26.791	26.5816	26.7709	26.8744	27.2372	25.5163	24.7259	26.2312	NA	NA	NA	+	DFT2_SALEM	7	7	7	24.7	24.7	24.7	42.252	0	13.876	574600000	14	10.2	18.1	8.4	6.9	5.1	7.4	0	3.1	0	2	4	3	3	2	3	0	1	0	392	1.48898	0.0267624	1.46968	1.00861	XP_003764714.1;XP_012400795.1	XP_003764714.1;XP_012400795.1
30.0097	30.839	30.1697	30.5916	30.6672	30.5183	29.2564	29.4264	28.6895	NA	NA	NA	+	DFT2_SALEM	11	11	11	51.1	51.1	51.1	25.974	0	110.8	7761800000	110	38	50.2	47.1	46.2	50.2	44.3	33.5	28.1	22.2	7	8	8	8	9	9	6	5	4	221	2.53188	0.0133639	1.46826	1.19672	XP_012397610.1	XP_012397610.1
25.8973	25.3955	27.0668	26.8662	26.9612	26.972	24.777	25.9679	25.6626	NA	NA	NA	+	DFT2_SALEM	5	5	5	12	12	12	64.185	0	11.883	334540000	14	1.2	3.6	1.2	7.5	7.5	9.6	0	0	0	1	2	1	3	3	4	0	0	0	585	1.82157	0.0210896	1.46399	1.07749	XP_012405435.1	XP_012405435.1
25.9306	27.3154	27.4769	28.0321	27.4339	28.1841	26.5489	27.2152	25.4978	NA	NA	NA	+	DFT2_SALEM	7	7	7	9.2	9.2	9.2	108.56	0	24.727	1125500000	26	1.8	4	3	7.7	5.9	8.3	1.6	4.1	1.6	1	3	2	6	4	6	1	3	1	1025	1.24889	0.0358196	1.4627	0.943773	XP_012395879.1	XP_012395879.1
27.4887	26.7505	26.9083	26.9299	26.6039	26.6174	25.8556	24.0343	25.877	NA	NA	NA	+	DFT2_SALEM	13	13	13	11.5	11.5	11.5	136.92	0	18.288	681200000	26	6.1	4.7	7	3.4	2.2	4.6	2.2	0	0	7	4	7	4	3	4	2	0	0	1223	1.10855	0.0421415	1.4614	0.902143	XP_012408829.1	XP_012408829.1
32.8781	32.88	32.9068	31.9354	31.3308	31.6037	30.7306	30.4705	29.2921	NA	NA	NA	+	DFT2_SALEM	37	37	37	71.4	71.4	71.4	73.897	0	323.31	31730000000	329	64	70.1	68.8	48.8	51.4	52.1	34.7	32.1	16.4	31	35	34	22	23	21	15	13	8	658	1.42664	0.0287799	1.45886	0.988499	XP_003759610.1	XP_003759610.1
31.0064	31.0368	30.0758	25.6188	26.7325	26.424	24.5687	24.4911	25.344	NA	NA	NA	+	DFT2_SALEM	15	15	15	48.1	48.1	48.1	46.531	0	101.64	4532900000	55	38	40.4	27.2	0	9.9	0	2.9	0	2.9	10	12	10	0	2	0	1	0	1	416	1.56174	0.0262256	1.45717	1.01946	XP_003771401.1	XP_003771401.1
27.4179	27.4329	27.4658	27.43	27.4744	27.8716	26.7032	26.2213	25.4859	NA	NA	NA	+	DFT2_SALEM	8	8	8	35.1	35.1	35.1	39.9	0	26.87	1074200000	30	10.1	28.8	13.6	12.8	10.6	29.3	6	3.5	0	3	6	4	4	3	7	2	1	0	368	1.72708	0.0234549	1.4552	1.05392	XP_003757179.1;XP_012409172.1	XP_003757179.1;XP_012409172.1
26.281	25.5477	26.6581	27.504	27.3581	27.3063	25.4987	27.1201	25.1851	NA	NA	NA	+	DFT2_SALEM	4	4	4	78	78	78	8.5337	0	34.166	692070000	18	32.9	39	58.5	32.9	32.9	32.9	19.5	52.4	13.4	2	2	3	2	2	2	1	3	1	82	1.13552	0.041014	1.45481	0.907824	XP_003765854.1	XP_003765854.1
27.2996	25.5367	27.6399	27.3829	27.2386	27.3103	26.2373	25.4022	25.9334	NA	NA	NA	+	DFT2_SALEM	22	1	1	71.3	4.7	4.7	42.867	0	5.0158	780880000	13	33.6	41.6	50.4	59.2	56.8	66.1	40.8	45.5	34.9	9	11	14	17	15	18	11	12	9	387	2.37576	0.0147636	1.453	1.16466	XP_012395694.1	XP_012395694.1
28.3663	27.8561	28.0068	28.8596	29.2045	28.9808	27.0963	27.9192	27.686	NA	NA	NA	+	DFT2_SALEM	12	12	12	48.3	48.3	48.3	32.63	0	103.14	2300100000	46	19.1	13.9	23.6	27.8	27.1	37.8	11.5	23.6	26.7	4	3	5	6	5	8	2	4	5	288	2.26362	0.015614	1.44782	1.14462	XP_003759760.1	XP_003759760.1
28.4815	28.7109	28.5091	32.3376	32.5813	32.3268	31.037	31.2013	30.6904	NA	NA	NA	+	DFT2_SALEM	15	15	15	70.8	70.8	70.8	32.359	0	300.01	16846000000	143	31.5	27.9	18.5	68.5	68.5	68.5	48	60.4	41.3	5	4	3	14	14	14	11	12	8	298	2.95227	0.0120372	1.43897	1.2278	XP_003759801.1	XP_003759801.1
23.9415	26.0853	27.1604	28.6611	28.6707	28.6633	26.9897	27.5191	27.1696	NA	NA	NA	+	DFT2_SALEM	15	15	15	19.1	19.1	19.1	138.27	0	84.896	1418600000	36	3.4	1.8	3.7	10.1	10.7	12.3	4.4	7.1	3.6	3	1	3	7	8	9	3	5	3	1249	3.12071	0.0114292	1.43892	1.24533	XP_012400316.1;XP_012400315.1;XP_003764069.1;XP_012400317.1	XP_012400316.1;XP_012400315.1;XP_003764069.1;XP_012400317.1
26.636	26.5357	25.4594	27.2004	26.8369	27.4809	25.1833	25.1313	26.9071	NA	NA	NA	+	DFT2_SALEM	10	10	10	14.5	14.5	14.5	100.39	0	17.952	522760000	25	3.7	8.9	1.7	7.4	4.8	6.5	1.8	3.2	1.5	2	5	1	5	3	5	1	2	1	894	1.09945	0.0442308	1.43219	0.888172	XP_012395282.1	XP_012395282.1
25.6327	27.3184	27.1311	27.0646	27.4522	27.1961	25.9457	26.5829	24.8883	NA	NA	NA	+	DFT2_SALEM	10	10	10	37.9	37.9	37.9	37.196	0	24.24	744240000	21	13.9	16.7	17	10	14.2	14.5	5.2	0	0	3	4	4	2	3	4	1	0	0	330	1.32206	0.034552	1.432	0.950174	XP_003758494.1	XP_003758494.1
27.4043	27.0894	27.5461	27.2836	27.0313	27.2287	25.8309	25.8584	25.5706	NA	NA	NA	+	DFT2_SALEM	6	6	6	44.5	44.5	44.5	24.207	0	44.024	827360000	21	12.4	31.7	15.6	29.8	17.9	33.9	8.7	8.7	8.7	2	4	2	4	2	4	1	1	1	218	3.55162	0.00980994	1.42789	1.27551	XP_012397094.1	XP_012397094.1
25.9002	25.937	24.9326	27.0886	27.025	27.0209	25.6384	26.0226	25.1968	NA	NA	NA	+	DFT2_SALEM	4	4	4	7.7	7.7	7.7	80.558	0.00029551	3.7305	260510000	7	0	0	0	4.3	7.7	3.6	0	0	0	0	0	0	2	4	2	0	0	0	751	2.39771	0.0153181	1.42555	1.15004	XP_012395361.1	XP_012395361.1
27.473	27.6716	27.8998	26.7011	27.1592	27.0151	25.7832	24.7808	26.0385	NA	NA	NA	+	DFT2_SALEM	9	9	9	42.9	42.9	42.9	30.005	0	22.321	863840000	26	15	25.6	25.3	10.3	10.3	27.5	3.3	0	0	4	6	6	2	2	5	1	0	0	273	1.60378	0.026579	1.4243	1.01232	XP_012404513.1	XP_012404513.1
27.4309	26.8797	27.274	27.4233	27.5902	26.5342	25.5498	25.606	26.1264	NA	NA	NA	+	DFT2_SALEM	6	6	6	27.3	27.3	27.3	33.31	0	34.228	703010000	21	20.1	24.6	22.9	7.2	8.5	4.4	4.4	4.4	0	3	4	4	2	2	1	1	1	0	293	1.71335	0.0247498	1.42187	1.0336	XP_003762127.1	XP_003762127.1
29.3275	29.7619	29.8882	30.3668	30.763	30.7505	29.2868	29.5061	28.8274	NA	NA	NA	+	DFT2_SALEM	9	9	9	49.1	49.1	49.1	30.19	0	98.814	7809900000	74	17.8	29.8	26.5	46.5	24.7	37.8	26.2	22.2	10.2	4	6	5	8	6	7	5	4	2	275	2.39852	0.0155408	1.42004	1.14657	XP_003769556.1	XP_003769556.1
33.882	33.8539	34.043	34.2633	34.5043	34.5603	33.0263	33.0922	32.9513	NA	NA	NA	+	DFT2_SALEM	54	35	34	70.6	52.4	51.2	69.72	0	323.31	106920000000	707	63.3	63.9	60.9	62.5	66.1	66.1	55.6	56.1	55.1	47	45	47	46	48	47	41	39	36	635	3.84811	0.00939321	1.41936	1.29058	XP_003756393.1	XP_003756393.1
26.302	24.9773	25.2242	26.905	27.205	27.0177	25.6009	25.0542	26.2279	NA	NA	NA	+	DFT2_SALEM	6	6	6	16.9	16.9	16.9	47.204	0	10.215	303880000	12	4.4	0	0	11.5	8.3	7.1	0	0	0	2	0	0	4	3	3	0	0	0	408	1.80691	0.0238107	1.41489	1.04792	XP_003767761.1	XP_003767761.1
28.11	27.9008	28.065	27.6491	27.522	26.9205	26.4599	25.7801	25.6139	NA	NA	NA	+	DFT2_SALEM	12	12	12	19.9	19.9	19.9	96.195	0	39.602	1159100000	38	12.4	10.8	16.9	10.6	7	5.7	3.5	1.9	1.6	7	7	9	6	4	3	2	1	1	858	1.83577	0.0233737	1.41257	1.052	XP_012403760.1	XP_012403760.1
29.6622	29.2635	29.1758	26.4631	26.7001	26.2832	24.913	24.4343	25.8631	NA	NA	NA	+	DFT2_SALEM	25	25	25	28.1	28.1	28.1	141.5	0	88.476	1934700000	58	20.7	16.3	14.6	3.7	4.2	4.5	1.2	0	1.1	17	14	14	3	3	4	1	0	1	1297	1.49595	0.0299163	1.41203	0.982684	XP_012404336.1;XP_012404334.1;XP_012404333.1;XP_012404332.1;XP_012404331.1;XP_012404330.1;XP_012404329.1	XP_012404336.1;XP_012404334.1;XP_012404333.1;XP_012404332.1;XP_012404331.1;XP_012404330.1;XP_012404329.1
32.6003	32.6606	32.7848	33.0576	33.0904	33.1274	31.7007	31.7769	31.5638	NA	NA	NA	+	DFT2_SALEM	13	13	13	83.6	83.6	83.6	17.932	0	323.31	48065000000	242	52.8	81.1	73.6	72.3	76.1	78	66	66	62.9	8	11	11	10	10	11	8	8	9	159	4.56089	0.00878905	1.41129	1.3245	XP_012397377.1	XP_012397377.1
25.9828	27.3999	25.7444	27.1279	27.5712	27.3981	25.1404	27.0419	25.6823	NA	NA	NA	+	DFT2_SALEM	5	5	5	32.3	32.3	32.3	30.483	0	68.266	871860000	21	15.2	22.3	5.7	31.6	17	22.3	7.8	17	7.8	2	3	1	4	2	3	1	2	1	282	1.14381	0.0434487	1.41089	0.892918	XP_003766768.2	XP_003766768.2
29.5609	29.4899	29.666	30.1046	29.9717	29.8342	28.6574	29.1799	27.8411	NA	NA	NA	+	DFT2_SALEM	27	27	27	56.4	56.4	56.4	64.846	0	128.02	4955700000	120	29.6	26.3	28.9	36.8	37.5	32.4	17.4	27.2	13.6	15	13	14	15	16	13	7	10	5	574	1.62372	0.0267871	1.41072	1.0096	XP_012398778.1	XP_012398778.1
27.6598	27.3504	27.69	27.0337	27.2474	26.8525	25.7521	25.7563	25.4029	NA	NA	NA	+	DFT2_SALEM	5	5	5	15.4	15.4	15.4	38.475	0	9.4789	796970000	21	12.9	9.3	12.9	7.3	9.8	8.7	3.7	0	0	4	3	4	2	3	3	1	0	0	356	2.99932	0.0131213	1.40741	1.20961	XP_003757285.1	XP_003757285.1
28.7426	29.0308	28.9404	27.9766	27.1459	27.6873	26.9964	26.2612	25.3359	NA	NA	NA	+	DFT2_SALEM	10	10	10	50	50	50	39.591	0	163.32	1950200000	37	25.4	39.4	38.6	34.9	27.7	13.4	10	5.1	4.9	5	7	7	5	4	3	2	1	1	350	1.22593	0.0400653	1.40542	0.913478	XP_003764251.2;XP_012400467.1;XP_012400466.1	XP_003764251.2
30.69	30.504	30.6648	32.1659	32.0544	32.2815	30.7572	30.5158	31.0203	NA	NA	NA	+	DFT2_SALEM	14	14	14	45.7	45.7	45.7	36.834	0	150.8	18319000000	177	35.2	43.5	33	42.3	42.3	40.4	33.6	40.4	42.3	9	11	8	12	12	11	8	11	10	324	3.03273	0.0131347	1.40285	1.20961	XP_012397280.1;XP_012397279.1;XP_012397278.1;XP_012397277.1;XP_003760434.1;XP_012401365.1	XP_012397280.1;XP_012397279.1;XP_012397278.1;XP_012397277.1;XP_003760434.1
26.651	27.5215	27.7065	27.4594	28.0763	28.138	26.4757	26.8278	26.1641	NA	NA	NA	+	DFT2_SALEM	14	14	14	40.9	40.9	40.9	61.958	0	40.407	934650000	26	12	12.5	10.1	10.7	22.8	25.7	0	0	0	3	5	4	3	7	8	0	0	0	552	2.07775	0.0196288	1.40203	1.08744	XP_003755682.1	XP_003755682.1
27.9802	27.7327	27.7121	27.8321	27.3957	27.763	25.8555	26.9022	26.0313	NA	NA	NA	+	DFT2_SALEM	5	5	4	76.2	76.2	60	12.136	0	57.27	1041000000	16	32.4	39	48.6	16.2	37.1	32.4	9.5	0	0	3	2	3	2	3	3	1	0	0	105	1.78958	0.0244906	1.4006	1.03684	XP_012399712.1	XP_012399712.1
28.558	28.9235	29.0597	28.8381	27.9311	28.9034	26.9523	27.2992	27.2246	NA	NA	NA	+	DFT2_SALEM	11	11	11	71.9	71.9	71.9	19.251	0	28.313	2671100000	33	38.1	45	52.5	48.8	33.1	45	13.1	21.9	19.4	4	7	8	6	4	6	1	2	2	160	1.87243	0.0236166	1.39884	1.05096	XP_012395346.1	XP_012395346.1
34.3298	34.708	34.4968	32.8041	32.8086	33.0087	31.1633	31.2609	32.0043	NA	NA	NA	+	DFT2_SALEM	15	15	14	76.2	76.2	76.2	22.103	0	301.25	88073000000	341	48.5	76.2	76.2	76.2	76.2	76.2	75.7	73.8	71.3	11	14	13	13	13	14	10	8	11	202	2.15617	0.0192167	1.39763	1.09703	XP_012396276.1	XP_012396276.1
28.9624	29.3218	29.0761	29.469	29.4492	29.3468	28.0953	28.1223	27.8689	NA	NA	NA	+	DFT2_SALEM	12	12	12	27.5	27.5	27.5	71.183	0	42.74	3323900000	68	16.9	19.1	19.1	16.1	18	18.6	6.6	6.6	7.4	7	8	8	8	9	8	3	3	4	679	4.01541	0.00984182	1.39286	1.27926	XP_003756283.1	XP_003756283.1
28.3791	28.5638	28.2428	29.8559	30.114	29.8475	28.381	28.4599	28.8007	NA	NA	NA	+	DFT2_SALEM	15	15	15	30.5	30.5	30.5	65.377	0	113.22	3690800000	76	7.7	8.2	11.1	23	25.4	23	8.9	11.1	12.2	4	4	6	10	12	11	4	5	5	574	3.06287	0.0130909	1.39192	1.20443	XP_003761172.1	XP_003761172.1
27.389	27.2423	24.983	27.948	27.6095	27.6084	25.896	25.5906	27.5075	NA	NA	NA	+	DFT2_SALEM	4	4	4	19.9	19.9	19.9	31.025	0	37.707	933400000	21	10.7	7	6.3	19.9	10.7	19.9	3.7	7	10.7	3	2	1	3	2	3	1	1	2	271	1.08002	0.0489628	1.39059	0.866264	XP_012402234.1	XP_012402234.1
28.8351	29.2637	28.9626	27.4758	27.3556	27.4105	26.7416	25.536	25.7946	NA	NA	NA	+	DFT2_SALEM	12	12	12	73.1	73.1	73.1	20.992	0	103.31	1867700000	40	33.9	64	40.3	22	25.8	25.3	5.4	0	5.4	5	10	7	4	5	4	2	0	1	186	1.70985	0.026362	1.38989	1.01593	XP_003765580.1;XP_012401498.1	XP_003765580.1;XP_012401498.1
28.5977	28.401	28.5817	28.6075	28.1843	28.2728	27.4519	27.2707	26.1784	NA	NA	NA	+	DFT2_SALEM	15	15	12	29.9	29.9	26.9	75.826	0	54.783	2069900000	46	11.3	9.1	14.2	17.1	19.3	15.2	12.7	3.5	2.5	7	5	6	7	8	7	5	2	1	683	1.53169	0.0304218	1.38785	0.978661	XP_012399234.1	XP_012399234.1
31.1245	31.3379	31.4532	31.6424	31.5028	31.8344	30.3875	29.7439	30.6852	NA	NA	NA	+	DFT2_SALEM	11	11	11	75.1	75.1	75.1	29.802	0	214.91	17092000000	147	58.6	62.8	62.8	70.9	65.9	58.2	24.9	20.3	20.3	9	10	10	10	9	9	4	3	3	261	2.03785	0.0214132	1.38766	1.07243	XP_012400957.1	XP_012400957.1
29.0045	28.1877	28.2668	27.0602	26.7727	27.8519	25.3298	25.4738	26.7226	NA	NA	NA	+	DFT2_SALEM	7	7	7	72.7	72.7	72.7	17.082	0	53.616	1296100000	27	34.4	65.6	65.6	22.7	22.7	22.7	0	7.1	7.1	4	6	6	3	3	3	0	1	1	154	1.19031	0.0430144	1.38617	0.895787	XP_012397416.1	XP_012397416.1
25.3598	26.6381	25.4954	27.1157	27.0876	27.2343	25.9992	25.3139	25.9673	NA	NA	NA	+	DFT2_SALEM	8	8	8	18.5	18.5	18.5	58.849	0	16.392	381580000	17	0	0	0	9.6	10.1	9.8	8.4	4.2	0	0	0	0	4	4	5	3	2	0	523	2.43285	0.0167671	1.38576	1.12866	XP_012409524.1;XP_012409523.1;XP_012409522.1	XP_012409524.1;XP_012409523.1;XP_012409522.1
27.8045	27.9757	27.7045	27.7389	27.4528	27.4285	26.5597	25.5793	26.3345	NA	NA	NA	+	DFT2_SALEM	9	9	9	45.7	45.7	45.7	36.107	0	70.995	1223500000	34	27.9	27.9	31.3	23.3	25.5	9.2	3.7	3.7	3.7	6	6	7	4	4	2	1	1	1	326	1.93853	0.0234142	1.38222	1.05288	XP_003762068.1	XP_003762068.1
32.9633	32.3884	32.7859	30.9405	31.4471	31.3261	30.2653	29.3345	29.9686	NA	NA	NA	+	DFT2_SALEM	21	21	17	65.3	65.3	55.3	33.687	0	174.83	26579000000	210	57.5	62.2	61.2	36.6	50.9	50.3	33.8	10.6	33.4	18	19	20	10	15	13	7	3	7	320	1.93158	0.0234434	1.38178	1.05145	XP_012404045.1;XP_012404044.1;XP_003768649.1	XP_012404045.1;XP_012404044.1;XP_003768649.1
30.985	31.1761	31.3588	32.5291	32.6561	32.3397	31.2347	31.1308	31.0221	NA	NA	NA	+	DFT2_SALEM	34	34	34	77.4	77.4	77.4	46.664	0	266.85	22348000000	236	41.7	51.9	54.3	74.2	66.7	77.4	46.7	43.7	47.6	13	18	17	26	27	32	14	14	13	403	3.62477	0.0117113	1.37915	1.24188	XP_003758200.1	XP_003758200.1
30.0907	30.1349	30.4138	29.7558	29.3856	29.5153	28.5164	27.4689	28.5365	NA	NA	NA	+	DFT2_SALEM	8	8	8	9.9	9.9	9.9	98.535	0	64.34	5480500000	75	8.3	8.5	9.1	6.9	6.9	6.9	5.3	2.5	5.4	7	7	7	6	6	6	4	2	4	867	1.69509	0.0269127	1.37835	1.00692	XP_012400964.1	XP_012400964.1
25.9512	26.4553	26.5328	26.9061	26.7136	27.2265	25.0826	25.5821	26.05	NA	NA	NA	+	DFT2_SALEM	9	9	9	16	16	16	101.9	0	40.726	409230000	20	1.6	5.1	7.7	9.7	6	7.6	0	0	0	1	3	5	5	3	5	0	0	0	900	1.91399	0.0238899	1.37714	1.04579	XP_012396534.1	XP_012396534.1
27.6625	27.3503	27.7497	28.6532	28.5591	28.6393	27.4956	27.5428	26.6858	NA	NA	NA	+	DFT2_SALEM	17	16	16	26.9	25.3	25.3	106.56	0	73.711	1828400000	52	13.1	8.1	9.5	20	17.7	15.6	5.6	5.7	5	8	5	7	12	10	9	4	4	3	945	2.10058	0.0214159	1.37578	1.07511	XP_012395115.1	XP_012395115.1
31.4143	31.582	31.8932	33.0951	33.3276	33.0336	31.7222	31.9116	31.7008	NA	NA	NA	+	DFT2_SALEM	22	22	20	80.5	80.5	77	24.102	0	323.31	37305000000	328	59.7	74.3	78.8	80.5	80.5	80.5	76.1	80.5	76.1	14	14	15	19	17	17	12	14	14	226	3.59861	0.0116625	1.37391	1.23574	XP_012401737.1	XP_012401737.1
28.0464	28.6411	28.2807	27.6873	27.8563	27.3336	26.4054	26.9641	25.3864	NA	NA	NA	+	DFT2_SALEM	11	11	11	31.9	31.9	31.9	53.304	0	86.531	1401100000	37	22.6	27	26.8	12	16.7	11.8	1.9	9.1	0	7	9	8	4	6	4	1	3	0	474	1.32107	0.0381099	1.37375	0.923933	XP_012409230.1;XP_012409231.1	XP_012409230.1;XP_012409231.1
30.9217	31.1577	30.6663	31.6514	32.0438	31.729	30.2664	30.9063	30.1516	NA	NA	NA	+	DFT2_SALEM	10	10	10	53	53	53	24.621	0	146.41	16415000000	138	37.4	49.8	40.6	31.1	31.1	31.1	25.1	29.7	26.5	7	8	8	5	6	6	3	5	3	219	2.18093	0.0205939	1.36662	1.08147	XP_003761338.1	XP_003761338.1
27.991	28.1733	28.1985	30.384	29.9366	30.3165	28.7843	28.9433	28.8153	NA	NA	NA	+	DFT2_SALEM	7	7	7	30.7	30.7	30.7	29.587	0	85.311	4163500000	47	25.6	25.6	16.3	30.7	30.7	25.9	17.4	25.6	25.9	4	4	3	6	6	5	4	4	3	270	3.11997	0.0140475	1.36474	1.18931	XP_012398263.1	XP_012398263.1
27.9552	27.4232	27.8827	29.3819	29.2118	29.3395	27.7172	27.7322	28.397	NA	NA	NA	+	DFT2_SALEM	7	7	7	21.4	21.4	21.4	34.706	0	53.033	2998100000	54	6.6	21.1	16	21.4	11.9	16	16	16	11.9	2	6	5	6	4	5	4	4	4	318	2.39111	0.018	1.36226	1.10763	XP_012398076.1	XP_012398076.1
25.9723	27.1079	25.4112	28.8355	29.2611	28.9884	27.7767	27.1878	28.037	NA	NA	NA	+	DFT2_SALEM	12	12	12	36.5	36.5	36.5	53.224	0	50.013	2110500000	42	3.8	6	3.8	21.3	26.2	30.5	6.6	6.6	8.1	1	2	1	7	8	8	2	2	2	469	2.08069	0.0222802	1.36115	1.06314	XP_012407534.1	XP_012407534.1
30.5237	30.6724	30.5997	31.6121	31.5753	31.5363	30.4014	30.2818	29.9642	NA	NA	NA	+	DFT2_SALEM	19	19	19	58.5	58.5	58.5	43.415	0	119.4	13221000000	158	49	49.5	44.5	58.5	58.3	53.8	41.5	34.7	37.7	13	14	16	18	16	15	10	8	9	398	3.29519	0.0133133	1.35877	1.20001	XP_003758532.1;XP_012395827.1	XP_003758532.1;XP_012395827.1
28.5499	30.1419	29.2218	31.6697	32.1684	31.6489	30.7158	29.8646	30.8317	NA	NA	NA	+	DFT2_SALEM	2	2	2	49.2	49.2	49.2	6.8966	0	205.11	13852000000	60	49.2	49.2	49.2	49.2	49.2	49.2	49.2	49.2	49.2	2	2	2	2	2	2	2	2	1	61	1.75307	0.0268905	1.35828	1.0069	XP_003757910.1	XP_003757910.1
27.17	26.7099	26.4013	28.0111	26.9759	27.8478	26.9527	26.4225	25.385	NA	NA	NA	+	DFT2_SALEM	5	5	5	17.2	17.2	17.2	50.361	0	57.266	969260000	23	4.8	7.6	4.8	12.4	8.7	8.7	6.8	3.9	3.9	2	3	2	3	3	3	2	1	1	458	1.13765	0.0483021	1.35817	0.869817	XP_012395974.1	XP_012395974.1
26.5744	27.9705	27.6199	28.9636	28.9259	28.9109	27.8371	27.7953	27.0952	NA	NA	NA	+	DFT2_SALEM	11	11	11	62	62	62	20.939	0	128.71	2244700000	47	23.4	49.5	39.7	49.5	49.5	40.8	20.7	38.6	10.9	2	8	6	7	7	7	4	5	2	184	2.30992	0.0193225	1.35759	1.0938	XP_003774167.1	XP_003774167.1
29.2108	29.4717	29.3084	30.7598	30.833	30.7368	29.8445	29.5088	28.9092	NA	NA	NA	+	DFT2_SALEM	13	13	10	54.9	54.9	44.1	33.558	0	96.744	6828100000	89	12.8	14.6	18.8	48.6	49	45.5	24	30.2	18.8	4	4	5	10	11	9	6	7	5	288	2.10342	0.0222997	1.3557	1.06324	XP_012396007.1;XP_012396006.1;XP_012396124.1;XP_012396122.1	XP_012396007.1;XP_012396006.1
27.8855	28.1453	27.8716	28.0729	28.559	28.2278	26.9911	26.6508	27.159	NA	NA	NA	+	DFT2_SALEM	11	11	11	27.1	27.1	27.1	66.205	0	72.598	1484000000	38	11.8	16.2	14.6	20.6	19.6	8.1	4.7	4.2	4.7	5	7	6	8	8	4	2	2	2	591	2.54697	0.0169972	1.35295	1.12079	XP_003771492.1	XP_003771492.1
27.4377	27.3856	27.0804	28.6559	28.2743	28.3444	27.243	27.1101	26.8647	NA	NA	NA	+	DFT2_SALEM	10	10	10	33.3	33.3	33.3	46.537	0	30.476	1439800000	36	11.7	15.6	10.3	24.7	22.2	23.2	6.1	10.8	12.5	4	5	3	8	6	7	2	3	3	409	2.95498	0.0148549	1.35227	1.16438	XP_003767511.1	XP_003767511.1
28.622	29.3228	29.5771	28.7171	28.4839	28.4614	27.3217	27.6514	26.6339	NA	NA	NA	+	DFT2_SALEM	17	17	14	29	29	25.5	91.012	0	46.632	2749700000	60	13.6	19.6	20.4	9.5	13.3	15	4.9	4.4	4	8	12	11	6	7	8	3	3	3	799	1.91563	0.0247824	1.35177	1.03137	XP_012408699.1	XP_012408699.1
26.7939	26.5506	26.511	27.319	27.829	27.5876	25.647	26.036	27.0226	NA	NA	NA	+	DFT2_SALEM	2	2	2	18.9	18.9	18.9	19.328	0	23.937	1010900000	20	18.9	18.9	18.9	18.9	18.9	18.9	6.3	6.3	18.9	2	2	2	2	2	2	1	1	2	175	1.43568	0.0363575	1.3433	0.936027	XP_003759143.1	XP_003759143.1
32.0534	32.0599	32.0813	33.3856	33.1864	33.5644	32.0362	32.0945	31.9863	NA	NA	NA	+	DFT2_SALEM	38	38	36	63.4	63.4	62.2	81.611	0	323.31	45571000000	387	42	43.5	42.7	60.3	59.2	63.3	45.8	47.4	47	21	22	23	36	33	36	22	24	21	738	3.52954	0.0131549	1.33983	1.20318	XP_003773472.1;XP_003773473.1;XP_012407817.1;XP_012407816.1;XP_012407818.1;XP_003758008.1	XP_003773472.1;XP_003773473.1;XP_012407817.1;XP_012407816.1;XP_012407818.1
29.2911	28.8036	29.1954	29.229	29.1005	29.0582	28.2796	28.255	26.8369	NA	NA	NA	+	DFT2_SALEM	24	24	24	35.7	35.7	35.7	85.731	0	159.2	3282900000	97	19.2	17.8	18.1	27	23.9	27.4	12.1	8.4	3.4	13	11	11	15	13	16	7	5	3	762	1.30763	0.0414487	1.33875	0.904799	XP_003763436.1;XP_012399837.1	XP_003763436.1;XP_012399837.1
27.8445	26.5156	24.6477	27.9845	28.1902	28.2961	27.1291	25.7897	27.539	NA	NA	NA	+	DFT2_SALEM	7	5	5	55.6	26.3	26.3	15.204	0	10.552	1401800000	20	49.6	35.3	35.3	34.6	49.6	48.1	33.1	27.1	28.6	5	3	3	4	5	4	3	2	3	133	1.1733	0.0481892	1.33766	0.870842	XP_003763733.1	XP_003763733.1
27.7506	28.2617	25.5189	27.515	28.1059	27.338	25.4926	26.8822	26.5712	NA	NA	NA	+	DFT2_SALEM	3	3	3	51.5	51.5	51.5	15.207	0	29.81	1069700000	17	41.2	51.5	10.3	32.4	22.1	32.4	0	22.1	22.1	2	3	1	2	1	2	0	1	1	136	1.30351	0.0420673	1.33765	0.903318	XP_012397477.1	XP_012397477.1
27.7547	27.7767	27.6816	28.5174	28.5057	28.9223	27.4679	26.9106	27.5587	NA	NA	NA	+	DFT2_SALEM	9	9	9	61.7	61.7	61.7	23.679	0	81.644	1884300000	44	26.7	22.8	29.1	51	45.1	39.8	25.7	14.1	28.6	4	4	5	7	7	6	5	2	5	206	2.26293	0.021451	1.33608	1.07354	XP_003771968.1	XP_003771968.1
30.6699	30.9324	30.8763	29.7522	29.346	29.5189	28.6219	28.8169	27.1756	NA	NA	NA	+	DFT2_SALEM	19	19	19	32.8	32.8	32.8	70.561	0	72.523	6749200000	124	14	28.8	24.7	17.3	16.5	21.2	12.4	10.3	4	8	14	14	11	9	11	6	6	2	643	1.18158	0.0482563	1.33423	0.871544	XP_012406143.1	XP_012406143.1
28.0967	28.4854	28.0692	28.6949	28.7877	28.7449	28.0284	27.5803	26.6288	NA	NA	NA	+	DFT2_SALEM	10	10	10	22.4	22.4	22.4	69.777	0	89.135	2066700000	43	12.7	17.6	7.7	15.6	13.9	15.8	9.2	6.7	0	6	8	4	7	6	6	4	3	0	653	1.48949	0.036387	1.32996	0.940889	XP_012401114.1	XP_012401114.1
26.0951	24.9712	25.0416	28.8029	28.4883	28.4809	27.1282	27.3334	27.3499	NA	NA	NA	+	DFT2_SALEM	17	17	17	10.2	10.2	10.2	222.95	0	50.783	1294600000	33	0	0	0.7	5.5	4.7	7.4	2.1	3.8	2.9	0	0	1	10	6	10	3	6	4	2046	3.30421	0.0147695	1.32019	1.17053	XP_012402435.1	XP_012402435.1
32.0813	31.9064	32.2939	31.8493	31.7998	31.6259	30.5635	30.0615	30.705	NA	NA	NA	+	DFT2_SALEM	27	27	4	79	79	7.8	37.467	0	295.78	22069000000	236	62.6	69.8	73.4	64.7	63.8	69.8	42.5	38	39.5	16	20	22	16	18	19	10	9	7	334	2.50504	0.0193646	1.31503	1.08983	XP_003756845.1	XP_003756845.1
27.6902	27.5934	27.6464	29.014	29.2971	28.9232	28.252	27.4807	27.5572	NA	NA	NA	+	DFT2_SALEM	17	17	17	30	30	30	99.015	0	71.026	2107200000	54	10.3	9.4	11.3	20.5	22.3	15.4	13.5	4.6	6.1	5	5	6	11	11	8	7	3	3	884	2.08539	0.0245374	1.31479	1.03532	XP_003761294.2;XP_012398059.1	XP_003761294.2;XP_012398059.1
27.2845	27.2323	27.1746	27.672	27.1844	27.0622	25.5638	25.5862	26.873	NA	NA	NA	+	DFT2_SALEM	6	6	6	44	44	44	19.022	0	19.016	877060000	23	13.7	37.5	27.4	14.9	27.4	25.6	9.5	0	14.9	2	5	4	2	4	4	1	0	2	168	1.29206	0.0460763	1.29855	0.882694	XP_003755181.1	XP_003755181.1
33.7858	33.9257	33.9793	34.2427	34.5634	34.1063	33.3374	32.912	32.7682	NA	NA	NA	+	DFT2_SALEM	29	29	29	78.4	78.4	78.4	40.636	0	323.31	106710000000	571	62.4	66.2	65.4	76.5	62.4	76.5	63.2	60.5	61.6	23	24	24	27	22	26	23	18	21	370	2.39859	0.0221317	1.29831	1.06588	XP_003761870.1;XP_012398541.1	XP_003761870.1;XP_012398541.1
26.651	26.4784	25.1365	27.8689	27.4545	27.3571	26.4718	26.5823	25.736	NA	NA	NA	+	DFT2_SALEM	7	5	5	35.3	18.8	18.8	23.601	0	14.894	699690000	23	14.5	14	23.2	28.5	28	29	22.2	28.5	14	3	2	3	5	4	6	4	4	2	207	1.86467	0.0286602	1.29679	0.991055	XP_003767119.2	XP_003767119.2
28.7751	29.1822	29.3158	29.3947	30.0473	30.0935	28.8554	28.176	28.6249	NA	NA	NA	+	DFT2_SALEM	54	54	54	27.8	27.8	27.8	332.48	0	272.48	4325000000	137	6.2	8.2	8.7	9.4	16.1	11	6	3	4.1	13	16	19	20	28	22	14	8	10	3003	1.89579	0.0281175	1.29303	0.993746	XP_003773475.1	XP_003773475.1
32.5357	31.9354	32.1734	31.4544	31.0589	31.3233	30.6189	29.7354	29.6045	NA	NA	NA	+	DFT2_SALEM	56	56	35	31.7	31.7	21.8	181.38	0	323.31	19384000000	286	28.4	26.4	27	22.9	18.4	21	11.2	7.9	10.1	45	37	38	30	24	25	14	10	12	1611	1.72311	0.0319459	1.29262	0.965251	XP_012397347.1;XP_012397346.1;XP_012397345.1	XP_012397347.1;XP_012397346.1;XP_012397345.1
32	32.1126	32.1022	31.9721	32.1482	31.6569	30.4359	30.8513	30.6194	NA	NA	NA	+	DFT2_SALEM	9	9	9	28	28	28	16.347	0	22.574	22526000000	98	28	28	26.7	28	28	26.7	26.7	26.7	26.7	7	7	6	8	9	6	4	4	4	150	2.6328	0.0195935	1.29024	1.08668	XP_003756274.1	XP_003756274.1
25.7496	26.1741	26.2262	27.3393	27.0189	26.5466	25.798	25.9295	25.3143	NA	NA	NA	+	DFT2_SALEM	4	4	4	31.2	31.2	31.2	15.616	0	13.438	452520000	18	13.8	13.8	20.3	18.8	24.6	18.8	18.8	18.8	0	1	1	2	2	3	2	2	2	0	138	1.9121	0.0283518	1.28765	0.993079	XP_003763254.1	XP_003763254.1
29.8587	29.8621	30.2079	32.8835	32.9305	33.0111	31.2945	31.7038	31.9882	NA	NA	NA	+	DFT2_SALEM	30	27	13	74.2	70.6	49.9	55.537	0	245.38	28524000000	271	24.5	17.8	27	71.8	58	58	51.5	60.9	56.8	9	7	10	26	26	26	18	21	22	507	2.47584	0.0224497	1.27953	1.06207	XP_003761681.1	XP_003761681.1
35.7602	35.602	35.7202	35.2346	34.9373	35.2898	34.2366	33.8234	33.5718	NA	NA	NA	+	DFT2_SALEM	58	58	43	73.5	73.5	56.8	69.463	0	323.31	260760000000	1222	67.6	72.2	69.3	65	59.4	65.4	61.1	49.3	51.2	45	50	47	40	37	41	34	32	30	586	2.33946	0.0241575	1.27664	1.04422	XP_003769620.1	XP_003769620.1
26.2489	25.1291	25.0283	26.9482	27.0618	27.2486	25.2432	26.4332	25.7657	NA	NA	NA	+	DFT2_SALEM	4	4	4	29.8	29.8	29.8	18.353	0.0002936	3.5735	388280000	15	8.7	5.6	0	24.8	24.2	21.1	5	5	5	1	1	0	3	3	3	1	1	1	161	1.63525	0.0362677	1.27214	0.938634	XP_003774157.1	XP_003774157.1
32.0327	31.9554	32.1386	33.2213	33.2637	32.8319	31.7814	31.8563	31.8643	NA	NA	NA	+	DFT2_SALEM	10	10	10	89.1	89.1	89.1	12.745	0	106.5	38386000000	268	88.2	89.1	89.1	88.2	88.2	89.1	88.2	88.2	88.2	8	10	9	8	9	9	7	7	8	119	3.09005	0.0174009	1.27168	1.11558	XP_012396224.1	XP_012396224.1
25.1802	25.148	25.7005	28.3039	27.8832	28.2115	26.8916	27.3553	26.3534	NA	NA	NA	+	DFT2_SALEM	10	10	10	20.5	20.5	20.5	81.357	0	45.652	861420000	22	0	1.4	0	17.5	8.2	16.6	5.2	5	3.5	0	1	0	7	4	8	3	2	1	716	1.79296	0.0328494	1.26611	0.961798	XP_003758045.1	XP_003758045.1
28.1189	27.5828	27.4741	30.3798	30.383	30.0153	29.1907	29.0244	28.7771	NA	NA	NA	+	DFT2_SALEM	9	9	9	23.2	23.2	23.2	51.769	0	119.99	5075300000	65	12.2	9.6	7.3	20.6	18.6	16.1	14	11.5	10.1	5	3	2	6	6	7	5	4	4	436	2.74288	0.0210709	1.26196	1.07743	XP_003770446.2	XP_003770446.2
28.502	29.1758	28.7003	27.4128	26.741	27.1193	26.3528	25.427	25.7215	NA	NA	NA	+	DFT2_SALEM	10	10	10	32.4	32.4	32.4	36.81	0	24.04	1380900000	29	11	25.2	25.2	11.9	7.2	7.2	0	2.8	0	5	7	7	3	2	2	0	1	0	318	1.70019	0.0362233	1.25726	0.941588	XP_003756818.1	XP_003756818.1
26.8053	26.5633	25.4827	28.9382	30.2525	29.5302	27.8667	28.5406	28.5667	NA	NA	NA	+	DFT2_SALEM	19	19	19	33.7	33.7	33.7	77.599	0	116.94	2511200000	56	3.4	0	0	16.5	33.5	18.9	7.1	8.7	8.7	2	0	0	8	17	12	4	5	5	704	1.31795	0.0491019	1.24897	0.865093	XP_003759078.1	XP_003759078.1
29.0652	27.4459	27.6512	26.5185	26.4534	26.8057	24.8809	25.0975	26.0612	NA	NA	NA	+	DFT2_SALEM	8	8	8	40.6	40.6	40.6	20.193	0	53.262	936220000	23	40.6	18.9	34.9	13.7	8	14.9	14.9	0	0	7	3	4	2	1	2	1	0	0	175	1.52032	0.0420469	1.24596	0.903817	XP_003769351.1	XP_003769351.1
28.5638	28.4192	28.3783	29.6149	29.999	29.5478	28.612	28.3684	28.4534	NA	NA	NA	+	DFT2_SALEM	11	10	10	25.2	23.1	23.1	63.642	0	61.933	3245100000	49	14.7	10.7	10.7	24	25.2	17.1	17.1	14	11.5	5	4	4	9	10	6	6	4	4	563	2.85357	0.0214321	1.24264	1.07341	XP_003765964.2	XP_003765964.2
27.7794	28.8194	29.0365	30.3639	30.0799	30.4936	29.3172	28.936	28.9711	NA	NA	NA	+	DFT2_SALEM	14	11	11	43.7	36.9	36.9	52.052	0	93.721	4992000000	64	19.8	24.5	21.7	31.4	43.7	43.7	21.9	22.4	20.5	4	7	7	11	13	14	6	6	5	474	2.70055	0.0234957	1.23774	1.05574	XP_012400231.1	XP_012400231.1
29.8471	29.1876	29.3484	28.5105	28.5107	28.5657	27.7803	27.6251	26.4804	NA	NA	NA	+	DFT2_SALEM	7	7	7	65.3	65.3	65.3	13.475	0	114.05	2770700000	47	52.5	65.3	65.3	65.3	52.5	39.8	53.4	28	24.6	5	5	6	5	4	3	4	2	2	118	1.40155	0.0477119	1.23372	0.874799	XP_003760548.1	XP_003760548.1
27.633	27.019	27.5487	29.6817	29.8895	29.981	28.7387	28.461	28.6514	NA	NA	NA	+	DFT2_SALEM	6	5	5	32.3	29.4	29.4	30.281	0	31.302	3826400000	45	29	25.7	25.7	32.3	29	32.3	25.7	25.7	16.4	5	4	4	6	5	6	4	4	3	269	3.28743	0.01895	1.23369	1.10085	XP_003771992.1	XP_003771992.1
30.0383	29.7107	29.9502	29.3581	29.4684	29.5152	28.865	28.2913	27.4924	NA	NA	NA	+	DFT2_SALEM	22	20	20	47.8	44.3	44.3	65.368	0	140.24	5631500000	121	30.6	34.8	43.9	34.9	28.3	27.6	29.5	21.1	12.6	13	15	17	14	12	11	12	8	5	601	1.42925	0.0468632	1.23101	0.878847	XP_012397599.1;XP_012397598.1;XP_012397597.1	XP_012397599.1;XP_012397598.1;XP_012397597.1
28.0147	27.9709	28.0375	28.0643	27.774	28.2514	27.4004	26.4838	26.5148	NA	NA	NA	+	DFT2_SALEM	9	9	9	42	42	42	32.861	0	34.68	1636200000	32	19.8	19.1	27	17.1	22.5	9.6	14	9.2	5.1	4	4	5	3	4	2	3	2	1	293	1.6874	0.0381386	1.23026	0.924284	XP_003757452.1	XP_003757452.1
30.8125	30.7377	30.6737	30.7966	31.1303	31.1042	29.7277	29.6305	29.9847	NA	NA	NA	+	DFT2_SALEM	8	8	8	25.6	25.6	25.6	44.669	0	121.93	13282000000	111	15.4	23.3	23.3	23.8	20.1	23.8	15.4	13.6	13.6	5	7	7	7	7	7	5	4	4	403	2.91292	0.0219068	1.22941	1.06861	XP_012402475.1	XP_012402475.1
29.6033	29.5759	29.2876	29.053	29.0261	29.4101	27.9558	28.0141	27.8516	NA	NA	NA	+	DFT2_SALEM	5	5	5	60.7	60.7	60.7	12.142	0	19.907	3527100000	48	41.1	60.7	51.4	51.4	51.4	51.4	51.4	51.4	51.4	2	4	3	4	3	3	3	3	3	107	3.11447	0.0209091	1.22259	1.07948	XP_003775238.2	XP_003775238.2
26.8874	26.033	26.5498	26.8963	28.108	27.6968	26.3321	26.3869	26.317	NA	NA	NA	+	DFT2_SALEM	11	11	11	13.8	13.8	13.8	100.27	0	25.708	804670000	31	3.9	3.2	2.3	3.7	12.1	9.1	3.4	1.4	1.2	2	2	2	4	9	6	3	1	1	881	1.57541	0.0425233	1.2217	0.900706	XP_003758620.1	XP_003758620.1
27.684	27.6825	27.7693	27.4587	28.0291	27.8652	26.0432	26.9139	26.7443	NA	NA	NA	+	DFT2_SALEM	5	5	5	28.5	28.5	28.5	19.569	0	5.6559	1100400000	23	23.5	17.9	22.9	9.5	17.9	17.9	5	5	9.5	4	3	4	2	3	3	1	1	2	179	1.73879	0.0382041	1.21719	0.925011	XP_003774525.1	XP_003774525.1
27.4791	27.8322	27.5735	28.9266	29.0305	28.8187	27.8311	28.0851	27.2114	NA	NA	NA	+	DFT2_SALEM	14	14	14	26.7	26.7	26.7	67.888	0	50.047	2242400000	71	5.7	9.4	9.6	20	20.5	16.3	19.1	10.4	10.6	4	5	5	10	10	10	9	6	4	596	1.98604	0.0331591	1.21606	0.960106	XP_003761097.1	XP_003761097.1
29.6129	29.917	30.0707	30.7248	30.794	30.9717	29.6294	29.3118	29.9034	NA	NA	NA	+	DFT2_SALEM	12	12	12	54.6	54.6	54.6	28.017	0	126.12	9138700000	108	48.1	54.6	48.5	49.2	53.1	46.5	34.2	26.2	40	8	11	9	9	10	10	4	3	6	260	2.5469	0.0256787	1.21532	1.02466	XP_012395884.1	XP_012395884.1
26.7427	25.0783	25.8538	28.799	28.7276	28.4225	27.7677	26.9533	27.5841	NA	NA	NA	+	DFT2_SALEM	8	8	8	13.4	13.4	13.4	77.68	0	18.174	1242500000	27	0	0	0	7.4	11.9	8.9	6.3	4.2	6.3	0	0	0	4	7	5	3	2	3	687	1.95258	0.033915	1.21471	0.954731	XP_012396159.1;XP_012396158.1;XP_012396157.1	XP_012396159.1;XP_012396158.1;XP_012396157.1
28.2654	28.1663	28.3759	29.268	29.5661	29.524	27.8938	28.6344	28.1977	NA	NA	NA	+	DFT2_SALEM	9	9	9	36.1	36.1	36.1	46.134	0	33.912	3213800000	38	20	17.3	10.6	16.9	21.9	16.1	6.5	16.4	12.3	5	4	3	5	6	5	2	5	3	415	2.17659	0.0301365	1.21075	0.980955	XP_012403920.1	XP_012403920.1
28.2777	27.4727	27.9797	28.1122	28.1418	28.1241	27.2845	27.3394	26.1538	NA	NA	NA	+	DFT2_SALEM	9	9	9	26.6	26.6	26.6	44.305	0	47.961	1582400000	41	21	7.1	13.2	23	22.8	23	15.7	12.2	1.8	6	2	4	8	7	8	4	3	1	395	1.44334	0.0489924	1.20017	0.865628	XP_012396342.1	XP_012396342.1
32.4053	32.0277	32.0372	30.4035	30.5942	30.414	29.3988	29.2191	29.1939	NA	NA	NA	+	DFT2_SALEM	20	20	20	48.5	48.5	48.5	56.137	0	245.44	15325000000	138	45.3	39.4	40	31.7	25.5	28.1	10.7	16.2	13.1	18	14	15	11	8	9	4	6	5	495	3.74878	0.0187818	1.19996	1.10148	XP_012402987.1	XP_012402987.1
30.1489	30.3025	30.4055	29.9232	29.7337	29.8379	28.7796	28.6152	28.5059	NA	NA	NA	+	DFT2_SALEM	11	7	7	66.1	37.5	37.5	18.586	0	103.29	6079200000	48	51.2	51.2	59.5	66.1	66.1	60.7	60.1	41.7	60.7	8	8	8	10	11	9	8	7	8	168	3.61429	0.0192875	1.19803	1.09249	XP_012395871.1	XP_012395871.1
32.0714	32.2113	32.1705	32.0781	32.1815	32.4159	31.199	31.1901	30.6958	NA	NA	NA	+	DFT2_SALEM	26	26	26	54.2	54.2	54.2	46.304	0	235.04	27103000000	239	38	44.1	44.1	50.7	48.8	47.4	36.8	39.2	21	19	20	19	21	20	21	17	16	8	424	2.45531	0.0272295	1.19687	1.0024	XP_012403083.1	XP_012403083.1
28.1926	28.0817	27.7458	26.6071	26.8053	27.1317	25.2519	26.233	25.4971	NA	NA	NA	+	DFT2_SALEM	8	8	8	35.8	35.8	35.8	40.687	0	30.566	902220000	33	27.5	22.3	17.4	17.4	18.7	10.5	0	0	0	7	5	5	5	4	3	0	0	0	363	1.63326	0.0434564	1.18736	0.891336	XP_012401402.1;XP_003765465.1;XP_012401401.1	XP_012401402.1;XP_003765465.1;XP_012401401.1
31.1646	31.4112	30.8152	27.2096	26.9616	27.1246	25.4534	26.2027	26.0882	NA	NA	NA	+	DFT2_SALEM	18	18	16	49.7	49.7	45	39.231	0	180.77	6501300000	96	48.8	47	43.2	8.6	16.3	13.9	9.2	2.1	0	17	16	14	3	5	5	3	1	0	338	2.07866	0.0343072	1.18383	0.951539	XP_003764619.2	XP_003764619.2
28.0522	27.5727	28.2859	28.5292	29.3577	28.7514	27.3434	27.9201	27.8277	NA	NA	NA	+	DFT2_SALEM	16	16	16	45.8	45.8	45.8	59.262	0	71.378	2141300000	55	24.9	10.6	28.2	10.4	31	21.5	5.4	11.5	13	8	5	10	4	10	9	2	5	5	539	1.74545	0.0415247	1.18236	0.90575	XP_012403689.1;XP_003768211.1	XP_012403689.1;XP_003768211.1
28.9861	29.3988	29.617	29.2797	29.408	29.2212	27.4887	28.2445	28.6327	NA	NA	NA	+	DFT2_SALEM	10	10	10	31.9	31.9	31.9	38.533	0	32.701	3711500000	65	23.5	26.7	26.4	12.2	17.4	17.7	9.9	13	12.2	7	9	9	5	6	6	3	4	4	345	1.59187	0.0467623	1.18101	0.881094	XP_012397398.1;XP_012397397.1	XP_012397398.1;XP_012397397.1
27.8627	27.5405	27.5409	28.3199	28.4292	28.504	27.3239	27.1215	27.2701	NA	NA	NA	+	DFT2_SALEM	9	9	9	57.3	57.3	57.3	21.2	0	43.674	1459700000	30	18.9	26.5	26.5	45.9	30.3	11.9	15.7	21.6	11.9	2	4	4	7	5	3	3	3	2	185	3.89323	0.0193821	1.17923	1.09113	XP_003770286.1	XP_003770286.1
27.2305	27.3892	27.4516	29.5175	29.3742	28.7745	27.7185	28.0274	28.4014	NA	NA	NA	+	DFT2_SALEM	19	19	19	28.3	28.3	28.3	115.19	0	94.285	2350400000	61	5.8	3.1	6.1	19.3	14.6	14.1	5.1	9.2	15.5	3	3	4	14	10	10	5	5	11	1014	1.75357	0.0423685	1.17298	0.901416	XP_003756067.1	XP_003756067.1
28.8866	28.0898	28.4406	31.3491	31.2983	31.2373	29.9936	30.1848	30.2162	NA	NA	NA	+	DFT2_SALEM	34	34	34	36.2	36.2	36.2	150.92	0	234.77	9135200000	140	7.4	5.4	6.9	28.7	22.4	29.9	16	16.2	16.5	6	5	6	24	20	27	14	14	15	1399	3.95812	0.0207429	1.16335	1.08049	XP_003760578.2;XP_012397420.1	XP_003760578.2;XP_012397420.1
33.9676	34.0503	33.9966	33.8133	34.1148	33.6594	32.8735	32.5038	32.7294	NA	NA	NA	+	DFT2_SALEM	12	12	12	66.7	66.7	66.7	12.715	0	176.25	88519000000	262	59.3	59.3	66.7	66.7	59.3	59.3	59.3	59.3	59.3	9	10	8	11	11	10	10	10	8	108	2.60233	0.0286883	1.16025	0.990268	XP_003759472.1	XP_003759472.1
27.5699	26.8269	27.032	27.4152	26.8818	27.0556	25.7101	26.0447	26.1208	NA	NA	NA	+	DFT2_SALEM	15	13	13	6.4	6.1	6.1	331.74	0	24.283	613330000	21	2.4	4.2	3	2.2	1.3	0.3	0.7	1.6	0	6	8	8	5	4	1	1	4	0	3094	2.34439	0.032108	1.15901	0.964686	XP_012398339.1	XP_012398339.1
28.8785	28.4519	28.107	29.0222	29.2053	28.8879	27.8466	28.1021	27.7099	NA	NA	NA	+	DFT2_SALEM	9	9	9	32.8	32.8	32.8	41.264	0	62.446	2339900000	49	24.9	26.9	24.4	28.3	19.3	16.8	14.3	14.3	14.3	5	6	5	7	5	4	3	3	3	357	2.84215	0.0270115	1.15227	1.00441	XP_012409451.1;XP_003757495.1	XP_012409451.1;XP_003757495.1
28.8006	29.0159	29.0337	28.0798	28.5215	28.3388	27.025	27.5704	26.8961	NA	NA	NA	+	DFT2_SALEM	14	14	2	47.3	47.3	10	47.739	0	62.238	2326400000	55	19.8	19.3	23.6	34.4	43.2	18.4	11.5	11.5	8.4	7	6	8	9	10	5	3	3	2	419	2.03989	0.0381176	1.14957	0.924704	XP_003768960.2;XP_012404374.1	XP_003768960.2;XP_012404374.1
31.8299	31.9565	31.9244	32.4959	32.2736	32.6054	31.4268	31.3317	31.1699	NA	NA	NA	+	DFT2_SALEM	123	123	123	31.6	31.6	31.6	570.15	0	323.31	29294000000	522	14.7	15.7	18.3	20.9	19.1	22.7	10.2	9.1	6.8	51	62	62	78	70	80	32	29	25	5152	3.13486	0.0259195	1.14884	1.02295	XP_012400960.1	XP_012400960.1
25.5162	25.8739	27.1873	29.5946	29.3564	29.6704	28.3618	28.6798	28.1388	NA	NA	NA	+	DFT2_SALEM	12	12	12	39.8	39.8	39.8	41.123	0	89.245	2492700000	52	4.2	8.1	8.4	35.4	33.4	39.6	20.3	29	15.3	1	2	2	9	8	11	5	8	4	359	2.47826	0.0315187	1.147	0.969345	XP_003763553.1	XP_003763553.1
33.8092	33.7427	33.9239	33.8096	33.7492	33.6748	32.5915	32.5493	32.6528	NA	NA	NA	+	DFT2_SALEM	78	78	78	66	66	66	158.5	0	323.31	84883000000	798	57.1	60.8	54.1	55	57	54.4	36.4	39.2	28.2	60	64	61	58	60	58	36	36	27	1463	4.69656	0.019305	1.14669	1.0929	XP_012395776.1	XP_012395776.1
31.4177	31.1153	31.0996	32.1572	32.3141	32.1501	31.0475	31.1732	30.9786	NA	NA	NA	+	DFT2_SALEM	18	18	18	51	51	51	51.769	0	127.91	21842000000	195	24.4	27	34.8	43.6	43.6	43.6	39.7	32.8	29.2	9	12	12	15	16	16	12	12	9	463	3.89206	0.0231518	1.14072	1.05802	XP_012409498.1	XP_012409498.1
30.817	30.5214	30.5853	29.8296	29.7321	29.4619	28.6893	28.7502	28.1841	NA	NA	NA	+	DFT2_SALEM	18	18	18	67.2	67.2	67.2	37.05	0	136.59	6350000000	85	50.3	63.9	48.5	33.7	29.3	31.1	11.2	12.7	11.2	14	15	14	8	7	7	3	3	3	338	2.24064	0.036441	1.13335	0.936324	XP_012398636.1;XP_003761944.1	XP_012398636.1;XP_003761944.1
33.223	33.392	33.4146	33.2484	33.3448	33.1563	32.3038	32.2399	31.8468	NA	NA	NA	+	DFT2_SALEM	51	51	50	62.2	62.2	62.2	80.062	0	323.31	58995000000	589	57.8	58.2	58.1	56.7	57.9	55.8	46.9	42.2	41.5	42	42	40	37	40	35	29	26	27	699	2.73275	0.0310831	1.11967	0.97118	XP_003760868.1	XP_003760868.1
30.5243	30.4631	30.7455	29.3076	29.6747	29.3993	28.6296	28.4223	27.9763	NA	NA	NA	+	DFT2_SALEM	27	27	27	45.5	45.5	45.5	83.127	0	206.01	6473800000	111	30.7	31.9	38.3	20.7	25.2	13.9	12.9	11.3	8.9	15	17	21	9	11	7	6	5	4	750	2.13562	0.0397884	1.11778	0.914646	XP_003769188.1	XP_003769188.1
30.1651	30.2494	30.3726	31.5489	30.9964	31.1705	29.9709	30.1979	30.2164	NA	NA	NA	+	DFT2_SALEM	12	12	12	58.4	58.4	58.4	23.726	0	103.82	10665000000	118	42.5	27.1	42.5	54.7	58.4	58.4	58.4	28.5	31.8	9	5	9	11	11	11	10	5	6	214	2.44456	0.0363236	1.11023	0.939937	XP_012398327.1	XP_012398327.1
29.061	28.39	28.9371	27.9819	28.0013	27.8976	27.3509	26.6333	26.5697	NA	NA	NA	+	DFT2_SALEM	14	14	11	45.7	45.7	38.1	38.653	0	60.346	2021000000	60	33.6	28.3	31	29.8	23.3	16.8	13.9	17.4	16.8	9	8	9	8	5	4	3	4	5	339	1.92956	0.0454961	1.10899	0.885435	XP_003764346.1;XP_012400529.1	XP_003764346.1;XP_012400529.1
30.2693	30.2997	29.799	30.9748	31.1453	30.9781	29.5544	29.958	30.2664	NA	NA	NA	+	DFT2_SALEM	17	17	17	31.2	31.2	31.2	78.009	0	160.4	10076000000	134	15.2	24.8	18.9	23.9	23.4	24.9	21.1	20.5	25.9	6	10	7	13	11	12	7	9	10	702	2.17946	0.040397	1.10645	0.911651	XP_012403451.1	XP_012403451.1
37.1843	37.3068	37.3377	36.4838	36.3856	36.5669	35.2751	35.464	35.384	NA	NA	NA	+	DFT2_SALEM	82	82	1	87.8	87.8	3.2	75.309	0	323.31	763600000000	2659	82.1	85.4	85.4	83.2	84.1	83.3	79.3	77.6	75.8	70	73	74	67	69	71	58	57	55	666	3.88939	0.0255131	1.10443	1.02662	XP_012396389.1	XP_012396389.1
28.2127	28.3682	28.4455	29.2205	29.5922	29.2562	28.2389	28.5332	27.9911	NA	NA	NA	+	DFT2_SALEM	13	13	13	43.4	43.4	43.4	43.311	0	61.104	2955200000	68	18.3	20.6	20.6	30.3	31.1	33.2	14.4	19	8.2	5	6	6	8	10	10	4	6	2	389	2.30478	0.0384685	1.10189	0.92102	XP_012401770.1;XP_012401769.1	XP_012401770.1;XP_012401769.1
32.0269	32.0659	32.2804	29.6227	29.2485	29.3	28.5107	28.4311	27.9375	NA	NA	NA	+	DFT2_SALEM	39	39	39	62.5	62.5	62.5	76.739	0	323.31	13875000000	205	51.6	53.8	58.1	39.4	30.1	32.1	17.3	16	8.4	29	30	34	18	11	13	8	6	4	675	2.16341	0.0420161	1.09727	0.903761	XP_012405709.1	XP_012405709.1
26.5618	26.5231	26.7551	26.8004	26.4188	26.3358	25.293	25.4876	25.5061	NA	NA	NA	+	DFT2_SALEM	9	9	9	15.1	15.1	15.1	66.202	0	11.162	457680000	27	6.9	10.3	13.9	2.1	6	3.9	2.2	2.2	2.2	4	6	8	1	3	2	1	1	1	583	2.62987	0.0364359	1.08945	0.940426	XP_003766698.2	XP_003766698.2
34.274	34.2291	34.4216	35.1449	35.1012	35.2815	34.2155	33.993	34.0821	NA	NA	NA	+	DFT2_SALEM	68	68	68	72.9	72.9	72.9	107.29	0	323.31	173760000000	1152	61.9	61.2	68.2	68	61.4	65.7	55.4	51	52.1	54	55	59	60	56	56	49	45	46	968	3.66509	0.0280915	1.07898	0.994955	XP_003758622.1	XP_003758622.1
25.6384	23.8956	26.5533	27.1126	27.1726	27.3783	25.854	26.472	26.1109	NA	NA	NA	+	DFT2_SALEM	4	4	3	25.3	25.3	21.2	19.193	0	7.2303	288880000	12	0	0	5.3	25.3	21.2	25.3	0	0	0	0	0	1	4	3	4	0	0	0	170	2.26598	0.0426464	1.07554	0.898916	XP_012404159.1	XP_012404159.1
27.4313	27.5953	27.4829	28.4117	28.5725	28.4738	27.3972	27.6353	27.2092	NA	NA	NA	+	DFT2_SALEM	20	20	20	28.8	28.8	28.8	111.16	0	87.687	1673400000	51	11.9	12.1	8.8	8.5	13.1	11.6	6.6	5	5.9	9	8	7	5	8	7	4	3	3	988	2.90447	0.0351219	1.07206	0.947144	XP_012395648.1	XP_012395648.1
27.9722	28.0305	27.5416	28.3956	28.4898	28.3655	27.6031	27.4758	26.956	NA	NA	NA	+	DFT2_SALEM	15	15	15	59.4	59.4	59.4	39.149	0	53.451	1789400000	56	21.1	22.5	12.6	32.5	38.3	30.7	25.4	25.1	7	5	5	3	9	10	8	7	5	2	342	2.22203	0.0433864	1.07199	0.892262	XP_003775007.1	XP_003775007.1
30.5629	30.6876	30.5202	30.3531	30.5789	30.3849	29.609	29.2355	29.2661	NA	NA	NA	+	DFT2_SALEM	8	8	8	65.6	65.6	65.6	17.03	0	86.985	8538500000	90	41.2	45	55.6	60	50.6	50.6	34.4	34.4	49.4	5	4	5	5	5	5	3	3	4	160	2.81288	0.0362398	1.06879	0.938364	XP_003761804.1	XP_003761804.1
31.0809	30.5613	30.7317	31.2923	31.4028	30.9733	30.3387	30.1557	29.9691	NA	NA	NA	+	DFT2_SALEM	19	19	19	49.2	49.2	49.2	51.838	0	110.84	11824000000	127	25.3	28.1	29.8	43.2	35.2	43.2	22.7	20.7	16.8	9	10	11	16	13	14	9	7	5	463	2.51113	0.039609	1.0683	0.91524	XP_003758543.2	XP_003758543.2
32.0707	32.4211	32.3254	31.077	30.7066	31.0205	30.0636	29.9121	29.6667	NA	NA	NA	+	DFT2_SALEM	29	29	29	66	66	66	54.007	0	228.68	20091000000	208	57.3	62.9	55.8	50.8	39.4	40.2	27.3	25.4	33.5	22	24	23	16	13	14	9	8	10	480	2.52834	0.0415859	1.0539	0.906013	XP_012405963.1	XP_012405963.1
30.4339	30.7699	30.3577	34.06	33.6521	34.1937	33.0577	32.897	32.7907	NA	NA	NA	+	DFT2_SALEM	16	16	16	62.1	62.1	62.1	27.262	0	323.31	64623000000	351	33.3	38.3	31.7	61.7	61.7	62.1	45	56.2	45	7	8	7	14	14	16	11	12	12	240	2.36762	0.0434175	1.05351	0.892475	XP_012400965.1;XP_012404998.1	XP_012400965.1
26.4577	24.6941	26.9013	29.2276	29.4834	29.3065	28.5461	28.3162	28.0119	NA	NA	NA	+	DFT2_SALEM	10	10	10	51.5	51.5	51.5	26.649	0	91.642	2664300000	47	4.2	4.2	18.6	38.4	50.6	50.6	30.8	17.7	21.9	1	1	3	7	8	8	4	3	4	237	2.43302	0.0434763	1.04776	0.893829	XP_003769227.1	XP_003769227.1
29.5919	29.3721	29.7909	29.933	30.3817	30.0769	29.1673	28.9113	29.1769	NA	NA	NA	+	DFT2_SALEM	19	18	18	47.4	46	46	54.09	0	161.38	5598600000	99	22.9	27.2	28.7	33.8	34	41.2	24.1	20.6	32.2	8	12	11	11	13	13	7	6	9	485	2.56437	0.0421723	1.0454	0.902507	XP_003771525.1	XP_003771525.1
33.8486	33.2185	33.6309	33.0239	33.1181	32.7782	31.8431	31.7361	32.2121	NA	NA	NA	+	DFT2_SALEM	39	39	39	44.5	44.5	44.5	60.884	0	316.86	58803000000	432	43.9	44.1	44.5	38.7	40.8	40.8	36.1	34.3	32.8	30	33	35	24	29	28	20	15	16	551	2.38931	0.0446202	1.04297	0.886728	XP_012400951.1;XP_012400950.1;XP_003764959.1;XP_012400953.1;XP_012400952.1	XP_012400951.1;XP_012400950.1;XP_003764959.1;XP_012400953.1;XP_012400952.1
27.9855	31.2586	30.9013	30.3893	30.1564	30.5656	29.1353	29.4271	29.4292	NA	NA	NA	+	DFT2_SALEM	8	8	8	16.7	16.7	16.7	43.767	0	62.779	7707100000	57	9.8	12.1	13.6	9.1	12.9	9.1	9.1	8.8	2.8	4	5	6	3	5	5	3	2	1	396	2.60571	0.0423994	1.03985	0.901462	XP_003758895.1	XP_003758895.1
25.3877	25.1607	25.4146	34.3926	34.3065	34.204	33.0942	33.1141	33.5853	NA	NA	NA	+	DFT2_SALEM	28	28	28	93.6	93.6	93.6	35.93	0	323.31	71295000000	413	8.5	17.1	8.5	93.6	89.9	91.2	87.5	89.9	91.2	2	4	2	28	26	27	24	25	27	328	2.4412	0.045177	1.03647	0.886259	XP_003755290.1	XP_003755290.1
31.3154	31.7187	31.5507	32.5312	32.8761	32.5804	31.8048	31.5902	31.4906	NA	NA	NA	+	DFT2_SALEM	9	9	9	42.1	42.1	42.1	16.213	0	78.843	28240000000	217	42.1	42.1	42.1	42.1	42.1	42.1	42.1	42.1	42.1	7	9	8	8	8	8	8	8	8	145	2.72209	0.0414332	1.03403	0.905355	XP_003757566.1	XP_003757566.1
28.2838	27.9591	28.1656	28.9526	28.7006	29.1426	28.0533	27.9971	27.6497	NA	NA	NA	+	DFT2_SALEM	14	9	9	34.6	21.4	21.4	56.816	0	50.217	2370000000	57	17.5	16.5	18.6	26.4	15.9	29.1	15.5	15.1	8.9	9	7	8	10	7	11	6	6	4	485	2.34075	0.0476785	1.03187	0.874651	XP_012405771.1;XP_012405766.1;XP_012405755.1;XP_012405753.1;XP_003756591.1;XP_012405761.1	XP_012405771.1;XP_012405766.1;XP_012405755.1;XP_012405753.1;XP_003756591.1;XP_012405761.1
29.9251	29.8634	29.9874	29.7668	29.6377	30.03	28.8823	28.7561	28.7024	NA	NA	NA	+	DFT2_SALEM	29	29	29	39.5	39.5	39.5	102.16	0	177.84	5368100000	110	17.7	19.9	19.5	28.2	19.2	28.7	17.4	11.3	10.6	14	14	13	15	14	18	10	6	6	924	2.90084	0.0397494	1.03125	0.91492	XP_012405841.1	XP_012405841.1
26.3335	26.9644	27.3039	26.1842	26.6602	26.557	25.4793	25.5473	25.302	NA	NA	NA	+	DFT2_SALEM	4	4	4	34.5	34.5	34.5	25.507	0	15.049	495360000	14	15.7	13.5	13.5	26.2	13.5	13.5	0	0	0	2	2	2	3	2	2	0	0	0	229	2.49451	0.0466789	1.02422	0.881428	XP_012401633.1;XP_003765727.1	XP_012401633.1;XP_003765727.1
29.1114	28.6324	28.844	28.1768	27.9247	27.9709	27.1139	27.0982	26.7977	NA	NA	NA	+	DFT2_SALEM	10	10	10	31.1	31.1	31.1	48.945	0	141.5	2013200000	47	22.8	16.9	24.7	19.9	17.1	23.1	11.4	13.9	11.4	7	6	8	5	5	6	3	3	3	438	2.86285	0.0416908	1.02087	0.904386	XP_003767862.1	XP_003767862.1
28.2159	28.1691	28.0967	30.6603	30.7694	30.9528	29.5312	29.7982	30.0029	NA	NA	NA	+	DFT2_SALEM	33	33	31	33.6	33.6	31.4	111.49	0	162.94	7051100000	162	7.4	7	6.6	31.2	24.8	28.6	19.4	21.2	13.3	7	7	6	29	25	28	16	18	13	1003	2.49245	0.0475577	1.01678	0.875752	XP_012395777.1;XP_012401235.1;XP_003756009.1;XP_012401247.1;XP_012401240.1;XP_003757390.1	XP_012395777.1
33.1702	33.3692	33.6263	34.2684	34.1011	34.1188	33.2464	33.0874	33.1095	NA	NA	NA	+	DFT2_SALEM	40	40	40	68.3	68.3	68.3	58.574	0	323.31	89968000000	513	55.6	61.5	57.6	60.7	65.2	59.1	53.9	53.9	54.5	24	28	28	30	30	27	22	23	23	514	3.81562	0.0352506	1.01501	0.946192	XP_003769766.1;XP_012408673.1	XP_003769766.1
32.0733	31.9319	32.0628	32.5952	32.6399	32.7523	31.8703	31.4429	31.6297	NA	NA	NA	+	DFT2_SALEM	34	34	31	52.2	52.2	46.2	58.564	0	285.51	32536000000	348	48.2	45.3	44.3	44.7	48.4	38.9	36.2	29.1	34.7	25	26	25	27	30	25	21	16	17	519	2.80961	0.0430101	1.01484	0.896314	XP_003761305.1	XP_003761305.1
31.094	31.2143	31.2126	33.2193	33.0695	33.1881	32.2742	32.0331	32.1364	NA	NA	NA	+	DFT2_SALEM	30	30	29	66.1	66.1	63.5	54.479	0	323.31	40062000000	333	24.9	35.5	50.5	60.2	63.3	63.1	47.5	46.7	46.7	9	14	16	25	25	26	18	18	17	493	3.57542	0.0368207	1.01103	0.933186	XP_003758436.1	XP_003758436.1
29.5553	29.1077	29.4629	29.1503	29.0453	28.8501	27.9657	27.9487	28.0988	NA	NA	NA	+	DFT2_SALEM	15	15	15	54.2	54.2	54.2	40.554	0	73.405	3184600000	58	25.8	29.5	21.9	37.1	22.2	30.3	18	12.6	9.3	8	8	7	9	6	9	5	3	2	356	3.26943	0.0386927	1.01084	0.918995	XP_003764560.1	XP_003764560.1
27.5839	27.6115	27.4724	26.8393	27.065	26.8623	25.8668	25.8589	26.043	NA	NA	NA	+	DFT2_SALEM	6	6	6	55.6	55.6	55.6	12.471	0	9.7934	721140000	20	51.9	44.4	47.2	38.9	19.4	8.3	8.3	8.3	0	5	4	5	4	2	1	1	1	0	108	3.36134	0.0400178	0.999278	0.913791	XP_012397702.1;XP_003760882.1	XP_012397702.1;XP_003760882.1
29.0844	28.6592	28.686	29.6016	29.6628	29.6058	28.4377	28.5635	28.8754	NA	NA	NA	+	DFT2_SALEM	9	9	9	31.8	31.8	31.8	34.255	0	39.802	4048400000	65	19.9	23.3	23.3	31.1	19.3	26	14.2	16.6	15.9	5	6	6	7	6	7	4	4	3	296	2.7898	0.0463763	0.997883	0.881828	XP_003773924.1	XP_003773924.1
29.1034	29.1095	28.9788	28.7648	28.945	29.0843	27.9404	27.9303	27.9481	NA	NA	NA	+	DFT2_SALEM	9	9	8	38.5	38.5	34.4	25.782	0	37.076	3027100000	57	28.3	28.3	31.1	27.5	27.5	27.5	24.6	21.3	27.9	6	6	6	5	5	5	4	3	5	244	3.3656	0.0409838	0.991741	0.907679	XP_003768644.1	XP_003768644.1
32.9468	32.7424	32.9136	32.7582	32.5888	32.7211	31.8199	31.6549	31.6215	NA	NA	NA	+	DFT2_SALEM	11	11	1	54.4	54.4	4.7	22.178	0	177.16	45068000000	247	40.4	50.8	49.2	50.8	53.9	54.4	50.3	50.3	50.8	10	10	10	10	10	11	8	9	9	193	3.61109	0.038923	0.990564	0.917166	XP_003759617.1	XP_003759617.1
29.157	29.4613	29.5288	31.4024	31.0464	31.3644	30.4399	30.2573	30.169	NA	NA	NA	+	DFT2_SALEM	22	22	22	70.5	70.5	70.5	25.389	0	160.08	10330000000	182	34.8	38.4	29.5	70.5	69.6	70.1	57.1	57.1	53.1	7	8	8	21	17	19	14	14	12	224	2.68391	0.0494893	0.982318	0.863036	XP_003763167.1	XP_003763167.1
29.6809	29.6263	29.892	29.787	29.7123	29.9548	28.9951	28.7546	28.764	NA	NA	NA	+	DFT2_SALEM	23	23	23	34.1	34.1	34.1	102.47	0	88.78	4974600000	115	19.3	23.7	18.8	22.6	19.5	21.7	8.3	12.3	8	13	16	13	14	12	13	5	8	6	908	3.11235	0.0453807	0.980097	0.885834	XP_003771649.1	XP_003771649.1
31.4583	31.3261	31.2836	32.0155	32.0453	32.029	31.1774	31.0182	30.9622	NA	NA	NA	+	DFT2_SALEM	31	31	31	36.2	36.2	36.2	108.01	0	277.79	20955000000	242	22.9	24.9	24	25.3	27.9	28.9	19.5	15.3	21	17	19	19	20	21	21	14	12	12	958	3.94281	0.0389521	0.977311	0.917656	XP_012397572.1;XP_012397571.1	XP_012397572.1;XP_012397571.1
32.8677	32.7699	32.9235	33.0386	32.82	33.0024	31.9954	31.9395	32.0098	NA	NA	NA	+	DFT2_SALEM	55	55	55	79.6	79.6	79.6	71.248	0	323.31	48358000000	439	59	63.1	69.5	67.7	64.4	68.6	44	52.4	48.4	34	35	40	38	35	39	23	25	24	637	3.78365	0.0409535	0.972092	0.907674	XP_012407143.1	XP_012407143.1
27.6333	26.8955	27.8801	28.8926	28.9614	28.7631	27.9048	27.7419	28.0698	NA	NA	NA	+	DFT2_SALEM	7	7	7	28.7	28.7	28.7	32.426	0	30.541	2128400000	40	21.1	12.4	24.4	20	24.4	15.6	15.6	10.5	6.9	4	2	5	5	5	3	3	2	1	275	3.0183	0.0481944	0.966878	0.870227	XP_003769375.1;XP_012404708.1	XP_003769375.1;XP_012404708.1
32.8426	32.854	32.9251	32.0501	32.155	31.9638	31.1065	31.0282	31.1393	NA	NA	NA	+	DFT2_SALEM	21	21	21	62.5	62.5	62.5	39.796	0	323.31	33052000000	266	48.5	48.5	50.7	53.1	49.3	53.9	46.1	50.4	44	16	16	19	15	14	17	14	12	11	373	3.93813	0.0413186	0.964982	0.906628	XP_012407489.1;XP_003772995.1;XP_003772994.1	XP_012407489.1;XP_003772995.1
32.0102	32.2125	32.2382	31.3135	31.3979	31.3622	30.4686	30.4997	30.2119	NA	NA	NA	+	DFT2_SALEM	18	18	18	50	50	50	39.101	0	236.29	21879000000	218	47.6	49.7	49.7	45.9	46.8	39.4	33.8	40.3	30.9	16	17	17	14	15	12	9	11	8	340	3.28597	0.0467952	0.964479	0.881268	XP_003766401.1	XP_003766401.1
31.9417	32.1864	32.1825	32.8216	32.8479	32.844	31.6653	31.9233	32.0327	NA	NA	NA	+	DFT2_SALEM	34	34	34	76.6	76.6	76.6	52.806	0	287.54	37942000000	418	52.3	43.5	54.4	62.7	71.7	72.6	59.3	47.9	49.6	24	19	24	24	25	26	20	16	19	474	3.04145	0.0484017	0.964132	0.869198	XP_003760146.1;XP_012399332.1	XP_003760146.1
29.7618	29.7267	29.691	30.8921	30.7885	30.8428	29.9574	29.7524	29.9502	NA	NA	NA	+	DFT2_SALEM	26	26	26	44.7	44.7	44.7	65.254	0	133.04	8631100000	149	30.9	33.9	28.8	27.2	35.1	31.6	25.3	17.7	16.1	15	16	13	16	18	16	11	8	7	570	3.69202	0.0439943	0.954496	0.889117	XP_003769953.1;XP_012405190.1;XP_012405189.1	XP_003769953.1;XP_012405190.1;XP_012405189.1
31.1471	31.2144	30.8718	30.7257	30.7571	30.6677	31.7518	31.5432	31.7261	NA	NA	NA	+	DFT2_SALEM	36	36	36	40.3	40.3	40.3	77.27	0	321.14	16980000000	208	22.5	26.4	22.9	25	23.4	20.9	37.6	28.4	38	13	17	16	13	15	13	27	20	26	708	3.76355	0.043445	-0.956877	-0.893704	XP_003768154.1;XP_012403658.1;XP_012403657.1	XP_003768154.1;XP_012403658.1;XP_012403657.1
31.1229	31.1419	31.0485	30.9068	30.8549	30.902	31.7233	31.9188	31.9756	NA	NA	NA	+	DFT2_SALEM	7	7	6	37	37	30.5	22.645	0	59.378	17714000000	86	31.5	37	25	20.5	14.5	21	14.5	14.5	25	5	6	4	3	2	3	2	2	5	200	3.6408	0.0401039	-0.984673	-0.913279	XP_012399571.1	XP_012399571.1
34.4833	34.8408	34.2687	34.2024	34.1511	34.1853	35.2026	35.287	35.0343	NA	NA	NA	+	DFT2_SALEM	26	26	6	65.4	65.4	14	37.146	0	323.31	187090000000	740	55.6	55.6	62.5	55.2	57.1	57.1	60.3	64.8	64.8	17	19	21	20	18	17	22	21	21	315	3.71126	0.0381464	-0.995023	-0.92492	XP_003771638.1	XP_003771638.1
32.3732	32.2002	32.4709	31.3268	31.4312	31.6313	32.2475	32.5087	32.6236	NA	NA	NA	+	DFT2_SALEM	47	47	47	64	64	64	87.605	0	323.31	32418000000	417	47.2	40.4	49.8	34.4	39.4	39	44.6	47.4	46.7	32	28	34	21	23	24	29	29	31	799	2.65577	0.0481479	-0.996833	-0.872349	XP_012395865.1;XP_003755289.1	XP_012395865.1;XP_003755289.1
31.0264	31.3354	31.3887	31.6741	31.6087	31.544	32.6936	32.7663	32.3621	NA	NA	NA	+	DFT2_SALEM	8	8	8	50.4	50.4	50.4	13.888	0	66.179	26919000000	135	49.6	49.6	49.6	49.6	50.4	49.6	50.4	49.6	50.4	7	6	7	7	8	7	8	7	8	121	2.81179	0.045884	-0.998399	-0.883597	XP_003766710.1	XP_003766710.1
28.8008	28.9276	29.048	27.6589	27.735	27.5054	28.591	28.582	28.7283	NA	NA	NA	+	DFT2_SALEM	9	9	9	55.3	55.3	55.3	20.45	0	42.232	2753800000	51	49.7	40.8	40.8	14.5	40.8	38.5	54.7	49.7	43	6	6	5	2	5	5	7	6	6	179	3.57702	0.0381673	-1.00066	-0.924417	XP_003755568.1	XP_003755568.1
37.0851	36.9953	36.881	36.5229	36.3514	36.6109	37.3926	37.5388	37.5706	NA	NA	NA	+	DFT2_SALEM	62	60	60	66.7	66.7	66.7	72.279	0	323.31	999160000000	2544	64.1	62.7	62.7	60.8	58.3	57.3	66.6	62.3	64	53	52	52	50	48	47	56	51	55	655	3.36668	0.0386197	-1.00562	-0.91934	XP_012409173.1	XP_012409173.1
29.2405	28.5645	28.9834	27.8258	27.7275	28.001	29.0591	28.9129	28.616	NA	NA	NA	+	DFT2_SALEM	17	17	17	23.1	23.1	23.1	92.325	0	54.588	2754100000	54	17	8.1	15	2.9	2.9	4.8	11	12.6	7	11	7	11	2	2	3	7	8	4	827	2.56671	0.047316	-1.01123	-0.877095	XP_003767208.1	XP_003767208.1
31.3161	31.0077	31.2237	30.6552	30.4857	30.611	31.3041	31.6504	31.8324	NA	NA	NA	+	DFT2_SALEM	25	25	25	37.3	37.3	37.3	92.456	0	323.31	17638000000	169	29.9	28.8	29.8	25	20.8	15.9	31	23.1	29.9	14	15	15	10	10	8	16	14	16	832	2.46451	0.0483356	-1.01167	-0.869846	XP_012402954.1	XP_012402954.1
33.6147	33.6156	33.6618	32.3585	32.2648	32.719	33.5124	33.4559	33.4268	NA	NA	NA	+	DFT2_SALEM	62	62	62	70.4	70.4	70.4	84.15	0	323.31	70599000000	593	51.2	60.3	61.5	46.2	47.2	46.6	57.6	60.1	55.3	37	45	46	28	28	29	39	44	37	754	2.71226	0.0434298	-1.01758	-0.892056	XP_012399380.1	XP_012399380.1
31.6446	31.4123	31.7945	30.9262	31.0366	31.0877	31.9949	31.9749	32.1382	NA	NA	NA	+	DFT2_SALEM	11	11	11	58.6	58.6	58.6	22.393	0	116.05	24367000000	168	46.2	42.4	46.2	51.9	53.3	53.3	54.8	57.1	54.8	9	8	9	8	10	9	9	10	9	210	3.88537	0.0343611	-1.01918	-0.952407	XP_003762639.1;XP_012399237.1	XP_003762639.1;XP_012399237.1
35.8479	36.0284	36.1008	37.7562	37.5653	37.748	38.958	38.5845	38.5979	NA	NA	NA	+	DFT2_SALEM	76	76	7	89.3	89.3	9.4	58.233	0	323.31	1763800000000	4287	80.5	77.1	80.7	81.6	79	80.7	86.9	86.1	86.7	53	49	50	55	56	52	66	64	63	533	2.76248	0.0424615	-1.02365	-0.900092	XP_012395199.1;XP_003768122.1	XP_012395199.1
29.2066	29.1534	29.2892	28.8476	28.6825	28.6304	29.9287	29.8906	29.417	NA	NA	NA	+	DFT2_SALEM	34	27	27	61.5	57	57	68.021	0	113.89	4609600000	91	26.1	29	34.8	33	23.4	25.2	41.5	36.4	29.7	13	13	17	13	11	12	20	19	13	610	2.35374	0.0482227	-1.02525	-0.87097	XP_012404538.1;XP_003769122.1;XP_012404540.1;XP_012404539.1	XP_012404538.1;XP_003769122.1;XP_012404540.1;XP_012404539.1
32.107	32.2145	32.101	31.9395	31.9062	32.0477	32.9158	32.7878	33.2931	NA	NA	NA	+	DFT2_SALEM	16	16	15	47.9	47.9	47.9	27.814	0	230.19	39141000000	224	42.6	34.3	42.1	34.3	33.5	38	35.1	35.1	42.6	11	10	9	9	8	10	10	11	12	242	2.55499	0.0434138	-1.03441	-0.893597	XP_003756927.1;XP_012395545.1	XP_003756927.1
31.5846	31.2791	31.5112	30.5279	30.8076	31.1062	31.7918	31.8543	31.9	NA	NA	NA	+	DFT2_SALEM	30	30	30	70.2	70.2	70.2	50.877	0	225.04	20104000000	297	51.1	50.2	52.2	41.5	42.8	48.9	51.1	51.1	55.2	18	22	21	13	16	18	21	21	21	446	2.43478	0.0459319	-1.03476	-0.884488	XP_012399907.1	XP_012399907.1
26.8225	27.1269	26.7543	27.6375	27.9312	27.8905	28.9881	28.8753	28.7492	NA	NA	NA	+	DFT2_SALEM	7	7	7	20.4	20.4	20.4	52.086	0	15.034	2080000000	42	10.9	6.1	7.9	7.2	8.8	14.7	15.5	15.5	12.7	3	3	2	3	4	5	5	5	4	457	3.10115	0.0360404	-1.0511	-0.942786	XP_003769165.1	XP_003769165.1
33.8185	33.7852	33.4901	32.6701	32.608	33.0487	33.6389	33.9114	33.9391	NA	NA	NA	+	DFT2_SALEM	22	22	22	29.6	29.6	29.6	40.142	0	182.73	79444000000	468	28.2	26.8	28.2	28.2	26.8	28.2	28.2	26.8	29.6	19	17	17	15	14	15	18	17	17	362	2.48493	0.0422031	-1.05419	-0.902761	XP_003762653.1	XP_003762653.1
30.6125	30.6417	30.3747	30.2066	30.6071	30.5139	31.4849	31.47	31.5398	NA	NA	NA	+	DFT2_SALEM	26	26	26	73.4	73.4	73.4	41.704	0	251.61	13051000000	155	41.7	39.8	38.5	35.9	50.9	27.7	58.8	55.9	54.6	12	11	11	10	14	8	19	17	18	379	2.99702	0.0363796	-1.05569	-0.940203	XP_012405271.1;XP_012405270.1	XP_012405271.1;XP_012405270.1
25.8348	26.0858	25.6116	31.9623	31.7155	31.7024	33.1051	32.9128	32.5303	NA	NA	NA	+	DFT2_SALEM	20	20	20	43.6	43.6	43.6	44.21	0	130.61	24049000000	202	0	1.8	0	40.3	40.8	42.6	43.6	41.8	40.1	0	1	0	16	15	16	20	16	15	392	2.29897	0.0442623	-1.05599	-0.888207	XP_003771195.1	XP_003771195.1
32.9932	33.3344	33.0143	33.2518	33.2077	33.3625	34.2579	34.3759	34.3615	NA	NA	NA	+	DFT2_SALEM	86	86	80	61.4	61.4	58.5	162.37	0	323.31	87459000000	826	42.9	40.5	40.2	45.9	48.3	42.6	52.8	52.4	49.5	50	52	46	49	51	48	63	64	64	1426	4.23927	0.027843	-1.05773	-0.998622	XP_012400088.1	XP_012400088.1
31.9916	31.8116	31.9021	31.5945	31.6246	31.8006	32.8665	32.5246	32.8085	NA	NA	NA	+	DFT2_SALEM	20	20	20	60.7	60.7	60.7	30.707	0	238.48	31863000000	286	49.8	60.7	56.4	57.8	57.8	57.8	57.8	57.8	57.8	16	17	15	15	15	15	17	19	15	275	2.99289	0.0358974	-1.05996	-0.943335	XP_012401417.1	XP_012401417.1
33.8417	33.7732	33.5759	33.1339	32.9259	33.2875	34.2244	34.2238	34.0792	NA	NA	NA	+	DFT2_SALEM	42	42	42	78.8	78.8	78.8	42.375	0	323.31	101530000000	670	59.3	76.4	72	65.7	64.3	64.3	65.7	70.1	67.9	32	38	35	30	28	29	31	31	32	364	3.10825	0.034579	-1.06003	-0.95038	XP_003773465.2	XP_003773465.2
31.328	31.4338	31.1303	31.1388	31.3994	31.6024	32.5028	32.4092	32.4165	NA	NA	NA	+	DFT2_SALEM	18	18	18	37.3	37.3	37.3	61.063	0	226.81	24237000000	191	27.9	29.5	28.5	31	28.5	33.3	30.5	31	23.2	11	12	11	12	11	12	12	14	11	555	2.82127	0.0365802	-1.06266	-0.934215	XP_012407746.1	XP_012407746.1
31.5813	31.7408	31.8936	30.9211	31.124	31.0447	32.4006	32.161	31.7191	NA	NA	NA	+	DFT2_SALEM	27	27	26	53.5	53.5	52.3	66.883	0	323.31	23373000000	275	38.1	47.3	48.8	35.1	39.1	40.8	44.6	46.2	44	17	20	20	14	15	16	21	22	20	598	2.15888	0.0467941	-1.06359	-0.880343	XP_012408341.1	XP_012408341.1
27.7008	27.2636	27.3892	28.4819	28.0602	28.027	29.1301	29.1158	29.515	NA	NA	NA	+	DFT2_SALEM	10	10	10	31	31	31	36.976	0	26.311	2388900000	56	12.2	20.9	14.9	20.3	8.4	10.7	19.7	19.7	28.4	3	5	4	5	2	3	5	6	8	335	2.25054	0.0440257	-1.06395	-0.889368	XP_003774091.1;XP_003769249.1	XP_003774091.1
31.104	31.2317	30.9837	30.9328	30.8454	30.7874	31.7466	31.9717	32.0428	NA	NA	NA	+	DFT2_SALEM	33	33	33	36	36	36	92.527	0	146.54	18577000000	249	29.2	26	22.5	23.5	20.2	24.4	29.3	26.8	24.8	25	21	19	17	15	19	22	21	20	799	3.37728	0.0315439	-1.0651	-0.969349	XP_003764074.1	XP_003764074.1
32.3201	32.1419	32.0297	29.9792	29.5951	29.7164	30.9007	30.9468	30.648	NA	NA	NA	+	DFT2_SALEM	104	104	104	53.9	53.9	53.9	260.98	0	323.31	18198000000	377	41	43.5	38.3	18.5	10.5	14.1	19.5	22.7	16.3	73	76	67	26	14	20	29	32	22	2256	2.72499	0.0371559	-1.06825	-0.931691	XP_012399262.1	XP_012399262.1
28.8813	28.5285	28.6719	27.2455	27.1452	27.3583	27.996	28.4878	28.4719	NA	NA	NA	+	DFT2_SALEM	6	6	6	58.3	58.3	58.3	13.059	0	103.02	2224500000	38	23.1	53.7	44.4	44.4	26.9	58.3	53.7	26.9	41.7	2	5	4	4	2	5	5	2	3	108	2.46061	0.0403671	-1.06888	-0.911485	XP_012399770.1	XP_012399770.1
28.8862	28.8649	28.9778	28.1922	28.3049	28.7833	29.6958	29.2654	29.5497	NA	NA	NA	+	DFT2_SALEM	23	23	22	41.6	41.6	40.5	67.954	0	131.84	3879900000	66	18.1	22	24.8	9	12.6	10.3	29	16.5	17.1	9	9	10	4	5	4	12	7	7	613	2.08673	0.0462837	-1.07685	-0.882023	XP_012403857.1	XP_012403857.1
32.1269	32.0682	32.288	30.9866	31.2653	30.5806	31.8045	32.0012	32.2609	NA	NA	NA	+	DFT2_SALEM	20	20	20	78.9	78.9	78.9	33.364	0	276.6	26220000000	213	64.2	55.3	56.6	50.6	59.1	46.9	75.5	60.7	63.5	14	13	15	10	13	10	17	13	13	318	1.97082	0.0482279	-1.07799	-0.87024	XP_003754931.1	XP_003754931.1
25.7417	25.6591	26.4247	26.9932	26.7214	26.5383	27.641	27.6133	28.2368	NA	NA	NA	+	DFT2_SALEM	6	5	5	18.7	17.1	17.1	61.003	0	10.844	982270000	22	4.4	4.4	4.4	9.7	9.5	6.8	6.8	6.8	16	2	2	2	4	4	3	3	3	5	545	1.9491	0.0483956	-1.07937	-0.868683	XP_012409284.1;XP_012409285.1	XP_012409284.1;XP_012409285.1
32.2725	32.3054	32.2368	33.1211	32.6829	32.9098	33.7414	33.9471	34.3069	NA	NA	NA	+	DFT2_SALEM	28	28	28	59.8	59.8	59.8	47.397	0	323.31	73280000000	410	55.3	56.2	41.2	57.6	55.3	53.4	59.8	59.8	59.8	16	18	12	21	16	16	24	23	25	425	2.20267	0.0414636	-1.09388	-0.905444	XP_003762521.1	XP_003762521.1
31.2264	31.1252	31.1883	29.5825	30.0732	29.6703	30.6913	30.7305	31.2015	NA	NA	NA	+	DFT2_SALEM	21	21	21	56.4	56.4	56.4	50.646	0	102.79	12936000000	127	39.5	27.9	33.3	13.1	33.9	23.4	43.8	39.9	30.3	15	12	14	6	12	9	16	15	14	466	2.10415	0.0426908	-1.09909	-0.898759	XP_012400743.1	XP_012400743.1
36.4225	36.3615	36.5527	36.8033	36.5611	36.9515	37.9307	37.7618	37.9295	NA	NA	NA	+	DFT2_SALEM	211	211	189	80.6	80.6	75.3	270.25	0	323.31	1096600000000	4835	70	73.5	73.8	72.7	71	71	75	74.2	73.8	145	161	164	163	159	159	174	168	179	2543	3.01463	0.0304968	-1.102	-0.977937	XP_003761806.1;XP_012398499.1;XP_012398500.1	XP_003761806.1;XP_012398499.1;XP_012398500.1
28.6539	28.96	28.6657	28.7078	28.532	29.0901	29.9538	29.9081	29.7753	NA	NA	NA	+	DFT2_SALEM	9	9	9	45.6	45.6	45.6	27.952	0	157.9	4075700000	56	27.8	26.1	21.2	25.7	14.1	32.8	32.8	37.8	32.8	4	4	4	4	2	6	5	6	5	241	2.50511	0.0362956	-1.10241	-0.939643	XP_003765706.1	XP_003765706.1
31.9569	31.6449	31.5704	30.9263	30.8761	30.9738	32.3433	31.9682	31.7887	NA	NA	NA	+	DFT2_SALEM	28	28	25	63.7	63.7	61.5	50.901	0	323.31	24212000000	217	46.7	46.9	45.4	27.9	41.2	24.3	44.2	47.8	40.9	18	18	15	10	13	8	15	19	14	452	2.58396	0.0346061	-1.10797	-0.950403	XP_012403161.1;XP_012403160.1;XP_012403162.1;XP_012403164.1;XP_012403163.1	XP_012403161.1;XP_012403160.1;XP_012403162.1;XP_012403164.1;XP_012403163.1
27.8697	28.079	27.4832	28.8004	28.1841	28.6872	29.5403	29.5508	29.9084	NA	NA	NA	+	DFT2_SALEM	12	12	12	29	29	29	50.017	0	97.899	3410900000	63	8.2	6.6	10	17.2	16.6	13.6	23.1	20	26.3	3	2	3	6	6	5	8	8	9	441	2.10559	0.0414941	-1.10929	-0.905724	XP_003770508.1	XP_003770508.1
27.6134	27.3925	27.0241	26.6096	26.551	26.8961	27.8321	27.4921	28.0656	NA	NA	NA	+	DFT2_SALEM	4	4	4	6.6	6.6	6.6	61.581	0	9.9816	1118200000	26	4.7	4.7	4.7	4.7	6.6	4.7	6.6	4.7	2.7	3	3	3	3	4	3	4	3	2	548	2.30727	0.0378727	-1.11103	-0.927636	XP_012409424.1	XP_012409424.1
32.0265	32.0346	32.1645	33.1663	32.9735	33.0477	34.2222	34.3766	33.9249	NA	NA	NA	+	DFT2_SALEM	23	23	23	71.4	71.4	71.4	34.548	0	323.31	75765000000	397	35.4	58.1	48.4	62	61.4	61.4	71.4	61.7	64.9	10	15	15	17	17	17	23	18	18	308	2.8203	0.0311328	-1.11204	-0.972087	XP_012398806.1	XP_012398806.1
27.7325	27.9569	28.0712	26.4633	26.2049	26.7019	27.8181	27.5356	27.3588	NA	NA	NA	+	DFT2_SALEM	11	11	11	36.6	36.6	36.6	45.87	0	35.494	1350700000	42	23.4	21.7	24.9	9.8	7.3	7.1	19.3	15.4	10	7	7	8	3	2	2	5	5	3	410	2.32371	0.0371277	-1.11413	-0.931397	XP_012404496.1	XP_012404496.1
33.8598	33.6408	33.6153	33.3735	33.1825	33.3456	34.4574	34.3135	34.4815	NA	NA	NA	+	DFT2_SALEM	29	29	29	48.5	48.5	48.5	58.181	0	323.31	101220000000	489	46	45.2	47.5	44.4	45	43.7	42.9	44.4	45.8	23	26	24	20	20	20	21	22	22	520	3.82992	0.0245166	-1.11697	-1.03484	XP_003760012.1	XP_003760012.1
32.7392	32.8224	32.7962	32.3229	32.2672	32.2694	33.2995	33.1095	33.8103	NA	NA	NA	+	DFT2_SALEM	59	47	47	40.6	35	35	138.17	0	323.31	56052000000	368	34.6	34.6	31.9	34	31.3	32.7	6.8	7.6	7.4	41	44	39	41	37	40	13	13	14	1228	2.22498	0.0382619	-1.1199	-0.925517	XP_012402454.1;REV__XP_012395610.1	XP_012402454.1
33.2124	33.2339	33.1534	33.4378	33.1044	33.2183	34.2973	34.355	34.4952	NA	NA	NA	+	DFT2_SALEM	51	51	46	77	77	71.9	96.375	0	323.31	90579000000	645	50.2	49.9	47.9	56.8	58.2	55.6	68.9	59.3	66.8	34	33	35	34	31	31	42	36	45	864	3.23235	0.0264979	-1.129	-1.01336	XP_012399133.1	XP_012399133.1
32.6258	32.5919	32.8444	32.0677	32.0136	31.9493	33.4358	33.2141	32.7762	NA	NA	NA	+	DFT2_SALEM	24	24	24	80.8	80.8	80.8	30.372	0	323.31	53771000000	288	75	80.1	74.3	70.3	60.9	65.2	76.8	76.8	76.8	19	19	19	15	12	14	20	19	19	276	2.34383	0.035286	-1.13185	-0.945737	XP_003763459.1	XP_003763459.1
27.502	27.37	27.4241	27.402	26.6341	27.2834	28.3743	28.3661	27.9796	NA	NA	NA	+	DFT2_SALEM	21	19	19	36.5	34.9	34.9	82.362	0	52.113	1518300000	55	18	15.6	13.9	9.6	11	6.6	14.7	17.5	10.2	10	9	10	6	6	4	10	10	5	748	1.8525	0.0434253	-1.13349	-0.891183	XP_012406060.1	XP_012406060.1
31.4939	31.6234	31.7163	32.381	32.2761	32.3231	33.5075	33.3048	33.5738	NA	NA	NA	+	DFT2_SALEM	39	39	39	51.5	51.5	51.5	80.173	0	323.31	48900000000	377	32.6	35.3	26.8	32.1	37.7	37.3	50.4	43.6	45.9	16	18	16	21	23	25	35	28	29	714	3.71266	0.0240891	-1.13531	-1.04501	XP_012408623.1;XP_003756977.1;XP_012408633.1	XP_012408623.1;XP_003756977.1;XP_012408633.1
32.0237	31.8041	31.6436	31.2701	30.72	31.4264	32.1956	32.1405	32.493	NA	NA	NA	+	DFT2_SALEM	24	23	21	18.6	17.8	14.2	121.29	0	225.59	25275000000	223	15.8	16.1	14.4	12.6	14.4	14.4	11.8	14.1	13.6	17	17	16	12	14	12	11	16	14	1096	2.0401	0.0388939	-1.13751	-0.916907	XP_012400039.1	XP_012400039.1
27.5362	28.4003	28.7056	33.2467	33.2605	33.7906	34.7276	34.353	34.6374	NA	NA	NA	+	DFT2_SALEM	14	14	14	37.2	37.2	37.2	27.588	0	94.977	82674000000	326	9.8	14.7	17.3	35	35	34.6	35	37.2	37.2	3	4	5	11	11	10	12	12	13	266	2.24072	0.0363589	-1.14003	-0.940883	XP_003758854.1	XP_003758854.1
33.2078	32.8101	33.0006	30.6714	31.0377	31.038	32.0316	31.9067	32.24	NA	NA	NA	+	DFT2_SALEM	28	28	28	84.3	84.3	84.3	27.664	0	157.94	36851000000	266	78.4	71.4	73.3	55.3	49.8	56.1	65.5	62	70.2	22	22	25	14	11	15	19	15	16	255	2.73377	0.02885	-1.14374	-0.989322	XP_003766565.1	XP_003766565.1
32.2675	31.6332	32.0446	31.5896	31.8281	31.8746	32.6608	33.1304	32.9365	NA	NA	NA	+	DFT2_SALEM	4	4	4	19.8	19.8	19.8	33.996	0	79.3	38215000000	133	19.8	19.8	11.2	19.8	19.8	19.8	19.8	19.8	19.8	4	4	3	4	4	4	4	4	4	303	2.67165	0.0292268	-1.14513	-0.985195	XP_012397119.1	XP_012397119.1
32.1177	32.248	32.0489	32.3564	32.6015	32.6388	33.6106	33.4923	33.9305	NA	NA	NA	+	DFT2_SALEM	42	42	41	47.5	47.5	46.8	109.31	0	323.31	57380000000	494	31.9	35.4	27.4	37	33.6	34.6	42.5	40.1	40.6	24	27	23	31	25	28	36	32	35	995	2.71588	0.0288032	-1.14557	-0.989215	XP_003772319.1;XP_012408279.1	XP_003772319.1
31.5952	31.1902	31.3711	29.7541	28.9183	29.8347	30.4925	30.7532	30.6997	NA	NA	NA	+	DFT2_SALEM	36	36	34	54.2	54.2	52.7	90.597	0	194.59	11985000000	197	40.6	46.9	44.6	17.4	8.5	17.6	33.8	34.4	27.7	28	28	28	10	6	10	20	20	18	816	1.70985	0.0468961	-1.1461	-0.879225	XP_012405947.1	XP_012405947.1
28.502	27.9845	28.4733	27.8395	27.7297	27.3775	29.2756	28.6761	28.4492	NA	NA	NA	+	DFT2_SALEM	6	6	6	79.7	79.7	79.7	7.5897	0	47.182	2054000000	55	67.2	67.2	67.2	53.1	53.1	65.6	79.7	53.1	65.6	5	5	5	3	3	4	5	3	4	64	1.81617	0.042815	-1.1514	-0.897314	XP_003756008.1	XP_003756008.1
31.1663	31.4746	31.4364	32.1552	32.0662	32.2972	32.9994	33.2012	33.7732	NA	NA	NA	+	DFT2_SALEM	28	28	28	71.9	71.9	71.9	50.481	0	323.01	40601000000	375	37.1	42.5	41	57.9	53.6	58.8	59	53.6	59	16	18	18	21	20	23	24	22	25	442	2.05445	0.0379014	-1.15172	-0.927831	XP_012408087.1	XP_012408087.1
26.8044	24.723	26.3237	25.5014	25.4143	24.5756	26.41	26.4984	26.0395	NA	NA	NA	+	DFT2_SALEM	5	5	5	8.4	8.4	8.4	64.905	0	6.6611	294380000	14	0	0	1.7	4.1	0	0	6	6.9	5.2	0	0	1	2	0	0	4	4	3	580	1.61347	0.0483621	-1.15217	-0.868313	XP_012401561.1	XP_012401561.1
25.6643	26.7461	26.111	28.0494	28.1521	28.317	29.8906	28.946	29.1653	NA	NA	NA	+	DFT2_SALEM	10	9	9	19.1	17.5	17.5	87.603	0	65.596	2486000000	43	2.8	6.5	1.5	12.7	7	12.7	16.8	12.9	10.9	2	3	1	7	4	7	9	7	6	781	1.76491	0.0429791	-1.1611	-0.896006	XP_012405428.1	XP_012405428.1
30.475	30.5102	30.4857	30.1136	30.1577	29.9606	30.9384	31.5197	31.2579	NA	NA	NA	+	DFT2_SALEM	26	26	26	55.4	55.4	55.4	69.014	0	232.7	11903000000	174	33.6	48.5	46.7	26.9	31.8	24.8	18.6	41.5	32.1	14	19	17	10	11	9	9	15	14	614	2.54173	0.0292504	-1.16136	-0.98556	XP_003764048.1	XP_003764048.1
27.0208	27.0756	27.1957	26.5069	25.638	26.2606	27.0723	27.4232	27.3941	NA	NA	NA	+	DFT2_SALEM	10	10	10	27.4	27.4	27.4	49.264	0	31.407	858280000	27	18.8	12.2	23.9	2.9	2.9	6.6	6.6	6.6	6.6	6	5	8	1	1	2	2	2	2	452	1.835	0.0415552	-1.16139	-0.905959	XP_003758044.1	XP_003758044.1
29.2899	28.8817	29.4237	28.1417	28.6777	28.203	29.1841	29.6975	29.6274	NA	NA	NA	+	DFT2_SALEM	10	10	10	49.3	49.3	49.3	36.016	0	84.476	3975400000	58	31.7	35.2	35.8	10.3	20.2	15.2	34	37.8	29.3	6	7	7	2	3	3	6	7	5	341	2.11843	0.0361707	-1.16219	-0.942182	XP_003772137.1	XP_003772137.1
36.8135	36.7646	36.6845	36.2861	35.8618	36.2249	37.3796	37.2795	37.2113	NA	NA	NA	+	DFT2_SALEM	59	59	58	80.8	80.8	80.8	57.489	0	323.31	790560000000	2148	78.6	78.6	70.8	76.9	78.6	78.6	79.8	78.6	80.8	49	49	48	45	46	45	51	50	54	510	2.93115	0.0262178	-1.16589	-1.02169	XP_003768653.1	XP_003768653.1
28.1775	28.6164	28.7097	27.5609	27.4771	27.7441	29.086	29.0995	28.0949	NA	NA	NA	+	DFT2_SALEM	10	10	10	43	43	43	31.563	0	31.779	2937700000	42	22.4	25.5	29.4	10.1	7	22.4	33.6	35.3	18.9	5	6	7	3	2	5	8	8	5	286	1.5686	0.0484291	-1.16606	-0.868991	XP_012408913.1	XP_012408913.1
30.9774	31.3344	31.2898	32.1765	31.904	31.9665	33.2129	33.0042	33.3307	NA	NA	NA	+	DFT2_SALEM	36	36	36	54.1	54.1	54.1	81.599	0	323.31	37037000000	289	25.2	36.9	26.4	39	38.6	41.1	51.3	50.8	40.8	13	21	15	21	22	23	31	29	27	715	3.11981	0.0245583	-1.16692	-1.03622	XP_012408322.1;XP_012408321.1;XP_003774221.2	XP_012408322.1;XP_012408321.1;XP_003774221.2
33.8397	33.5586	33.6183	33.2576	33.3635	33.1624	34.3966	34.4122	34.4817	NA	NA	NA	+	DFT2_SALEM	15	15	15	38.4	38.4	38.4	36.015	0	78.874	101710000000	328	35.9	38.4	38.4	32.8	32.8	32.8	32.8	32.8	31.9	14	14	14	12	12	10	11	12	11	320	4.28594	0.0189328	-1.16899	-1.09902	XP_003768216.2	XP_003768216.2
30.9858	30.9354	30.9908	30.0962	30.1012	30.4857	31.3137	31.3998	31.4792	NA	NA	NA	+	DFT2_SALEM	26	26	26	31.8	31.8	31.8	87.818	0	212.2	13910000000	153	17.3	25.7	21.3	11.1	18.6	15.9	23.3	22.7	23.6	13	15	15	7	10	9	17	15	17	759	2.97939	0.0251858	-1.16984	-1.02838	XP_003769384.1	XP_003769384.1
29.7297	29.7018	29.7334	29.3919	29.0007	29.2343	30.6729	30.5754	29.9137	NA	NA	NA	+	DFT2_SALEM	4	4	4	23.3	23.3	23.3	33.846	0	193.71	6857400000	53	23.3	23.3	23.3	17.7	17.7	17.7	23.3	23.3	17.7	4	4	4	3	3	3	4	4	3	339	1.95255	0.0371181	-1.17838	-0.932138	XP_012402035.1;XP_012402034.1;XP_012402033.1	XP_012402035.1;XP_012402034.1;XP_012402033.1
29.1297	29.2549	29.1102	28.8715	28.71	29.1436	30.2044	30.2326	29.8459	NA	NA	NA	+	DFT2_SALEM	18	18	16	42.4	42.4	38.4	57.095	0	49.093	5020100000	77	15.2	18.4	23.8	23	14.3	23.4	25	20.8	23	6	7	10	9	6	9	11	9	9	505	2.58355	0.0269349	-1.18594	-1.00717	XP_003767409.1;XP_003767410.1	XP_003767409.1;XP_003767410.1
26.261	25.8693	26.3669	26.4562	26.5114	26.5171	27.5057	27.803	27.7431	NA	NA	NA	+	DFT2_SALEM	6	6	6	19.8	19.8	19.8	38.966	0	28.805	775760000	28	5.6	2.5	5.6	8.9	8.9	11.5	14.5	16.8	19.8	2	1	2	2	2	3	4	5	6	358	3.66941	0.0193472	-1.18908	-1.08807	XP_012402680.1	XP_012402680.1
26.1069	26.3989	25.1123	25.6392	26.7071	25.8832	27.5661	26.9327	27.32	NA	NA	NA	+	DFT2_SALEM	8	8	8	30	30	30	43.369	0	19.544	571120000	20	3.8	6.5	2.7	6.5	0	6.5	17.3	21.1	26.2	1	3	1	2	0	2	5	5	6	370	1.48961	0.0481144	-1.19642	-0.872049	XP_003767723.1	XP_003767723.1
24.9655	25.5148	25.9792	31.0705	31.5546	31.2508	32.7596	32.7124	32.0517	NA	NA	NA	+	DFT2_SALEM	14	14	14	62.9	62.9	62.9	24.702	0	323.31	19986000000	122	0	0	5.1	56.1	56.1	56.1	62.9	56.1	56.1	0	0	1	9	9	9	12	12	10	237	1.97442	0.0337075	-1.21595	-0.958471	XP_012396669.1	XP_012396669.1
30.5498	30.4245	30.4962	30.1749	29.5411	30.1633	31.1545	31.2084	31.1707	NA	NA	NA	+	DFT2_SALEM	38	38	37	59.9	59.9	59	88.46	0	323.31	11218000000	189	37.7	31	37.7	31.9	24	28.7	34.4	28.8	30.1	19	19	21	16	10	17	20	18	16	780	2.35749	0.0269539	-1.21814	-1.00676	XP_003770934.2	XP_003770934.2
26.05	24.976	25.9953	25.6266	26.2605	26.0358	27.6684	27.2789	26.6313	NA	NA	NA	+	DFT2_SALEM	6	4	4	13.1	11.6	11.6	70.508	0	21.223	520250000	17	1.4	0	1.4	7.9	6.3	5.6	7.9	11.6	5.4	1	0	1	4	3	3	5	4	3	647	1.57782	0.0425932	-1.21853	-0.899399	XP_012403008.1	XP_012403008.1
27.3606	27.6907	28.0583	25.8317	26.3178	25.7381	27.3032	27.2518	26.993	NA	NA	NA	+	DFT2_SALEM	17	16	16	23.6	22.6	22.6	106.46	0	38.75	931810000	42	10.8	12.2	13.9	3.3	2.5	0.9	6.1	4.6	7.8	8	9	11	4	2	1	5	4	6	929	2.40808	0.02652	-1.22012	-1.01363	XP_012405868.1;XP_003770874.1	XP_012405868.1;XP_003770874.1
30.7085	30.9807	31.132	30.2915	30.6187	30.1378	31.5603	31.3865	31.8324	NA	NA	NA	+	DFT2_SALEM	32	32	22	47.9	47.9	38.1	82.915	0	171.52	15984000000	201	25.1	24.7	21.8	20.5	28.4	20.6	37.3	34.1	29.4	16	16	15	11	18	10	23	21	22	756	2.53182	0.0242429	-1.24371	-1.0432	XP_012402815.1	XP_012402815.1
25.463	25.992	25.7151	26.0692	25.0538	26.5135	27.0978	27.0559	27.2167	NA	NA	NA	+	DFT2_SALEM	2	2	2	2.6	2.6	2.6	115.49	0	10.376	263220000	5	0	0	0	0	0	0	2.6	2.6	2.6	0	0	0	0	0	0	2	2	2	1030	1.33935	0.0486073	-1.2446	-0.867514	XP_012399165.1	XP_012399165.1
32.7804	25.3602	32.5281	30.6961	31.1604	30.7694	31.953	31.5193	32.8948	NA	NA	NA	+	DFT2_SALEM	9	2	2	46.9	10.8	10.8	13.986	0	12.308	38762000000	54	45.4	35.4	43.1	35.4	35.4	35.4	39.2	37.7	46.9	7	4	5	4	4	4	6	7	8	130	1.35303	0.0482899	-1.24704	-0.871556	XP_003769951.1	XP_003769951.1
26.3972	28.5181	28.1558	28.9721	28.9115	29.2249	30.0439	30.3551	30.4553	NA	NA	NA	+	DFT2_SALEM	2	2	2	40.6	40.6	40.6	7.5449	0	24.959	5075000000	35	29	40.6	40.6	40.6	40.6	40.6	40.6	40.6	40.6	1	2	2	2	2	2	2	2	2	69	2.87137	0.0208905	-1.2486	-1.07944	XP_003759583.1	XP_003759583.1
33.4039	33.4584	33.158	32.8339	32.986	32.7418	34.1108	34.0883	34.1501	NA	NA	NA	+	DFT2_SALEM	47	47	47	70	70	70	50.464	0	323.31	83376000000	662	68.1	67.4	66	62.1	67.1	64.3	69.8	69.5	66.7	32	35	30	28	30	28	39	42	32	420	4.1723	0.0145383	-1.2625	-1.1761	XP_012407907.1	XP_012407907.1
25.3062	26.0209	25.6928	27.8871	28.7716	28.5596	28.9905	29.8717	30.1447	NA	NA	NA	+	DFT2_SALEM	8	8	8	24.2	24.2	24.2	33.912	0	20.39	2485500000	41	0	0	0	5.9	5.9	10.5	5.9	19.3	24.2	0	0	0	2	2	3	2	6	7	306	1.34635	0.0471248	-1.26286	-0.877837	XP_003767359.1	XP_003767359.1
31.0665	31.2232	31.1884	29.5515	29.1975	29.5086	30.4348	30.7954	30.8166	NA	NA	NA	+	DFT2_SALEM	4	4	4	31.6	31.6	31.6	16.056	0	52.302	12717000000	115	31.6	31.6	31.6	31.6	25.2	31.6	31.6	31.6	31.6	3	4	3	3	2	3	4	3	4	155	2.78863	0.0204695	-1.26305	-1.08259	XP_003770112.1	XP_003770112.1
25.7994	25.2466	26.7578	29.6639	29.524	29.8947	31.4618	30.9509	30.5237	NA	NA	NA	+	DFT2_SALEM	13	13	13	49.5	49.5	49.5	32.577	0	187.06	6152800000	76	0	0	0	31.9	23.9	24.2	47	41.1	43.9	0	0	0	7	4	5	11	8	11	285	1.93242	0.0281404	-1.2846	-0.994348	XP_012409029.1	XP_012409029.1
25.0815	25.5272	26.5075	25.3834	25.4196	25.5073	26.4223	26.8071	26.9379	NA	NA	NA	+	DFT2_SALEM	3	3	3	9.1	9.1	9.1	53.932	0	6.7132	247570000	4	0	0	0	0	0	0	6.2	9.1	6.2	0	0	0	0	0	0	2	3	2	481	2.89542	0.0179376	-1.28568	-1.10926	XP_012406944.1	XP_012406944.1
27.8281	28.7651	28.1117	28.6301	28.6939	28.1617	30.1528	30.0781	29.1162	NA	NA	NA	+	DFT2_SALEM	5	5	5	65.5	65.5	65.5	12.393	0	36.026	4685100000	110	40	62.7	40	42.7	42.7	20.9	42.7	42.7	42.7	3	4	3	3	3	1	3	3	3	110	1.58237	0.0363438	-1.28717	-0.937098	XP_012396659.1	XP_012396659.1
29.9386	29.7829	29.7918	29.1966	29.3694	29.5285	30.7957	30.6378	30.5369	NA	NA	NA	+	DFT2_SALEM	46	46	46	32.2	32.2	32.2	217.38	0	187.27	8279500000	185	12.8	14.5	10.7	9.9	7.8	8.7	23.9	20.4	18.5	17	21	16	13	11	13	32	28	24	1867	3.34814	0.0153327	-1.29193	-1.15155	XP_012400856.1;XP_012396619.1;XP_012400941.1	XP_012400856.1
29.3502	28.9083	28.638	29.0095	28.6419	29.3599	30.0406	30.7544	30.1074	NA	NA	NA	+	DFT2_SALEM	13	13	13	34.8	34.8	34.8	37.885	0	84.269	5188700000	57	9	16.8	19.8	11.7	14.1	18	18.9	18.9	25.8	2	4	5	4	4	6	7	6	8	333	1.86798	0.0286119	-1.29702	-0.991714	XP_012401955.1	XP_012401955.1
31.3289	31.1781	30.9135	30.0101	30.3373	30.3392	31.4194	31.5251	31.6513	NA	NA	NA	+	DFT2_SALEM	13	13	13	56.5	56.5	56.5	27.982	0	90.925	14879000000	136	52.8	52.8	52.8	39	40.7	45.1	55.3	52.8	56.5	10	11	10	7	7	7	10	11	11	246	3.27655	0.0150988	-1.30309	-1.15493	XP_012408981.1;XP_012408980.1	XP_012408981.1;XP_012408980.1
30.55	30.9536	30.4769	33.9934	33.6065	34.2479	34.9727	35.0833	35.7219	NA	NA	NA	+	DFT2_SALEM	44	44	44	70.1	70.1	70.1	70.601	0	323.31	132670000000	612	24.6	34.2	21.9	64.4	56.1	62.5	70.1	63.9	65.7	13	16	11	34	32	33	40	37	40	629	1.92684	0.0267845	-1.31004	-1.00866	XP_012408815.1;XP_003764636.1;XP_012401962.1	XP_012408815.1
28.4339	28.8694	28.678	32.7999	32.2524	32.6735	33.874	33.7872	34.0157	NA	NA	NA	+	DFT2_SALEM	259	254	31	45	44.4	5.5	843.65	0	323.31	49928000000	866	4.5	4.6	4.3	18.7	12	20.1	33.1	32.5	31.1	21	25	23	95	60	102	180	165	161	7425	2.746	0.0172458	-1.31706	-1.11767	XP_012401376.1	XP_012401376.1
32.4927	32.4324	32.9136	30.3618	30.2516	30.9743	31.6915	31.7809	32.0969	NA	NA	NA	+	DFT2_SALEM	29	29	28	60	60	58.2	64.2	0	323.31	28115000000	257	52.6	58.4	52.8	28.7	26.2	36.4	44.1	41.3	45.1	22	26	23	10	9	13	17	17	18	572	2.17985	0.0233624	-1.3272	-1.05648	XP_012400328.1	XP_012400328.1
27.5513	27.3228	27.1095	26.7252	26.7633	27.8699	27.9201	28.4679	28.9545	NA	NA	NA	+	DFT2_SALEM	17	17	17	23.6	23.6	23.6	108.45	0	69.055	1529600000	48	9.1	5.4	9.6	5.1	3.6	11.2	10.9	17.2	20.2	6	4	6	3	2	6	6	11	11	960	1.29739	0.042877	-1.32806	-0.897493	XP_012397191.1	XP_012397191.1
26.3094	28.0269	27.8157	30.1219	29.8413	29.9802	31.5938	31.2864	31.0647	NA	NA	NA	+	DFT2_SALEM	2	2	2	19.6	19.6	19.6	18.867	0	13.836	9032100000	33	13.7	19.6	19.6	19.6	19.6	19.6	19.6	19.6	19.6	1	2	2	2	2	2	2	2	2	168	2.8127	0.0161205	-1.33384	-1.13665	XP_012407068.1;XP_012407067.1;XP_003772427.1	XP_012407068.1;XP_012407067.1;XP_003772427.1
34.8136	35.3489	34.8806	35.8871	35.9513	36.0045	37.0952	37.3841	37.3814	NA	NA	NA	+	DFT2_SALEM	49	25	6	74.3	47.9	12.7	32.696	0	323.31	572260000000	818	56.3	54.2	56.3	53.5	56.3	53.9	62.3	72.2	71.1	33	35	33	28	31	28	35	38	38	284	3.71664	0.0131253	-1.33926	-1.21563	XP_003761041.1;XP_012397840.1	XP_003761041.1;XP_012397840.1
26.1698	26.1191	25.6971	26.5289	26.6507	26.3043	27.316	27.8398	28.3546	NA	NA	NA	+	DFT2_SALEM	5	4	4	21.1	16.7	16.7	42.184	0	15.641	504460000	10	0	0	0	0	0	4.4	14	14	21.1	0	0	0	0	0	1	3	3	5	365	1.87759	0.0262475	-1.34223	-1.01954	XP_012398595.1	XP_012398595.1
30.8356	30.8958	30.7605	28.1707	27.2229	28.061	28.9662	28.9412	29.5811	NA	NA	NA	+	DFT2_SALEM	26	26	26	43.5	43.5	43.5	73.528	0	130.38	6931300000	136	31.2	30.9	31.2	16.5	8.1	7.9	14.4	19.4	17.5	20	22	22	7	4	5	9	10	10	644	1.67413	0.0292032	-1.34463	-0.984902	XP_003759327.1	XP_003759327.1
31.2899	31.5017	31.7891	29.6172	29.7966	30.0794	31.1058	31.0633	31.3651	NA	NA	NA	+	DFT2_SALEM	19	19	19	56.5	56.5	56.5	39.668	0	161.05	16001000000	198	51.2	56	51.2	41.6	29.4	39.6	40.2	47.9	41.3	14	17	15	9	7	7	11	13	10	361	2.91869	0.0149538	-1.34697	-1.1569	XP_012407846.1	XP_012407846.1
30.9572	31.1434	30.7826	30.3498	30.3308	30.1192	31.6016	31.8096	31.4526	NA	NA	NA	+	DFT2_SALEM	20	20	20	60.4	60.4	60.4	54.584	0	323.31	15108000000	198	41.4	53.3	57.6	39.6	36.7	32.9	53.1	57.2	47.5	14	17	16	10	11	9	17	17	16	507	3.3561	0.0131153	-1.35462	-1.20174	XP_003764324.1	XP_003764324.1
28.4707	28.3138	28.3454	25.5435	25.8066	25.5543	27.8998	26.823	26.248	NA	NA	NA	+	DFT2_SALEM	5	5	5	16.4	16.4	16.4	50.465	0	26.523	1035400000	18	15.2	16.4	13.5	0	5.2	0	6.1	0	0	4	5	4	0	1	0	2	0	0	446	1.29229	0.0410444	-1.35547	-0.908687	XP_012405612.1;XP_012405611.1;XP_012405610.1	XP_012405612.1;XP_012405611.1;XP_012405610.1
28.8755	29.2691	29.2257	28.132	27.7244	27.5689	29.0693	29.1152	29.319	NA	NA	NA	+	DFT2_SALEM	5	5	3	16.7	16.7	8.3	22.75	0	7.9677	2959900000	32	4.9	12.3	16.7	12.7	4.9	16.7	9.3	16.7	12.7	2	4	5	3	2	4	3	5	4	204	2.74204	0.0154568	-1.35944	-1.1476	XP_003774951.1	XP_003774951.1
30.5883	30.657	30.7137	32.2614	31.9963	32.3641	33.4437	33.4903	33.7809	NA	NA	NA	+	DFT2_SALEM	35	23	23	72.4	53.3	53.3	45.102	0	323.31	42080000000	282	54	47.7	48.7	64.1	55.3	61.1	70.4	70.1	70.4	18	19	18	23	20	23	30	30	30	398	3.06832	0.0142569	-1.36439	-1.18427	XP_012408278.1	XP_012408278.1
29.8082	29.9269	29.7258	30.7854	29.4968	30.7449	31.0362	31.8077	32.2787	NA	NA	NA	+	DFT2_SALEM	31	31	30	33.5	33.5	32.7	148.65	0	195.1	12450000000	155	8.4	11.2	8.8	9.2	6.2	11.4	9.7	23.7	29	9	11	10	10	6	11	10	20	26	1530	1.15298	0.0473613	-1.36516	-0.8769	XP_012400324.1	XP_012400324.1
29.9622	31.0426	30.9671	31.6743	31.3236	31.8205	32.9663	32.9657	32.9993	NA	NA	NA	+	DFT2_SALEM	22	22	15	79.8	79.8	63.1	22.429	0	296.57	32892000000	236	48.5	71.2	71.2	75.3	70.2	75.3	79.8	75.3	78.3	9	12	13	14	10	14	19	17	18	198	3.1234	0.013674	-1.37098	-1.19437	XP_003754919.1	XP_003754919.1
27.4847	25.1521	26.8504	26.1885	26.5246	26.0125	27.7576	27.3671	27.7252	NA	NA	NA	+	DFT2_SALEM	6	6	6	18.2	18.2	18.2	62.739	0	49.767	840770000	17	5.4	5.1	7.5	4.2	6.8	4.2	11.4	11.4	6.3	2	2	3	1	2	1	3	3	2	572	2.66654	0.0153035	-1.37477	-1.14995	XP_012399568.1;XP_012403978.1	XP_012399568.1
31.9156	31.8016	31.6625	31.4942	31.0903	31.2816	32.5155	32.3946	33.0808	NA	NA	NA	+	DFT2_SALEM	12	12	12	23.4	23.4	23.4	53.844	0	41.76	30150000000	248	13.2	14.6	13.2	16.9	15	14.6	15.4	19.3	15	8	9	8	9	7	8	7	9	8	492	2.32763	0.0179671	-1.37494	-1.10747	XP_003762548.1;XP_003771471.1	XP_003762548.1;XP_003771471.1
29.426	29.5525	29.3896	28.4413	28.3856	28.8788	29.9359	29.9348	29.9633	NA	NA	NA	+	DFT2_SALEM	22	22	22	31.4	31.4	31.4	103.74	0	111.37	5182600000	88	9.4	9.6	14.9	7.3	5.6	11.9	18.1	21.9	17.8	8	7	10	4	3	6	11	12	11	914	3.03791	0.0140754	-1.37612	-1.19018	XP_012405957.1	XP_012405957.1
34.0682	34.005	33.8011	31.8153	31.4274	32.2103	32.9019	33.1432	33.5591	NA	NA	NA	+	DFT2_SALEM	43	43	43	60.9	60.9	60.9	87.074	0	323.31	67803000000	528	51.5	57.5	57.2	42.9	32.1	46	50.6	49.3	48.5	35	37	37	22	17	24	31	30	30	757	2.02048	0.0220738	-1.38376	-1.0673	XP_012404280.1	XP_012404280.1
27.6911	27.7042	27.414	28.7357	27.8713	28.452	29.6088	29.3932	30.2087	NA	NA	NA	+	DFT2_SALEM	27	27	27	10.8	10.8	10.8	299.51	0	44.237	3164000000	73	2.8	3.4	3.3	3.3	2.2	3.3	8.4	6.4	6.1	6	8	7	6	4	7	18	13	13	2760	1.76556	0.0257445	-1.38392	-1.02325	XP_012399425.1	XP_012399425.1
23.4872	25.5082	25.4317	26.6611	25.5138	24.7445	27.2158	26.9807	26.8765	NA	NA	NA	+	DFT2_SALEM	4	4	4	13.1	13.1	13.1	43.324	0	6.5231	265970000	10	0	0	0	0	0	0	13.1	13.1	6.7	0	0	0	0	0	0	4	4	2	389	1.15075	0.0459816	-1.38452	-0.884227	XP_003769909.1	XP_003769909.1
31.7591	31.8389	31.9647	32.0492	31.7588	31.976	33.4707	33.1366	33.3711	NA	NA	NA	+	DFT2_SALEM	38	33	33	57.2	51.7	51.7	83.629	0	323.31	45144000000	362	40.2	42.3	41.6	47.2	44	42.9	51.4	48.2	55.9	21	24	25	27	27	27	33	31	34	743	3.34772	0.0116383	-1.39816	-1.23517	XP_003756459.1	XP_003756459.1
25.2615	25.3017	26.3008	26.4008	25.8296	25.2834	27.0067	27.043	27.6749	NA	NA	NA	+	DFT2_SALEM	1	1	1	17.6	17.6	17.6	14.005	0	32.516	414310000	8	0	0	0	0	17.6	0	17.6	17.6	17.6	0	0	0	0	1	0	1	1	1	131	1.64688	0.0265129	-1.40357	-1.01067	XP_012401097.1;XP_012401096.1;XP_012401095.1	XP_012401097.1;XP_012401096.1;XP_012401095.1
26.014	25.8796	24.2342	26.6417	26.4784	25.6045	27.3714	27.167	28.4023	NA	NA	NA	+	DFT2_SALEM	6	6	6	46	46	46	15.852	0	12.823	751810000	22	13.9	8	8	19	19	8	19	19	40.1	2	1	1	2	2	1	2	2	5	137	1.31669	0.036411	-1.40537	-0.937031	XP_003758054.1;XP_003755270.1	XP_003758054.1
27.4108	25.6034	26.3783	30.3238	30.2105	30.3113	31.386	31.6099	32.0756	NA	NA	NA	+	DFT2_SALEM	33	33	31	45.2	45.2	42.6	102.16	0	160.27	10351000000	131	0	0	1.8	19.6	16	16.1	33.3	36.4	34.6	0	0	1	12	10	12	24	26	24	957	2.61903	0.0147407	-1.40866	-1.16778	XP_012397328.1;XP_012397329.1	XP_012397328.1;XP_012397329.1
35.3678	35.2134	35.2129	34.2933	34.5003	34.5391	35.6633	35.6567	36.2556	NA	NA	NA	+	DFT2_SALEM	69	69	48	54	54	36.5	109.15	0	323.31	286970000000	1320	50.6	52.4	49.7	46	48	48	51.7	47.2	50	52	56	55	45	45	50	57	51	55	992	2.5759	0.0147779	-1.41431	-1.16627	XP_003769870.2;XP_012402172.1	XP_003769870.2
27.3488	25.4301	26.1328	24.7806	24.2407	23.2136	25.4014	25.6427	25.4688	NA	NA	NA	+	DFT2_SALEM	6	6	6	5.7	5.7	5.7	169.98	0	36.505	174460000	14	0	0	0	1.6	1.6	1.6	4.9	1.6	2.5	0	0	0	2	2	2	5	2	3	1583	1.42649	0.0307222	-1.426	-0.973267	XP_003762705.1;XP_003763837.1	XP_003762705.1
28.6345	28.9563	29.2101	25.0054	26.0935	25.6729	26.6843	27.8237	26.5752	NA	NA	NA	+	DFT2_SALEM	19	19	19	30.2	30.2	30.2	91.592	0	81.141	1649400000	47	17.7	19.1	22.1	0	1.6	3.4	7.7	3.8	5.5	10	12	14	0	1	2	4	2	3	820	1.3203	0.0343341	-1.43718	-0.951999	XP_012401087.1	XP_012401087.1
25.983	24.5007	26.5354	24.8984	24.6951	24.8407	25.8272	26.4306	26.5157	NA	NA	NA	+	DFT2_SALEM	2	2	2	12.1	12.1	12.1	33.948	0	27.636	196950000	19	5.9	5.9	6.2	6.2	6.2	6.2	12.1	6.2	6.2	1	1	1	1	1	1	2	1	1	290	2.52128	0.0144591	-1.44642	-1.18075	XP_012400638.1	XP_012400638.1
30.3849	30.338	30.0312	30.2002	30.3563	29.6059	31.6647	31.4395	31.4137	NA	NA	NA	+	DFT2_SALEM	30	30	30	76.4	76.4	76.4	46.608	0	203.18	12261000000	156	36.2	48.6	34	30.2	32.4	23.6	66.4	62.6	58.8	12	15	10	10	9	7	24	21	19	420	2.41012	0.0147551	-1.45182	-1.16886	XP_012404324.1;XP_012404322.1;XP_012404321.1;XP_012404320.1;XP_012404319.1;XP_003768940.1;XP_012404325.1	XP_012404324.1;XP_012404322.1;XP_012404321.1;XP_012404320.1;XP_012404319.1;XP_003768940.1;XP_012404325.1
30.2816	30.0453	30.1873	29.7943	29.5876	29.9603	31.2633	31.0911	31.3848	NA	NA	NA	+	DFT2_SALEM	6	6	6	69.7	69.7	69.7	11.592	0	66.54	9691300000	83	68.7	68.7	68.7	68.7	69.7	68.7	69.7	69.7	69.7	5	5	5	5	6	5	6	6	6	99	3.3588	0.00946885	-1.46567	-1.28859	XP_012400613.1	XP_012400613.1
25.5294	24.4581	26.0131	32.416	31.6451	32.2763	33.3799	33.7695	33.5883	NA	NA	NA	+	DFT2_SALEM	11	11	11	60.4	60.4	60.4	17.626	0	211.67	40858000000	143	9.1	0	0	60.4	53.2	53.2	53.2	60.4	60.4	1	0	0	10	8	8	9	11	10	154	2.29845	0.0148263	-1.4668	-1.16185	XP_012396085.1	XP_012396085.1
27.1877	28.3096	27.9742	26.449	26.9517	26.9839	28.6461	28.5106	27.6321	NA	NA	NA	+	DFT2_SALEM	16	16	16	23.8	23.8	23.8	95.305	0	53.079	1570200000	49	6.6	15.5	9.3	2.2	1.3	6.9	14.9	14.8	4.8	5	9	7	2	1	5	10	10	4	870	1.81244	0.0211083	-1.46806	-1.0779	XP_012408469.1	XP_012408469.1
26.1242	24.7435	25.8262	30.9836	31.013	31.1713	32.7722	32.6188	32.2015	NA	NA	NA	+	DFT2_SALEM	33	33	33	59.7	59.7	59.7	62.203	0	323.31	19722000000	226	0	0	0	39.4	39.2	41.2	56.3	55.7	43.5	0	0	0	17	17	19	31	28	25	558	2.91604	0.0111459	-1.47487	-1.2497	XP_003763685.1	XP_003763685.1
27.7893	27.2979	27.3593	26.5038	26.5458	26.6253	27.8582	28.1054	28.1502	NA	NA	NA	+	DFT2_SALEM	14	4	4	36.5	14.1	14.1	36.079	0	27.227	1244000000	22	24.6	29.6	27.5	15.3	27.2	17.7	24.9	31.1	31.4	9	9	9	4	9	4	9	9	11	334	3.95791	0.0077819	-1.47963	-1.34811	XP_003767041.2	XP_003767041.2
28.8433	28.2507	28.1318	28.977	29.1654	29.0554	30.1077	30.6604	30.8728	NA	NA	NA	+	DFT2_SALEM	15	15	15	47.6	47.6	47.6	45.846	0	92.031	5868900000	88	23.6	18.3	16.2	38.1	24	22.6	45	37.6	41	7	5	4	9	7	6	13	12	14	420	2.49313	0.0133	-1.48106	-1.19976	XP_003767135.1	XP_003767135.1
26.71	26.743	26.1038	30.9271	29.6822	30.6413	31.544	31.9317	32.2262	NA	NA	NA	+	DFT2_SALEM	19	19	19	28.1	28.1	28.1	82.962	0	190.86	12528000000	130	0	0	0	17.3	14.4	19.4	15.5	26.7	21.7	0	0	0	9	8	10	9	16	14	780	1.59988	0.0242904	-1.48376	-1.04112	XP_003770422.1	XP_003770422.1
33.5314	33.2713	33.3205	30.732	30.6291	30.6537	32.065	32.2935	32.1425	NA	NA	NA	+	DFT2_SALEM	26	26	26	35.3	35.3	35.3	60.076	0	323.31	46819000000	291	33.5	34.2	34.6	20.5	21.9	24.5	29.9	30.8	31.5	21	20	23	8	10	11	17	19	20	552	4.45343	0.00673583	-1.49542	-1.39252	XP_003754953.1	XP_003754953.1
29.8029	29.166	29.6691	29.5646	29.5104	29.8182	31.2076	31.0829	31.0942	NA	NA	NA	+	DFT2_SALEM	44	44	44	53.8	53.8	53.8	126.59	0	323.31	9111600000	149	20.4	11.3	16	16.7	16	18.8	35.2	33.3	36.8	15	10	13	11	11	14	28	24	25	1125	3.88712	0.00731776	-1.49717	-1.3575	XP_012397778.1	XP_012397778.1
33.9115	33.8119	33.9822	32.7512	32.6511	32.8093	34.4275	34.1944	34.0884	NA	NA	NA	+	DFT2_SALEM	44	44	44	68.6	68.6	68.6	62.125	0	323.31	107530000000	617	60.2	68.2	59.7	66.8	59.2	57.6	64.7	66.8	68	31	37	35	35	28	30	38	38	37	566	3.77129	0.00780908	-1.49958	-1.35064	XP_003767319.1	XP_003767319.1
25.5743	25.4369	25.187	25.6799	25.3884	25.4331	27.3052	27.1947	26.5355	NA	NA	NA	+	DFT2_SALEM	7	7	7	33.1	33.1	33.1	31.016	0	63.696	467140000	14	0	0	0	2.9	2.9	6.5	16.7	21.8	9.1	0	0	0	1	1	2	4	4	2	275	2.38023	0.0131417	-1.51135	-1.20254	XP_012396447.1	XP_012396447.1
28.3064	28.3825	28.6991	25.6997	25.2017	27.6086	27.8171	27.6556	27.5716	NA	NA	NA	+	DFT2_SALEM	7	7	7	43.9	43.9	43.9	18.807	0	16.247	1472200000	25	28.3	12.7	23.1	15.6	10.4	11.6	17.9	23.1	16.8	5	2	4	2	1	2	3	3	3	173	0.960168	0.0482415	-1.51143	-0.87012	XP_003761327.1	XP_003761327.1
31.3837	31.3803	31.2941	30.3658	30.1937	30.3317	31.4341	31.9605	32.0503	NA	NA	NA	+	DFT2_SALEM	13	13	13	56.2	56.2	56.2	27.818	0	151.1	19040000000	156	48.6	48.6	52.6	48.6	40.2	44.2	48.6	56.2	56.2	9	9	11	9	7	8	9	12	12	251	2.79754	0.0103323	-1.5179	-1.2657	XP_012407997.1;XP_003756885.1	XP_012407997.1;XP_003756885.1
29.1926	28.8583	28.8694	28.3889	28.8881	28.9207	30.2789	29.9488	30.5399	NA	NA	NA	+	DFT2_SALEM	22	22	22	49.1	49.1	49.1	67.476	0	97.064	5079900000	92	20.5	27	20.9	11	19	19.4	34.7	35.9	36.6	8	10	8	4	6	7	14	15	15	599	2.4833	0.0122394	-1.52327	-1.22584	XP_003763325.1	XP_003763325.1
28.4917	28.422	28.3927	28.0509	28.6151	28.6447	30.149	29.4043	30.3318	NA	NA	NA	+	DFT2_SALEM	7	7	7	51.3	51.3	51.3	21.742	0	195.27	3990300000	46	25.1	40.6	25.1	24.6	40.6	9.1	51.3	32.6	40.6	3	4	4	2	4	1	6	4	4	187	1.94663	0.0164169	-1.52484	-1.13523	XP_003755412.1;XP_012396620.1;XP_003755413.1;XP_012396618.1	XP_003755412.1;XP_012396620.1;XP_003755413.1;XP_012396618.1
25.0488	26.0381	24.3007	28.1609	28.3786	28.4022	29.4991	29.8309	30.1941	NA	NA	NA	+	DFT2_SALEM	10	10	10	27.9	27.9	27.9	44.638	0	97.92	2888700000	29	3.2	3.2	0	8.8	14.1	16.2	18.1	21.8	18.4	1	1	0	2	3	5	6	7	6	376	2.68393	0.0105675	-1.52748	-1.25727	XP_003757858.1	XP_003757858.1
28.9355	29.1761	28.9957	26.3895	25.8802	26.405	28.3313	28.0146	26.9146	NA	NA	NA	+	DFT2_SALEM	16	16	16	29.6	29.6	29.6	77.407	0	145.58	1925700000	55	21.5	22.6	22.6	0	3.8	0	12	11.5	3.3	10	13	12	0	1	0	5	5	2	702	1.52551	0.0241098	-1.52859	-1.04509	XP_003762324.1	XP_003762324.1
30.252	30.4013	30.3933	30.8385	30.4339	31.0878	32.438	32.1795	32.344	NA	NA	NA	+	DFT2_SALEM	36	30	21	65	53.8	40.4	60.952	0	232.13	20705000000	202	32.3	31.2	36.6	26.5	24.1	31	62.1	58.1	52.3	14	16	15	14	13	16	31	27	26	535	2.76804	0.00990948	-1.53374	-1.27283	XP_003757868.1;XP_012399369.1;XP_012399368.1;XP_012399367.1;XP_012399366.1;XP_012399365.1	XP_003757868.1
27.6948	27.7804	27.7466	27.637	27.3607	27.6088	29.5366	28.6497	29.0309	NA	NA	NA	+	DFT2_SALEM	13	13	13	50.8	50.8	50.8	27.291	0	37.75	2420800000	49	14.9	26.9	16.9	25.2	7.9	19	46.7	35.1	32.6	3	5	4	5	2	4	10	8	9	242	2.31886	0.013068	-1.53691	-1.20876	XP_012407978.1;XP_003773680.1	XP_012407978.1;XP_003773680.1
29.7846	29.5902	29.5422	29.9539	29.6631	29.8161	31.1846	30.995	31.8733	NA	NA	NA	+	DFT2_SALEM	20	20	20	45.1	45.1	45.1	63.951	0	132.46	10149000000	125	28.3	29.6	26.2	24.6	23.2	26.2	36.4	32.6	36.6	11	11	10	8	7	9	13	11	14	568	2.27474	0.0131948	-1.53995	-1.20331	XP_012402959.1	XP_012402959.1
30.56	30.5995	30.2573	30.6635	30.0196	30.6972	31.8326	31.9209	32.2645	NA	NA	NA	+	DFT2_SALEM	30	30	30	45.7	45.7	45.7	70.206	0	305.65	16836000000	231	27.9	30.9	25.2	26.8	21.3	27.3	36.5	29.7	37.6	17	16	15	15	10	13	23	19	24	619	2.41594	0.0118257	-1.54593	-1.23001	XP_012402906.1	XP_012402906.1
30.5688	30.7417	30.3384	28.1883	28.201	28.3072	29.682	29.8626	29.8011	NA	NA	NA	+	DFT2_SALEM	44	38	38	33.9	30.9	30.9	175.17	0	157.88	6460900000	133	20.7	24.2	20.4	7.2	9.4	9.8	15	17	15.5	23	32	26	6	8	10	17	17	16	1527	4.73512	0.00481122	-1.54973	-1.45509	XP_012401714.1	XP_012401714.1
27.6061	27.4989	26.1374	26.0473	26.4366	26.3329	29.021	27.7689	26.6905	NA	NA	NA	+	DFT2_SALEM	19	18	18	25.2	24.6	24.6	114.68	0	84.418	1055700000	29	3.1	3.9	3.2	0	0	1.4	15.7	16.3	6.4	3	4	3	0	0	1	12	10	4	1010	1.06916	0.0381744	-1.55454	-0.92346	XP_012396308.1;XP_012396312.1;XP_012396316.1;XP_012396319.1	XP_012396308.1;XP_012396312.1;XP_012396316.1;XP_012396319.1
33.0744	33.2672	33.0896	33.7499	33.6926	33.6161	35.1162	35.2227	35.3912	NA	NA	NA	+	DFT2_SALEM	14	7	7	66.3	33.1	33.1	19.865	0	323.31	156520000000	796	56.4	59.9	54.1	62.8	66.3	66.3	66.3	66.3	66.3	9	11	9	11	12	12	14	14	14	172	4.20473	0.00509227	-1.5572	-1.43005	XP_012396981.1;XP_012396980.1;XP_003760078.1	XP_012396981.1;XP_012396980.1;XP_003760078.1
27.4953	27.4334	27.5505	25.7219	24.8151	25.8433	26.1499	27.2445	27.6655	NA	NA	NA	+	DFT2_SALEM	10	10	10	19	19	19	99.094	0	34.218	835910000	28	5.9	5.2	6.8	0	2.6	4	2.6	3.9	9.6	4	3	5	0	2	2	2	3	6	897	1.31371	0.0272518	-1.55984	-1.00241	XP_012406777.1	XP_012406777.1
34.6856	34.9031	34.955	33.6584	33.6902	33.5596	35.4675	35.2842	34.8521	NA	NA	NA	+	DFT2_SALEM	18	18	18	77.1	77.1	77.1	29.806	0	323.31	196760000000	634	77.1	77.1	77.1	74.3	74.3	74.3	77.1	74.3	74.3	16	16	17	15	14	14	17	15	14	280	2.95623	0.00866067	-1.56521	-1.31903	XP_003762671.1	XP_003762671.1
31.2192	31.2435	31.5218	31.0732	31.0534	31.0689	32.4127	32.6673	32.8204	NA	NA	NA	+	DFT2_SALEM	59	59	59	69.1	69.1	69.1	102.02	0	323.31	25305000000	307	39.8	47.4	34.4	30.8	31.5	35.4	47.1	49.9	55.9	29	33	24	20	20	23	32	39	41	932	3.71697	0.00601463	-1.56827	-1.40142	XP_003755583.1	XP_003755583.1
30.6088	30.3849	30.555	29.4	29.1724	29.7378	31.268	30.748	31.0185	NA	NA	NA	+	DFT2_SALEM	26	26	26	37.8	37.8	37.8	83.583	0	323.31	10406000000	167	27.9	32.6	31.6	14.9	13.6	17.5	27.7	20.3	29.3	15	18	18	7	7	9	19	11	17	743	2.67676	0.00969684	-1.57473	-1.28808	XP_012406637.1	XP_012406637.1
27.8193	27.7184	27.962	25.7145	25.4659	25.3239	27.0511	26.851	27.3303	NA	NA	NA	+	DFT2_SALEM	19	19	19	5.3	5.3	5.3	509.01	0	27.81	727690000	30	2.2	2.9	2.9	0.4	0	0	1.1	0.8	0.4	8	11	11	1	0	0	3	2	1	4589	3.02942	0.00798621	-1.57606	-1.33583	XP_003773048.1	XP_003773048.1
30.7798	29.9946	30.6188	29.1627	28.4457	28.2251	30.1691	29.9106	30.5037	NA	NA	NA	+	DFT2_SALEM	27	25	25	61.6	59.6	59.6	59.005	0	182.8	7536100000	95	32	28.5	44.4	14.4	10.9	18.7	32.4	32.2	39.5	16	12	18	5	4	6	11	10	13	534	2.0577	0.0140614	-1.5833	-1.18953	XP_012405840.1	XP_012405840.1
27.3546	27.6022	26.718	27.5123	27.3504	26.2027	28.353	28.7091	28.7601	NA	NA	NA	+	DFT2_SALEM	8	8	8	31.5	31.5	31.5	32.873	0	72.122	1560100000	29	12.9	21.7	21.7	16.3	12.9	7.5	23.7	23.1	14.9	2	4	4	3	2	2	5	5	4	295	1.67103	0.0179835	-1.58559	-1.10753	XP_012404759.1	XP_012404759.1
25.0386	26.9719	26.0477	25.7119	24.8879	25.5798	26.799	27.073	27.0729	NA	NA	NA	+	DFT2_SALEM	8	8	8	21.1	21.1	21.1	52.564	0	19.665	558670000	14	0	0	0	1.5	0	0	15	12.6	4.4	0	0	0	1	0	0	6	4	2	459	2.37179	0.0111224	-1.58839	-1.24939	XP_012408567.1	XP_012408567.1
25.35	26.0964	25.7305	25.4777	27.578	27.9512	28.6354	28.3159	28.8421	NA	NA	NA	+	DFT2_SALEM	4	4	3	12.8	12.8	11.5	56.428	0	21.481	1519200000	29	1.4	1.4	1.4	1.4	9.5	7.8	12.8	12.8	12.8	1	1	1	1	3	2	4	4	4	514	0.951255	0.0435076	-1.59549	-0.893861	XP_003758497.1	XP_003758497.1
26.2061	26.2963	25.3373	26.5513	27.6059	25.0118	27.7572	28.3538	27.858	NA	NA	NA	+	DFT2_SALEM	5	5	5	19.5	19.5	19.5	34.616	0	8.8644	611650000	13	6.7	6.7	0	4.6	4.6	2.4	17	13.7	9.4	1	1	0	1	1	1	4	3	3	329	0.966389	0.0424134	-1.59999	-0.901176	XP_012408491.1;XP_003771404.1	XP_012408491.1
27.7539	28.1656	28.1949	27.3961	25.112	26.7221	27.7596	27.8969	28.3783	NA	NA	NA	+	DFT2_SALEM	8	7	2	4.9	4.3	1.3	150.57	0	11.106	1687400000	36	2.8	4.1	3.4	1.2	0	3.2	2.6	2.4	3.6	4	6	5	2	0	5	4	4	5	1381	1.07075	0.0364077	-1.60157	-0.940423	XP_003775168.1	XP_003775168.1
30.0877	30.7891	30.3939	26.7226	26.7981	25.7372	28.351	27.6964	28.0243	NA	NA	NA	+	DFT2_SALEM	9	9	7	47.3	47.3	40.1	28.503	0	169.89	4315900000	49	35.1	43.5	35.1	7.3	11.5	11.1	30.9	27.9	27.9	6	8	7	2	3	3	5	4	4	262	1.83144	0.0151885	-1.60462	-1.15399	XP_012409040.1	XP_012409040.1
30.9461	31.0146	31.0097	29.7726	29.7707	30.1501	31.6124	31.355	31.5419	NA	NA	NA	+	DFT2_SALEM	23	9	9	53.2	28.8	28.8	42.704	0	146.78	14425000000	93	43.4	51.3	40.5	33.3	33.3	36.2	34.4	36.2	43.9	16	20	17	15	14	16	15	16	18	378	3.39065	0.00627527	-1.60529	-1.3987	XP_012401944.1	XP_012401944.1
26.168	27.8483	26.9088	30.6635	30.6638	30.2203	32.4693	32.126	31.7737	NA	NA	NA	+	DFT2_SALEM	31	31	31	79.6	79.6	79.6	62.25	0	323.31	15313000000	226	6.1	18.7	14	48.9	49.9	38.9	71.2	70.7	57.6	2	6	4	16	16	14	29	25	24	573	2.52571	0.00968627	-1.60714	-1.28641	XP_003755368.1	XP_003755368.1
30.4798	30.5516	30.683	30.8737	30.7662	31.014	32.5033	32.4676	32.5111	NA	NA	NA	+	DFT2_SALEM	20	20	20	55.7	55.7	55.7	38.655	0	177.45	23930000000	200	32.8	32.5	32.2	43.2	37.7	39.6	47.5	53.3	40.4	10	12	11	14	13	13	16	18	14	366	4.60172	0.00439195	-1.60937	-1.49992	XP_012401223.1	XP_012401223.1
26.0597	24.9924	26.0147	25.9219	25.6298	26.2621	28.6088	27.3361	26.718	NA	NA	NA	+	DFT2_SALEM	8	8	8	41.9	41.9	41.9	41.935	0	46.99	917420000	19	3.3	0	0	7.5	5	11	36.8	15.3	8.5	1	0	0	2	1	2	7	3	2	399	1.29332	0.0262037	-1.61641	-1.01928	XP_012401891.1	XP_012401891.1
25.3678	28.1052	27.1647	29.4548	29.21	28.5981	30.2056	30.5244	31.3904	NA	NA	NA	+	DFT2_SALEM	5	5	5	29.4	29.4	29.4	23.616	0	105.68	6141000000	57	0	16.6	16.6	18	18	18	18	18	29.4	0	2	2	4	3	3	4	3	5	211	1.68601	0.0167201	-1.6192	-1.12748	XP_003758347.2	XP_003758347.2
28.6146	28.7881	28.4835	27.3664	27.5228	25.5481	28.2234	28.3235	28.762	NA	NA	NA	+	DFT2_SALEM	10	8	8	29.6	25	25	54.98	0	34.102	2093700000	35	20	23.6	15.2	11.2	11.4	5	8	17.4	11.6	6	8	6	3	3	2	4	6	3	500	1.16576	0.0300514	-1.62383	-0.981173	XP_012403024.1	XP_012403024.1
27.536	27.3376	27.4948	26.8714	24.7159	26.1267	27.5993	27.0853	27.9123	NA	NA	NA	+	DFT2_SALEM	14	12	12	33.3	30.2	30.2	56.535	0	28.177	827180000	37	19.1	16	22.5	3	3	3	21.5	11	19.1	8	7	9	2	2	2	9	5	8	493	1.13148	0.0312338	-1.62761	-0.970842	XP_012396770.1;XP_012396769.1	XP_012396770.1;XP_012396769.1
31.2729	30.7637	31.0311	26.2559	28.6042	27.2467	29.2305	28.6409	29.1232	NA	NA	NA	+	DFT2_SALEM	9	9	9	16.8	16.8	16.8	35.527	0	97.985	6989000000	92	16.8	16.8	16.8	6.7	12.5	4	12.5	12.5	16.5	8	8	9	2	4	2	4	4	4	327	1.08749	0.0337823	-1.6293	-0.95595	XP_012396359.1	XP_012396359.1
28.6499	28.6541	28.2245	28.1906	28.6813	28.8362	30.2079	29.7586	30.6331	NA	NA	NA	+	DFT2_SALEM	16	16	16	38.7	38.7	38.7	50.083	0	71.012	4488800000	87	16.9	15.2	22	19.6	16.7	17.1	35.2	32.7	36.5	7	6	6	6	7	6	12	13	13	455	2.16047	0.0116747	-1.63054	-1.23639	XP_012403239.1	XP_012403239.1
26.1144	25.0252	25.6919	27.4722	26.2126	27.6702	28.4898	28.7385	29.0258	NA	NA	NA	+	DFT2_SALEM	11	11	10	14.1	14.1	13.3	127.58	0	47.815	1267900000	22	0	0	0	2.9	1	2.9	7	8.9	8.4	0	0	0	3	1	3	6	8	6	1119	1.55938	0.0187989	-1.63306	-1.10192	XP_012395225.1	XP_012395225.1
25.6733	26.0292	25.0816	33.2562	32.4517	33.2693	34.9897	34.8993	33.994	NA	NA	NA	+	DFT2_SALEM	33	33	33	76.4	76.4	76.4	44.038	0	323.31	82020000000	382	3.9	8.1	0	72.2	64.4	66.8	73.5	72.2	76.4	1	2	0	25	21	25	25	27	30	385	1.76273	0.015174	-1.63526	-1.15377	XP_003755140.1	XP_003755140.1
26.1652	27.2101	26.2747	25.8558	25.4256	26.6647	27.5126	27.3122	28.0391	NA	NA	NA	+	DFT2_SALEM	12	11	11	13.9	13.3	13.3	123.71	0	66.156	588070000	18	1.1	3.4	1.2	0	0	0	8.3	3.8	8.2	1	2	1	0	0	0	6	3	6	1092	1.74694	0.0152436	-1.63927	-1.152	XP_012406366.1	XP_012406366.1
25.8056	25.1857	24.1996	25.7361	25.7106	27.2076	28.1618	26.9997	28.4191	NA	NA	NA	+	DFT2_SALEM	3	3	3	16.5	16.5	16.5	36.176	0	25.568	1203000000	18	8.2	8.2	8.2	8.2	8.2	8.2	16.5	16.5	16.5	2	2	1	1	1	1	2	2	2	328	1.17006	0.0288266	-1.64207	-0.989267	XP_012396065.1	XP_012396065.1
25.317	25.1667	24.8374	29.6392	28.5876	29.3831	31.4408	30.8327	30.2645	NA	NA	NA	+	DFT2_SALEM	39	39	39	34.8	34.8	34.8	147.29	0	192.21	6240000000	113	2.3	0	2.9	11.8	7.1	12.6	29.3	27.7	20.6	1	0	2	11	7	12	30	28	20	1332	1.61873	0.016934	-1.6427	-1.12182	XP_012397052.1	XP_012397052.1
25.286	23.6633	24.96	26.0061	25.6674	24.8127	26.9771	26.9759	27.4634	NA	NA	NA	+	DFT2_SALEM	4	4	4	9.9	9.9	9.9	63.197	0	13.775	874900000	15	0	1.6	1.6	0	0	0	8.3	8.3	8.3	0	1	1	0	0	0	3	3	3	557	1.86659	0.0143511	-1.64338	-1.18192	XP_003763391.1	XP_003763391.1
33.3207	33.2943	33.5082	33.03	32.8311	33.2752	34.7101	34.4877	34.9023	NA	NA	NA	+	DFT2_SALEM	31	31	1	92.1	92.1	9.1	35.519	0	323.31	113470000000	534	74.4	89.6	89.6	82.6	79.3	82.6	84.1	83.5	86.6	19	24	23	19	19	21	24	23	25	328	3.15035	0.00594356	-1.65459	-1.40743	XP_003756537.2	XP_003756537.2
28.1461	28.3396	28.1985	26.2101	25.5201	27.0234	27.7992	27.8096	28.1108	NA	NA	NA	+	DFT2_SALEM	13	13	13	17.7	17.7	17.7	96.566	0	30.922	1255900000	30	7.5	13.6	7.9	0	0	0	7.4	5.4	5.6	5	9	5	0	0	0	5	3	4	870	1.68456	0.0155992	-1.65534	-1.14452	XP_012408293.1	XP_012408293.1
26.6965	26.2094	24.9117	27.027	26.9216	27.1761	27.8406	28.7695	29.4994	NA	NA	NA	+	DFT2_SALEM	7	7	7	31.1	31.1	31.1	32.313	0	27.031	1303500000	23	0	0	0	9.3	8.3	0	13.8	27.3	27.7	0	0	0	2	2	0	3	6	6	289	1.57279	0.0170852	-1.66161	-1.11845	XP_003756810.1	XP_003756810.1
35.9207	35.5749	35.5786	35.1685	34.8077	35.0564	36.4461	36.5396	37.046	NA	NA	NA	+	DFT2_SALEM	66	66	66	59.5	59.5	59.5	85.536	0	323.31	463700000000	1458	54.1	56.7	55.7	51.3	53.6	53.2	57	57.8	56.1	46	50	46	42	44	41	52	52	61	772	2.82826	0.00709434	-1.66635	-1.37183	XP_012406073.1	XP_012406073.1
26.4946	23.8112	25.4955	26.349	25.416	26.1497	27.6463	27.6293	27.6421	NA	NA	NA	+	DFT2_SALEM	10	10	10	8.1	8.1	8.1	161.51	0	43.15	616810000	22	1.8	1.3	0.7	0	0	0	4.8	5.9	3	2	2	1	0	0	0	6	8	3	1488	2.37813	0.00934216	-1.66766	-1.29907	XP_003774945.1	XP_003774945.1
28.9767	29.2755	29.1177	31.4171	29.748	31.3718	31.335	32.8366	33.3859	NA	NA	NA	+	DFT2_SALEM	42	42	40	28.7	28.7	27.1	183.98	0	323.31	22006000000	226	5.1	7	7.3	12.6	7.5	14	12.4	22	25	6	7	7	17	8	18	16	31	37	1837	0.951866	0.0387326	-1.67352	-0.918089	XP_012409446.1;XP_012409448.1	XP_012409446.1;XP_012409448.1
32.3472	32.4174	32.4628	33.302	33.0359	33.2607	34.9661	34.9379	34.7283	NA	NA	NA	+	DFT2_SALEM	10	10	10	33	33	33	33.248	0	72.957	106850000000	304	28	32.4	29.9	32.7	32.7	32.4	33	33	33	8	9	8	9	9	9	10	10	10	318	3.9427	0.0041084	-1.67789	-1.50942	XP_012408467.1	XP_012408467.1
28.309	28.1281	28.3821	27.3328	26.5875	27.9946	29.81	28.6097	28.5378	NA	NA	NA	+	DFT2_SALEM	16	16	16	32.5	32.5	32.5	78.584	0	86.232	2965700000	42	4	7.5	12.9	9.5	4.3	12.3	18.9	9	10.1	2	4	5	5	3	4	9	5	5	692	1.35632	0.0223193	-1.68083	-1.06438	XP_012398045.1	XP_012398045.1
31.8282	32.0794	31.9781	33.4878	33.4767	33.9627	35.5898	35.3151	35.0721	NA	NA	NA	+	DFT2_SALEM	51	51	51	77.9	77.9	77.9	64.236	0	323.31	148060000000	755	43.2	55.2	52.3	70.1	67.6	70.8	77.9	74	76.5	19	25	25	36	38	37	49	43	42	562	2.81115	0.00713642	-1.68327	-1.38071	XP_003775136.1	XP_003775136.1
27.9365	27.8804	27.3381	26.742	25.1263	24.9895	27.5202	26.7849	27.6913	NA	NA	NA	+	DFT2_SALEM	9	9	9	66.7	66.7	66.7	20.958	0	24.27	1014200000	27	36.6	38.2	34.4	8.6	8.6	11.3	34.9	19.4	19.4	5	5	4	1	1	2	4	3	3	186	1.27984	0.0233939	-1.71292	-1.05237	XP_012405618.1	XP_012405618.1
26.0167	26.5207	25.2135	25.5944	25.34	25.1372	27.0639	27.2183	26.9322	NA	NA	NA	+	DFT2_SALEM	8	8	8	10.9	10.9	10.9	122.52	0	70.3	434120000	19	0	0	0	4.9	3	2.9	5.1	4.3	3.1	0	0	0	3	2	2	4	3	3	1146	3.40979	0.00480734	-1.71427	-1.483	XP_012395999.1	XP_012395999.1
33.4665	33.2828	33.3882	32.0747	32.1047	32.254	33.9946	33.7125	33.8733	NA	NA	NA	+	DFT2_SALEM	32	32	32	76.5	76.5	76.5	48.411	0	323.31	74696000000	507	70.6	54.9	72.4	74.3	74.5	71.1	71.3	71.1	67.4	25	24	27	25	26	24	30	27	28	439	4.19118	0.00385331	-1.71568	-1.5615	XP_003758807.1	XP_003758807.1
28.7378	29.6617	29.3882	26.2019	25.9937	26.3326	28.1417	27.3013	28.2336	NA	NA	NA	+	DFT2_SALEM	9	6	6	38.9	34	34	22.703	0	72.636	2802700000	30	30	37.4	38.9	4.9	4.9	20.7	20.7	24.6	20.7	5	8	8	2	1	3	3	4	3	203	2.27043	0.00880799	-1.71611	-1.3074	XP_003755504.1	XP_003755504.1
26.3428	26.4413	26.34	25.4952	25.5878	25.7854	26.7036	27.7325	27.6541	NA	NA	NA	+	DFT2_SALEM	11	6	6	30.1	17.8	17.8	38.969	0	7.2066	565810000	16	19.5	18.9	14.6	6.3	12.6	14.6	17.2	22.1	24.1	6	6	5	2	4	4	5	8	9	349	2.1547	0.00932159	-1.74063	-1.29744	XP_003754982.1	XP_003754982.1
30.1266	30.26	30.1326	29.6255	29.1396	29.9424	31.9492	31.1351	30.8595	NA	NA	NA	+	DFT2_SALEM	18	18	18	59.3	59.3	59.3	40.18	0	111.24	11682000000	126	23	51.5	40.7	29.9	19.9	36.3	57.3	44.6	46.5	7	13	12	7	6	8	17	10	11	361	1.91279	0.0114172	-1.74546	-1.24507	XP_003766517.1	XP_003766517.1
25.8367	24.6025	27.3479	25.3493	26.0284	25.2657	27.4829	27.2943	27.1147	NA	NA	NA	+	DFT2_SALEM	8	7	7	11.5	10.6	10.6	134.26	0	21.293	381330000	9	0	0.9	0.9	0.9	0.9	0.9	5.2	6.1	7.1	0	1	1	1	1	1	4	5	4	1190	2.57096	0.00703103	-1.74952	-1.38423	XP_012407524.1;XP_003773053.2;XP_003773054.1;XP_003773052.1;XP_003773055.2	XP_012407524.1;XP_003773053.2;XP_003773054.1;XP_003773052.1;XP_003773055.2
28.5906	24.5701	27.1439	28.0132	27.9854	27.6305	29.7125	29.1987	29.9791	NA	NA	NA	+	DFT2_SALEM	14	14	14	38.9	38.9	38.9	57.238	0	49.765	2988200000	36	13	1.9	4.4	14.3	12	19.5	19	14.3	22.1	3	1	2	5	4	6	5	5	9	517	2.59861	0.00683855	-1.75375	-1.39181	XP_003772157.1;XP_012401786.1;XP_012401784.1;XP_012401783.1;XP_012401782.1;XP_012401781.1	XP_003772157.1
27.8279	28.109	28.0653	26.8977	26.6845	26.7626	28.73	28.4364	28.4476	NA	NA	NA	+	DFT2_SALEM	15	15	14	28.7	28.7	27.6	77.521	0	91.274	1611400000	39	7.7	15.8	12.4	0	0	0	10.2	13.1	11.5	4	9	7	0	0	0	6	7	5	677	3.97756	0.00389174	-1.75642	-1.57599	XP_012399205.1;XP_012399203.1;XP_012399202.1	XP_012399205.1;XP_012399203.1;XP_012399202.1
26.3062	26.7737	25.9292	27.531	27.7323	27.9552	29.5774	29.31	29.6019	NA	NA	NA	+	DFT2_SALEM	10	10	10	16.7	16.7	16.7	75.095	0	36.183	2189700000	43	5.5	4.9	5.5	8.9	7.2	12.4	14.9	14.9	13.9	2	2	2	5	4	6	8	8	8	693	3.47141	0.00402189	-1.75694	-1.52232	XP_012399462.1	XP_012399462.1
25.4408	25.3424	25.1032	25.5877	26.4388	26.2296	27.772	27.8841	27.877	NA	NA	NA	+	DFT2_SALEM	8	8	8	12.9	12.9	12.9	92.984	0	25.485	584670000	15	0	0	0	0	0	0	10.1	11.7	7.3	0	0	0	0	0	0	5	6	4	835	2.61254	0.00651276	-1.75901	-1.3976	XP_003756609.1	XP_003756609.1
34.3145	34.5066	34.7656	33.1503	33.1983	32.9669	35.1105	34.7967	34.6889	NA	NA	NA	+	DFT2_SALEM	27	23	23	68.8	65.2	65.2	30.949	0	323.31	180960000000	538	50.7	63.1	68.8	63.1	59.6	63.1	66	63.1	63.5	18	21	24	18	16	18	22	21	21	282	3.58039	0.00408333	-1.76017	-1.53754	XP_003763236.2	XP_003763236.2
25.3584	25.5484	24.576	25.5777	26.2452	26.7915	27.3269	28.3676	28.2006	NA	NA	NA	+	DFT2_SALEM	13	13	12	7.2	7.2	6.7	260.98	0	23.477	553180000	21	0	0.6	0	0	0	0	2.1	5.9	4.8	0	1	0	0	0	0	4	10	8	2433	1.67815	0.0139782	-1.76026	-1.19196	XP_012405090.1	XP_012405090.1
26.1378	25.4914	25.1436	27.4717	27.2505	27.7733	30.1087	28.8256	28.8441	NA	NA	NA	+	DFT2_SALEM	9	9	9	23	23	23	47.3	0	103.12	2153200000	38	0	0	0	12.2	8.7	12.4	23	14.9	11.3	0	0	0	4	3	4	9	5	4	435	1.758	0.0130984	-1.76096	-1.21372	XP_012399644.1	XP_012399644.1
28.8089	29.2834	28.1426	27.8175	25.8107	27.5402	28.8686	28.434	29.1516	NA	NA	NA	+	DFT2_SALEM	14	11	9	48.7	33.4	26.2	42.142	0	44.537	2484600000	42	15.6	11.7	16.7	7.5	5.3	11.7	40.4	30.1	25.3	5	4	4	3	2	4	10	7	8	359	1.25021	0.0227587	-1.76193	-1.06038	XP_003761903.1	XP_003761903.1
28.9232	30.103	30.2877	28.8593	28.8446	28.2757	30.5305	30.6798	30.0842	NA	NA	NA	+	DFT2_SALEM	11	11	11	37.5	37.5	37.5	52.02	0	30.733	6992100000	42	9.1	16.6	17	6.9	6.9	7.5	35.4	33.4	9.3	3	5	4	3	3	2	9	8	4	506	2.59955	0.00602198	-1.77162	-1.40321	XP_012400301.1;XP_012400300.1;XP_012400299.1;XP_012400298.1;XP_012400297.1	XP_012400301.1;XP_012400300.1;XP_012400299.1;XP_012400298.1;XP_012400297.1
29.7521	29.6421	29.526	26.1557	25.4254	26.575	27.5926	27.7149	28.1701	NA	NA	NA	+	DFT2_SALEM	12	12	12	56.3	56.3	56.3	31.129	0	37.32	2614100000	46	42.3	52	36.6	10.8	3.2	10.8	27.6	19	22.9	9	11	8	2	1	2	5	3	4	279	2.02447	0.00967573	-1.77378	-1.28622	XP_003759900.1	XP_003759900.1
25.8715	25.8353	25.9163	24.7092	24.144	25.4929	26.9931	26.6457	26.0618	NA	NA	NA	+	DFT2_SALEM	2	2	2	8.1	8.1	8.1	49.626	0	6.9471	306980000	11	8.1	8.1	0	0	3.6	0	8.1	8.1	8.1	2	2	0	0	1	0	2	2	2	447	1.69935	0.0130946	-1.78485	-1.20907	XP_012396322.1	XP_012396322.1
24.4962	25.7837	26.5767	27.7001	28.5151	28.8747	30.3043	30.2315	29.9193	NA	NA	NA	+	DFT2_SALEM	10	10	10	49.8	49.8	49.8	36.454	0	94.655	3340200000	48	0	0	0	11.2	19.1	19.5	39.2	41.9	35.6	0	0	0	3	4	4	7	8	7	329	2.08612	0.00883742	-1.78838	-1.30826	XP_003775310.1	XP_003775310.1
31.5846	31.1741	31.3224	31.5423	31.6839	30.8004	33.6109	32.9913	32.8552	NA	NA	NA	+	DFT2_SALEM	9	9	9	51.7	51.7	51.7	9.6078	0	45.557	45054000000	147	46.1	39.3	34.8	40.4	33.7	15.7	40.4	40.4	40.4	7	4	4	5	4	2	7	7	5	89	2.1369	0.00831121	-1.81027	-1.33169	XP_003770773.2	XP_003770773.2
30.9559	30.9753	30.7315	31.0199	30.8496	31.189	32.5211	32.6573	33.3182	NA	NA	NA	+	DFT2_SALEM	31	31	31	64.1	64.1	64.1	59.514	0	323.31	25392000000	237	27	27.9	28.3	38.2	29.6	33.7	51.1	54.3	57.4	11	10	9	14	12	16	23	26	25	523	2.62191	0.005105	-1.8127	-1.43301	XP_003774526.1	XP_003774526.1
31.8386	31.6073	31.498	30.0477	30.2115	30.5099	32.0013	32.1274	32.0804	NA	NA	NA	+	DFT2_SALEM	32	32	31	53.6	53.6	53.6	64.386	0	323.31	22002000000	221	37.9	49.7	45.7	25.6	33.6	33.2	45.4	44.3	47.8	18	24	21	9	11	13	20	20	22	575	3.68542	0.0034755	-1.81333	-1.59031	XP_003764770.1	XP_003764770.1
25.1916	25.8506	27.4488	27.7347	27.3617	27.8416	29.5623	29.7099	29.1348	NA	NA	NA	+	DFT2_SALEM	12	12	11	37.7	37.7	35.1	50.367	0	51.127	2604500000	47	4.4	14.2	12.4	17	14.4	16.8	29	25.5	25.7	1	3	3	5	4	4	9	8	9	459	2.89476	0.00483267	-1.82303	-1.48746	XP_003768105.1;XP_012403662.1;XP_012403661.1	XP_003768105.1;XP_012403662.1;XP_012403661.1
28.4314	27.9892	28.3309	24.5773	26.1036	26.8809	27.6851	27.5298	27.8224	NA	NA	NA	+	DFT2_SALEM	17	17	16	28.6	28.6	27.6	83.671	0	38.647	1421700000	45	15.8	18.1	14.7	3.7	1.9	2.8	10.7	8	10.4	9	11	9	2	1	2	7	5	6	739	1.2564	0.0202264	-1.82519	-1.08523	XP_003766086.1	XP_003766086.1
25.2892	25.9584	24.1706	31.1806	30.9799	31.0052	32.8324	32.9053	32.9073	NA	NA	NA	+	DFT2_SALEM	10	10	10	55.4	55.4	55.4	19.814	0	163.2	22558000000	188	0	0	0	48.4	48.4	48.4	51.1	53.3	55.4	0	0	0	7	8	8	9	9	10	184	4.94876	0.00219802	-1.82641	-1.71053	XP_012402543.1	XP_012402543.1
27.8065	27.6132	27.8498	27.2238	27.1162	26.823	29.8239	28.4021	28.4178	NA	NA	NA	+	DFT2_SALEM	17	17	17	47	47	47	55.083	0	44.24	2089700000	48	15.9	14.5	24	17.5	9.3	9.3	27.6	14.1	20.6	6	5	8	5	3	3	10	4	7	496	1.70266	0.0118012	-1.82691	-1.22916	XP_003771865.1	XP_003771865.1
36.2014	36.1605	36.1936	37.3958	37.1938	37.5327	39.0767	39.132	39.4009	NA	NA	NA	+	DFT2_SALEM	187	187	177	74.2	74.2	71.9	236.53	0	323.31	1993100000000	5339	56.4	61	61.2	69.9	64.3	64.9	72.2	69.8	71.2	105	110	112	134	126	132	161	158	171	2230	3.69781	0.00302782	-1.82904	-1.60382	XP_012408600.1	XP_012408600.1
28.6493	28.6791	28.1566	29.9948	29.8408	30.5734	31.5588	32.1365	32.2144	NA	NA	NA	+	DFT2_SALEM	6	6	6	15.3	15.3	15.3	35.416	0	67.636	13244000000	53	10	10	10	10	10	10	11.8	11.8	12.1	2	2	2	2	2	3	3	4	4	321	2.41848	0.00592176	-1.83355	-1.40595	XP_012402348.1;XP_012402346.1;XP_003766519.1	XP_012402348.1;XP_012402346.1;XP_003766519.1
25.1016	25.6951	27.311	26.7002	26.1058	25.954	29.4177	27.8228	27.0324	NA	NA	NA	+	DFT2_SALEM	9	9	9	21.6	21.6	21.6	55.412	0	31.111	835440000	16	0	0	0	0	0	0	21.6	9.1	6.8	0	0	0	0	0	0	9	3	2	485	1.17156	0.0231316	-1.83767	-1.05763	XP_012398286.1	XP_012398286.1
29.4586	29.6165	29.3343	29.6919	29.8569	29.4069	31.271	31.4139	31.7915	NA	NA	NA	+	DFT2_SALEM	9	9	9	43	43	43	27.658	0	104.45	10118000000	112	29.7	35.7	31.7	30.1	28.1	27.3	39	39	43	5	6	5	5	5	4	8	8	9	249	3.08224	0.00405517	-1.84023	-1.52915	XP_012405616.1	XP_012405616.1
25.0366	27.5922	25.2558	29.6943	29.8933	30.177	31.5843	31.5979	32.1302	NA	NA	NA	+	DFT2_SALEM	13	13	13	70.1	70.1	70.1	16.381	0	98.24	10698000000	115	11.1	21.5	11.1	61.8	65.3	70.1	63.2	70.1	70.1	1	2	1	7	10	11	12	12	13	144	2.90195	0.0042753	-1.84923	-1.50607	XP_003767121.2	XP_003767121.2
27.2154	25.8929	26.0102	34.0163	33.8432	34.1893	35.4924	35.8171	36.2913	NA	NA	NA	+	DFT2_SALEM	153	153	152	68.3	68.3	68.3	234.38	0	323.31	175790000000	1229	3.3	3.1	3	51.3	44.9	52.2	64.7	65.5	63.8	5	4	4	88	74	91	119	123	135	2060	2.73387	0.00478227	-1.85067	-1.47752	XP_003755314.1	XP_003755314.1
28.0303	27.4443	28.0439	26.2537	25.8531	24.937	28.5379	28.5882	25.4813	NA	NA	NA	+	DFT2_SALEM	3	3	3	16.6	16.6	16.6	31.684	0	44.83	1271000000	14	9.7	16.6	16.6	3.2	3.2	0	9.7	9.7	6.5	2	3	3	1	1	0	2	2	1	277	0.778041	0.0459165	-1.85454	-0.883643	XP_012397929.1;XP_003770092.1	XP_012397929.1
31.2215	31.3095	31.3934	29.1623	28.5669	29.4746	31.2532	30.8934	30.6601	NA	NA	NA	+	DFT2_SALEM	26	26	26	55.5	55.5	55.5	70.516	0	186.58	12620000000	175	30.7	49.3	35.9	16.3	11.6	28	44.7	37.3	23.6	16	22	16	7	5	11	19	15	10	649	2.38066	0.0055198	-1.86763	-1.41783	XP_012401220.1	XP_012401220.1
33.3807	33.4655	33.424	34.858	34.3285	34.7787	36.4896	36.5603	36.5279	NA	NA	NA	+	DFT2_SALEM	25	24	24	56.8	56.8	56.8	39.187	0	323.31	324920000000	738	40.5	46.9	46.9	46.4	43.2	46.4	50.4	47.5	53.9	13	15	13	17	15	16	22	18	24	373	3.45074	0.00303226	-1.87086	-1.60434	XP_012408601.1	XP_012408601.1
28.1472	28.1123	28.2012	26.7456	25.7038	26.2194	28.035	27.9785	28.2705	NA	NA	NA	+	DFT2_SALEM	9	9	9	26.3	26.3	26.3	44.844	0	30.651	1645400000	30	19.7	13.9	13.7	6.1	0	9.6	20.3	9.9	9.4	5	3	4	2	0	2	6	2	2	395	2.40178	0.00540447	-1.87175	-1.42474	XP_012404388.1;XP_003768988.1	XP_012404388.1;XP_003768988.1
30.8503	30.7192	31.0459	29.4956	28.7645	29.4225	31.4237	31.1712	30.7429	NA	NA	NA	+	DFT2_SALEM	46	46	39	43.8	43.8	37.2	136.16	0	311.15	11044000000	198	22.6	24.3	31.5	10.4	8.5	12.2	34	28.2	18	25	21	30	10	9	10	31	22	17	1168	2.45389	0.00515006	-1.88508	-1.4436	XP_003760066.1	XP_003760066.1
27.9254	28.0567	28.2533	26.2116	25.3721	25.663	27.8522	27.5806	27.495	NA	NA	NA	+	DFT2_SALEM	12	12	12	37.5	37.5	37.5	50.562	0	30.537	1401700000	39	22.9	27.4	20.9	12.4	6.3	5.8	14.4	3.8	9.9	6	8	7	2	2	1	4	2	2	445	2.67042	0.00475834	-1.89364	-1.49264	XP_003760970.2	XP_003760970.2
24.8711	25.7724	25.6992	30.9171	30.9517	30.9083	32.8773	32.6361	32.9457	NA	NA	NA	+	DFT2_SALEM	39	39	38	61.7	61.7	61.7	85.089	0	315.07	21537000000	198	0	0	0	24.9	25.8	23.7	52.1	50.6	48.5	0	0	0	12	14	13	28	29	28	747	4.43073	0.00222371	-1.89396	-1.7299	XP_003762907.1;XP_003765980.2	XP_003762907.1
31.0108	30.8751	30.9839	30.7479	30.6646	30.7056	32.7567	32.5637	32.4814	NA	NA	NA	+	DFT2_SALEM	25	25	24	65.4	65.4	63.4	54.505	0	320.03	21024000000	215	37.2	44.9	41.9	36.4	40.1	33.2	61.5	53.8	49.2	13	15	12	10	11	11	23	18	17	494	4.61878	0.00225763	-1.89457	-1.74605	XP_012407064.1;XP_012407063.1;XP_012407062.1;XP_012407065.1	XP_012407064.1;XP_012407063.1;XP_012407062.1;XP_012407065.1
26.6525	25.8202	26.357	28.5486	28.4493	28.4803	30.1974	30.3928	30.5797	NA	NA	NA	+	DFT2_SALEM	14	14	14	28.5	28.5	28.5	46.618	0	82.097	3882800000	55	0	0	0	15.2	12.8	10	19.5	22.8	26	0	0	0	5	4	3	8	9	11	400	4.11441	0.00217647	-1.89724	-1.70282	XP_012396173.1	XP_012396173.1
28.4352	29.0768	28.0222	29.0785	26.3075	25.7444	29.3849	28.7147	28.7297	NA	NA	NA	+	DFT2_SALEM	7	2	2	76.8	26.8	26.8	9.3365	0	27.119	2652900000	25	61	68.3	59.8	68.3	68.3	52.4	52.4	52.4	52.4	5	6	4	5	5	5	4	4	4	82	0.83625	0.0381752	-1.89966	-0.924928	XP_003763219.2	XP_003763219.2
29.5784	29.7045	29.36	25.4735	26.5985	26.0029	28.0524	27.889	27.8369	NA	NA	NA	+	DFT2_SALEM	38	38	38	21.8	21.8	21.8	307.22	0	280.79	2637900000	79	12.2	14.3	14.6	1.2	2.1	3.5	1.9	1.6	1.6	21	24	24	2	3	6	3	2	2	2783	2.3399	0.00524876	-1.90113	-1.42796	XP_012397979.1;XP_012397976.1	XP_012397979.1;XP_012397976.1
26.5848	27.1966	25.9005	26.6347	27.8706	26.7988	29.3412	28.5542	29.1455	NA	NA	NA	+	DFT2_SALEM	12	12	9	12.9	12.9	10.9	155.14	0	74.28	1687300000	32	2	3.6	0	0	1.6	0	10.2	9.8	8.6	2	3	0	0	2	0	9	8	8	1364	1.86752	0.00865095	-1.91227	-1.31515	XP_003755621.1;XP_003768189.1	XP_003755621.1
29.5227	29.4114	28.7047	26.0543	26.2793	24.8144	27.3436	27.3996	28.1972	NA	NA	NA	+	DFT2_SALEM	12	12	12	31	31	31	44.355	0	26.846	2102700000	49	18.6	25.4	22.1	0	3.3	3.3	8.9	8.9	14.5	7	10	9	0	1	1	3	3	5	393	1.65314	0.0104904	-1.93082	-1.26	XP_012402657.1;XP_012402656.1	XP_012402657.1
27.0734	25.9305	25.0545	26.8832	25.7383	26.2786	27.6583	27.6025	29.4333	NA	NA	NA	+	DFT2_SALEM	21	20	9	14.5	13.9	8	208.31	0	52.48	1126600000	39	4.5	2.1	1	2.9	0.6	4.5	7.1	4.6	8.9	7	3	2	5	1	7	10	7	12	1873	1.31802	0.0155114	-1.93133	-1.14542	XP_012399128.1;XP_012403306.1	XP_012399128.1
27.5517	28.2189	27.246	25.4101	25.1389	24.6109	26.6724	27.3066	27.0003	NA	NA	NA	+	DFT2_SALEM	6	6	6	82.4	82.4	82.4	7.5677	0	29.955	963030000	25	54.4	67.6	58.8	10.3	10.3	0	30.9	44.1	45.6	3	5	3	1	1	0	2	2	3	68	2.54331	0.00452941	-1.93984	-1.49488	XP_012397676.1	XP_012397676.1
27.4979	28.1526	27.1397	26.7623	27.0851	27.103	29.2089	28.7734	28.79	NA	NA	NA	+	DFT2_SALEM	11	11	11	30.2	30.2	30.2	64.175	0	62.034	2123700000	39	12.2	4.8	13.2	7.3	10.7	10.7	20.4	16.6	12.5	3	2	4	3	4	4	8	6	5	559	3.37303	0.00243425	-1.94063	-1.644	XP_012396634.1	XP_012396634.1
23.9645	25.4415	25.5716	25.7383	25.6032	26.628	27.7003	27.9241	28.1985	NA	NA	NA	+	DFT2_SALEM	4	4	4	10.6	10.6	10.6	51.596	0	15.804	741810000	18	2.4	0	4.2	0	0	0	8.2	10.6	10.6	1	0	1	0	0	0	3	4	4	452	2.28449	0.00513065	-1.95113	-1.44287	XP_012404769.1	XP_012404769.1
27.7042	28.0608	28.1442	27.9316	25.6307	28.1517	29.1697	29.5311	28.8906	NA	NA	NA	+	DFT2_SALEM	17	17	17	61.1	61.1	61.1	53.758	0	108.42	2833700000	59	17.3	13.9	39.7	13.1	2.8	8.5	32.9	50.6	25.8	6	5	9	5	1	3	10	13	6	504	1.11374	0.0215035	-1.95911	-1.07219	XP_012405787.1	XP_012405787.1
27.4899	25.6494	25.9524	26.2746	26.0591	26.7603	27.7353	28.6295	28.6352	NA	NA	NA	+	DFT2_SALEM	5	5	5	35.8	35.8	35.8	14.961	0	14.241	947520000	21	24.6	9	9	9	0	0	33.6	35.8	35.8	3	1	1	1	0	0	4	5	5	134	2.24765	0.00514358	-1.96868	-1.44343	XP_003774240.2	XP_003774240.2
25.0401	25.4156	26.3803	26.1833	26.3534	26.0343	27.8956	28.24	28.3416	NA	NA	NA	+	DFT2_SALEM	11	11	11	20.8	20.8	20.8	93.486	0	25.385	906850000	22	10.6	5.2	3.7	0	1.2	2	4.2	10.2	8.6	5	2	2	0	1	1	3	6	5	814	3.56503	0.00214839	-1.96876	-1.69221	XP_003755645.1	XP_003755645.1
25.9655	24.8514	25.5481	25.6133	27.3194	27.7705	29.049	28.9329	28.6309	NA	NA	NA	+	DFT2_SALEM	4	4	4	16.7	16.7	16.7	27.055	0	25.017	1688300000	18	0	3.8	3.8	3.8	12.6	12.6	16.7	12.6	12.6	0	1	1	1	3	2	3	2	3	239	1.37543	0.0144449	-1.96987	-1.18054	XP_003757005.2	XP_003757005.2
31.131	31.5209	31.6638	31.7378	31.5194	31.9656	33.6962	33.5978	33.8678	NA	NA	NA	+	DFT2_SALEM	23	9	2	20.5	7.3	3.2	103.72	0	63.23	44723000000	176	11.9	10.6	10.6	11.9	10.6	13.9	17.2	15.9	15.9	12	11	11	14	13	14	19	19	19	894	3.70848	0.00220896	-1.9797	-1.71991	XP_003767845.1;XP_003767844.1	XP_003767845.1;XP_003767844.1
31.955	31.9296	31.9578	32.2614	32.0305	32.3615	34.3069	34.2577	34.0343	NA	NA	NA	+	DFT2_SALEM	39	39	39	75.5	75.5	75.5	56.863	0	323.31	70198000000	386	32.1	43.4	49.2	51.8	47.1	47.5	69.8	69.5	68.3	15	19	22	22	20	22	31	31	31	514	3.97961	0.00227692	-1.98182	-1.75534	XP_003773363.1	XP_003773363.1
29.5718	29.6486	29.803	29.5467	29.7872	29.2041	31.6894	31.3266	31.4695	NA	NA	NA	+	DFT2_SALEM	26	26	26	64.6	64.6	64.6	52.903	0	254.87	12085000000	148	33.7	32.1	35.4	33.5	33.5	22.6	53.9	55.1	54.1	10	12	11	10	10	6	20	20	18	486	3.24051	0.002453	-1.98247	-1.65288	XP_012402103.1	XP_012402103.1
27.105	28.2583	28.461	26.7256	27.3702	27.5226	29.241	29.4934	28.8318	NA	NA	NA	+	DFT2_SALEM	23	23	23	34.9	34.9	34.9	95.9	0	128.86	2567900000	68	5	12.4	17.8	5.8	3.1	7.8	20	23.1	17.7	4	8	12	3	2	6	12	16	11	895	2.50696	0.00399457	-1.98261	-1.51209	XP_012396840.1	XP_012396840.1
32.4508	32.1815	32.2601	31.6768	31.5443	31.7273	33.4462	33.4759	33.9758	NA	NA	NA	+	DFT2_SALEM	32	32	32	61.5	61.5	61.5	51.363	0	139.66	55100000000	428	42.9	55.1	42.7	50	41.4	46.7	56.2	54.6	59.1	20	24	18	21	16	19	27	25	28	452	3.41127	0.00232217	-1.98313	-1.68026	XP_003765367.1	XP_003765367.1
27.9795	28.0693	27.7379	25.9159	25.7854	25.5671	27.9669	27.5137	27.762	NA	NA	NA	+	DFT2_SALEM	15	15	15	35.3	35.3	35.3	63.592	0	40.531	1965100000	29	10.5	7.8	11.5	5.5	5.9	13.9	10.5	9.6	7.1	5	4	5	2	2	5	4	3	3	563	3.55905	0.0021944	-1.99136	-1.70803	XP_012396345.1	XP_012396345.1
31.028	31.0702	31.0033	32.7191	32.386	33.0511	34.429	34.4651	35.2413	NA	NA	NA	+	DFT2_SALEM	47	47	10	79.3	79.3	24.2	64.228	0	323.31	87999000000	528	49.3	55.1	46.5	67.5	68.2	68.5	73.6	74.6	77.6	17	19	15	29	28	30	37	36	43	594	2.43492	0.00439785	-1.99305	-1.5017	XP_003772914.1	XP_003772914.1
30.1828	29.6608	29.7786	28.9013	28.5309	28.6997	30.7045	30.2454	31.1656	NA	NA	NA	+	DFT2_SALEM	13	13	13	46.5	46.5	46.5	26.618	0	124.15	7041900000	110	37	35.2	32.2	23.9	26.1	16.5	35.2	39.1	39.1	8	8	7	5	6	4	9	10	10	230	2.65072	0.00396089	-1.99453	-1.55046	XP_012406407.1;XP_003771546.1	XP_012406407.1;XP_003771546.1
31.5033	31.3882	31.0523	30.6686	30.4737	30.9509	32.5466	32.424	33.1068	NA	NA	NA	+	DFT2_SALEM	17	17	17	25.1	25.1	25.1	68.512	0	53.453	27085000000	176	18.7	20.1	17	18.6	13.3	14.1	18.7	21.7	22	10	10	9	9	8	8	11	11	14	646	2.86256	0.00348555	-1.99472	-1.5936	XP_012398977.1	XP_012398977.1
34.7688	34.7051	34.7927	35.0997	35.1375	35.2423	36.8697	37.0995	37.5067	NA	NA	NA	+	DFT2_SALEM	18	18	1	88.7	88.7	17.9	16.943	0	323.31	563900000000	1141	73.5	78.1	78.1	73.5	73.5	73.5	88.7	82.8	88.7	9	11	11	10	10	10	16	12	18	151	3.32624	0.00231111	-1.99883	-1.67818	XP_012406915.1	XP_012406915.1
31.2501	31.1185	31.004	31.1944	31.296	31.5773	33.2567	33.0131	33.8001	NA	NA	NA	+	DFT2_SALEM	44	44	44	44.1	44.1	44.1	114.1	0	323.31	35432000000	321	25.1	32.6	26.5	24.5	24.4	30.6	34.9	38.6	36.7	16	22	17	17	16	19	32	34	34	1027	2.8187	0.00346552	-2.00073	-1.5888	XP_012400321.1	XP_012400321.1
24.3076	26.4151	24.7704	30.248	29.9794	30.6277	32.379	32.1379	32.357	NA	NA	NA	+	DFT2_SALEM	32	32	32	70.1	70.1	70.1	48.32	0	323.31	15495000000	185	7.1	11.4	6.4	43.9	41.6	53.2	65.3	68.9	63.4	2	3	2	14	12	17	27	27	25	421	3.22887	0.00250709	-2.00628	-1.66746	XP_012406446.1;XP_012406447.1;XP_003771587.2	XP_012406446.1;XP_012406447.1;XP_003771587.2
28.4077	28.5278	28.1803	26.4221	24.719	26.175	27.8854	27.4767	27.9807	NA	NA	NA	+	DFT2_SALEM	8	8	8	40	40	40	24.638	0	35.9	1534600000	28	25.8	34.7	21.8	5.8	0	0	10.2	17.3	10.2	5	6	4	1	0	0	2	3	2	225	1.65455	0.00929089	-2.00887	-1.29324	XP_012406455.1	XP_012406455.1
28.8206	28.8077	29.0014	29.6469	29.8535	29.727	31.7279	31.5955	31.9366	NA	NA	NA	+	DFT2_SALEM	27	27	27	56.7	56.7	56.7	59.559	0	323.31	11151000000	152	23.6	24.4	24.7	19.3	25.1	24.4	53.3	49.3	44.9	8	10	8	6	8	10	23	20	21	550	4.18583	0.00235336	-2.01086	-1.80171	XP_012398796.1	XP_012398796.1
32.7895	32.7202	32.6937	30.991	31.3337	31.1404	33.9179	33.0869	32.495	NA	NA	NA	+	DFT2_SALEM	8	7	7	88.7	83	83	11.81	0	109.07	45324000000	136	56.6	88.7	88.7	85.8	88.7	85.8	88.7	88.7	83	6	7	7	6	7	6	7	7	7	106	2.04375	0.00595086	-2.01157	-1.41218	XP_003759877.1	XP_003759877.1
28.7648	29.3113	29.1514	34.3854	34.4494	34.8895	36.3731	36.7627	36.6299	NA	NA	NA	+	DFT2_SALEM	19	19	19	63.2	63.2	63.2	26.705	0	323.31	269700000000	573	25.7	22.9	38.3	53	53	49.4	54.2	56.1	62.1	4	4	6	13	13	11	14	15	18	253	3.30095	0.0021312	-2.01375	-1.68458	XP_003767613.2	XP_003767613.2
24.928	26.5539	26.9363	26.3254	27.1584	26.0557	29.2252	28.8345	27.5445	NA	NA	NA	+	DFT2_SALEM	9	9	9	38.4	38.4	38.4	28.359	0	92.735	1383700000	26	0	11	11	9	21.2	10.2	38.4	24.1	13.1	0	2	2	2	4	2	9	5	3	245	1.53704	0.0105787	-2.02155	-1.25827	XP_012397081.1;XP_012397080.1;XP_012397079.1;XP_012397078.1;XP_012397077.1;XP_003760194.1	XP_012397081.1;XP_012397080.1;XP_012397079.1;XP_012397078.1;XP_012397077.1;XP_003760194.1
28.1562	27.8622	27.9103	25.0824	25.6058	28.4969	28.5661	28.6182	28.1138	NA	NA	NA	+	DFT2_SALEM	9	9	9	36.9	36.9	36.9	46.325	0	32.367	1998300000	29	4.7	19.4	20.9	8.1	8.1	13.3	20.9	25.8	24.1	2	5	4	1	1	3	4	6	4	407	0.884088	0.0298922	-2.03766	-0.982586	XP_012405117.1;XP_012405116.1;XP_003769894.1	XP_012405117.1;XP_012405116.1;XP_003769894.1
28.6518	28.5148	28.1832	24.286	25.2141	23.4175	26.7299	26.5146	25.7994	NA	NA	NA	+	DFT2_SALEM	12	12	12	36.4	36.4	36.4	48.639	0	37.111	1048900000	31	25.9	27.6	16.2	9.3	4.3	4.3	4.3	6.9	4.3	8	7	7	2	1	1	1	2	1	464	1.58838	0.00965472	-2.04213	-1.28429	XP_003772973.1	XP_003772973.1
25.9133	25.9346	25.3454	26.1504	25.6698	25.7304	27.9029	27.5222	28.2931	NA	NA	NA	+	DFT2_SALEM	4	4	4	16.5	16.5	16.5	33.837	0	19.07	681770000	17	0	0	0	9.2	5.4	0	16.5	13.6	13.6	0	0	0	2	1	0	4	3	3	316	2.80291	0.00274063	-2.0559	-1.6201	XP_012409534.1	XP_012409534.1
29.3236	29.8882	29.7003	25.8844	25.5779	25.5396	28.162	27.5225	27.5007	NA	NA	NA	+	DFT2_SALEM	6	6	6	17.1	17.1	17.1	35.639	0	47.481	2508700000	52	17.1	17.1	14.6	4.4	3.5	7.9	14.9	12.7	7.9	6	6	5	1	1	2	5	4	3	316	2.97646	0.00247589	-2.06109	-1.65844	XP_012396751.1;XP_012396750.1;XP_003759794.1	XP_012396751.1;XP_012396750.1;XP_003759794.1
31.7272	31.5847	31.8722	26.9999	29.432	29.4574	30.6212	30.5775	30.8833	NA	NA	NA	+	DFT2_SALEM	18	18	18	53.1	53.1	53.1	42.671	0	305.29	16203000000	179	48	47.4	47.4	11	34.4	25.8	41.8	45.4	36.2	15	14	15	3	8	6	10	13	8	392	1.18274	0.0164841	-2.06425	-1.13387	XP_003775252.1	XP_003775252.1
33.244	33.131	33.2413	32.6927	32.3902	32.5952	34.5778	34.4929	34.8003	NA	NA	NA	+	DFT2_SALEM	24	24	24	70.9	70.9	70.9	40.291	0	314.9	98237000000	522	52.9	65.5	56.3	50.7	53.5	53.8	65.3	67.8	65.5	17	17	19	16	17	18	20	22	20	357	4.06479	0.00175045	-2.0643	-1.83025	XP_012397117.1;XP_012397115.1	XP_012397117.1;XP_012397115.1
28.2011	28.5081	28.2559	27.1822	28.0923	28.6758	30.262	29.6988	30.1857	NA	NA	NA	+	DFT2_SALEM	28	28	28	23.6	23.6	23.6	154.59	0	67.56	4020000000	94	6	8.2	7.9	2.6	4.3	7.4	15.2	12.1	16	8	9	8	3	5	8	16	13	17	1383	1.93342	0.00592901	-2.0654	-1.40599	XP_003761688.1	XP_003761688.1
25.708	26.2862	26.2321	26.051	25.3726	27.2121	28.4674	27.9299	28.446	NA	NA	NA	+	DFT2_SALEM	7	7	7	27.5	27.5	27.5	51.334	0	81.42	781380000	21	0	0	0	2.9	2.9	2.9	24.8	20.8	8.2	0	0	0	1	1	1	6	5	3	476	1.66654	0.00872933	-2.06918	-1.32207	XP_012397448.1;XP_012397447.1	XP_012397448.1;XP_012397447.1
26.9252	25.921	26.3672	29.1735	29.0932	28.7303	30.806	30.8785	31.5404	NA	NA	NA	+	DFT2_SALEM	10	10	10	41.6	41.6	41.6	24.103	0	32.358	7449500000	81	9.1	15.8	9.1	25.8	30.6	23.9	31.6	40.2	41.6	2	3	2	5	6	4	7	9	10	209	2.80968	0.00241945	-2.07597	-1.63398	XP_003762801.1;XP_012399360.1	XP_003762801.1
27.3473	27.4096	27.1762	26.1625	26.024	25.8449	27.8471	28.1448	28.2944	NA	NA	NA	+	DFT2_SALEM	4	4	4	19.6	19.6	19.6	55.548	0	30.437	1108100000	15	14.8	9.9	9.9	8.7	0	0	9.9	9.9	9.9	3	2	2	2	0	0	2	2	2	494	3.69411	0.00234921	-2.08496	-1.79672	XP_012409241.1;XP_003757277.2	XP_012409241.1;XP_003757277.2
29.976	29.799	29.6769	29.5657	29.4343	29.7911	32.0683	31.5867	31.396	NA	NA	NA	+	DFT2_SALEM	14	14	14	52.9	52.9	52.9	34.768	0	322.53	12093000000	103	28.6	28.2	26.6	17.5	24.7	34.4	52.6	52.6	41.2	6	6	5	4	6	5	11	12	10	308	3.11979	0.00217292	-2.08664	-1.70262	XP_003757690.1	XP_003757690.1
27.141	26.9265	27.1019	26.0456	24.5703	26.7638	27.8361	27.8795	27.9295	NA	NA	NA	+	DFT2_SALEM	5	5	5	11.4	11.4	11.4	64.982	0	5.6802	896370000	19	5	11.4	4.5	0	2.2	4.5	4.5	4.5	4.5	2	5	2	0	1	2	2	2	2	596	1.4959	0.0102452	-2.08844	-1.26862	XP_012398071.1	XP_012398071.1
28.0274	28.0907	27.7816	24.5418	25.9631	24.8639	28.0453	25.6548	27.9459	NA	NA	NA	+	DFT2_SALEM	7	7	7	44.9	44.9	44.9	23.549	0	42.582	1093700000	19	29.5	40.1	38.6	6.3	4.8	6.3	11.1	6.3	11.1	5	6	6	1	1	1	2	1	2	207	1.10368	0.0180457	-2.09243	-1.10623	XP_003759217.2	XP_003759217.2
27.9012	27.7478	27.862	25.7448	27.0093	27.5388	29.1459	28.9326	28.495	NA	NA	NA	+	DFT2_SALEM	15	6	6	48.3	28	28	37.164	0	39.66	2008300000	34	28.6	33.2	37.2	15.1	14.8	26.5	44.3	40.3	36.6	9	10	12	4	4	7	13	12	13	325	1.68176	0.00800461	-2.09352	-1.33721	XP_012401644.1	XP_012401644.1
28.2572	27.0468	26.5379	27.3714	26.9197	28.573	30.0381	29.6279	29.5	NA	NA	NA	+	DFT2_SALEM	17	17	17	22.8	22.8	22.8	95.79	0	95.474	2851500000	57	7.9	4.7	1	5.2	0	14.5	19.4	16.2	13.7	5	4	1	3	0	8	13	11	10	864	1.80839	0.00700595	-2.10063	-1.38256	XP_012397333.1;XP_012397332.1	XP_012397333.1;XP_012397332.1
25.4454	25.6347	25.5716	25.381	26.1372	26.6728	28.1349	28.4524	27.9311	NA	NA	NA	+	DFT2_SALEM	12	12	12	20.8	20.8	20.8	69.545	0	44.258	724580000	25	0	0	0	0	0	0	13	19	15.7	0	0	0	0	0	0	6	11	7	616	2.19118	0.00440377	-2.10911	-1.50195	XP_012403254.1	XP_012403254.1
25.7984	25.3131	25.4057	26.7427	24.8913	27.1249	28.2231	28.3202	28.5665	NA	NA	NA	+	DFT2_SALEM	9	9	9	27.2	27.2	27.2	43.289	0	28.916	951290000	38	0	0	0	10.8	5	10.8	19.6	21.7	19.6	0	0	0	3	1	4	6	8	5	378	1.41401	0.0110989	-2.11695	-1.24728	XP_003756041.1	XP_003756041.1
33.0995	32.7776	33.341	35.4314	34.1825	35.5939	36.9471	36.5928	38.0247	NA	NA	NA	+	DFT2_SALEM	51	22	0	79	53.3	0	42.019	0	323.31	744190000000	1208	53.8	51.2	67.4	38.5	44.6	38.5	78.8	78.8	79	31	29	33	26	27	25	42	43	50	377	1.57163	0.00882759	-2.1189	-1.30811	XP_003756019.1;XP_003767872.1;XP_003756020.1;XP_003767873.1	XP_003756019.1;XP_003767872.1;XP_003756020.1;XP_003767873.1
27.202	24.8875	26.7068	26.4882	27.5964	25.8917	29.0615	28.5096	28.7882	NA	NA	NA	+	DFT2_SALEM	10	10	9	26	26	23.8	53.234	0	66.077	1062200000	23	0	0	0	0	0	0	22.5	15.9	11.9	0	0	0	0	0	0	9	6	5	454	1.8134	0.00660364	-2.1277	-1.39589	XP_003773645.1	XP_003773645.1
31.1057	31.3608	30.8962	30.8576	30.657	30.504	32.7517	32.9225	32.7367	NA	NA	NA	+	DFT2_SALEM	24	4	4	61.3	9.8	9.8	37.17	0	60.365	22800000000	110	56.8	56.8	58.7	56.2	58.1	58.1	61.3	60.6	60.6	19	19	20	20	18	17	22	21	20	315	4.25056	0.00146435	-2.13076	-1.90508	XP_003771639.1	XP_003771639.1
28.0965	27.3773	27.2715	25.7924	25.5842	25.6409	28.1156	28.1756	27.1415	NA	NA	NA	+	DFT2_SALEM	9	9	9	29.4	29.4	29.4	38.535	0	29.111	994440000	25	18.6	15	7.6	0	0	0	20.6	18.1	10.2	6	4	2	0	0	0	7	5	3	354	2.48207	0.00349059	-2.13841	-1.59479	XP_012404377.1	XP_012404377.1
27.5828	26.6987	26.1964	24.7448	25.7493	26.725	27.3325	28.1219	28.1872	NA	NA	NA	+	DFT2_SALEM	9	9	9	31.1	31.1	31.1	41.877	0	13.255	845190000	13	9.8	6.4	9.6	2.7	2.7	2.7	17.3	19.7	21.3	4	2	3	1	1	1	4	5	5	376	1.55444	0.00859309	-2.14082	-1.31001	XP_003758578.1	XP_003758578.1
28.13	25.8298	26.2283	27.0014	26.648	28.6031	29.5257	29.3115	29.8425	NA	NA	NA	+	DFT2_SALEM	31	1	1	92	8.9	8.9	35.432	0	49.407	3096000000	27	74.3	89.6	89.6	82.6	79.2	82.6	84.1	83.5	86.5	19	24	23	19	19	21	24	23	25	327	1.58416	0.0087096	-2.14242	-1.32169	XP_012405262.1	XP_012405262.1
30.3028	30.2472	30.0331	30.0854	29.4667	30.2132	31.5025	32.1875	32.5314	NA	NA	NA	+	DFT2_SALEM	19	19	19	41.9	41.9	41.9	33.557	0	323.31	14155000000	128	20.8	11.6	20.8	20.5	24.8	24.8	33.3	31	41.9	5	3	5	7	5	9	13	15	17	303	2.31847	0.00384248	-2.15206	-1.55921	XP_003768269.2	XP_003768269.2
25.5114	26.2788	25.5114	26.2313	25.0839	25.4244	27.7104	27.421	28.0738	NA	NA	NA	+	DFT2_SALEM	7	7	6	11.3	11.3	10.2	107.7	0	26.246	563290000	15	1.1	0	1.1	0	0	0	5.1	5.9	9.4	1	0	1	0	0	0	4	4	6	964	2.28449	0.00396643	-2.15519	-1.5515	XP_012400925.1	XP_012400925.1
24.6524	25.2298	26.1551	26.4586	25.1436	25.2325	27.3877	27.7525	28.1657	NA	NA	NA	+	DFT2_SALEM	5	5	5	20	20	20	57.76	0	22.825	497690000	11	0	4.7	0	0	0	0	20	7.8	9.9	0	1	0	0	0	0	5	2	3	515	1.96324	0.00482971	-2.15704	-1.45734	XP_003772783.1	XP_003772783.1
25.6934	25.3942	25.4312	25.5677	26.4956	25.0901	27.6863	27.9166	28.0307	NA	NA	NA	+	DFT2_SALEM	7	7	7	23.8	23.8	23.8	36.643	0	25.984	562660000	15	0	0	0	0	0	0	15	18.8	23.8	0	0	0	0	0	0	4	5	7	320	2.15114	0.00400545	-2.16002	-1.51595	XP_012407206.1;XP_003772630.2	XP_012407206.1;XP_003772630.2
26.592	25.5824	25.907	25.2594	25.909	26.4922	27.9793	28.1986	27.9675	NA	NA	NA	+	DFT2_SALEM	11	11	11	28.3	28.3	28.3	34.424	0	12.073	747030000	19	0	0	0	2.6	2.6	2.6	19.4	19.7	23.4	0	0	0	1	1	1	7	6	8	304	2.39505	0.00375358	-2.16161	-1.58491	XP_003764086.1;XP_012400323.1	XP_003764086.1;XP_012400323.1
24.2896	26.2704	25.8162	25.2497	26.0976	25.6954	28.101	27.5677	27.8615	NA	NA	NA	+	DFT2_SALEM	13	7	7	36.3	25.6	25.6	41.451	0	19.881	561400000	13	8.2	10.4	8.2	5.4	4.8	5.4	21.4	22.3	25.4	4	5	4	3	2	3	8	6	8	355	2.7658	0.00230745	-2.16248	-1.67712	XP_012399595.1	XP_012399595.1
29.5031	29.6176	29.2227	30.2564	29.7433	30.5102	33.01	32.1839	31.8175	NA	NA	NA	+	DFT2_SALEM	21	21	21	54	54	54	38.088	0	174.75	16430000000	148	18.6	28	15.6	27.4	21.8	26.8	53.7	51.3	44	5	8	5	8	6	8	20	16	15	339	2.17908	0.00404959	-2.16714	-1.52763	XP_012396463.1	XP_012396463.1
32.9265	33.9812	33.6589	33.7592	33.2917	33.5753	35.3408	35.9534	35.8338	NA	NA	+	+	DFT2_SALEM	51	29	26	85.9	59.9	59.9	32.841	0	323.31	192600000000	336	34.9	36.3	38.7	30.6	38	26.8	70.8	69.7	82.7	17	21	20	16	19	15	35	37	43	284	3.13899	0.00228473	-2.16727	-1.75974	XP_003761807.1;CON__Q3SX28;XP_012398478.1	XP_003761807.1;CON__Q3SX28
28.1378	26.1521	26.2974	26.857	26.8358	26.5274	29.0548	28.3431	29.3437	NA	NA	NA	+	DFT2_SALEM	12	12	12	32.3	32.3	32.3	46.328	0	49.704	1838200000	47	17.6	6.3	7.2	20.7	16.1	7.2	26.5	11.3	22.2	7	2	2	5	4	2	8	4	7	415	2.63172	0.00244923	-2.17378	-1.65204	XP_012396285.1;XP_012396284.1	XP_012396285.1;XP_012396284.1
25.2876	25.6977	26.3598	24.9864	25.3486	25.9409	27.1429	27.8576	27.8158	NA	NA	NA	+	DFT2_SALEM	2	2	2	14.2	14.2	14.2	28.558	0	8.7063	430900000	6	0	0	14.2	0	5.9	0	8.3	8.3	8.3	0	0	2	0	1	0	1	1	1	253	2.41689	0.00333721	-2.18013	-1.6007	XP_012402224.1;XP_012402223.1;XP_012402222.1;XP_012402221.1;XP_012402220.1;XP_012402219.1	XP_012402224.1;XP_012402223.1;XP_012402222.1;XP_012402221.1;XP_012402220.1;XP_012402219.1
28.3932	28.3128	28.4434	24.8467	27.4162	27.4686	28.7578	28.6835	28.8492	NA	NA	NA	+	DFT2_SALEM	18	18	18	41.4	41.4	41.4	77.41	0	110.78	2043500000	42	9.9	18.6	13.5	3.5	11.6	12.4	18.4	18.9	10.5	5	8	6	1	4	5	8	8	4	679	1.18595	0.0145806	-2.1864	-1.17126	XP_012406385.1	XP_012406385.1
25.5153	26.2895	25.6259	27.4969	25.3764	26.4113	28.4748	28.5393	28.8382	NA	NA	NA	+	DFT2_SALEM	12	12	11	18.6	18.6	17.5	102.87	0	50.496	1217100000	30	1.3	4.2	3.1	3.7	1.7	1.7	12.5	11.1	13.3	1	3	2	2	1	1	8	7	8	901	1.61084	0.0078	-2.18922	-1.34943	XP_012401398.1;XP_012401399.1	XP_012401398.1;XP_012401399.1
25.2312	25.7655	25.9638	25.6738	26.3661	26.081	28.3846	28.0288	28.2853	NA	NA	NA	+	DFT2_SALEM	6	6	6	31.4	31.4	31.4	31.591	0	92.757	723010000	12	0	0	0	0	0	0	21	13.8	27.6	0	0	0	0	0	0	5	2	4	290	3.19088	0.00232867	-2.19259	-1.78673	XP_012404946.1;XP_012404945.1;XP_012404944.1	XP_012404946.1;XP_012404945.1;XP_012404944.1
29.0429	29.3119	29.5259	26.9142	26.9204	27.2445	29.348	29.0579	29.2628	NA	NA	NA	+	DFT2_SALEM	22	22	22	33	33	33	117.7	0	163.53	3385800000	73	13.3	17.4	23.4	4.1	3.6	2.3	13.1	14.8	12.7	9	12	14	4	3	2	9	9	9	1049	4.02882	0.00124706	-2.19652	-1.92854	XP_003755075.1	XP_003755075.1
25.7297	26.0722	26.3777	24.7277	24.9384	25.3209	26.5767	27.2529	27.7484	NA	NA	NA	+	DFT2_SALEM	3	3	3	34.6	34.6	34.6	11.619	0	29.618	309100000	7	0	0	0	0	0	0	34.6	25	25	0	0	0	0	0	0	3	2	2	104	2.34636	0.00348052	-2.19698	-1.59044	XP_012405796.1	XP_012405796.1
32.5626	32.5089	32.3115	30.8924	30.4522	31.1545	32.8902	32.9071	33.3017	NA	NA	NA	+	DFT2_SALEM	28	28	27	53.2	53.2	53	63.722	0	317.99	39938000000	291	38.5	46.4	41.6	31	31.5	37.6	42.1	41	52.3	16	19	18	13	13	14	19	17	24	558	3.06943	0.00230052	-2.19999	-1.76695	XP_012401449.1	XP_012401449.1
34.614	34.6143	34.734	33.6552	33.3817	33.6121	35.8764	35.6443	35.7367	NA	NA	NA	+	DFT2_SALEM	136	136	130	70.8	70.8	69.3	186.11	0	323.31	228610000000	1473	57.4	61.1	62.3	51	47.8	51.3	65.8	65.9	65.6	86	92	98	63	61	61	113	106	106	1627	4.46011	0.00112526	-2.20277	-1.98729	XP_012397391.1	XP_012397391.1
31.2701	30.983	30.9808	30.787	30.7561	30.9494	32.5782	33.0865	33.4447	NA	NA	NA	+	DFT2_SALEM	15	15	15	40.6	40.6	40.6	33.337	0	39.879	26732000000	144	30	35	25.7	27.4	23.8	21.1	32.3	38.3	40.6	12	11	9	8	7	7	10	12	14	303	2.98547	0.00226917	-2.20569	-1.75275	XP_003770030.1	XP_003770030.1
30.9355	31.0653	30.8864	27.6644	28.0285	28.4863	30.2473	30.1453	30.4495	NA	NA	NA	+	DFT2_SALEM	30	30	30	36.4	36.4	36.4	102.12	0	152.5	8727300000	132	26.7	28.6	28.8	7.5	7.7	7.6	19.9	18.4	18.6	18	20	20	4	4	4	11	11	11	910	3.02557	0.0023045	-2.22094	-1.77108	XP_003774235.1	XP_003774235.1
28.171	27.9446	28.4109	24.1564	24.6219	26.8744	28.214	28.4844	25.6266	NA	NA	NA	+	DFT2_SALEM	5	5	5	12.2	12.2	12.2	26.514	0	5.0164	1470200000	17	6.3	6.3	12.2	3	9.3	3.8	3.8	3.8	3.4	2	2	4	1	2	2	2	2	1	237	0.832764	0.0281891	-2.2241	-0.993536	XP_003770911.1	XP_003770911.1
30.1431	29.789	29.9653	29.7199	28.5824	29.3848	31.6213	31.6171	31.1253	NA	NA	NA	+	DFT2_SALEM	18	18	18	42.3	42.3	42.3	57.323	0	172.29	11281000000	129	24.2	29	34.3	25.2	13.7	21.8	42.3	42.3	39.5	10	10	12	7	4	7	15	17	13	504	2.39145	0.00272836	-2.22555	-1.61801	XP_012405968.1	XP_012405968.1
25.5573	26.174	26.0334	29.852	29.9365	30.1143	32.5386	32.1451	31.9031	NA	NA	NA	+	DFT2_SALEM	30	30	30	37	37	37	115.73	0	323.31	12965000000	163	3.6	2.9	4.1	18.2	17.1	18.3	31.9	31.3	31.1	2	2	3	11	13	12	24	21	20	1052	3.42678	0.00159704	-2.22801	-1.85565	XP_012401905.1	XP_012401905.1
28.9364	28.5033	28.5412	25.2563	26.0189	24.6357	27.7609	27.9698	26.9095	NA	NA	NA	+	DFT2_SALEM	11	11	11	21.1	21.1	21.1	71.809	0	39.002	1664600000	42	21.1	18.4	18.1	2.8	2.7	0	10.3	10.3	5.6	11	9	9	1	1	0	4	4	2	640	1.91726	0.00480105	-2.2431	-1.48066	XP_003768052.1	XP_003768052.1
26.297	25.1452	26.1688	26.2685	26.9164	26.0195	28.6147	29.1622	28.1574	NA	NA	NA	+	DFT2_SALEM	5	5	5	41	41	41	12.24	0	17.465	1038100000	17	0	0	0	0	0	0	40	40	41	0	0	0	0	0	0	3	4	4	105	2.32481	0.00287149	-2.24331	-1.60839	XP_003757857.1	XP_003757857.1
24.7633	25.3243	26.4021	25.8021	26.2288	26.3158	28.4568	27.9828	28.6972	NA	NA	NA	+	DFT2_SALEM	9	9	9	35.8	35.8	35.8	31.799	0	40.095	842030000	19	0	0	0	0	0	0	25.5	28.4	28.4	0	0	0	0	0	0	5	6	5	271	2.99832	0.00234095	-2.26337	-1.79187	XP_012398078.1	XP_012398078.1
26.8102	27.2546	27.7105	26.6962	26.4487	25.8294	28.915	28.8696	27.9931	NA	NA	NA	+	DFT2_SALEM	5	5	5	63.2	63.2	63.2	10.864	0	15.546	1338900000	18	0	30.5	30.5	0	0	0	53.7	50.5	41.1	0	2	2	0	0	0	4	4	3	95	2.33886	0.00275716	-2.26783	-1.62506	XP_003759300.1	XP_003759300.1
28.6619	28.8105	28.5782	25.5739	24.373	27.2869	28.017	28.0353	27.991	NA	NA	NA	+	DFT2_SALEM	3	3	3	20.7	20.7	20.7	23.219	0	91.632	1641500000	18	20.7	20.7	20.7	0	0	20.7	20.7	15.4	20.7	3	3	2	0	0	2	3	2	3	208	1.25976	0.0118135	-2.26983	-1.22986	XP_003760998.1	XP_003760998.1
31.3697	31.4513	31.1978	29.7814	29.8388	29.5336	31.7178	31.7714	32.5083	NA	NA	NA	+	DFT2_SALEM	34	32	32	35.6	34.6	34.6	122.63	0	293.54	18301000000	241	22.6	24.3	27.1	13	13.5	13.3	26.1	30.9	27.1	20	21	22	10	11	10	24	25	25	1094	2.95826	0.00234507	-2.28119	-1.79384	XP_012407086.1	XP_012407086.1
26.7166	24.6526	25.5867	30.9399	30.8664	30.665	32.9756	32.9478	33.407	NA	NA	NA	+	DFT2_SALEM	10	10	10	12.7	12.7	12.7	53.396	0	203.91	29636000000	76	0	0	0	7.6	7.6	7.6	12.7	10.7	10.7	0	0	0	2	2	2	10	6	7	487	3.75387	0.00126946	-2.28639	-1.95441	XP_012408023.1	XP_012408023.1
29.8036	30.4561	29.8469	28.2471	28.4092	28.2238	30.6573	30.5132	30.5906	NA	NA	NA	+	DFT2_SALEM	24	24	24	46.4	46.4	46.4	67.889	0	232.29	7131100000	107	23.8	25.3	28.5	7	9.4	7.8	33.9	32.6	27.7	11	11	13	4	4	4	16	15	12	625	5.24586	0.0010622	-2.29366	-2.1403	XP_003769817.1	XP_003769817.1
30.3334	31.1981	30.4921	32.8417	33.0027	33.2283	34.9074	35.5656	35.4898	NA	NA	NA	+	DFT2_SALEM	15	15	8	66.3	66.3	33.1	19.779	0	323.31	127130000000	470	55.8	43.6	37.8	62.2	62.2	62.2	66.3	66.3	66.3	9	6	4	10	10	9	14	14	15	172	3.20295	0.00160894	-2.2967	-1.85782	XP_003757016.1	XP_003757016.1
37.2662	37.1532	37.2538	38.3762	38.0428	38.4213	40.4499	40.4381	40.848	NA	NA	NA	+	DFT2_SALEM	256	256	210	77.8	77.8	69.6	211.95	0	323.31	5012900000000	12587	67.2	68.2	68.6	69.9	68	68.6	75.7	74.9	77.4	169	174	171	181	174	178	231	218	242	1845	3.66439	0.00126693	-2.29856	-1.94797	XP_012406090.1	XP_012406090.1
26.3552	26.8968	24.7104	26.3587	25.7211	25.8266	27.9106	28.0527	28.8536	NA	NA	NA	+	DFT2_SALEM	4	2	2	10.5	3.9	3.9	40.439	0	10.613	1036200000	17	10.5	10.5	6.6	10.5	10.5	10.5	10.5	10.5	10.5	2	2	1	3	2	2	3	3	4	362	2.54222	0.00216938	-2.30351	-1.70164	NP_001267783.1	NP_001267783.1
32.342	32.368	32.2686	30.9226	30.618	31.219	32.9656	33.1179	33.6222	NA	NA	NA	+	DFT2_SALEM	36	36	36	41.4	41.4	41.4	90.35	0	323.31	40473000000	355	34.7	34.9	38.2	23.3	18.8	25.6	29.8	31.1	41.4	24	26	26	13	10	14	24	27	31	836	3.03319	0.00175681	-2.31536	-1.83236	XP_012403366.1	XP_012403366.1
25.9314	27.36	24.4666	26.3361	25.7684	25.9253	28.4245	28.2656	28.2922	NA	NA	NA	+	DFT2_SALEM	7	7	7	37.4	37.4	37.4	30.814	0	163.24	812260000	19	0	0	0	5.7	0	0	37.4	18.1	27.8	0	0	0	1	0	0	7	3	5	281	3.71396	0.00128745	-2.31747	-1.97022	XP_012402653.1	XP_012402653.1
27.3734	27.4717	26.9772	25.2706	25.4248	25.9292	28.1167	28.2913	27.1733	NA	NA	NA	+	DFT2_SALEM	14	14	13	26.1	26.1	24.8	83.959	0	53.129	986080000	39	8.5	7.4	3.9	1.3	1.8	1.8	16.1	18.3	8.6	5	5	3	1	1	1	9	9	5	769	2.35571	0.00246822	-2.31892	-1.65618	XP_012407724.1;XP_012407726.1;XP_012407725.1	XP_012407724.1
33.1572	33.1658	33.2236	33.1053	32.8161	32.904	35.6032	35.228	34.9604	NA	NA	NA	+	DFT2_SALEM	57	57	1	60.8	60.8	2.5	89.19	0	323.31	148410000000	831	43.1	52.2	52	45.6	43.4	46.6	57.8	57.5	55.8	34	38	39	32	32	32	51	47	46	816	3.45938	0.00124462	-2.32205	-1.92678	XP_012406648.1	XP_012406648.1
31.5933	31.3688	31.7294	32.2648	32.2071	32.3531	34.4641	34.7128	34.6152	NA	NA	NA	+	DFT2_SALEM	31	31	29	58.4	58.4	56.2	50.252	0	323.31	77024000000	439	30	40.8	40.8	51.3	50.9	40.3	53.6	58.4	53.6	10	15	13	19	16	16	26	29	25	466	4.99477	0.00106475	-2.32239	-2.14267	XP_012402134.1	XP_012402134.1
26.6672	27.0826	26.5901	27.6451	26.8741	27.92	29.266	29.8022	30.3433	NA	NA	NA	+	DFT2_SALEM	8	8	8	37.4	37.4	37.4	34.714	0	60.025	2506900000	35	7.5	7.5	7.5	9.8	7.5	9.8	12.8	24.9	37.4	2	2	2	3	2	3	4	6	8	305	2.20591	0.00287574	-2.32413	-1.61258	XP_003770029.1	XP_003770029.1
25.1214	26.3678	26.319	26.4999	26.3025	25.3085	29.0697	27.7487	28.328	NA	NA	NA	+	DFT2_SALEM	15	13	13	24.9	23.9	23.9	86.74	0	69.254	1004300000	31	2.5	2.8	4.9	2.4	2.4	2.8	20.1	13.8	16.5	1	2	2	2	2	2	11	8	11	762	1.93743	0.00406077	-2.34517	-1.53169	XP_012400602.1;XP_012400603.1	XP_012400602.1;XP_012400603.1
27.371	27.6654	27.2686	27.7122	24.4554	26.4343	28.7047	27.6096	29.3638	NA	NA	NA	+	DFT2_SALEM	5	5	5	10.5	10.5	10.5	54.812	0	28.541	1614700000	29	8.2	3.8	8.2	6.5	2.1	6.5	10.5	10.1	8.8	3	2	3	2	1	2	4	4	3	476	1.02864	0.0163045	-2.35872	-1.1358	XP_012405388.1	XP_012405388.1
32.3879	32.5569	32.1977	30.4686	28.8897	30.3581	31.8872	32.0624	32.8472	NA	NA	NA	+	DFT2_SALEM	10	10	10	42.9	42.9	42.9	26.641	0	131.45	28504000000	103	40.9	40.9	40.9	17.4	17.4	17.4	23.9	38.1	30.8	8	8	8	3	3	3	5	8	8	247	1.79664	0.00482632	-2.36014	-1.48596	XP_003760360.1	XP_003760360.1
32.3956	32.6127	32.5282	32.975	32.9527	32.9496	35.3923	35.3974	35.1826	NA	NA	NA	+	DFT2_SALEM	25	23	23	60.4	58.5	58.5	63.032	0	323.31	136940000000	799	50.4	56.1	55.2	52.8	58	59.9	58	60.4	60.4	19	20	20	19	21	21	22	24	24	583	5.30983	0.00112405	-2.365	-2.2078	XP_003771758.1	XP_003771758.1
32.9314	32.9939	33.1541	31.4466	30.5491	31.7703	33.569	33.692	33.6038	NA	NA	NA	+	DFT2_SALEM	63	63	58	60.4	60.4	57.4	102.36	0	323.31	57049000000	523	49.7	49.6	51.6	25.8	20.7	34.2	51	54.1	54.5	44	46	49	19	15	28	47	50	51	917	2.5256	0.00223116	-2.36623	-1.73084	XP_003758010.1	XP_003758010.1
25.155	26.6391	26.7467	26.286	25.3498	25.1362	27.616	28.1422	28.115	NA	NA	NA	+	DFT2_SALEM	9	5	5	32.7	25.3	25.3	32.462	0	11.106	571700000	12	0	0	0	4.3	0	4.3	24	32.7	16.3	0	0	0	1	0	1	5	9	4	300	2.41965	0.00216585	-2.36707	-1.70006	XP_012409398.1	XP_012409398.1
25.7947	26.3186	24.4684	25.0104	24.0969	25.1059	30.4073	25.6335	25.2762	NA	NA	NA	+	DFT2_SALEM	21	21	21	15.5	15.5	15.5	208.27	0	58.541	1389500000	31	0	0	1.5	0.7	0.7	0	14.7	2.1	1.3	0	0	2	1	1	0	20	3	2	1874	0.633319	0.0463131	-2.36794	-0.881913	XP_012406694.1	XP_012406694.1
29.3836	29.3638	28.8693	31.3523	31.0387	31.3461	33.5712	33.5095	33.7982	NA	NA	NA	+	DFT2_SALEM	13	13	13	78.7	78.7	78.7	17.346	0	216.42	39239000000	173	42.6	34.2	37.4	67.7	68.4	59.4	70.3	75.5	78.7	4	3	3	8	7	6	10	12	12	155	4.20736	0.00101602	-2.38057	-2.09609	XP_003761388.1	XP_003761388.1
29.7662	29.0433	29.2809	31.2071	31.234	31.4196	34.1488	33.7095	33.1692	NA	NA	NA	+	DFT2_SALEM	39	39	39	64.9	64.9	64.9	94.558	0	323.31	39663000000	308	4.3	9.2	6.9	37.1	43	42.7	56.6	60	54.3	2	4	4	17	19	19	33	33	26	855	2.92067	0.0015941	-2.38893	-1.8504	XP_012398180.1;XP_012398179.1	XP_012398180.1;XP_012398179.1
27.1079	27.4961	27.0534	25.7799	25.9682	25.7661	28.5928	27.9313	28.2038	NA	NA	NA	+	DFT2_SALEM	18	18	18	13.4	13.4	13.4	194.96	0	57.153	1341800000	48	2.9	7.7	7.2	0.6	1.2	1.3	5.9	4.2	4.6	4	11	9	1	2	2	9	6	6	1751	3.5386	0.00115612	-2.40458	-1.99926	XP_012395338.1	XP_012395338.1
27.5421	24.6817	25.4758	25.4687	26.168	26.7479	27.9507	28.9671	28.6814	NA	NA	NA	+	DFT2_SALEM	10	10	10	41.3	41.3	41.3	43.189	0	68.364	1031100000	18	0	0	0	0	0	0	14.1	37.6	33.7	0	0	0	0	0	0	3	8	7	383	2.13547	0.00276133	-2.40489	-1.62727	XP_003761310.2	XP_003761310.2
28.8672	28.5584	27.2837	28.1857	27.6622	27.9212	30.3763	30.1621	30.4813	NA	NA	NA	+	DFT2_SALEM	17	17	17	37.6	37.6	37.6	54.018	0	122.55	4432200000	84	16.9	14.6	8.2	16.9	13.7	14	31.9	30.7	31.9	7	5	3	6	5	6	13	10	12	473	3.76938	0.00121239	-2.41684	-2.05177	XP_003767012.1	XP_003767012.1
29.3818	29.6765	29.2364	31.5444	31.6978	31.8493	33.5676	34.147	34.6481	NA	NA	NA	+	DFT2_SALEM	16	16	16	38.4	38.4	38.4	35.312	0	323.31	60272000000	282	25.7	31.4	31.4	35.6	35.6	36.2	38.4	36.2	38.4	5	8	6	11	10	12	16	13	16	315	2.76594	0.00174729	-2.42372	-1.83014	XP_012401300.1	XP_012401300.1
26.3678	26.3577	26.0828	26.0225	26.3258	24.8842	28.3368	28.2754	27.9695	NA	NA	NA	+	DFT2_SALEM	6	6	6	36.2	36.2	36.2	24.682	0	25.337	684230000	12	0	0	0	0	0	0	36.2	25.3	20.8	0	0	0	0	0	0	6	4	3	221	2.24596	0.00213462	-2.44973	-1.68564	XP_003774689.2	XP_003774689.2
28.1192	28.8762	28.5875	26.3852	26.2362	26.9654	29.3669	28.9991	28.5831	NA	NA	NA	+	DFT2_SALEM	22	16	16	40.6	30.4	30.4	77.285	0	59.25	2544300000	61	21.3	30.4	28.6	9.5	6.6	11.4	22.6	25.5	18.5	10	15	15	5	4	6	12	14	9	682	2.82193	0.00162101	-2.45411	-1.86284	XP_003756958.1	XP_003756958.1
25.6203	24.7506	24.9086	25.8849	25.532	26.3125	27.7841	28.5036	28.817	NA	NA	NA	+	DFT2_SALEM	3	3	3	9.4	9.4	9.4	56.629	0	89.047	992760000	10	0	0	0	4.3	0	4.3	9.4	4.3	9.4	0	0	0	1	0	1	3	2	3	510	2.53159	0.00232056	-2.45844	-1.78149	XP_003771418.1	XP_003771418.1
25.531	24.7747	25.5988	29.0842	28.3777	28.8127	31.7814	31.0952	30.7947	NA	NA	NA	+	DFT2_SALEM	11	11	11	51.5	51.5	51.5	32.052	0	117.82	7464800000	60	0	0	0	27.8	16.2	19.6	51.5	34.7	37.8	0	0	0	5	3	4	10	7	9	291	2.63637	0.00172857	-2.46558	-1.81668	XP_003765605.1	XP_003765605.1
28.6857	28.5476	28.9776	28.2189	27.6902	28.6544	30.5384	30.6275	30.8318	NA	NA	NA	+	DFT2_SALEM	17	17	17	52.1	52.1	52.1	48.409	0	293.65	4881700000	77	27	24.9	27	18.3	17.8	17.8	38.7	41.8	43.7	8	5	7	4	4	4	11	13	11	426	2.97602	0.00123735	-2.47807	-1.91803	XP_012406885.1	XP_012406885.1
25.8131	24.7458	26.3593	26.0169	26.8141	27.035	29.1677	28.741	29.3998	NA	NA	NA	+	DFT2_SALEM	8	8	8	44.9	44.9	44.9	44.511	0	79.213	1085600000	16	0	0	8.6	0	0	0	21.6	20.4	40.6	0	0	1	0	0	0	4	3	6	421	2.61377	0.00173166	-2.48086	-1.81822	XP_012401047.1;XP_012401048.1	XP_012401047.1;XP_012401048.1
29.7344	30.0788	29.8891	28.4406	28.084	28.8166	30.3872	31.2407	31.1725	NA	NA	NA	+	DFT2_SALEM	38	38	38	49.5	49.5	49.5	116.46	0	265.34	7218400000	144	21.6	24.9	26.2	10.1	9.6	14.8	24.9	41.5	35.6	13	16	19	7	5	10	17	29	23	1051	2.70188	0.00158532	-2.48641	-1.84725	XP_012400929.1	XP_012400929.1
25.4255	25.7372	26.0467	25.8261	24.441	25.7307	27.7544	27.6685	28.037	NA	NA	NA	+	DFT2_SALEM	4	4	3	32.7	32.7	29.2	29.918	0	23.381	657280000	11	0	3.5	0	10.2	0	10.2	14.1	29.2	29.2	0	1	0	1	0	1	2	3	3	284	2.24578	0.00218003	-2.48738	-1.70332	XP_003755808.1	XP_003755808.1
31.1339	31.1768	31.0598	31.3988	31.1608	31.1681	33.127	34.0029	34.0817	NA	NA	NA	+	DFT2_SALEM	4	2	2	17.7	7.7	7.7	22.814	0	63.303	34987000000	89	13.9	17.7	17.7	17.7	17.7	17.7	17.7	17.7	17.7	2	3	3	4	4	4	4	4	4	209	2.85754	0.00145594	-2.49466	-1.896	XP_003772201.1;XP_012401849.1;XP_003766011.1;XP_012398899.1	XP_003772201.1;XP_012401849.1;XP_003766011.1;XP_012398899.1
25.3938	25.3113	25.2623	25.5933	26.518	25.4116	28.3376	28.1307	28.575	NA	NA	NA	+	DFT2_SALEM	2	2	2	15.8	15.8	15.8	31.497	0	34.403	1041900000	13	0	0	0	0	0	12.3	15.8	15.8	15.8	0	0	0	0	0	1	2	2	2	284	2.62459	0.00176321	-2.50677	-1.83538	XP_003764013.1	XP_003764013.1
24.5839	26.759	23.8675	25.6193	25.6207	25.7086	28.1449	27.911	28.4186	NA	NA	NA	+	DFT2_SALEM	9	4	4	13.5	7	7	80.984	0	30.047	1164300000	12	6.5	9.7	7.8	8.2	4.7	6.1	6.1	6.1	6.1	4	7	5	5	4	5	6	6	6	704	4.12988	0.0010936	-2.50867	-2.18217	XP_012408269.1	XP_012408269.1
30.4883	30.6206	30.6155	29.9407	29.5396	29.1344	31.8217	32.0486	32.2866	NA	NA	NA	+	DFT2_SALEM	29	28	28	40.1	39.3	39.3	102.67	0	209.19	14595000000	155	17.7	24	20.2	14.7	13	9.9	23.6	31	31.1	12	18	15	9	8	6	16	19	20	944	3.13876	0.00129796	-2.51408	-1.98164	XP_012407353.1	XP_012407353.1
31.9657	31.8091	31.602	30.0356	29.4176	30.4188	32.299	32.4717	32.6513	NA	NA	NA	+	DFT2_SALEM	15	15	15	58.5	58.5	58.5	30.462	0	77.491	24346000000	178	46.9	42.6	42.6	38.8	26.4	32.6	44.6	54.7	41.5	11	11	11	10	6	8	10	14	11	258	2.90831	0.00123977	-2.51666	-1.92274	XP_003771996.2	XP_003771996.2
28.1576	28.0807	28.458	25.1368	25.5309	25.6246	28.5772	27.8719	27.4455	NA	NA	NA	+	DFT2_SALEM	6	6	6	17.3	17.3	17.3	49.26	0	39.608	1550800000	23	9	17.3	11.2	6.3	6.3	6.3	15.2	11.2	9.2	2	6	4	1	1	1	3	3	3	446	2.65805	0.00161495	-2.53411	-1.86023	XP_012408085.1	XP_012408085.1
31.1704	30.8847	30.7106	27.4974	26.2404	27.47	30.3669	29.2073	29.2387	NA	NA	NA	+	DFT2_SALEM	28	28	28	44.9	44.9	44.9	93.488	0	105.36	7207100000	114	35.1	31.4	34.4	9.9	5.4	8.3	24	18.9	13.2	22	22	22	6	4	5	14	12	9	846	1.96579	0.00274474	-2.53504	-1.6216	XP_012398385.1	XP_012398385.1
24.8076	26.1218	25.1174	25.7387	27.1485	25.5239	28.8577	28.2287	28.9598	NA	NA	NA	+	DFT2_SALEM	9	9	9	21.4	21.4	21.4	39.821	0	59.71	1023300000	19	0	0	0	4.3	0	0	19.4	21.4	12.9	0	0	0	1	0	0	5	7	5	350	1.98462	0.00241578	-2.54501	-1.63304	XP_003763211.2;XP_003759183.1	XP_003763211.2
27.233	27.8768	27.5713	27.2397	25.5143	28.176	29.8173	29.5914	29.1647	NA	NA	NA	+	DFT2_SALEM	25	24	24	18.9	18.5	18.5	176.53	0	40.152	2673100000	67	5.2	6.7	3.7	4.6	2.9	6.3	12.1	11.1	9.5	6	8	5	6	4	9	15	13	11	1574	1.47206	0.00595818	-2.54779	-1.41334	XP_012399088.1	XP_012399088.1
29.8303	29.3797	29.3025	27.7095	28.4174	28.3414	30.598	30.6813	30.8569	NA	NA	NA	+	DFT2_SALEM	14	14	14	37.5	37.5	37.5	47.19	0	68.182	5401800000	75	24	26.9	14.9	9.6	16.1	15.6	21.6	23.3	26.4	7	8	4	2	4	4	7	9	8	416	3.37751	0.00122595	-2.55592	-2.06622	XP_003766079.1	XP_003766079.1
35.6637	36.1743	36.0405	35.6591	35.7852	36.0345	38.2224	38.2645	38.6644	NA	NA	NA	+	DFT2_SALEM	62	62	0	95.4	95.4	0	32.708	0	323.31	1094300000000	2048	78.5	73.6	71.8	78.9	83.8	75.7	88.4	91.9	90.1	34	37	35	33	38	32	48	52	51	284	3.85693	0.00108557	-2.55751	-2.16945	XP_003755667.1	XP_003755667.1
33.1189	33.0471	33.1025	29.8016	29.3215	29.9679	32.3847	32.1697	32.2628	NA	NA	NA	+	DFT2_SALEM	16	16	16	70.9	70.9	70.9	19.236	0	323.31	36761000000	195	70.9	70.9	70.9	50.6	44.2	48.8	66.3	66.3	65.1	15	16	16	7	5	6	11	11	9	172	3.64843	0.00105967	-2.57543	-2.13986	XP_012407723.1	XP_012407723.1
25.0315	24.5201	25.2806	26.6918	25.9136	25.8073	29.5204	28.7819	27.8446	NA	NA	NA	+	DFT2_SALEM	24	24	24	21.8	21.8	21.8	190.67	0	102.34	1290400000	45	1.2	1.4	1.8	0.9	1.2	4.6	13.2	12	10	2	2	3	1	1	5	14	13	10	1737	2.00164	0.00245679	-2.57809	-1.65331	XP_003754929.1	XP_003754929.1
26.2066	26.4001	26.2591	27.1587	26.2526	26.4445	29.8964	29.189	28.5202	NA	NA	NA	+	DFT2_SALEM	15	15	15	51.5	51.5	51.5	44.86	0	106.39	1986600000	48	13.8	9.2	6.2	16.2	7.9	7.9	39.7	40	18.2	3	2	2	5	2	2	10	10	5	390	2.2279	0.00224621	-2.58325	-1.74125	XP_003761298.1	XP_003761298.1
25.9211	24.803	25.5704	26.3299	25.4014	26.104	28.4915	28.4453	28.7505	NA	NA	NA	+	DFT2_SALEM	8	8	8	29.3	29.3	29.3	44.641	0	23.011	825950000	17	0	0	0	0	0	0	21.5	21.3	19.3	0	0	0	0	0	0	6	5	5	409	3.04838	0.00116348	-2.61735	-2.02069	XP_012396877.1	XP_012396877.1
32.0772	32.1779	32.0252	32.2167	32.1207	32.4243	34.8093	34.5152	35.3026	NA	NA	NA	+	DFT2_SALEM	16	16	16	53.9	53.9	53.9	29.508	0	323.31	90156000000	278	43.5	37.2	37.2	33.8	33.8	33.8	49.8	46.5	44.2	9	8	6	7	7	6	13	13	11	269	3.3536	0.00102304	-2.62178	-2.10318	XP_012397724.1	XP_012397724.1
30.9457	30.9157	31.0429	29.5724	28.6159	29.3794	31.6319	31.5992	32.2166	NA	NA	NA	+	DFT2_SALEM	55	55	54	62.2	62.2	61.4	118.04	0	323.31	14907000000	253	32.4	45.6	34.8	18.9	8.5	15.4	46.7	48	51.3	24	35	26	12	6	10	35	35	35	1033	2.75303	0.00125197	-2.62664	-1.93953	XP_012398270.1;XP_012398271.1	XP_012398270.1;XP_012398271.1
26.0981	26.683	26.3327	26.1065	26.1445	24.2987	27.8694	27.8508	28.7214	NA	NA	NA	+	DFT2_SALEM	9	9	9	31.1	31.1	31.1	40.274	0	22.993	1594900000	18	0	0	3.7	0	5.5	5.5	13.8	21.3	26.5	0	0	1	0	1	1	3	5	7	347	1.75848	0.00387518	-2.6306	-1.57209	XP_012408977.1	XP_012408977.1
29.722	29.8709	29.1851	28.5075	29.0929	28.3814	31.1207	31.4811	31.2775	NA	NA	NA	+	DFT2_SALEM	10	10	10	26.3	26.3	26.3	52.891	0	186.43	8694900000	89	15.3	14.3	19.2	15.6	13	15.6	21.2	17.1	22.7	5	6	7	4	3	4	6	6	8	463	3.38691	0.00104225	-2.63248	-2.11827	XP_003754943.1	XP_003754943.1
29.2374	29.4546	29.5902	26.2197	25.5859	27.1307	29.5857	28.3015	28.9489	NA	NA	NA	+	DFT2_SALEM	34	33	33	22.3	21.7	21.7	231.87	0	109.15	3131400000	82	11.1	11.7	16.6	1.3	1.9	1.7	8.1	3.8	7.7	17	19	26	2	3	3	10	6	9	2024	1.97451	0.0024875	-2.63323	-1.66479	XP_012403994.1	XP_012403994.1
31.0543	30.5413	30.9922	31.1276	30.8577	31.0268	33.5729	33.4378	33.9045	NA	NA	NA	+	DFT2_SALEM	43	7	7	16.1	3.4	3.4	227.43	0	39.985	40422000000	75	12.7	11.8	11.6	11.6	12.7	12.1	12.6	13.5	11.9	35	32	30	31	32	32	34	34	32	1972	4.10474	0.000869565	-2.63435	-2.2721	XP_003761720.1;REV__XP_012396757.1;XP_003759388.2;XP_003759386.1;XP_003759387.1;XP_003755890.1;XP_012400371.1;XP_003759381.1;XP_003759383.1	XP_003761720.1
28.2311	27.276	25.6127	25.1066	26.7185	25.4508	29.7656	28.0606	27.3625	NA	NA	NA	+	DFT2_SALEM	19	19	19	41.6	41.6	41.6	83.519	0	62.44	1555600000	33	12.5	7.5	6.3	0	2.3	0	27.2	18.3	5.3	6	4	4	0	1	0	11	7	2	742	1.41837	0.00596552	-2.63763	-1.41366	XP_003771905.1	XP_003771905.1
27.6927	28.1093	28.325	28.4021	27.2256	28.4705	31.0113	30.1906	30.8193	NA	NA	NA	+	DFT2_SALEM	42	42	42	31.3	31.3	31.3	227.68	0	300.53	6681500000	107	4.4	7.3	7.8	6.7	3.8	3.7	18	8.8	15.8	6	9	10	8	4	5	24	13	21	1973	2.29378	0.00233684	-2.64098	-1.79172	XP_012402591.1	XP_012402591.1
25.1645	24.8058	26.4629	25.7033	25.5808	27.9038	29.2882	28.8513	28.9792	NA	NA	NA	+	DFT2_SALEM	8	4	4	55.7	29.5	29.5	20.741	0	28.807	1602400000	26	12.6	14.8	14.8	32.8	32.8	50.3	44.3	55.7	41.5	2	2	2	4	5	6	5	8	6	183	1.58494	0.00453548	-2.6436	-1.49711	XP_003774839.1	XP_003774839.1
24.9059	26.0029	26.3406	26.1736	24.9604	24.7793	27.8657	27.8615	28.124	NA	NA	NA	+	DFT2_SALEM	10	10	10	13.4	13.4	13.4	157.23	0	37.851	565310000	18	0	0	0	0	0	0	6.5	7.3	9.7	0	0	0	0	0	0	4	6	6	1422	2.39209	0.00174414	-2.64596	-1.82955	XP_003756866.1	XP_003756866.1
31.4549	31.5466	31.7099	32.3142	32.3261	32.7567	35.037	34.9889	35.3128	NA	NA	NA	+	DFT2_SALEM	31	31	31	77.6	77.6	77.6	51.324	0	323.31	100930000000	477	49.1	65.8	57.5	63.9	60.9	72	76.1	76.5	76.5	16	20	17	22	20	22	30	28	29	468	3.93271	0.0011746	-2.64725	-2.2489	XP_003756923.1;XP_003756924.1;XP_012408388.1	XP_003756923.1;XP_003756924.1
28.8304	28.3204	28.8016	26.0485	25.9394	27.6955	29.1391	28.9548	29.5578	NA	NA	NA	+	DFT2_SALEM	13	13	3	24.5	24.5	3.6	89.431	0	78.823	2648800000	40	14.3	14.1	12.2	0	4.1	8.3	11.2	19	14.8	6	8	6	0	1	3	5	9	5	804	1.95265	0.00249139	-2.65611	-1.66484	XP_012402118.1;XP_012402117.1	XP_012402118.1;XP_012402117.1
28.1228	27.472	27.8816	24.5653	25.9022	27.3268	28.8884	28.2537	28.6682	NA	NA	NA	+	DFT2_SALEM	5	5	5	27.4	27.4	27.4	27.791	0	10.247	1942800000	22	9.5	13.7	12.9	4.1	4.1	8.7	13.7	18.3	13.7	2	3	3	1	1	2	3	3	3	241	1.50895	0.00489235	-2.67198	-1.46914	XP_012404428.1	XP_012404428.1
26.6713	27.38	27.1782	28.849	26.7175	28.6488	30.9976	30.4417	30.8157	NA	NA	NA	+	DFT2_SALEM	19	19	15	48.5	48.5	42.9	53.986	0	149.73	4760700000	86	5.8	8	6.5	25	9.5	22.4	39.2	38.1	42.5	3	5	4	8	4	7	13	13	15	464	1.73149	0.00389729	-2.67989	-1.57733	XP_003771447.1	XP_003771447.1
25.6527	25.071	25.265	26.6871	25.2351	24.7196	27.9153	27.9164	28.8501	NA	NA	NA	+	DFT2_SALEM	8	8	8	24	24	24	57.017	0	60.282	834150000	16	1.8	0	0	11.2	0	5.3	18.5	13.4	11.6	1	0	0	4	0	2	5	4	3	492	1.8004	0.00286726	-2.67997	-1.60836	XP_012409198.1;XP_003767510.1	XP_012409198.1
25.277	25.3503	25.378	25.2539	25.9349	27.0356	29.0076	29.1754	28.089	NA	NA	NA	+	DFT2_SALEM	8	8	8	25.9	25.9	25.9	55.486	0	72.752	1285900000	20	0	0	0	5	0	8	21.8	18.4	17	0	0	0	1	0	3	6	6	5	501	1.90906	0.00247205	-2.68255	-1.65668	XP_012405643.1	XP_012405643.1
28.4057	28.6826	28.2406	31.1569	31.5564	31.5013	33.9675	34.2682	34.0418	NA	NA	NA	+	DFT2_SALEM	30	30	30	60.8	60.8	60.8	55.423	0	223.25	47811000000	285	17.5	15.2	14	39.8	39.8	36.5	55.4	55.2	45.6	6	6	6	16	17	15	23	27	23	480	4.19554	0.000555241	-2.68764	-2.32841	XP_003759518.1	XP_003759518.1
32.5743	32.2471	32.3186	29.1361	29.2385	28.083	31.6333	31.4258	31.4698	NA	NA	NA	+	DFT2_SALEM	21	19	19	57.3	50.3	50.3	40.092	0	274.91	20864000000	220	54.8	57.3	56.5	36.6	36.6	21.2	52.2	54	39.8	17	19	18	9	9	6	14	14	11	372	2.70086	0.00127455	-2.69045	-1.95721	XP_003754921.1	XP_003754921.1
28.4628	28.9025	29.0416	25.6637	25.0447	25.5269	28.321	27.9847	28.0102	NA	NA	NA	+	DFT2_SALEM	28	28	27	17.7	17.7	17	226.9	0	91.628	1869400000	66	6.6	12.7	9.3	0	0.5	0.5	4.7	4.5	5.3	10	19	16	0	1	1	7	7	7	2017	3.61854	0.00112977	-2.69351	-2.21387	XP_003771407.1	XP_003771407.1
27.5381	27.3258	27.0696	26.198	26.5855	26.0814	28.8423	28.856	29.2657	NA	NA	NA	+	DFT2_SALEM	6	6	6	46.6	46.6	46.6	21.257	0	45.864	1700400000	32	29.6	13.8	24.9	0	20.6	12.7	46.6	46.6	46.6	4	2	3	0	3	2	6	6	6	189	3.70701	0.00115325	-2.69971	-2.23827	XP_003771314.1	XP_003771314.1
29.77	29.2046	28.966	29.7384	26.9696	29.7138	31.9745	31.3048	31.2659	NA	NA	NA	+	DFT2_SALEM	30	29	29	63.3	60.7	60.7	74.757	0	192.23	10471000000	143	27.9	38.4	25.8	28.1	8.8	23.6	41.3	41.3	31	12	15	11	11	4	9	21	19	13	670	1.33734	0.00682212	-2.70777	-1.39059	XP_012408619.1;XP_003774717.1;XP_012408618.1	XP_012408619.1;XP_003774717.1;XP_012408618.1
31.8233	31.7577	31.7584	30.0484	29.9769	29.9414	32.5268	32.8575	32.7278	NA	NA	NA	+	DFT2_SALEM	61	7	0	95.4	17.3	0	32.848	0	53.313	26372000000	85	81	76.1	74.3	78.9	81	75.7	91.2	91.9	93	37	40	37	32	36	33	49	51	50	284	4.93997	0.000330159	-2.71513	-2.46557	XP_003755666.1	XP_003755666.1
26.4387	26.1508	25.0777	25.7132	24.686	24.8102	27.4672	27.7651	28.1474	NA	NA	NA	+	DFT2_SALEM	4	4	4	45.6	45.6	45.6	17.727	0	60.878	563150000	9	0	0	0	10.1	10.1	0	24.7	24.7	45.6	0	0	0	1	1	0	2	2	4	158	2.7025	0.00129268	-2.72342	-1.97514	XP_003765389.1	XP_003765389.1
31.9424	32.079	32.0212	30.0243	30.4679	30.9528	33.3224	33.1807	33.1223	NA	NA	NA	+	DFT2_SALEM	37	37	37	53	53	53	91.361	0	290.53	35990000000	338	33.6	40.9	36.7	18.4	23.4	27.5	42.5	47.4	43	21	25	22	9	13	14	29	29	27	854	3.23844	0.00105714	-2.72681	-2.13934	XP_012407104.1	XP_012407104.1
26.353	24.2672	25.1917	25.3881	25.6772	24.525	28.1192	27.6606	28.0073	NA	NA	NA	+	DFT2_SALEM	10	10	10	32.9	32.9	32.9	51.335	0	20.668	625000000	16	0	0	0	0	3	0	31.4	10.4	10.8	0	0	0	0	1	0	8	4	4	462	2.735	0.00113458	-2.73226	-1.99058	XP_003761090.2	XP_003761090.2
28.0351	27.8718	27.6162	25.3925	25.2385	25.21	28.4354	27.9447	27.7198	NA	NA	NA	+	DFT2_SALEM	8	8	8	50.6	50.6	50.6	18.763	0	17.856	1107500000	24	11	22.6	22.6	0	0	0	26.2	32.3	28.7	2	4	4	0	0	0	4	5	4	164	3.63944	0.001184	-2.75297	-2.25888	XP_003758263.1	XP_003758263.1
33.5232	33.2784	33.2871	31.5552	31.3137	31.6071	33.7232	34.2078	34.8081	NA	NA	NA	+	DFT2_SALEM	22	22	20	62.9	62.9	62.9	40.127	0	323.31	77451000000	297	58.7	59.6	57.6	36.3	39.9	39.9	51.2	60.7	62.9	15	17	15	8	9	9	15	18	20	361	2.96584	0.0010068	-2.75439	-2.07637	NP_001267784.1;XP_003770641.2	NP_001267784.1
23.6183	24.4038	26.4712	26.3741	26.8424	27.3283	29.4018	29.5955	29.8418	NA	NA	NA	+	DFT2_SALEM	27	27	27	23.8	23.8	23.8	198.24	0	92.309	2226300000	66	1.9	1.3	1.5	5.5	1.3	5.2	16.6	12.8	11.5	2	2	2	5	1	6	17	14	14	1787	3.09418	0.00104471	-2.76481	-2.12113	XP_003756319.1;XP_012403690.1;XP_012403698.1	XP_003756319.1;XP_012403690.1;XP_012403698.1
25.7782	25.9834	25.4956	27.6371	26.826	27.4567	29.4292	30.1926	30.6083	NA	NA	NA	+	DFT2_SALEM	14	14	14	46.6	46.6	46.6	24.791	0	59.445	2800200000	40	0	0	0	19.2	11.4	21.5	32.4	32.4	46.6	0	0	0	4	2	4	8	7	14	219	2.54783	0.00125941	-2.7701	-1.94548	XP_003764059.1	XP_003764059.1
26.7385	27.0163	28.3382	31.1087	30.6423	30.9445	33.4499	33.2897	34.2727	NA	NA	NA	+	DFT2_SALEM	58	57	57	61.9	61.2	61.2	110.35	0	323.31	37226000000	310	6	5.3	9	26.9	29.8	27.2	45.4	47.3	59.3	5	5	7	17	19	20	38	39	55	955	2.94032	0.00100909	-2.77225	-2.07853	XP_012405219.1;XP_012399519.1;XP_012399518.1;XP_012399517.1	XP_012405219.1
30.392	30.4537	30.0364	30.1655	30.3379	30.5155	33.3929	32.7454	33.2268	NA	NA	NA	+	DFT2_SALEM	16	16	16	21.2	21.2	21.2	54.289	0	323.31	25917000000	167	15.8	13.8	15	15.4	12.2	13	17.2	21	17.2	6	7	6	7	6	6	14	15	14	499	3.65616	0.000883978	-2.78204	-2.28245	XP_003769838.1	XP_003769838.1
25.9215	26.2218	25.8053	26.2118	25.7417	25.5218	28.9557	28.9553	27.9259	NA	NA	NA	+	DFT2_SALEM	14	14	14	24.5	24.5	24.5	106.06	0	57.027	1016800000	28	2.7	3.2	3.2	0	1.4	0	13.2	16.1	9	2	2	2	0	1	0	7	10	5	962	2.65567	0.00113929	-2.7872	-1.99226	XP_003761399.1	XP_003761399.1
33.7172	33.7291	33.8214	31.5529	31.4453	31.9296	34.4762	34.4166	34.4107	NA	NA	NA	+	DFT2_SALEM	62	57	57	62.8	58.6	58.6	101.72	0	323.31	95209000000	651	54.4	55.4	54.2	37.4	29.3	30.6	59.1	53.6	58	47	50	49	28	23	25	56	52	55	915	4.3292	0.000316109	-2.79189	-2.43136	XP_003759213.1	XP_003759213.1
24.9256	25.0158	25.2912	25.144	24.8981	25.9791	28.5207	27.8637	28.0308	NA	NA	NA	+	DFT2_SALEM	5	1	0	6	2	0	56.608	0	6.5593	626640000	6	1.3	0	0	0	0	1.3	6	3.7	4.7	1	0	0	0	0	1	5	3	4	537	2.73335	0.00117345	-2.79799	-2.02468	XP_012407202.1	XP_012407202.1
24.4594	25.4036	25.1432	25.9512	24.9911	24.7839	27.7607	28.2774	28.1448	NA	NA	NA	+	DFT2_SALEM	4	4	4	26.2	26.2	26.2	23.416	0	11.766	498590000	9	0	0	0	0	0	0	26.2	26.2	15	0	0	0	0	0	0	4	4	2	206	2.70501	0.00117597	-2.81892	-2.02577	XP_012405297.1	XP_012405297.1
26.2081	25.9571	25.0437	26.2327	25.1911	25.7751	27.7014	28.6328	29.3299	NA	NA	NA	+	DFT2_SALEM	7	7	7	58.2	58.2	58.2	15.389	0	23.756	1073100000	13	0	0	0	0	0	0	19.9	45.4	50.4	0	0	0	0	0	0	3	5	6	141	2.13792	0.00194306	-2.82172	-1.80902	XP_003770774.1	XP_003770774.1
24.9277	25.1832	26.1065	24.7319	27.9796	25.9094	29.2461	29.1008	28.7536	NA	NA	NA	+	DFT2_SALEM	16	8	7	30.1	17.2	15.6	60.604	0	40.884	1486900000	34	6.4	15	12.8	15	21.1	11.7	30.1	25.3	25.1	3	8	5	7	11	6	14	12	12	545	1.37401	0.00511779	-2.82652	-1.44177	XP_012400772.1;XP_003764670.1	XP_012400772.1;XP_003764670.1
30.7012	30.9502	30.822	29.6598	29.3297	29.903	32.3533	32.3689	32.6631	NA	NA	NA	+	DFT2_SALEM	26	26	17	79.8	79.8	64.5	39.111	0	255.78	18386000000	205	44.9	54.5	58.4	26.4	15.8	32.6	61.9	69.8	79.8	14	14	17	7	4	9	17	18	22	341	3.88919	0.000576471	-2.83094	-2.37038	XP_012400096.1	XP_012400096.1
28.5362	28.4391	28.4366	27.7779	26.6574	27.3053	30.863	30.0009	29.3751	NA	NA	NA	+	DFT2_SALEM	9	9	9	16	16	16	53.376	0	116.24	4073000000	61	14.6	12.3	14.6	12.3	3.7	3.7	15.4	15	11.3	6	5	6	4	2	2	8	7	7	486	2.19985	0.00176965	-2.83279	-1.83956	XP_012401453.1	XP_012401453.1
28.2971	28.0982	28.4335	27.0195	24.6711	25.3119	28.648	28.7165	28.196	NA	NA	NA	+	DFT2_SALEM	12	12	12	41.1	41.1	41.1	53.287	0	40.473	2003500000	51	22.1	25.8	26.7	10.4	4	0	14.6	21.4	26	6	8	7	3	1	0	4	6	6	453	1.77939	0.00247975	-2.85266	-1.6589	XP_012406215.1;XP_012406217.1;XP_012406216.1	XP_012406215.1;XP_012406217.1;XP_012406216.1
26.5864	24.7397	26.3863	25.8168	26.4122	25.7418	28.6232	29.6051	28.3308	NA	NA	NA	+	DFT2_SALEM	11	11	11	28.6	28.6	28.6	47.938	0	35.247	1040000000	21	0	0	0	0	0	0	9.4	18.5	21.6	0	0	0	0	0	0	4	7	9	426	2.54102	0.00113223	-2.86279	-1.98818	XP_003764102.1	XP_003764102.1
26.3812	26.6921	26.0992	24.5648	25.5858	25.6437	27.8089	28.3076	28.288	NA	NA	NA	+	DFT2_SALEM	10	10	10	24.4	24.4	24.4	70.264	0	25.409	1424900000	21	3.4	1.1	2.2	0	3.4	0	13.3	16.8	13.6	2	1	1	0	1	0	5	7	5	624	2.75574	0.00123146	-2.87012	-2.07009	XP_003765957.2	XP_003765957.2
24.6383	25.9415	24.988	25.3547	25.3982	26.1188	28.1418	28.5443	28.8305	NA	NA	NA	+	DFT2_SALEM	15	15	15	20.2	20.2	20.2	137.87	0	61.299	878300000	28	0	0	0	0	0	0	14	11.5	12.9	0	0	0	0	0	0	11	8	10	1269	3.08375	0.00109901	-2.88162	-2.18592	XP_012397405.1	XP_012397405.1
25.8709	26.132	25.3973	26.4523	25.8888	25.7846	28.6291	29.2374	28.9275	NA	NA	NA	+	DFT2_SALEM	7	7	7	41.7	41.7	41.7	24.931	0	37.9	1251400000	20	0	0	0	0	0	0	17	41.7	33.2	0	0	0	0	0	0	3	7	5	223	3.35375	0.000867209	-2.88945	-2.27207	XP_003759113.1	XP_003759113.1
32.3447	32.5012	32.5082	32.1499	31.7211	32.2659	34.9231	34.5696	35.3146	NA	NA	NA	+	DFT2_SALEM	80	80	78	68.6	68.6	67.9	111.31	0	323.31	100100000000	693	33	42.3	38.9	41.3	27.7	34.6	63	59.7	65.6	27	38	37	31	23	27	68	62	71	972	3.35515	0.000871935	-2.89017	-2.27292	XP_012405307.1	XP_012405307.1
27.7932	28.0918	26.3367	27.84	27.0701	27.4747	30.5242	30.2743	30.2577	NA	NA	NA	+	DFT2_SALEM	15	15	15	46.5	46.5	46.5	41.975	0	48.154	3568500000	67	9.7	14.6	8.4	13.5	9.2	11.1	41.4	37.6	40.8	3	5	3	4	3	3	13	10	11	370	3.57548	0.000558405	-2.89048	-2.33392	XP_003762612.1;XP_012399225.1	XP_003762612.1;XP_012399225.1
30.6835	31.3465	30.9214	31.0957	31.2394	30.9923	33.863	34.3517	33.8004	NA	NA	NA	+	DFT2_SALEM	24	24	24	79.6	79.6	79.6	31.144	0	323.31	44746000000	252	35	60.7	45.7	50.7	58.9	57.9	76.8	79.6	67.1	9	13	9	10	13	12	19	22	20	280	3.98076	0.000322981	-2.8959	-2.4368	XP_003765445.1	XP_003765445.1
25.5444	25.9299	26.2079	25.5932	25.647	26.797	28.9261	28.8057	28.9956	NA	NA	NA	+	DFT2_SALEM	11	11	11	24.2	24.2	24.2	63.249	0	19.265	1321200000	26	1.4	1.4	0	1.6	0	3.4	14.9	17.4	16.3	1	1	0	1	0	2	6	7	7	557	2.72888	0.00100452	-2.89673	-2.07427	XP_012396608.1;XP_012396607.1;XP_003759580.1	XP_012396608.1;XP_012396607.1;XP_003759580.1
27.6055	27.2878	28.3679	26.606	25.9989	26.8434	30.0115	29.6388	28.4926	NA	NA	NA	+	DFT2_SALEM	22	22	22	43.2	43.2	43.2	55.562	0	82.056	2589600000	48	10.2	7.3	10.6	5.3	0	5.3	37.7	36.7	11.8	4	4	5	2	0	2	18	15	5	491	2.28934	0.00146154	-2.8982	-1.90467	XP_012400669.1	XP_012400669.1
33.0404	32.7337	32.5633	30.4783	30.0779	30.0839	32.9031	32.7745	33.6608	NA	NA	NA	+	DFT2_SALEM	11	11	11	40.3	40.3	40.3	28.61	0	142.7	38005000000	161	40.3	38.7	40.3	25.4	35.5	26.6	40.3	38.7	40.3	10	9	10	4	5	4	9	8	9	248	3.15663	0.00113846	-2.89947	-2.21913	XP_003767455.2	XP_003767455.2
24.6784	25.9663	25.4973	25.7586	25.6743	24.6165	28.3666	27.7324	28.6836	NA	NA	NA	+	DFT2_SALEM	10	10	9	34.7	34.7	32.5	40.282	0	33.898	878260000	24	0	0	0	0	0	0	27.2	15.6	21.4	0	0	0	0	0	0	7	4	7	360	2.48993	0.00113693	-2.91105	-1.99147	XP_012399255.1;XP_003771386.2	XP_012399255.1
26.236	25.772	25.1944	26.687	25.9228	25.6321	28.78	28.3033	29.9167	NA	NA	NA	+	DFT2_SALEM	12	12	12	35.2	35.2	35.2	68.591	0	62.159	1447300000	25	5.3	0	0	0	0	0	20.7	20.9	25.7	2	0	0	0	0	0	7	8	8	622	2.15525	0.0016	-2.91939	-1.85629	XP_003771011.1	XP_003771011.1
25.175	26.5357	25.2214	24.7211	26.2821	25.6809	27.854	28.416	29.1765	NA	NA	NA	+	DFT2_SALEM	7	7	7	27.8	27.8	27.8	35.323	0	179.36	853440000	16	0	0	3.2	0	0	0	14.2	27.2	27.8	0	0	1	0	0	0	3	6	7	309	2.09846	0.00175362	-2.9208	-1.83174	XP_012404757.1	XP_012404757.1
25.0843	25.0409	25.6981	25.5063	25.9111	26.355	28.7908	28.6601	29.0871	NA	NA	NA	+	DFT2_SALEM	7	7	7	11.3	11.3	11.3	95.355	0	16.953	1206500000	27	1.3	1.3	0	0	0	0	10.4	5.8	9.8	1	1	0	0	0	0	6	4	6	846	3.34793	0.000888889	-2.92188	-2.29036	XP_003760443.2	XP_003760443.2
26.5866	28.3437	28.4022	28.9066	28.3703	28.516	32.0198	31.7221	30.8186	NA	NA	NA	+	DFT2_SALEM	19	19	19	66.9	66.9	66.9	32.933	0	148.55	10018000000	124	27.7	27.4	25.7	48.3	39.5	30.1	55.1	63.2	55.1	5	6	5	9	7	6	17	16	12	296	2.74932	0.0010137	-2.92252	-2.09489	XP_012395202.1	XP_012395202.1
29.474	29.2926	29.0746	25.7085	25.5184	27.3058	28.9482	29.0774	29.3297	NA	NA	NA	+	DFT2_SALEM	10	10	10	41.4	41.4	41.4	38.032	0	70.259	2686000000	39	30.3	20	30.3	0	0	10.3	37.7	27.4	23.7	6	4	6	0	0	2	6	5	5	350	2.15299	0.00162712	-2.94086	-1.86395	XP_003772841.1	XP_003772841.1
25.8339	25.2454	25.7749	24.5225	24.7193	25.2802	27.28	28.0802	27.9892	NA	NA	NA	+	DFT2_SALEM	11	11	10	12.1	12.1	11.1	144.65	0	32.807	548110000	18	0	0.5	0	0	0	0	5.2	7.7	6.8	0	1	0	0	0	0	5	7	6	1274	3.00921	0.00110723	-2.9425	-2.19614	XP_012400643.1;XP_012400642.1	XP_012400643.1
27.5275	27.5103	27.8	27.0032	24.471	27.5075	29.4807	29.0198	29.3126	NA	NA	NA	+	DFT2_SALEM	13	13	13	30.1	30.1	30.1	66.219	0	76.164	2458400000	54	10.8	11.2	15.8	5.3	1.9	5.3	21.9	19.6	15.8	4	4	6	2	1	2	9	8	6	581	1.44177	0.00398915	-2.94378	-1.51035	XP_012397521.1;REV__XP_012397891.1	XP_012397521.1
30.3948	29.8496	30.0153	25.6825	27.3664	25.4202	26.5338	30.0234	30.748	NA	NA	NA	+	DFT2_SALEM	23	3	3	23.6	5	5	112.31	0.00057447	3.0789	5681000000	20	21.5	19.6	21.4	17.1	18.5	17.2	19.1	18.6	20.7	20	18	19	14	15	15	18	16	19	1020	0.959897	0.0130813	-2.94539	-1.20877	XP_003767906.1;XP_003767907.1;XP_012403456.1	XP_003767906.1;XP_003767907.1;XP_012403456.1
26.1189	26.3199	26.5351	29.4129	28.783	30.2844	32.477	32.1818	32.6808	NA	NA	NA	+	DFT2_SALEM	13	12	12	30.2	28.3	28.3	46.714	0	119.04	17638000000	95	2.1	2.1	2.1	9	7.3	9	30.2	27.6	30.2	1	1	1	4	3	4	13	10	13	424	2.52347	0.00117094	-2.95311	-2.0244	XP_012402199.1	XP_012402199.1
25.3646	25.8612	25.1405	25.7375	24.7738	26.4527	27.4751	29.022	29.3274	NA	NA	NA	+	DFT2_SALEM	18	18	18	16.8	16.8	16.8	154.12	0	51.408	1003000000	28	0	0	0	0	0	0	3.9	9.3	11.9	0	0	0	0	0	0	4	10	13	1366	1.76628	0.00213804	-2.95352	-1.68592	XP_012397518.1	XP_012397518.1
26.2887	25.841	26.1519	24.7494	25.9562	25.926	27.3907	28.5574	29.5619	NA	NA	NA	+	DFT2_SALEM	14	10	10	24.2	18.3	18.3	78.5	0	55.716	1094100000	24	4.5	5.9	6.9	5.9	5.9	8.4	13.6	15	24.2	3	4	5	4	4	5	7	8	14	714	1.78703	0.00216234	-2.95947	-1.6983	XP_012403741.1;XP_012403740.1	XP_012403741.1;XP_012403740.1
25.1267	24.5525	25.5517	25.5156	25.5852	26.2577	28.4184	28.612	29.2659	NA	NA	NA	+	DFT2_SALEM	11	11	11	20.6	20.6	20.6	101.13	0	45.743	1031900000	21	0	0	0	0	0	0	18.3	11.8	9.4	0	0	0	0	0	0	8	7	6	933	2.98627	0.0011269	-2.97926	-2.20869	XP_012407847.1	XP_012407847.1
26.0138	26.0256	25.3988	25.2547	25.0454	26.2505	28.3464	28.4578	28.6976	NA	NA	NA	+	DFT2_SALEM	7	7	7	17.2	17.2	17.2	73.842	0	31.028	705180000	14	0	0	0	0	0	0	6.3	11.4	13.9	0	0	0	0	0	0	2	4	6	667	2.82183	0.00106988	-2.98377	-2.1529	XP_003764677.2	XP_003764677.2
29.2165	29.5324	29.5109	28.7247	27.1024	28.8993	30.7192	31.2977	31.7142	NA	NA	NA	+	DFT2_SALEM	9	9	9	26.1	26.1	26.1	49.335	0	151.81	7538400000	84	10.4	26.1	23.6	17.3	3.2	17.3	26.1	26.1	26.1	3	7	6	4	1	4	8	8	8	433	2.02615	0.00174101	-3.00157	-1.82941	XP_003756190.1	XP_003756190.1
24.4821	25.4276	26.1693	25.5491	24.3488	25.0147	28.2766	27.9727	27.6734	NA	NA	NA	+	DFT2_SALEM	8	8	8	25.9	25.9	25.9	47.859	0	15.389	1157400000	21	2.6	2.6	1.6	6.3	0	6.3	23.3	14.5	12.4	1	1	1	1	0	1	7	5	4	429	2.82202	0.00107767	-3.00339	-2.16317	XP_012407093.1	XP_012407093.1
25.9432	26.6312	25.0308	31.8008	31.175	31.7167	34.1694	34.5521	35.0448	NA	NA	NA	+	DFT2_SALEM	43	43	43	45.7	45.7	45.7	130.68	0	323.31	63977000000	330	0	0	0	20.5	21.1	20.6	29.6	43	39.9	0	0	0	18	17	16	28	35	37	1187	3.15365	0.000891365	-3.02459	-2.29069	XP_003773128.1;XP_003755073.1	XP_003773128.1
30.2463	29.7533	30.0504	30.0062	29.8607	30.1368	32.9982	32.786	33.3315	NA	NA	NA	+	DFT2_SALEM	31	31	31	36.1	36.1	36.1	72.537	0	323.31	23237000000	262	17.9	21.4	20.8	21.7	18.5	24	32.1	31.5	36.1	12	12	13	12	10	14	26	26	29	654	4.16327	0.000366197	-3.03732	-2.57911	XP_012406038.1	XP_012406038.1
26.1757	25.6282	26.1501	25.7704	25.1286	25.9014	28.8655	28.3168	28.7619	NA	NA	NA	+	DFT2_SALEM	6	6	6	53.3	53.3	53.3	20.741	0	35.304	963540000	13	0	0	0	0	6.5	0	46.7	23.9	15.8	0	0	0	0	1	0	5	3	2	184	3.32162	0.000566474	-3.04794	-2.35882	XP_003756015.1;XP_012401222.1;XP_012401226.1;XP_003767839.1	XP_003756015.1;XP_012401222.1;XP_012401226.1
26.8415	25.4633	27.4131	25.0858	24.5618	26.1564	28.5906	28.0312	28.337	NA	NA	NA	+	DFT2_SALEM	7	7	7	35.3	35.3	35.3	26.378	0	107.01	1242300000	13	0	0	0	0	0	3.4	28.4	22.8	17.7	0	0	0	0	0	1	5	4	3	232	2.4498	0.00119912	-3.05156	-2.03936	XP_003759722.1	XP_003759722.1
26.4575	25.383	26.3315	25.1909	26.1369	25.2013	28.8654	28.3605	28.4911	NA	NA	NA	+	DFT2_SALEM	15	3	3	37.8	9.2	9.2	61.843	0	14.449	918610000	9	0	0	0	0	0	4	29.3	29.9	28.6	0	0	0	0	0	1	13	12	11	556	3.03542	0.000864865	-3.06263	-2.27163	XP_012406730.1	XP_012406730.1
26.8834	26.7374	26.6218	25.7571	27.4215	27.9238	30.1427	29.7303	30.4362	NA	NA	NA	+	DFT2_SALEM	26	26	26	34.3	34.3	34.3	106.8	0	56.639	3153600000	90	5.2	6.3	5.2	8.3	5.4	7.4	22.3	18.9	25	3	4	3	6	4	6	17	16	18	940	1.95682	0.00173477	-3.06895	-1.82021	XP_012399149.1;XP_012399147.1;XP_012408882.1	XP_012399149.1;XP_012399147.1
25.8116	25.1107	26.6365	25.2281	25.8188	26.4353	28.6543	28.7415	29.3747	NA	NA	NA	+	DFT2_SALEM	2	2	2	12.3	12.3	12.3	30.627	0	20.188	1426600000	7	0	0	0	0	0	0	12.3	12.3	12.3	0	0	0	0	0	0	2	2	2	300	2.75956	0.00110174	-3.0961	-2.18662	XP_003763157.1	XP_003763157.1
28.0351	25.978	27.8345	27.0867	25.4836	25.0119	28.5769	29.1306	29.1642	NA	NA	NA	+	DFT2_SALEM	2	2	2	6.6	6.6	6.6	32.667	0	35.245	1736700000	35	5.3	5.3	6.6	6.6	5.3	6.6	6.6	6.6	6.6	1	1	2	2	1	2	2	2	2	304	2.03728	0.00163947	-3.09651	-1.86969	XP_012408211.1	XP_012408211.1
31.1004	30.5101	30.7853	26.0117	24.6476	25.7658	28.3857	28.3899	28.9679	NA	NA	NA	+	DFT2_SALEM	30	30	30	49.6	49.6	49.6	64.277	0	94.358	5430900000	123	44.6	38.1	43.7	6.7	3.7	7.1	14.3	13.6	14.5	26	21	23	4	2	4	8	6	8	565	2.59302	0.00105213	-3.10613	-2.12432	XP_012405917.1	XP_012405917.1
25.0146	24.7198	26.1133	25.8418	26.1305	26.4894	29.4332	29.2058	29.169	NA	NA	NA	+	DFT2_SALEM	10	10	10	15.1	15.1	15.1	50.825	0	61.135	1566200000	23	0	2.8	0	0	0	0	10.4	8.7	12.7	0	1	0	0	0	0	7	5	6	471	3.96344	0.000371429	-3.11546	-2.58598	XP_012404033.1;XP_003768640.1	XP_012404033.1;XP_003768640.1
27.4658	28.5454	27.6684	25.2547	28.5259	25.3931	29.7934	30.0107	28.7256	NA	NA	NA	+	DFT2_SALEM	16	16	16	16.8	16.8	16.8	154.08	0	46.481	2486200000	38	7.6	6.3	5.1	0	2.3	1.6	10.5	3.3	5.7	7	7	5	0	2	2	10	3	4	1375	1.28339	0.00484211	-3.11867	-1.45766	XP_012397411.1	XP_012397411.1
27.7337	27.7227	27.3151	28.2086	28.5781	27.9026	31.2307	31.0799	31.803	NA	NA	NA	+	DFT2_SALEM	22	22	22	33.6	33.6	33.6	78.488	0	209.97	7511300000	95	6.5	8.3	6	10.4	14.1	13.1	30.5	16.8	26.7	3	4	3	5	7	5	18	13	15	666	3.35986	0.000315152	-3.1414	-2.427	XP_012402057.1	XP_012402057.1
31.3277	31.4609	31.4997	28.0214	27.5928	27.9878	31.3472	30.6705	31.0118	NA	NA	NA	+	DFT2_SALEM	47	47	47	39.5	39.5	39.5	136.65	0	323.31	13270000000	224	25.4	32.7	31.5	8.3	5.7	7.4	26.9	27.9	20.7	25	36	33	6	5	7	26	23	19	1230	3.7143	0.000353741	-3.14253	-2.53645	XP_012406936.1	XP_012406936.1
25.3923	25.5931	25.087	25.1285	24.7471	26.1015	29.7631	28.2416	27.4006	NA	NA	NA	+	DFT2_SALEM	7	7	7	36.6	36.6	36.6	36.049	0	34.782	950450000	18	0	0	0	0	0	0	36.6	28.3	14.6	0	0	0	0	0	0	7	4	2	314	1.76573	0.00225381	-3.14273	-1.74563	XP_003774581.1	XP_003774581.1
27.0134	26.3312	27.0619	26.0733	25.9369	25.1469	29.0013	28.6397	28.9547	NA	NA	NA	+	DFT2_SALEM	8	8	8	30.6	30.6	30.6	38.103	0	24.67	1593700000	26	10.7	7.7	12.2	0	0	4.7	22.8	28.5	16	3	2	3	0	0	1	7	7	4	337	3.2735	0.000309524	-3.14622	-2.40113	XP_012405491.1;XP_003770371.1	XP_012405491.1;XP_003770371.1
26.385	24.2706	26.5636	26.6695	26.7572	25.9736	29.6391	29.0475	30.2194	NA	NA	NA	+	DFT2_SALEM	20	20	20	46.3	46.3	46.3	81.975	0	113.23	2163100000	48	0	0	0	7.1	8.6	4.4	29	21.2	34.4	0	0	0	3	4	2	13	9	15	745	2.78393	0.00114729	-3.16855	-2.23234	XP_012403486.1	XP_012403486.1
25.5447	25.2983	25.7329	23.4448	26.8263	24.3477	27.2231	28.0397	28.8635	NA	NA	NA	+	DFT2_SALEM	6	6	6	7.9	7.9	7.9	107.46	0	15.895	555320000	12	0	0	0	0	1.8	0	4.1	5.9	7.9	0	0	0	0	1	0	3	4	5	933	1.32869	0.00454155	-3.16917	-1.49751	XP_003763634.1	XP_003763634.1
26.3156	27.1665	25.7067	26.4626	25.3472	25.5576	28.4217	28.9989	29.4852	NA	NA	NA	+	DFT2_SALEM	5	5	5	16.3	16.3	16.3	50.966	0	23.85	1339900000	14	0	0	0	0	0	0	14.8	14.8	16.3	0	0	0	0	0	0	3	3	5	466	2.6387	0.00108824	-3.1795	-2.1778	XP_003767933.1	XP_003767933.1
25.517	25.5538	26.0896	25.9925	25.2992	26.4338	29.6017	29.0783	28.5846	NA	NA	NA	+	DFT2_SALEM	9	9	9	79	79	79	20.05	0	51.39	1392500000	24	0	0	0	0	0	0	72.7	36.4	55.7	0	0	0	0	0	0	8	3	6	176	2.70404	0.00111278	-3.1797	-2.20521	XP_003767327.1	XP_003767327.1
29.8129	30.0184	29.6134	26.6678	24.2762	25.7691	28.4507	28.8368	29.0588	NA	NA	NA	+	DFT2_SALEM	15	15	15	31.3	31.3	31.3	64.374	0	126.89	3160300000	56	23.1	23.1	24.3	1.2	2.5	2.5	11.8	14.8	11.3	10	10	11	1	1	1	5	7	6	568	1.95278	0.00163019	-3.21106	-1.86717	XP_003772570.1	XP_003772570.1
26.4666	27.8266	27.8418	25.2426	27.2759	26.0929	30.2944	28.8093	29.1927	NA	NA	NA	+	DFT2_SALEM	15	15	13	57.6	57.6	52.2	41.377	0	93.925	2357700000	41	16.5	37.6	36.5	6.2	11.6	7.6	47.3	35.1	39.5	3	8	7	2	2	2	10	7	7	370	1.92204	0.00160595	-3.22837	-1.85675	XP_003762473.1	XP_003762473.1
25.7981	24.9532	26.1289	25.2266	24.7858	25.0883	28.3275	28.0197	28.4792	NA	NA	NA	+	DFT2_SALEM	6	6	6	39.2	39.2	39.2	35.199	0	21.757	876390000	22	0	0	0	0	0	0	29.7	16.5	29.1	0	0	0	0	0	0	5	3	5	316	4.18136	0	-3.2419	-2.72969	XP_012400380.1	XP_012400380.1
24.8062	26.4765	26.8872	27.6622	27.5838	24.1815	29.51	29.9352	29.7184	NA	NA	NA	+	DFT2_SALEM	5	5	5	17.2	17.2	17.2	40.725	0	63.8	2000700000	20	0	0	0	14.9	8.5	2.1	17.2	8.5	17.2	0	0	0	3	2	1	5	3	4	377	1.31698	0.0040973	-3.24541	-1.50672	XP_012398885.1	XP_012398885.1
26.8188	25.4893	24.9438	28.6193	28.1459	28.8658	32.1162	31.4828	31.8076	NA	NA	NA	+	DFT2_SALEM	35	35	35	37.6	37.6	37.6	131.97	0	323.31	9166300000	129	0	0	0	8.9	7.2	11.3	31.6	26.2	28.3	0	0	0	7	6	8	28	23	25	1136	3.51009	0.000357388	-3.25853	-2.54694	XP_012400331.1;XP_012400332.1	XP_012400331.1;XP_012400332.1
24.4828	25.9712	25.6592	25.3154	26.0569	25.0743	28.7315	28.9804	28.5495	NA	NA	NA	+	DFT2_SALEM	7	7	7	25.5	25.5	25.5	44.756	0	13.85	1021200000	12	0	0	0	0	0	0	18.2	23.8	6.3	0	0	0	0	0	0	5	6	2	412	3.28243	0.000333333	-3.2716	-2.47667	XP_003760021.1	XP_003760021.1
29.2975	29.3955	29.8282	26.9608	26.8647	29.3444	31.9253	30.7906	30.3322	NA	NA	NA	+	DFT2_SALEM	29	29	23	42.8	42.8	33.7	92.058	0	132.9	7391100000	84	11.9	15.3	14	2.1	2.3	8.5	33.3	25	20	7	10	9	2	2	6	21	14	11	816	1.60633	0.00215883	-3.29279	-1.69809	XP_003763563.1;XP_003769655.1;XP_012408782.1;XP_012406689.1;XP_012397606.1	XP_003763563.1
25.0824	25.1402	26.1102	26.3392	25.3492	24.9591	28.3779	28.87	29.3192	NA	NA	NA	+	DFT2_SALEM	8	8	8	41	41	41	23.197	0	37.608	1007400000	19	0	3.4	0	0	0	0	19	28.3	37.6	0	1	0	0	0	0	3	5	5	205	2.59127	0.00113265	-3.30653	-2.21539	XP_003763286.1	XP_003763286.1
30.2489	29.4739	29.7377	27.7617	27.2588	28.3601	29.83	31.3532	32.1206	NA	NA	NA	+	DFT2_SALEM	12	12	12	39.8	39.8	39.8	48.007	0	96.381	8707200000	88	26.7	23.8	23.8	6.7	10.7	14.9	20.9	35.1	27.8	9	7	8	2	2	4	7	10	9	450	1.94641	0.00145315	-3.30772	-1.89599	XP_003769003.2	XP_003769003.2
24.8763	24.6449	25.3564	28.0414	28.7601	28.3099	32.8074	31.0813	31.1507	NA	NA	NA	+	DFT2_SALEM	10	10	10	40.6	40.6	40.6	41.631	0	222.87	10183000000	68	5.5	0	0	14.8	17.4	10.7	40.6	29.7	36.5	1	0	0	3	5	3	10	7	8	384	2.27296	0.00122321	-3.30934	-2.06591	XP_012406324.1	XP_012406324.1
30.4082	30.6357	30.5168	25.832	26.9114	25.3755	30.4012	28.8419	28.8376	NA	NA	NA	+	DFT2_SALEM	14	14	14	38.3	38.3	38.3	52.683	0	152.23	5529000000	60	22.7	32.9	21.4	0	0	0	21.9	16	9.5	9	11	8	0	0	0	7	4	3	462	2.06355	0.00128226	-3.32058	-1.96301	XP_012402214.1	XP_012402214.1
25.2891	25.5811	25.7318	25.7239	25.1328	26.2762	28.6023	29.0866	29.4193	NA	NA	NA	+	DFT2_SALEM	6	6	6	27.3	27.3	27.3	49.807	0	41.294	1282500000	16	0	0	0	0	0	0	10.4	14.1	23.6	0	0	0	0	0	0	2	3	5	462	2.91483	0.000573099	-3.32511	-2.36407	XP_003768870.1	XP_003768870.1
34.6166	34.6343	34.685	31.4104	31.6797	32.4853	35.3817	35.2084	34.9965	NA	NA	NA	+	DFT2_SALEM	42	42	42	73.8	73.8	73.8	54.766	0	323.31	152330000000	598	69.2	65.5	70.2	34.1	32.7	54.4	69	72	67.3	33	32	35	13	11	19	33	35	31	493	3.21105	0.000335484	-3.33705	-2.4874	XP_012398297.1	XP_012398297.1
29.2344	29.2778	29.3649	25.6623	24.9751	26.1701	29.0025	28.9565	28.9208	NA	NA	NA	+	DFT2_SALEM	16	16	11	41.6	41.6	30	51.182	0	58.656	2684200000	55	29.1	33.9	33.7	0	0	0	20.1	23.8	17.6	10	12	11	0	0	0	6	7	5	433	3.19455	0.000337662	-3.35741	-2.49239	XP_003775248.2	XP_003775248.2
26.283	24.8042	25.3373	25.9246	26.0942	24.7586	28.4084	28.4277	30.0448	NA	NA	NA	+	DFT2_SALEM	2	2	2	7	7	7	16.526	0.00071256	2.8806	1101800000	19	0	0	0	4.5	0	0	7	7	7	0	0	0	1	0	0	2	2	1	157	2.09792	0.00114644	-3.36782	-1.99777	XP_012401569.1	XP_012401569.1
33.7573	33.8018	33.8169	32.4312	32.1612	32.6949	35.5989	35.6936	36.1295	NA	NA	NA	+	DFT2_SALEM	25	25	24	77.8	77.8	75.8	33.592	0	323.31	190470000000	555	58.8	72.9	73.2	71.2	68.6	73.2	75.8	77.8	75.8	18	18	20	16	15	18	21	22	24	306	3.94398	0	-3.37825	-2.75875	XP_003760880.1	XP_003760880.1
25.8294	25.585	26.1284	25.6301	25.9114	26.0095	29.1977	28.8351	29.6718	NA	NA	NA	+	DFT2_SALEM	10	9	9	30.2	29.1	29.1	64.212	0	150.44	1564800000	28	0	0	0	0	0	0	24.2	17.4	24	0	0	0	0	0	0	7	6	7	563	3.64782	0.000389513	-3.38452	-2.67003	XP_003756425.1	XP_003756425.1
26.5521	25.4458	25.8701	26.8548	25.677	26.0059	28.4674	29.88	30.347	NA	NA	NA	+	DFT2_SALEM	13	13	13	31	31	31	74.697	0	63.265	1901900000	50	5.7	5.7	2.9	5.7	2.9	10.2	18.5	26.4	16.9	2	2	1	2	1	3	8	10	8	664	2.15302	0.00118872	-3.38556	-2.03323	XP_003757305.1	XP_003757305.1
32.6388	32.4496	32.3016	31.5868	32.0311	32.0265	35.0077	35.0117	35.8464	NA	NA	NA	+	DFT2_SALEM	42	42	42	44.7	44.7	44.7	121.32	0	323.31	117510000000	565	34.7	34.9	33.9	25.3	28.9	30.8	41.2	40.7	43.7	24	25	24	16	18	20	34	33	39	1109	3.38028	0.000374101	-3.40713	-2.59015	XP_003772382.2	XP_003772382.2
28.7725	28.6611	29.2016	24.4308	25.5643	28.7578	29.5796	29.8323	29.568	NA	NA	NA	+	DFT2_SALEM	8	8	8	25.6	25.6	25.6	46.602	0	53.57	3180400000	46	19.9	21.1	17.2	9.1	2.7	17.2	16.7	17.2	14.7	5	6	5	2	1	4	5	4	4	407	1.23324	0.00481365	-3.40897	-1.48326	XP_012408914.1	XP_012408914.1
32.2055	32.3219	32.119	29.9473	29.8287	29.6955	33.3478	33.0168	33.3585	NA	NA	NA	+	DFT2_SALEM	51	51	51	70.8	70.8	70.8	79.817	0	323.31	38956000000	377	53.2	59.3	52.8	24	24.5	21.7	63.2	59.7	61.3	29	32	27	11	11	10	40	36	42	695	4.8568	0	-3.41723	-3.0143	XP_012396755.1	XP_012396755.1
25.4291	26.6629	24.1004	25.6663	25.2243	24.9489	27.906	28.7385	29.4503	NA	NA	NA	+	DFT2_SALEM	5	5	5	34	34	34	21.909	0	23.271	982790000	11	0	0	0	0	0	0	34	27.2	24.6	0	0	0	0	0	0	5	3	4	191	2.64454	0.000886427	-3.41842	-2.29002	XP_012396101.1	XP_012396101.1
29.8515	29.9706	29.2031	29.4031	29.1268	27.8612	31.5375	31.9841	33.191	NA	NA	NA	+	DFT2_SALEM	7	7	7	72.7	72.7	72.7	13.952	0	159.01	14947000000	73	39.7	47.9	40.5	49.6	57	15.7	60.3	72.7	67.8	3	4	3	3	4	2	5	6	6	121	2.13248	0.00120705	-3.44053	-2.04187	XP_012402110.1;XP_003756112.1	XP_012402110.1;XP_003756112.1
25.0624	25.3961	27.8983	27.8941	25.7471	26.0489	30.9038	29.5342	29.6579	NA	NA	NA	+	DFT2_SALEM	7	7	7	12.5	12.5	12.5	61.142	0	89.113	2874900000	37	0	0	0	0	0	0	12.5	12.3	12.3	0	0	0	0	0	0	7	6	6	560	1.90849	0.00124219	-3.46859	-1.92595	XP_012407119.1	XP_012407119.1
26.953	25.1907	25.0796	25.6898	25.3766	26.3795	29.0184	29.0741	29.8369	NA	NA	NA	+	DFT2_SALEM	10	10	10	50.8	50.8	50.8	28.661	0	107.47	1338000000	19	0	0	0	0	7.9	0	29.5	24.8	36.6	0	0	0	0	1	0	5	4	8	254	3.03739	0.000339869	-3.49452	-2.50174	XP_003762850.2;XP_012399392.1	XP_003762850.2;XP_012399392.1
26.2342	25.4949	26.0929	25.453	24.7941	26.4227	29.227	29.2315	28.9041	NA	NA	NA	+	DFT2_SALEM	9	9	9	20.6	20.6	20.6	65.422	0	16.632	1235500000	24	0	0	0	0	1.6	0	16	17.4	12.2	0	0	0	0	1	0	7	7	6	564	2.73774	0.000308605	-3.56423	-2.39977	XP_012399014.1	XP_012399014.1
24.4583	25.6577	23.6541	26.0941	26.0765	24.5553	29.1982	29.1997	29.0485	NA	NA	NA	+	DFT2_SALEM	6	6	6	38.6	38.6	38.6	28.121	0	41.271	1419100000	16	0	0	0	0	0	0	23.5	38.6	27.2	0	0	0	0	0	0	4	6	3	272	2.65282	0.000571429	-3.57349	-2.36267	XP_012407687.1	XP_012407687.1
26.1823	25.7674	24.7655	25.9723	24.3619	26.6862	28.913	29.1347	29.7117	NA	NA	NA	+	DFT2_SALEM	3	3	3	24.2	24.2	24.2	14.04	0	36.395	1485600000	8	0	0	0	0	0	0	24.2	24.2	24.2	0	0	0	0	0	0	3	3	3	128	2.101	0.001	-3.57966	-2.07221	XP_012408371.1;XP_003774284.1	XP_012408371.1;XP_003774284.1
27.4472	27.7083	27.5863	26.0661	25.6471	25.3918	29.5018	29.2645	29.0795	NA	NA	NA	+	DFT2_SALEM	21	15	15	47	36.2	36.2	47.352	0	46.013	2152100000	47	16.3	19.6	16.3	10.2	9.2	9.2	41.1	32.2	32.2	7	7	7	5	5	4	17	15	11	423	3.99181	0	-3.58027	-2.9074	XP_012409320.1	XP_012409320.1
25.5935	25.727	24.4944	24.7481	26.2444	25.4615	29.1264	29.0212	29.0944	NA	NA	NA	+	DFT2_SALEM	7	7	7	30.3	30.3	30.3	36.326	0	85.612	1190000000	16	0	7.5	0	0	0	0	22.8	29.7	18.8	0	1	0	0	0	0	3	5	5	320	2.93915	0.000343234	-3.59599	-2.50901	XP_012399295.1	XP_012399295.1
27.916	28.1828	27.7372	26.6285	26.7327	26.0134	30.0068	29.8217	30.3697	NA	NA	NA	+	DFT2_SALEM	8	8	8	50.4	50.4	50.4	15.022	0	51.74	3185600000	64	30.7	30.7	21.3	9.4	21.3	11.8	43.3	50.4	50.4	3	3	2	1	2	1	7	7	8	127	3.7029	0	-3.60785	-2.82709	XP_003775400.2	XP_003775400.2
24.5223	25.6493	24.7376	25.5998	26.0623	25.2416	28.8099	29.2827	29.6786	NA	NA	NA	+	DFT2_SALEM	18	16	16	21.4	19.4	19.4	117.66	0	45.988	1451600000	35	0	0	0	2.1	1.4	2.1	12	13.8	16.7	0	0	0	2	1	2	10	12	13	1054	3.32913	0.000395437	-3.62249	-2.69195	XP_012396639.1	XP_012396639.1
25.8337	26.0437	26.1544	25.73	25.4607	27.6514	29.0792	29.9879	30.6741	NA	NA	NA	+	DFT2_SALEM	19	19	19	17.7	17.7	17.7	139.42	0	178.11	2406600000	56	0	0	0	1.7	0.7	4.4	7	14.3	13.1	0	0	0	2	1	5	8	15	15	1464	1.92416	0.00112295	-3.63302	-1.98511	XP_003764087.1;CON__P04258	XP_003764087.1
33.6751	33.7453	33.9683	34.8426	34.3766	34.7926	38.2778	38.2105	38.4319	NA	NA	NA	+	DFT2_SALEM	102	102	1	83.9	83.9	2	97.608	0	323.31	881450000000	2426	24.3	26.4	24.7	66.9	65.6	67.4	82.1	78	80.4	19	20	20	51	51	52	92	82	95	849	4.63649	0	-3.63609	-3.13029	XP_003756422.2	XP_003756422.2
26.3708	24.7381	25.4101	25.1239	25.2835	26.0576	29.2672	28.9326	29.2377	NA	NA	NA	+	DFT2_SALEM	1	1	1	3.3	3.3	3.3	39.23	0.0022275	2.2912	1622400000	19	3.3	3.3	3.3	3.3	3.3	3.3	3.3	3.3	3.3	1	1	1	1	1	1	1	1	1	338	3.5432	0	-3.65746	-2.79722	NP_001295921.1	NP_001295921.1
25.0316	25.6032	25.6181	26.2992	25.2375	26.2658	29.5658	29.4627	29.7979	NA	NA	NA	+	DFT2_SALEM	10	10	10	24.6	24.6	24.6	58.929	0	81.458	1940700000	36	3	5.6	3	0	0	0	18	18.8	19.4	1	2	1	0	0	0	8	8	8	499	3.27408	0.0004	-3.67462	-2.69738	XP_012396738.1	XP_012396738.1
26.7962	27.8555	25.7332	28.0711	24.8809	26.0085	30.0873	29.8243	30.1988	NA	NA	NA	+	DFT2_SALEM	13	13	13	32.5	32.5	32.5	74.694	0	151.15	3177100000	50	6.4	11.7	7.5	11.7	0	6.1	27	25.8	26.8	3	5	3	4	0	2	10	9	10	656	1.77475	0.00123256	-3.71664	-1.91522	XP_003759917.1	XP_003759917.1
29.0844	28.8209	25.0883	24.8731	25.6672	28.5886	29.2678	30.492	30.5412	NA	NA	NA	+	DFT2_SALEM	51	2	2	83.3	8.3	8.3	40.281	0	41.625	5897300000	50	83.3	81.9	81.4	81.4	81.4	81.9	83.3	83.3	83.3	37	35	35	35	34	35	47	44	50	360	1.43811	0.00214148	-3.72402	-1.68967	XP_012402194.1	XP_012402194.1
26.0986	26.1691	26.3773	26.0281	23.858	26.4632	31.3081	29.9228	26.305	NA	NA	NA	+	DFT2_SALEM	18	16	16	61.8	54.8	54.8	47.189	0	190.29	3583500000	48	9.2	14.3	15	19.4	11.1	15.7	59.4	38.9	25.3	3	5	5	5	3	5	17	12	6	434	1.03299	0.00702265	-3.72886	-1.38353	XP_012406176.1;XP_003771277.1	XP_012406176.1;XP_003771277.1
25.487	27.4414	28.4854	24.9696	26.4816	26.9374	29.3887	29.5193	30.6672	NA	NA	NA	+	DFT2_SALEM	7	7	7	22.1	22.1	22.1	38.212	0	23.836	3071000000	28	4.5	7.6	10.3	0	4.5	7.6	12.4	19.3	22.1	1	2	3	0	1	2	4	5	7	331	2.17938	0.00108293	-3.72889	-2.16774	XP_003761476.1	XP_003761476.1
25.6911	25.5918	25.6913	28.3324	28.4472	28.2671	32.1944	31.7163	32.3456	NA	NA	NA	+	DFT2_SALEM	16	16	16	62.4	62.4	62.4	36.088	0	111.33	12499000000	107	5.2	10	10.9	23.3	23.3	20.3	57.6	50	55.2	1	2	2	4	4	4	14	11	13	330	4.34339	0	-3.73651	-3.12202	XP_003757355.1;XP_012409375.1	XP_003757355.1;XP_012409375.1
26.4472	26.1085	25.3088	24.5434	25.4259	26.1263	30.2764	29.4566	27.5743	NA	NA	NA	+	DFT2_SALEM	11	11	11	50.7	50.7	50.7	23.069	0	93.373	1897300000	23	0	0	0	0	0	0	41.3	50.2	16.9	0	0	0	0	0	0	9	9	2	201	1.81201	0.00125444	-3.7372	-1.94473	XP_012400476.1	XP_012400476.1
24.2129	25.1138	25.9205	25.4634	25.7211	25.7453	28.6365	29.559	29.9546	NA	NA	NA	+	DFT2_SALEM	12	12	12	37.1	37.1	37.1	51.314	0	52.732	1373000000	28	0	0	0	0	0	0	14.8	28.4	31.2	0	0	0	0	0	0	5	8	10	458	3.13422	0.00038806	-3.74011	-2.66999	XP_003770775.1	XP_003770775.1
26.4643	25.7606	26.8476	26.382	26.2149	25.9642	28.3882	30.4113	30.9903	NA	NA	NA	+	DFT2_SALEM	21	21	1	34.5	34.5	1.2	92.551	0	104.82	2640500000	41	1.7	3.8	1.7	0	0	0	10	19.7	29.8	1	2	1	0	0	0	5	13	16	832	2.02786	0.00101139	-3.74291	-2.08161	XP_003764577.1;XP_012400706.1;XP_012400707.1;CON__Q2KJC7	XP_003764577.1;XP_012400706.1;XP_012400707.1
30.3372	30.3612	30.0104	25.756	26.2444	25.7568	30.0627	29.7307	29.3581	NA	NA	NA	+	DFT2_SALEM	15	15	15	54.8	54.8	54.8	37.442	0	199.98	5154600000	57	31.4	27.8	30.8	0	0	0	29.9	18	22.2	9	9	9	0	0	0	7	5	6	334	3.89031	0	-3.79812	-3.01316	XP_003755580.1	XP_003755580.1
33.319	33.2549	33.3731	29.894	31.1749	30.4975	33.9824	34.3999	34.5815	NA	NA	NA	+	DFT2_SALEM	77	77	76	81.8	81.8	81.8	100.52	0	323.31	77542000000	693	62	68.5	66.6	22.5	28.1	28.2	74.1	77.5	72.9	49	47	50	16	20	17	59	63	65	911	3.12126	0.000396947	-3.7991	-2.69385	XP_012406069.1;XP_012399120.1	XP_012406069.1
26.3058	25.3546	26.0732	25.4343	25.4565	25.7511	31.4734	26.3109	30.3529	NA	NA	NA	+	DFT2_SALEM	22	22	22	23.1	23.1	23.1	160.76	0	207.77	3634700000	55	3.3	3.6	4.4	3.2	3.2	3.9	21.7	0.6	16.2	3	3	4	3	2	3	20	1	14	1440	1.14694	0.00472679	-3.83176	-1.4903	XP_003769259.2	XP_003769259.2
25.3361	26.0335	27.5967	25.7552	24.8419	26.1747	29.9297	29.3849	29.0888	NA	NA	NA	+	DFT2_SALEM	5	5	5	28.9	28.9	28.9	27.254	0	10.931	1911900000	17	0	5.9	16.4	0	0	0	23.8	15.2	14.8	0	1	3	0	0	0	4	3	3	256	2.94969	0.000383764	-3.87725	-2.64812	XP_012395159.1	XP_012395159.1
27.1341	24.7617	25.933	24.512	25.3933	24.55	27.8672	29.2952	28.962	NA	NA	NA	+	DFT2_SALEM	9	7	7	29.8	24.1	24.1	46.422	0	19.877	993390000	14	0	0	0	0	0	0	11.7	21.7	29.8	0	0	0	0	0	0	4	6	9	419	2.77245	0.000361111	-3.88969	-2.56162	XP_003770166.1	XP_003770166.1
25.4309	26.2246	25.6851	24.9682	26.4635	27.5303	30.138	30.4433	30.0682	NA	NA	NA	+	DFT2_SALEM	5	5	5	19.6	19.6	19.6	20.936	0	43.006	3586800000	31	0	0	0	0	7.9	12.7	13.8	19.6	14.8	0	0	0	0	1	2	3	5	4	189	2.18036	0.00114433	-3.89582	-2.22372	XP_012408061.1	XP_012408061.1
26.5595	25.3826	25.305	26.3381	25.6338	24.5196	28.8979	29.3896	29.9327	NA	NA	NA	+	DFT2_SALEM	4	4	4	13.4	13.4	13.4	58.34	0	53.719	1428900000	16	0	0	0	0	0	0	11.3	13.4	11.3	0	0	0	0	0	0	3	4	3	514	2.52202	0.000317073	-3.90958	-2.4315	XP_003771324.2	XP_003771324.2
27.4325	26.9976	26.3184	24.4859	25.2634	25.5516	28.1255	29.2937	29.7259	NA	NA	NA	+	DFT2_SALEM	8	8	8	12.6	12.6	12.6	84.344	0	65.766	1323800000	28	3.9	1.7	1.7	0	0	0	5.7	8.5	10.4	2	1	1	0	0	0	3	5	7	749	2.6299	0.000340984	-3.94808	-2.50792	XP_012398025.1	XP_012398025.1
24.9917	25.3868	26.0407	27.1746	25.2452	25.566	30.4877	30.1892	29.2081	NA	NA	NA	+	DFT2_SALEM	18	18	18	29.9	29.9	29.9	82.186	0	98.972	3082900000	59	4.3	0	2.7	11	3.2	5.7	25.9	20.9	23.3	2	0	1	5	2	2	16	11	11	748	2.29549	0.000553672	-3.96638	-2.31804	XP_003758050.1	XP_003758050.1
24.5047	24.9281	25.3211	25.7202	24.4855	24.6318	28.8509	29.0159	28.9567	NA	NA	NA	+	DFT2_SALEM	6	6	6	58.2	58.2	58.2	22.479	0	33.907	977450000	14	0	5	9.5	0	0	0	38.8	47.8	23.4	0	1	1	0	0	0	4	5	2	201	3.28036	0	-3.99537	-2.86931	XP_003759301.2	XP_003759301.2
26.2722	26.6965	26.1085	24.7058	24.6738	24.7993	28.8642	28.6049	28.7159	NA	NA	NA	+	DFT2_SALEM	13	13	13	21.8	21.8	21.8	110.13	0	68.269	952940000	19	0	0	0	0	0	0	19.8	12.9	8.6	0	0	0	0	0	0	11	7	4	955	5.93476	0	-4.00204	-3.69186	XP_012396931.1;XP_012396930.1	XP_012396931.1;XP_012396930.1
26.6329	25.7054	25.9174	28.411	28.7568	28.2709	31.9838	32.2956	33.2594	NA	NA	NA	+	DFT2_SALEM	6	6	6	33.3	33.3	33.3	26.789	0	91.525	14680000000	67	0	0	0	18.5	18.5	18.5	22.2	22.2	29.6	0	0	0	3	3	3	4	4	5	243	3.22197	0	-4.03337	-2.86017	XP_003774106.1	XP_003774106.1
26.2129	25.9946	25.9165	25.5321	25.404	28.1831	29.6518	30.2423	31.3875	NA	NA	NA	+	DFT2_SALEM	11	11	11	23.8	23.8	23.8	97.793	0	55.15	3800300000	26	0	0	0	5.4	3.3	5	12.6	13.1	13.8	0	0	0	2	1	2	6	6	7	946	1.75629	0.0011299	-4.05415	-1.98804	XP_012408312.1	XP_012408312.1
25.0825	24.8075	26.2869	26.0941	25.3749	26.6088	30.131	29.8951	30.3154	NA	NA	NA	+	DFT2_SALEM	15	15	15	25.9	25.9	25.9	86.552	0	74.317	2330400000	33	0	0	0	0	0	0	13.5	13.4	24.2	0	0	0	0	0	0	9	8	13	748	3.38258	0	-4.08787	-2.9667	XP_003763951.1	XP_003763951.1
26.8751	27.833	28.76	25.4067	26.2145	25.6302	29.7269	29.153	30.7296	NA	NA	NA	+	DFT2_SALEM	26	1	1	83.3	9.5	9.5	13.947	0	4.4288	2945700000	21	83.3	76.2	83.3	61.9	61.9	76.2	74.6	74.6	74.6	17	14	18	16	13	11	21	22	24	126	2.86245	0.00040625	-4.11935	-2.71039	XP_003768757.1;XP_012405153.1;XP_012405152.1;XP_012405151.1	XP_003768757.1;XP_012405153.1;XP_012405152.1;XP_012405151.1
26.8751	27.833	28.76	25.4067	26.2145	25.6302	29.7269	29.153	30.7296	NA	NA	NA	+	DFT2_SALEM	26	1	1	83.3	9.5	9.5	13.947	0	4.4288	2945700000	21	83.3	76.2	83.3	61.9	61.9	76.2	74.6	74.6	74.6	17	14	18	16	13	11	21	22	24	126	2.86245	0.00040625	-4.11935	-2.71039	XP_003768757.1;XP_012405153.1;XP_012405152.1;XP_012405151.1	XP_003768757.1;XP_012405153.1;XP_012405152.1;XP_012405151.1
25.3731	25.5128	26.484	25.3108	25.2283	26.8745	30.0588	29.9794	29.7933	NA	NA	NA	+	DFT2_SALEM	20	20	19	23	23	21.7	113.16	0	77.838	2044600000	47	0	0.9	0	2	0	0	18.5	18.8	15.4	0	1	0	1	0	0	17	14	13	1002	2.80388	0.000392453	-4.13931	-2.68566	XP_003758094.1;XP_003755295.1	XP_003758094.1
25.3388	27.3441	25.4589	26.0202	25.8779	25.1495	29.9736	29.8939	29.628	NA	NA	NA	+	DFT2_SALEM	10	10	6	50.2	50.2	40.1	24.382	0	77.021	2393300000	26	0	0	0	6	0	6	42.4	38.2	24.9	0	0	0	1	0	1	6	8	4	217	3.86291	0	-4.1493	-3.21852	XP_003767461.1;XP_003767460.1;XP_003773758.1;XP_003760632.1;XP_003755205.1;XP_012407722.1;XP_003765659.1;XP_012401581.1;XP_003764751.1;XP_012396928.1;XP_003759473.1;XP_003766254.2;XP_003769800.1;XP_003761569.1	XP_003767461.1;XP_003767460.1
24.0718	31.0712	30.7216	26.364	25.5035	25.5651	30.4258	30.8875	28.6671	NA	NA	NA	+	DFT2_SALEM	1	1	1	2	2	2	55.693	0	4.6642	7054000000	23	0	2	2	2	2	2	2	2	2	0	1	1	1	1	1	1	1	1	491	2.33552	0.000313253	-4.18259	-2.41623	XP_003768662.1	XP_003768662.1
25.9579	25.4029	25.2295	26.7776	25.8451	24.8406	30.4061	30.1218	29.4876	NA	NA	NA	+	DFT2_SALEM	14	14	14	52.1	52.1	52.1	29.788	0	47.237	2817100000	33	0	0	0	0	0	0	52.1	32.4	37.1	0	0	0	0	0	0	14	8	7	259	2.59528	0.000368794	-4.18403	-2.58003	XP_003771675.1;XP_003771674.1	XP_003771675.1;XP_003771674.1
26.2762	25.29	25.7544	25.3883	25.4759	25.6897	29.6678	29.9442	29.5261	NA	NA	NA	+	DFT2_SALEM	19	19	17	36.5	36.5	32.6	63.583	0	60.584	1983500000	39	0	0	0	0	0	0	27.2	23.3	26.5	0	0	0	0	0	0	13	12	11	559	4.98973	0	-4.19469	-3.64141	XP_003767462.1;XP_012403105.1	XP_003767462.1
26.5159	24.3088	25.1642	25.5064	26.0714	25.772	30.298	29.6126	30.0279	NA	NA	NA	+	DFT2_SALEM	5	5	5	48.6	48.6	48.6	18.711	0	106.9	2507500000	35	0	0	0	0	0	0	48.6	15.6	34.1	0	0	0	0	0	0	5	3	4	173	4.08024	0	-4.19622	-3.33665	XP_003765116.1	XP_003765116.1
24.3668	26.8478	26.3788	25.5244	25.5323	25.4299	29.269	30.0506	29.8446	NA	NA	NA	+	DFT2_SALEM	3	3	3	12.9	12.9	12.9	27.985	0	12.092	2055800000	14	0	0	0	0	0	0	12.9	12.9	12.9	0	0	0	0	0	0	3	3	3	264	4.2414	0	-4.22588	-3.41845	XP_003762733.1	XP_003762733.1
26.0666	25.555	24.3593	25.4783	25.401	26.0624	30.0226	29.9546	29.643	NA	NA	NA	+	DFT2_SALEM	5	5	5	56.2	56.2	56.2	15.892	0	84.456	2324900000	36	9.7	11.1	17.4	0	0	0	46.5	46.5	46.5	1	1	2	0	0	0	4	3	4	144	4.21943	0	-4.22621	-3.41028	XP_012401310.1	XP_012401310.1
24.6404	24.7712	25.8394	25.9587	28.0091	27.831	32.038	31.1986	31.2569	NA	NA	NA	+	DFT2_SALEM	45	45	45	35.9	35.9	35.9	192.67	0	300.63	7929400000	122	0	0	0	1.4	2	2.4	32	24.6	17.2	0	0	0	2	3	3	39	30	23	1760	2.40151	0.000332268	-4.23156	-2.47543	XP_012404709.1	XP_012404709.1
25.6392	26.1511	25.8399	25.2542	25.4082	26.2148	29.8069	29.9368	29.8567	NA	NA	NA	+	DFT2_SALEM	9	9	9	50.2	50.2	50.2	24.918	0	51.324	2239200000	28	0	0	0	0	0	0	50.2	49.3	39.2	0	0	0	0	0	0	8	6	8	217	3.83618	0	-4.24108	-3.26173	XP_012401969.1	XP_012401969.1
26.3347	26.0062	24.9368	25.2698	25.2989	25.8864	28.684	29.6852	30.8219	NA	NA	NA	+	DFT2_SALEM	12	12	12	30.9	30.9	30.9	58.276	0	37.926	2332000000	32	0	0	0	0	0	0	12.6	28	20.5	0	0	0	0	0	0	5	10	8	517	2.5483	0.000364912	-4.24534	-2.57385	XP_003757755.1;XP_012395197.1	XP_003757755.1;XP_012395197.1
26.8136	27.485	25.9443	26.5605	26.0119	26.2517	30.6984	30.073	30.8129	NA	NA	NA	+	DFT2_SALEM	14	14	14	38.7	38.7	38.7	42.984	0	166.73	3820100000	63	0	9.7	7.9	9.7	13.4	13.4	30.1	29.6	36.4	0	3	3	2	3	3	10	9	13	382	3.96407	0	-4.25341	-3.32445	XP_003769451.1	XP_003769451.1
26.8387	27.5523	25.5405	25.0223	26.5541	25.7017	29.8597	29.7448	30.4658	NA	NA	NA	+	DFT2_SALEM	12	12	12	45.8	45.8	45.8	39.253	0	108.8	2562900000	44	10.9	23.4	12.3	0	0	0	31.3	40.3	32.4	3	5	3	0	0	0	8	10	8	367	2.99614	0	-4.26405	-2.84958	XP_012395499.1	XP_012395499.1
27.0225	24.9275	25.3319	25.0837	25.5209	26.3782	30.0816	30.0246	29.6874	NA	NA	NA	+	DFT2_SALEM	6	6	6	37.5	37.5	37.5	17.908	0	15.912	2254100000	19	0	0	0	0	0	0	31.9	31.9	37.5	0	0	0	0	0	0	5	5	5	160	3.36209	0	-4.27024	-3.05104	XP_003755049.1	XP_003755049.1
25.8092	25.5933	24.6491	26.0085	24.8831	25.9427	29.8542	30.0354	29.8163	NA	NA	NA	+	DFT2_SALEM	11	11	11	27.7	27.7	27.7	61.033	0	99.365	1993200000	28	0	0	0	0	0	0	16.2	25.7	17	0	0	0	0	0	0	7	10	6	560	3.49631	0	-4.29057	-3.1298	XP_012405028.1;XP_012405027.1	XP_012405028.1;XP_012405027.1
25.7978	25.6181	25.4833	24.5778	25.4444	25.6302	29.007	29.2676	30.2499	NA	NA	NA	+	DFT2_SALEM	12	12	12	45.3	45.3	45.3	34.415	0	62.361	1690600000	24	3.3	6	0	0	0	0	24.7	37.7	42	1	1	0	0	0	0	4	7	10	300	2.99984	0	-4.29071	-2.86358	XP_012396360.1	XP_012396360.1
26.1349	25.2218	25.2689	25.5174	25.0277	25.2354	28.7254	29.7176	30.2309	NA	NA	NA	+	DFT2_SALEM	12	12	12	19.5	19.5	19.5	115.1	0	44.624	1716900000	25	0	0	0	0	0	0	8.7	9.3	18.5	0	0	0	0	0	0	5	6	11	1028	3.12148	0	-4.29782	-2.9355	XP_012399023.1	XP_012399023.1
26.2041	26.3285	26.0138	29.5917	29.0853	25.9211	32.7112	31.3116	33.484	NA	NA	NA	+	DFT2_SALEM	2	2	2	11.6	11.6	11.6	27.977	0.00014848	3.8351	16341000000	29	4	4	11.6	7.6	7.6	7.6	7.6	7.6	7.6	1	1	2	1	1	1	1	1	1	249	1.51483	0.00161798	-4.30291	-1.86055	XP_012409256.1;XP_003757261.1	XP_012409256.1;XP_003757261.1
29.6236	29.2954	29.9567	30.4862	30.9802	31.0188	34.9493	35.2983	35.3399	NA	NA	NA	+	DFT2_SALEM	15	15	15	64.4	64.4	64.4	11.726	0	67.794	80917000000	250	39.6	39.6	49.5	31.7	41.6	41.6	64.4	58.4	64.4	6	6	9	4	5	6	11	9	11	101	4.48808	0	-4.36747	-3.60494	XP_003768057.1;XP_003768084.1	XP_003768057.1
25.1873	26.2889	25.855	25.2845	25.0814	26.0445	27.5174	29.361	32.6548	NA	NA	NA	+	DFT2_SALEM	14	14	14	16.8	16.8	16.8	133.47	0	59.323	4965300000	21	0	0	0	0	0	0	3	8.6	13.7	0	0	0	0	0	0	3	7	10	1183	1.33671	0.00222	-4.37423	-1.72832	XP_012407130.1;XP_012407414.1	XP_012407130.1
26.1684	25.6197	25.941	25.7084	24.6628	24.8434	29.3758	29.5513	29.4122	NA	NA	NA	+	DFT2_SALEM	19	19	17	54.5	54.5	50.7	48.742	0	50.57	1446500000	34	0	0	0	0	0	0	26.5	21.4	41.8	0	0	0	0	0	0	9	8	13	426	3.74305	0	-4.37489	-3.2966	XP_012403837.1;CON__O76011;CON__Q6NTB9;CON__O76009;CON__Q99PS0;CON__Q9C075;CON__P35900;CON__Q6IFU5;CON__Q8IUT8	XP_012403837.1
26.2086	24.2326	27.8798	25.3496	25.1983	25.6354	29.8888	29.6197	29.8457	NA	NA	NA	+	DFT2_SALEM	7	7	7	31.5	31.5	31.5	29.867	0	38.161	2119600000	24	3.4	3.4	8.2	4.9	4.9	4.9	23.2	28.1	23.2	1	1	2	1	1	1	5	6	5	267	5.05739	0	-4.39028	-3.80794	XP_012407182.1	XP_012407182.1
24.6708	24.7479	25.5494	26.6528	26.0767	26.7415	29.6684	31.2845	31.7764	NA	NA	NA	+	DFT2_SALEM	22	22	21	40.2	40.2	38.3	64.204	0	146.64	4569500000	68	0	0	0	0	0	0	19.1	34.8	34.8	0	0	0	0	0	0	8	17	19	580	2.5629	0.000382353	-4.41946	-2.64645	XP_003767617.1	XP_003767617.1
25.0741	26.242	25.5546	25.6573	25.7145	25.3157	29.3446	29.9694	30.6462	NA	NA	NA	+	DFT2_SALEM	8	8	8	18.2	18.2	18.2	87.763	0	60.234	2905100000	22	0	0	0	0	0	0	10.7	16.6	8.9	0	0	0	0	0	0	4	6	5	795	3.4377	0	-4.42425	-3.16946	XP_003758431.1	XP_003758431.1
30.0324	29.4254	29.7813	25.1399	25.5358	25.9162	29.7441	30.2949	29.8776	NA	NA	NA	+	DFT2_SALEM	16	16	16	19.9	19.9	19.9	112.93	0	55.665	4273800000	68	12.7	10.3	11.8	0	0	0	14.9	12.1	17.4	10	9	9	0	0	0	11	9	13	1032	4.04182	0	-4.44158	-3.47309	XP_003762560.1	XP_003762560.1
25.8385	24.3974	26.7514	26.1561	25.4139	27.7172	30.1182	30.8752	31.6476	NA	NA	NA	+	DFT2_SALEM	15	15	15	39.1	39.1	39.1	54.838	0	85.774	4888200000	52	0	0	0	3	0	0	30.4	28.1	37.4	0	0	0	1	0	0	10	10	14	494	2.27261	0.000328076	-4.45126	-2.45961	XP_012403264.1	XP_012403264.1
25.7779	25.6477	24.8535	25.3457	25.7541	26.8795	29.646	30.3491	31.3502	NA	NA	NA	+	DFT2_SALEM	12	12	12	47.8	47.8	47.8	33.326	0	108.17	3518900000	37	0	0	0	0	0	0	28.9	43.6	47.8	0	0	0	0	0	0	5	9	12	291	2.56528	0.000385185	-4.45531	-2.66084	XP_003769716.1	XP_003769716.1
27.6147	26.7767	27.112	25.5469	26.9214	25.6675	30.5801	29.996	30.9441	NA	NA	NA	+	DFT2_SALEM	17	17	17	34.1	34.1	34.1	76.657	0	207.24	4413900000	59	10.7	10.1	12.5	0	1.2	0	21.9	26	22.8	5	4	5	0	1	0	11	12	12	681	2.9973	0	-4.46146	-2.93711	XP_012395475.1;XP_012395476.1;XP_012395474.1;XP_012395473.1	XP_012395475.1;XP_012395476.1;XP_012395474.1;XP_012395473.1
26.5248	25.6989	26.4916	25.6059	26.2561	24.898	30.177	30.1107	29.9241	NA	NA	NA	+	DFT2_SALEM	23	23	23	19.4	19.4	19.4	190.64	0	131.56	2603100000	52	0	0	0	0	0	0	16.3	15.7	10.2	0	0	0	0	0	0	20	17	12	1757	3.44541	0	-4.48396	-3.20416	XP_012403220.1	XP_012403220.1
26.2631	25.8378	25.3496	26.8264	24.9977	26.2037	30.5575	30.769	30.1895	NA	NA	NA	+	DFT2_SALEM	9	9	6	36.6	36.6	26.1	25.827	0	34.966	3573500000	29	0	0	0	0	0	0	27.3	30.7	33.6	0	0	0	0	0	0	6	6	7	238	2.87571	0	-4.49609	-2.87687	XP_012407366.1	XP_012407366.1
26.349	26.926	24.8399	25.5611	26.4137	26.1437	29.5835	30.6597	31.3727	NA	NA	NA	+	DFT2_SALEM	19	19	19	37.4	37.4	37.4	72.201	0	186.82	3821200000	53	0	0	0	0	0	0	22.8	27.4	37.4	0	0	0	0	0	0	10	12	19	610	2.83382	0	-4.49914	-2.85169	XP_012405489.1;XP_012405488.1	XP_012405489.1;XP_012405488.1
26.0835	24.4388	25.0902	25.4189	25.5698	24.7244	29.7701	29.864	29.7049	NA	NA	NA	+	DFT2_SALEM	14	14	14	34.8	34.8	34.8	55.879	0	54.343	2225100000	35	2.2	2.2	2.2	0	0	0	27.2	30.1	19.1	1	1	1	0	0	0	11	11	8	508	4.17177	0	-4.54198	-3.59231	XP_012396879.1	XP_012396879.1
24.3061	24.9198	26.1179	26.0178	25.7798	25.2457	30.3498	30.0329	30.3718	NA	NA	NA	+	DFT2_SALEM	18	18	18	19	19	19	165.87	0	94.219	2959900000	43	0	0	0	0	0	0	13.6	11.1	15	0	0	0	0	0	0	12	10	13	1490	4.25681	0	-4.57044	-3.64708	XP_012403539.1	XP_012403539.1
25.4264	24.659	26.3367	25.9419	25.9326	26.5983	30.7808	30.1702	31.2485	NA	NA	NA	+	DFT2_SALEM	10	10	10	44.4	44.4	44.4	44.938	0	62.466	4522100000	48	8.9	5.1	7	7	7	7	44.4	30.2	31.4	2	2	2	2	2	2	10	8	8	414	3.55475	0	-4.57553	-3.31052	XP_012401051.1;XP_012401050.1	XP_012401051.1;XP_012401050.1
25.2763	25.3123	25.1459	25.9168	25.9821	24.8228	29.9464	30.4364	30.1835	NA	NA	NA	+	DFT2_SALEM	20	17	12	48.3	44.3	33.1	44.352	0	83.033	2704700000	42	0	0	0	0	0	0	42.8	45.8	33.8	0	0	0	0	0	0	17	18	13	402	3.48434	0	-4.61489	-3.29225	XP_012403753.1;CON__P19001	XP_012403753.1
24.8389	24.257	24.3817	25.0186	26.0545	24.3783	29.8033	29.5551	30.0017	NA	NA	NA	+	DFT2_SALEM	12	12	12	35.4	35.4	35.4	49.649	0	34.101	2065600000	32	0	0	0	0	0	0	32.5	24.4	22.2	0	0	0	0	0	0	11	8	8	446	3.10644	0	-4.63621	-3.08024	XP_012406809.1	XP_012406809.1
25.6236	25.2617	24.7932	26.1739	25.5785	24.3731	29.946	29.8509	30.2379	NA	NA	NA	+	DFT2_SALEM	3	3	3	52.1	52.1	52.1	14.857	0	95.076	2612000000	25	0	0	0	0	0	0	52.1	52.1	52.1	0	0	0	0	0	0	3	3	3	142	2.98812	0	-4.63644	-3.00611	XP_003770998.1	XP_003770998.1
31.0324	30.6619	30.4028	26.9515	26.7457	25.848	30.8331	31.3957	31.3396	NA	NA	NA	+	DFT2_SALEM	19	19	19	34	34	34	45.505	0	260.09	9423900000	117	25.2	33.5	31	6.5	11.8	10.3	25.7	31	26.4	10	14	11	2	3	3	11	11	13	397	3.58656	0	-4.6744	-3.37958	XP_012398524.1	XP_012398524.1
25.3591	25.7248	24.6597	26.9848	25.3543	26.2358	30.3452	30.9199	31.3852	NA	NA	NA	+	DFT2_SALEM	11	11	11	16.8	16.8	16.8	68.531	0	74.817	4258900000	41	0	0	0	0	0	0	10.6	16.8	13.5	0	0	0	0	0	0	6	9	10	630	2.9575	0	-4.69179	-3.00943	XP_012409317.1	XP_012409317.1
25.7859	25.8035	24.7809	26.3192	25.6027	24.885	29.4825	30.3568	31.0768	NA	NA	NA	+	DFT2_SALEM	18	18	18	31.4	31.4	31.4	82.171	0	81.964	3092200000	49	0	0	0	4.8	0	2.7	20.5	28.4	26.8	0	0	0	2	0	1	11	14	15	732	2.79158	0	-4.70304	-2.90383	XP_003771301.1	XP_003771301.1
25.959	26.8553	25.7844	25.8421	26.3039	23.5522	29.3037	29.6188	30.8866	NA	NA	NA	+	DFT2_SALEM	24	24	24	22.1	22.1	22.1	176.69	0	177.44	2564700000	58	3.7	0.6	1.3	0	1.5	0.4	14	13.3	17.1	3	1	2	0	1	1	14	14	19	1575	2.06503	0.000578171	-4.70362	-2.37717	XP_003761728.1	XP_003761728.1
24.9762	25.4469	24.4311	26.955	24.8316	25.8955	30.4666	30.5653	30.782	NA	NA	NA	+	DFT2_SALEM	12	12	12	41	41	41	40.045	0	70.464	4405400000	41	0	0	0	0	2.9	2.9	30.4	27.2	40.7	0	0	0	0	1	1	9	8	11	349	2.79314	0	-4.71058	-2.90776	XP_012406062.1	XP_012406062.1
25.2777	24.784	24.3527	24.9833	24.2847	26.6264	30.2111	30.0119	29.8722	NA	NA	NA	+	DFT2_SALEM	17	17	17	39.9	39.9	39.9	73.677	0	93.736	2600200000	43	0	0	0	0	0	2.7	26.5	31	28.3	0	0	0	0	0	1	10	13	10	672	2.60071	0	-4.73359	-2.78283	XP_003756485.1	XP_003756485.1
25.3951	25.3186	25.9639	25.0252	26.1168	26.3496	30.5529	30.3963	30.788	NA	NA	NA	+	DFT2_SALEM	2	2	2	17.2	17.2	17.2	17.298	0	186.05	3503500000	29	0	14.7	0	14.7	0	14.7	17.2	17.2	17.2	0	1	0	1	0	1	2	2	2	163	3.44214	0	-4.74852	-3.3351	XP_012401566.1;XP_003765655.1	XP_012401566.1;XP_003765655.1
26.5932	26.2028	25.6326	25.7707	24.825	24.4758	29.5521	29.1526	30.6848	NA	NA	NA	+	DFT2_SALEM	8	8	8	27.7	27.7	27.7	46.198	0	30.315	2062300000	15	0	0	0	0	0	0	12.3	11.6	19.8	0	0	0	0	0	0	4	4	5	405	2.86834	0	-4.77269	-2.98267	XP_012402983.1	XP_012402983.1
24.2899	26.5221	25.5994	24.8769	25.292	25.8121	29.947	29.9858	30.422	NA	NA	NA	+	DFT2_SALEM	25	24	24	32.3	30.8	30.8	110.38	0	43.353	2927100000	58	0	0	0	0	0	0	27	17.4	23.6	0	0	0	0	0	0	19	15	17	959	3.98769	0	-4.79121	-3.65614	XP_012407975.1	XP_012407975.1
26.3907	25.9714	25.3727	27.0628	28.4094	25.8523	32.854	31.3626	31.496	NA	NA	NA	+	DFT2_SALEM	27	27	27	68	68	68	48.189	0	208.36	9983700000	87	0	0	0	0	14.4	2.1	68	45.1	47.6	0	0	0	0	4	1	25	13	13	437	2.26115	0.000358621	-4.79603	-2.55262	XP_012398835.1;XP_003762205.1	XP_012398835.1;XP_003762205.1
25.5735	25.9366	25.2281	26.418	25.0117	26.1469	30.7135	30.0565	31.3815	NA	NA	NA	+	DFT2_SALEM	15	15	15	19	19	19	101.81	0	97.955	4710300000	51	3.1	2.9	4.1	7	3.1	1.2	14.7	11.3	19	2	2	3	4	3	1	9	8	12	869	2.96546	0	-4.85829	-3.08249	XP_012407985.1;XP_012407984.1	XP_012407985.1;XP_012407984.1
25.0648	24.3399	25.3046	24.6466	24.9952	25.9568	30.1075	29.8686	30.1985	NA	NA	NA	+	DFT2_SALEM	16	16	16	34.8	34.8	34.8	78.464	0	108.39	2339600000	42	0	1.7	5.8	1.6	5.8	4.2	29.3	31.1	26.6	0	1	2	1	2	1	13	14	13	687	3.56243	0	-4.85863	-3.46073	XP_012396230.1	XP_012396230.1
25.7283	25.6819	25.7895	24.374	27.3925	25.9903	31.4892	30.6642	30.2553	NA	NA	NA	+	DFT2_SALEM	63	63	63	21.3	21.3	21.3	478.98	0	323.31	5116000000	127	1.6	1	2.1	0.8	0.3	1.5	16.6	11.9	6.4	4	3	7	3	1	5	46	34	22	4352	2.17723	0.000344371	-4.88396	-2.5116	XP_012401734.1	XP_012401734.1
25.6567	25.4344	26.0461	26.022	25.8991	25.115	30.0673	30.6925	30.9321	NA	NA	NA	+	DFT2_SALEM	14	14	14	41.1	41.1	41.1	41.9	0	47.316	3676700000	45	0	0	0	0	0	0	37.7	34.3	41.1	0	0	0	0	0	0	12	11	12	382	3.65948	0	-4.8853	-3.53083	XP_003767375.1	XP_003767375.1
25.6012	26.2787	26.3713	26.6802	26.7783	25.2863	31.9019	31.6049	30.027	NA	NA	NA	+	DFT2_SALEM	11	11	11	65.3	65.3	65.3	14.015	0	216.05	5872500000	42	0	0	0	0	0	0	65.3	51.6	43.5	0	0	0	0	0	0	11	8	5	124	2.54542	0	-4.92963	-2.80821	XP_003773620.1	XP_003773620.1
24.6593	25.0783	26.1467	28.108	28.1969	28.7756	32.896	33.3439	33.6883	NA	NA	NA	+	DFT2_SALEM	16	16	16	58	58	58	42.737	0	323.31	23382000000	140	0	0	0	24.7	24.7	24.9	55.7	55.7	58	0	0	0	5	5	6	13	14	15	393	4.04288	0	-4.94921	-3.77649	XP_012398115.1	XP_012398115.1
26.5693	25.512	25.4996	25.1795	25.1202	25.8577	29.8999	30.319	30.7885	NA	NA	NA	+	DFT2_SALEM	4	4	4	8.7	8.7	8.7	58.966	0	41.816	3378600000	24	0	0	0	0	0	0	8.7	8.7	8.7	0	0	0	0	0	0	4	3	4	538	3.84303	0	-4.95004	-3.6693	XP_012402965.1	XP_012402965.1
25.8543	26.9243	25.3546	24.7914	27.7734	25.4578	31.627	30.2701	30.9891	NA	NA	NA	+	DFT2_SALEM	9	9	9	36.4	36.4	36.4	35.751	0	62.126	5105400000	43	0	0	0	0	0	0	36.4	30.4	31.9	0	0	0	0	0	0	9	6	7	313	2.13471	0.000338762	-4.95456	-2.49602	XP_012400120.1	XP_012400120.1
29.4254	29.5753	29.5091	27.8325	27.5101	28.866	32.8526	32.685	33.5384	NA	NA	NA	+	DFT2_SALEM	39	39	39	49.4	49.4	49.4	88.68	0	323.31	22327000000	266	22.2	24.9	24.4	9	8.9	15.1	47	48	47.1	13	15	15	6	5	9	35	34	36	800	3.28595	0	-4.95581	-3.33685	XP_012400023.1	XP_012400023.1
26.0694	25.9534	24.9998	24.8355	24.9917	26.1244	30.2375	30.5115	30.0991	NA	NA	NA	+	DFT2_SALEM	9	9	9	44.3	44.3	44.3	30.728	0	72.009	2521200000	38	0	7.3	7.3	0	0	0	44.3	41.1	31.4	0	1	1	0	0	0	8	8	6	287	3.5179	0	-4.96555	-3.48755	XP_012396878.1	XP_012396878.1
30.1269	30.0441	29.2827	26.4363	26.117	27.5345	31.4529	31.733	31.8758	NA	NA	NA	+	DFT2_SALEM	30	30	30	46.2	46.2	46.2	87.387	0	175.96	9338400000	142	24.4	31.1	25.3	4.5	2.5	8.8	31.3	37.3	33.4	14	16	15	2	1	5	19	25	21	758	3.43669	0	-4.99127	-3.44962	XP_012401954.1	XP_012401954.1
29.1641	28.8491	28.1039	25.4038	25.9852	25.2455	30.5735	30.584	30.462	NA	NA	NA	+	DFT2_SALEM	30	30	30	34.7	34.7	34.7	136.89	0	153	4530200000	87	12.2	5.3	8.4	0	0	0	22	23.3	22.6	12	6	8	0	0	0	20	21	19	1203	4.58851	0	-4.99497	-4.0668	XP_012399966.1	XP_012399966.1
26.5652	25.6962	27.1104	25.5097	26.0053	24.6203	30.2134	30.5899	30.3742	NA	NA	NA	+	DFT2_SALEM	25	24	4	20.7	19.9	4.7	180.56	0	140.05	3475200000	60	3.2	3.6	4.3	0.7	0.7	0.7	13.5	14.2	15.4	4	5	5	1	1	1	15	17	16	1640	3.55138	0	-5.01407	-3.53209	XP_012408834.1	XP_012408834.1
27.0195	25.2798	25.7689	25.6114	26.7601	26.5422	31.645	31.0715	31.288	NA	NA	NA	+	DFT2_SALEM	26	26	26	37.5	37.5	37.5	91.948	0	104.39	6959400000	71	0	0	0	0	0	0	31.6	29.3	35.2	0	0	0	0	0	0	20	19	24	822	3.68149	0	-5.03029	-3.61911	XP_012406770.1	XP_012406770.1
29.6793	30.1722	30.0528	30.0515	29.5598	29.6563	35.3965	34.5815	34.6201	NA	NA	NA	+	DFT2_SALEM	25	25	25	93.2	93.2	93.2	34.524	0	323.31	86006000000	326	22.8	41.8	33.1	49.8	46.9	37.9	93.2	85.2	86.8	5	9	8	8	8	7	25	23	22	311	4.12796	0	-5.11013	-3.91546	XP_012399191.1;XP_012399190.1;XP_003762590.2;XP_012400179.1	XP_012399191.1;XP_012399190.1;XP_003762590.2
26.1215	25.1032	25.1586	24.4729	25.0303	25.336	29.9643	30.1567	30.1052	NA	NA	NA	+	DFT2_SALEM	7	7	7	44.6	44.6	44.6	21.522	0	80.331	2422100000	23	0	6	0	0	0	0	25.5	41.8	25.5	0	1	0	0	0	0	4	6	4	184	4.41519	0	-5.129	-4.07342	XP_003770995.1	XP_003770995.1
25.6185	24.7306	26.2206	24.7159	25.7861	24.0192	30.3509	29.6026	30.1284	NA	NA	NA	+	DFT2_SALEM	7	5	5	45.5	35.5	35.5	23.796	0	65.364	2260800000	19	12.3	4.7	0	0	0	0	37.4	35.5	22.7	1	1	0	0	0	0	6	5	3	211	3.12274	0	-5.18692	-3.32566	XP_003764693.1	XP_003764693.1
25.6	26.7858	24.851	27.5918	27.1054	25.2545	31.2575	31.6618	32.5945	NA	NA	NA	+	DFT2_SALEM	17	17	17	52.5	52.5	52.5	45.212	0	161.29	10780000000	102	0	0	0	12.5	6.8	6.5	41.5	43.2	50.5	0	0	0	4	2	2	13	13	16	400	2.50599	0	-5.1874	-2.85862	XP_012404251.1	XP_012404251.1
26.9392	25.4359	25.9923	25.7432	25.7266	25.8809	31.3061	31.0396	30.684	NA	NA	NA	+	DFT2_SALEM	18	18	18	49.2	49.2	49.2	53.257	0	176.86	4995000000	52	0	0	0	12	7.6	4	45.1	44.5	37.1	0	0	0	2	2	1	14	13	12	474	5.01377	0	-5.22634	-4.4041	XP_003765760.1	XP_003765760.1
29.1402	26.3489	25.3546	26.7811	24.6666	33.1712	34.2829	33.0354	33.0393	NA	NA	NA	+	DFT2_SALEM	49	47	38	72.4	72.4	61.1	54.556	0	323.31	38820000000	233	4.7	1.9	1.9	4.7	4.7	4.7	68.7	65.8	72.4	4	2	2	3	3	4	37	42	44	486	0.94782	0.0048671	-5.24623	-1.4614	XP_003772625.1;CON__P05787;CON__H-INV:HIT000292931;CON__Q9DCV7;CON__Q9H552;XP_003772272.1;XP_012406941.1;CON__Q3KNV1;CON__P08729;XP_003772252.1;CON__O95678;CON__Q9NSB2;CON__Q6ISB0;CON__P07744;CON__Q5XKE5;CON__Q01546;XP_003772683.1;XP_012406939.1;XP_003772270.2	XP_003772625.1
25.9015	23.5807	26.3321	24.9783	27.0428	26.7296	31.2476	31.1828	32.1319	NA	NA	NA	+	DFT2_SALEM	11	11	11	39	39	39	51.1	0	129.3	6680700000	53	0	0	0	0	0	0	22.9	26.8	39	0	0	0	0	0	0	6	6	11	477	2.75135	0	-5.27051	-3.0793	XP_012402253.1	XP_012402253.1
25.7122	25.2466	25.728	25.3248	27.2656	25.3363	31.3464	31.6224	30.7977	NA	NA	NA	+	DFT2_SALEM	16	16	14	60.3	60.3	57.6	34.327	0	65.332	6066200000	54	0	0	0	0	0	0	58.3	44.1	37.6	0	0	0	0	0	0	15	12	10	295	2.80708	0	-5.27993	-3.12594	XP_012398761.1;XP_003762142.2	XP_012398761.1;XP_003762142.2
24.9852	26.8959	25.316	25.4328	26.5872	24.8238	30.1857	31.484	31.0871	NA	NA	NA	+	DFT2_SALEM	38	1	1	74.4	7	7	53.277	0	51.709	3454600000	12	51.1	43.9	47.6	59	59.8	57.1	67.4	68.7	72.4	16	14	14	21	22	20	28	29	36	485	2.92594	0	-5.30434	-3.22618	XP_003772915.1	XP_003772915.1
30.0752	30.1675	30.2319	26.6346	26.0357	25.695	31.4816	31.4043	31.4008	NA	NA	NA	+	DFT2_SALEM	17	17	17	68.6	68.6	68.6	26.226	0	77.579	9778900000	96	44.1	57.3	51.8	0	0	0	62.3	57.7	47.3	9	11	10	0	0	0	14	12	12	220	4.36611	0	-5.30718	-4.15957	XP_003769789.1;XP_003769787.1;XP_003769788.1	XP_003769789.1
26.9279	25.9947	25.8012	27.4868	24.9816	28.5788	31.0336	32.5315	33.5095	NA	NA	NA	+	DFT2_SALEM	59	59	59	42.1	42.1	42.1	205.3	0	323.31	14766000000	167	0	0	0	4.6	0	7.2	16.2	30	40.4	0	0	0	6	0	8	20	41	56	1902	1.84811	0.00056	-5.34247	-2.33768	XP_012404617.1;XP_012404616.1	XP_012404617.1;XP_012404616.1
25.7587	26.5962	26.4702	24.8671	24.5401	26.7324	30.621	31.2124	30.4798	NA	NA	NA	+	DFT2_SALEM	98	2	2	83.4	4.1	4.1	95.097	0	68.356	3735800000	24	24.9	27.1	25.4	69.3	70	71.8	81.6	77.4	79.9	19	20	20	51	52	53	88	79	91	827	2.7721	0	-5.3912	-3.13672	XP_012404432.1	XP_012404432.1
25.4632	25.9303	25.3906	29.933	30.4075	30.622	35.245	35.8759	36.0356	NA	NA	NA	+	DFT2_SALEM	31	31	31	71.2	71.2	71.2	35.232	0	323.31	129240000000	442	0	0	0	44.3	56.6	46.6	70.9	71.2	70.9	0	0	0	11	13	14	28	31	29	309	4.1633	0	-5.39801	-4.10264	XP_012406969.1	XP_012406969.1
25.9762	26.394	25.7034	26.6275	25.4927	25.5468	31.5399	31.0692	31.3561	NA	NA	NA	+	DFT2_SALEM	5	5	5	18.5	18.5	18.5	17.056	0	7.2244	6120200000	22	0	0	0	0	0	0	18.5	17.8	17.8	0	0	0	0	0	0	5	4	3	146	3.79448	0	-5.43272	-3.89688	XP_003757447.1	XP_003757447.1
25.5521	24.7149	25.9159	25.6659	27.1304	25.6773	31.3069	31.5251	31.9614	NA	NA	NA	+	DFT2_SALEM	3	3	3	8.6	8.6	8.6	61.617	0	47.628	8037500000	23	1.5	1.5	0	0	6.6	0	8.6	8.6	8.6	1	1	0	0	1	0	3	3	3	591	3.3167	0	-5.43992	-3.57198	XP_012408463.1	XP_012408463.1
24.3565	24.8735	27.1638	29.5368	28.7088	29.2537	34.4476	34.7177	34.8552	NA	NA	NA	+	DFT2_SALEM	72	72	72	70.5	70.5	70.5	101.68	0	323.31	62183000000	402	0	1.6	0	23.7	11.4	13.1	60	64.4	63.8	0	1	0	14	7	9	53	59	60	893	4.46149	0	-5.50705	-4.33331	XP_012399944.1;XP_012399943.1	XP_012399944.1;XP_012399943.1
31.7125	32.0016	31.9515	25.4904	26.155	27.1476	31.7864	30.6119	32.9842	NA	NA	NA	+	DFT2_SALEM	18	18	18	29.3	29.3	29.3	81.175	0	256.35	19062000000	110	21.4	29.3	20.7	0	0	0	18.5	13.7	18.6	9	15	10	0	0	0	10	5	12	735	2.56506	0	-5.52987	-3.00999	XP_003757907.1	XP_003757907.1
25.6072	25.8619	25.6894	26.2974	25.7925	25.9503	31.0833	31.4343	32.3377	NA	NA	NA	+	DFT2_SALEM	51	51	48	33	33	32	238.52	0	323.31	7578600000	123	0	0	0	0.4	0	0	16.9	22.3	29.5	0	0	0	1	0	0	27	35	43	2207	3.81279	0	-5.60504	-3.99707	XP_012400695.1	XP_012400695.1
26.0031	26.49	26.6887	24.8466	25.3835	25.178	30.9426	30.6795	30.6636	NA	NA	NA	+	DFT2_SALEM	22	22	22	44.4	44.4	44.4	64.057	0	152.08	4209000000	54	1.4	0	0	0	1.3	1.3	34.8	36.4	20.3	1	0	0	0	1	1	17	17	9	558	5.19799	0	-5.62585	-4.76494	XP_003766319.1	XP_003766319.1
25.0848	26.6402	26.4665	27.1747	24.4326	25.671	31.0314	31.1447	32.0135	NA	NA	NA	+	DFT2_SALEM	55	7	0	91.5	15.8	0	32.695	0	169.29	5919200000	40	62	59.9	62	62.3	67.3	57	84.5	88	86.3	25	28	28	24	29	22	42	44	44	284	2.56897	0	-5.63707	-3.04487	XP_003755665.1	XP_003755665.1
24.6315	25.8753	25.3916	26.2678	24.6983	25.1276	30.287	30.129	32.6384	NA	NA	NA	+	DFT2_SALEM	43	43	43	20.8	20.8	20.8	320.48	0	246.56	6565500000	85	0	0	0	0	0	0	8.2	8.9	17.7	0	0	0	0	0	0	15	17	37	2882	2.42004	0	-5.65361	-2.91895	XP_012401571.1;XP_003766101.1	XP_012401571.1
26.0306	25.4705	25.76	24.9102	25.3112	25.8486	30.6212	30.9363	31.5038	NA	NA	NA	+	DFT2_SALEM	35	35	33	25.9	25.9	25	209.37	0	232.18	4911900000	90	0.6	0.6	0	2.2	0.6	2.1	13.2	17.4	22.7	1	1	0	3	1	4	21	24	28	1866	3.95102	0	-5.66376	-4.11928	XP_012405851.1;XP_012405850.1;XP_012405849.1;XP_012406017.1;XP_012406016.1	XP_012405851.1;XP_012405850.1;XP_012405849.1
30.3441	30.5076	30.1766	26.9716	25.8817	26.8525	32.4765	32.0768	32.1492	NA	NA	NA	+	DFT2_SALEM	29	29	27	59	59	55.9	62.053	0	234.79	16077000000	146	31.9	33.2	29	1.8	1.8	9.2	49.1	47.4	42.1	12	14	11	1	1	3	23	22	18	542	3.9909	0	-5.66559	-4.14628	XP_003767891.1	XP_003767891.1
27.8687	29.1662	28.2157	25.9304	24.9138	26.9173	31.1397	31.1071	32.7068	NA	NA	NA	+	DFT2_SALEM	5	5	5	24.8	24.8	24.8	13.049	0	52.926	10621000000	41	14.9	21.5	21.5	0	0	0	21.5	21.5	24.8	2	3	3	0	0	0	3	3	5	121	2.73167	0	-5.73074	-3.21395	XP_003760482.1	XP_003760482.1
[truncated: 52 more rows]
[truncated: 10 more columns]
