# Supplementary material for: The differentiation state of the Schwann cell progenitor drives phenotypic variation between two contagious cancers
Source: PLoS Pathog. 2021 Nov 15;17(11):e1010033. doi: 10.1371/journal.ppat.1010033 (PMC8629380; doi:10.1371/journal.ppat.1010033)
Supplement: S3 Table — Each row represents a single protein and Official Gene Identifiers are provided in Column AC. Columns A-I represent quantification data for each protein in triplicate samples for each cell line. Column X (N: Student’s T-test Difference) indicates Log2 Fold Change in expression, where positive values indicate an overexpression and negative values indicate an underexpression as calculated by pairwise comparisons. Column V (N: -Log Student’s T-test p-value) indicates the Log2 P-value of each pairwise comparison, where a value of approximately 1.3 corresponds to a significant result of p < 0.05. Related to Fig 1A–1D. (XLSX) [file ppat.1010033.s006.xlsx]

## Sheet: DFT2 vs DFT1
DFT1_1	DFT1_2	DFT1_3	DFT2_1	DFT2_2	DFT2_3	SALEM_1	SALEM_2	SALEM_3	C: Only identified by site	C: Reverse	C: Potential contaminant	C: Student's T-test Significant DFT2_DFT1	C: Student's T-test significant	N: Peptides	N: Razor + unique peptides	N: Unique peptides	N: Sequence coverage [%]	N: Unique + razor sequence coverage [%]	N: Unique sequence coverage [%]	N: Mol. weight [kDa]	N: Q-value	N: Score	N: Intensity	N: MS/MS count	N: Sequence coverage DFT1_1 [%]	N: Sequence coverage DFT1_2 [%]	N: Sequence coverage DFT1_3 [%]	N: Sequence coverage DFT2_1 [%]	N: Sequence coverage DFT2_2 [%]	N: Sequence coverage DFT2_3 [%]	N: Sequence coverage SALEM_1 [%]	N: Sequence coverage SALEM_2 [%]	N: Sequence coverage SALEM_3 [%]	N: Peptides DFT1_1	N: Peptides DFT1_2	N: Peptides DFT1_3	N: Peptides DFT2_1	N: Peptides DFT2_2	N: Peptides DFT2_3	N: Peptides SALEM_1	N: Peptides SALEM_2	N: Peptides SALEM_3	N: Sequence length	N: -Log Student's T-test p-value DFT2_DFT1	N: Student's T-test q-value DFT2_DFT1	N: Student's T-test Difference DFT2_DFT1	N: Student's T-test Test statistic DFT2_DFT1	T: Protein IDs	T: Majority protein IDs
24.2163	26.0027	24.8845	34.5017	34.2043	34.3779	34.2488	33.3771	33.1106	NA	NA	NA	+	DFT2_DFT1	39	39	35	80.1	80.1	76.9	42.816	0	323.31	85111000000	498	2.7	2.7	5.1	71.8	67.3	62.5	63.3	52.7	51.6	1	1	2	30	32	29	31	24	25	376	4.21883	0	9.32686	6.10317	XP_012396690.1;XP_012396689.1;XP_012396688.1	XP_012396690.1;XP_012396689.1;XP_012396688.1
25.3877	25.1607	25.4146	34.3926	34.3065	34.204	33.0942	33.1141	33.5853	NA	NA	NA	+	DFT2_DFT1	28	28	28	93.6	93.6	93.6	35.93	0	323.31	71295000000	413	8.5	17.1	8.5	93.6	89.9	91.2	87.5	89.9	91.2	2	4	2	28	26	27	24	25	27	328	7.08402	0	8.98001	8.18422	XP_003755290.1	XP_003755290.1
25.8549	25.5174	26.4232	34.1757	34.6255	33.641	27.2858	28.2494	30.3334	NA	NA	NA	+	DFT2_DFT1	18	18	18	28.8	28.8	28.8	63.002	0	307.61	49664000000	277	0	0	0	22.8	25.8	23.3	7	8.6	8.9	0	0	0	14	16	13	2	3	5	570	4.52986	0	8.21555	5.91741	XP_012406878.1;XP_003772162.1	XP_012406878.1;XP_003772162.1
26.9235	24.4179	25.872	33.7974	33.4502	34.0484	33.6276	33.7708	33.5322	NA	NA	NA	+	DFT2_DFT1	94	94	93	53.5	53.5	52.9	258.25	0	323.31	60129000000	620	0.6	0.6	0.6	49.6	35.9	45	40	41.8	34.8	1	1	1	77	53	78	63	66	57	2333	3.37194	0	8.02755	4.59549	XP_012396550.1	XP_012396550.1
25.5696	24.6607	26.2065	33.3235	33.5736	33.1864	25.3027	26.5062	25.4624	NA	NA	NA	+	DFT2_DFT1	23	23	23	69.3	69.3	69.3	36.992	0	323.31	24000000000	172	0	0	0	67.2	69.3	61.6	5.9	4.6	0	0	0	0	21	23	18	1	1	0	323	4.15741	0	7.88221	5.38907	XP_003772476.1	XP_003772476.1
24.8326	25.079	25.8793	33.099	33.2495	33.0854	25.8036	24.0893	24.4943	NA	NA	NA	+	DFT2_DFT1	41	41	41	38.5	38.5	38.5	140.99	0	323.31	20154000000	205	0	0	0	38.5	38.3	35.2	0	0	0	0	0	0	38	39	36	0	0	0	1248	4.79078	0	7.881	5.96915	XP_003774767.1	XP_003774767.1
26.4123	25.5254	24.9986	33.2601	33.5077	33.3043	30.4746	31.6057	31.7963	NA	NA	NA	+	DFT2_DFT1	41	41	39	45.6	45.6	44.5	123.03	0	323.31	30529000000	322	0.7	0	0.7	39	39	34.6	17.4	23.9	25.3	1	0	1	34	33	32	12	20	22	1086	4.28812	0	7.71193	5.43288	XP_003773296.1	XP_003773296.1
27.2154	25.8929	26.0102	34.0163	33.8432	34.1893	35.4924	35.8171	36.2913	NA	NA	NA	+	DFT2_DFT1	153	153	152	68.3	68.3	68.3	234.38	0	323.31	175790000000	1229	3.3	3.1	3	51.3	44.9	52.2	64.7	65.5	63.8	5	4	4	88	74	91	119	123	135	2060	4.21322	0	7.64342	5.3291	XP_003755314.1	XP_003755314.1
23.7877	23.9215	23.8998	31.2995	31.4975	31.645	25.2869	24.01	24.7961	NA	NA	NA	+	DFT2_DFT1	27	27	27	34	34	34	79.485	0	190.67	6479400000	103	2.9	3.9	4.1	33.6	32.9	31.7	0	0	0	2	2	2	22	22	24	0	0	0	700	6.60913	0	7.61104	6.86709	XP_012402084.1	XP_012402084.1
26.342	26.1395	25.2489	33.2207	33.186	33.8319	28.2852	27.6891	29.1981	NA	NA	NA	+	DFT2_DFT1	42	42	42	57.8	57.8	57.8	106.03	0	323.31	26003000000	205	0	0	0	51.2	49.7	56.6	14	9.8	18.2	0	0	0	34	32	38	6	4	8	940	4.3405	0	7.50275	5.37493	XP_012403190.1	XP_012403190.1
24.1879	25.6406	25.8826	32.7493	32.5484	32.7935	26.2547	24.7211	24.945	NA	NA	NA	+	DFT2_DFT1	20	20	20	49.6	49.6	49.6	31.346	0	147.58	15953000000	100	6.9	7.6	7.6	48.2	41.7	49.3	4	4	4	2	2	2	16	17	18	1	1	1	276	3.81562	0	7.46006	4.86143	XP_012395853.1	XP_012395853.1
25.6733	26.0292	25.0816	33.2562	32.4517	33.2693	34.9897	34.8993	33.994	NA	NA	NA	+	DFT2_DFT1	33	33	33	76.4	76.4	76.4	44.038	0	323.31	82020000000	382	3.9	8.1	0	72.2	64.4	66.8	73.5	72.2	76.4	1	2	0	25	21	25	25	27	30	385	4.35706	0	7.39772	5.33515	XP_003755140.1	XP_003755140.1
25.9988	26.6682	24.5772	33.0339	32.559	32.9919	31.4483	32.221	32.3493	NA	NA	NA	+	DFT2_DFT1	9	9	9	40.3	40.3	40.3	34.522	0	211.66	25823000000	162	4.6	0	4.6	40.3	40.3	40.3	40.3	40.3	40.3	1	0	1	9	9	9	9	9	9	303	3.44203	0	7.11354	4.351	XP_012407343.1;XP_012407340.1	XP_012407343.1;XP_012407340.1
24.0062	24.4124	24.701	32.0352	30.0903	31.8577	25.7853	26.1369	25.8287	NA	NA	NA	+	DFT2_DFT1	19	19	19	22.1	22.1	22.1	94.526	0	309	7091200000	85	2.1	3	3.5	22.1	21.8	21.7	0	0	0	2	2	2	18	14	16	0	0	0	839	3.35709	0	6.95454	4.20793	XP_012396633.1	XP_012396633.1
26.2624	25.5509	25.4058	32.8245	32.3803	32.6381	24.1193	25.7855	26.7417	NA	NA	NA	+	DFT2_DFT1	10	10	10	76.5	76.5	76.5	14.935	0	100.99	13168000000	67	0	0	0	59.1	76.5	51.5	0	0	0	0	0	0	9	8	6	0	0	0	132	4.70075	0	6.87459	5.31129	XP_003769458.1	XP_003769458.1
26.7901	25.8119	25.5859	32.9953	32.7534	32.9537	30.8373	31.7718	32.4592	NA	NA	NA	+	DFT2_DFT1	50	50	50	42.2	42.2	42.2	165.31	0	323.31	25491000000	254	0	0	0	38.3	34.9	35.1	15.6	22.1	25.7	0	0	0	41	36	36	12	18	25	1459	4.26493	0	6.83813	4.96592	XP_003768495.1	XP_003768495.1
25.1692	24.9544	26.8831	32.4448	32.5606	32.3446	25.1042	24.1554	26.1712	NA	NA	NA	+	DFT2_DFT1	13	13	13	51.6	51.6	51.6	25.247	0	130.34	11740000000	88	0	0	0	51.6	51.6	51.6	6.8	0	6.8	0	0	0	12	13	13	1	0	1	219	3.4193	0	6.78113	4.2029	XP_003775346.2	XP_003775346.2
25.5294	24.4581	26.0131	32.416	31.6451	32.2763	33.3799	33.7695	33.5883	NA	NA	NA	+	DFT2_DFT1	11	11	11	60.4	60.4	60.4	17.626	0	211.67	40858000000	143	9.1	0	0	60.4	53.2	53.2	53.2	60.4	60.4	1	0	0	10	8	8	9	11	10	154	3.70905	0	6.77892	4.46852	XP_012396085.1	XP_012396085.1
25.332	27.2672	27.5495	33.1665	33.7321	33.5648	26.4927	24.8628	26.5856	NA	NA	NA	+	DFT2_DFT1	10	10	10	93.2	93.2	93.2	10.048	0	186.11	27011000000	113	28.4	61.4	62.5	85.2	85.2	93.2	0	0	0	2	4	5	9	9	10	0	0	0	88	3.15474	0	6.77155	3.94425	XP_003771952.1	XP_003771952.1
25.4136	25.2909	26.6835	32.5045	32.5893	32.4596	25.5674	27.5483	24.7736	NA	NA	NA	+	DFT2_DFT1	29	24	24	47.8	41.4	41.4	72.226	0	323.31	13152000000	117	4.7	4.7	4.9	47.6	45.2	45.2	4.9	4.7	4.9	3	3	4	25	26	24	4	3	4	659	3.9441	0	6.72182	4.64605	XP_003773444.1	XP_003773444.1
24.8984	25.4781	25.922	32.5297	31.3614	32.3597	33.0463	33.2272	33.2591	NA	NA	NA	+	DFT2_DFT1	37	37	37	45.1	45.1	45.1	119.25	0	323.31	30984000000	253	0	0	0	36.6	20.8	31.9	31.6	40.1	36.7	0	0	0	25	14	22	25	30	27	1128	3.84035	0	6.65076	4.52524	XP_012405550.1	XP_012405550.1
26.1318	25.706	25.4074	32.3808	32.3008	32.3042	24.893	26.2501	24.9035	NA	NA	NA	+	DFT2_DFT1	31	31	31	53.3	53.3	53.3	87.95	0	195.32	11381000000	128	0	0	0	49.9	47.1	45.8	3.3	1.9	0	0	0	0	27	25	25	2	1	0	779	5.1941	0	6.58023	5.43013	XP_003755403.1	XP_003755403.1
24.5801	25.957	25.1568	31.7159	32.0255	31.6708	25.6353	26.366	25.6666	NA	NA	NA	+	DFT2_DFT1	32	32	32	34	34	34	116.15	0	221.78	7549200000	111	2.7	7.6	2.7	26.6	27.1	29.6	0	0	0	2	6	2	27	26	25	0	0	0	1024	4.03418	0	6.57276	4.64671	XP_012407804.1	XP_012407804.1
26.4479	26.5302	25.9693	32.787	32.4123	33.1122	28.4375	28.1329	28.1811	NA	NA	NA	+	DFT2_DFT1	17	17	17	60	60	60	33.094	0	187.15	17873000000	153	8.3	8.3	8.3	60	57.3	57.3	19.7	19.3	8.3	2	2	2	16	14	15	4	5	2	300	4.75807	0	6.45469	5.09312	XP_003770714.1	XP_003770714.1
26.3815	25.4204	25.2116	32.0451	31.8963	32.1342	30.2589	30.4767	30.8262	NA	NA	NA	+	DFT2_DFT1	7	7	6	13	13	11.5	73.312	0	50.915	12910000000	78	1.9	2.9	1.9	9.6	12.8	11.2	8.1	8.1	10	1	1	1	4	6	6	4	4	6	679	4.18555	0	6.35405	4.64858	XP_012402298.1;XP_012402857.1	XP_012402298.1
25.6164	25.2834	25.6312	31.8979	31.9402	31.6125	26.3294	24.3995	25.431	NA	NA	NA	+	DFT2_DFT1	12	12	12	61.6	61.6	61.6	16.95	0	87.232	7671700000	87	5.5	12.3	5.5	56.8	61	61	0	0	0	1	2	1	10	11	10	0	0	0	146	5.6813	0	6.30654	5.46857	XP_012401833.1	XP_012401833.1
25.0287	26.002	26.2005	31.7372	32.2901	32.0092	25.4577	25.9968	27.2728	NA	NA	NA	+	DFT2_DFT1	5	5	5	29.6	29.6	29.6	18.311	0	42.035	9824700000	46	0	13.6	6.8	29.6	29.6	29.6	6.8	0	16	0	2	1	5	5	4	1	0	2	162	4.03242	0	6.26841	4.49119	XP_012400404.1;XP_003764185.1	XP_012400404.1;XP_003764185.1
25.8962	25.5016	25.7581	31.8577	32.5113	31.3203	26.2816	25.0914	27.0469	NA	NA	NA	+	DFT2_DFT1	4	4	4	40	40	40	10.907	0	31.834	9805800000	38	15.8	15.8	0	36.8	40	36.8	0	0	0	1	1	0	3	4	3	0	0	0	95	4.15434	0	6.1778	4.53169	XP_012395966.1	XP_012395966.1
24.3208	26.1081	25.2944	31.0755	31.4881	31.3986	30.0855	29.5958	29.6308	NA	NA	NA	+	DFT2_DFT1	16	16	16	56.2	56.2	56.2	38.168	0	123.93	7885400000	119	0	0	0	52	48.6	53.4	32.5	29.9	22.6	0	0	0	14	12	15	8	8	6	354	3.47684	0	6.0796	3.96945	XP_003759371.1	XP_003759371.1
25.8404	25.8511	26.2348	31.8455	31.9793	32.2899	25.0644	25.7641	26.4184	NA	NA	NA	+	DFT2_DFT1	17	17	17	34.5	34.5	34.5	54.794	0	106.18	10304000000	105	0	0	0	34.5	34.3	34.3	0	0	0	0	0	0	17	14	14	0	0	0	495	5.28845	0	6.06279	5.11716	XP_003757575.1	XP_003757575.1
26.2882	26.5488	26.019	31.3283	32.8642	32.6134	27.0352	28.0401	28.7507	NA	NA	NA	+	DFT2_DFT1	31	31	1	68.9	68.9	5	40.47	0	323.31	11966000000	121	0	0	0	59.5	68.9	63.1	6.6	17.1	24.5	0	0	0	18	29	23	2	5	6	363	3.55483	0	5.9833	3.98976	XP_012400691.1;XP_012400692.1	XP_012400691.1;XP_012400692.1
25.8348	26.0858	25.6116	31.9623	31.7155	31.7024	33.1051	32.9128	32.5303	NA	NA	NA	+	DFT2_DFT1	20	20	20	43.6	43.6	43.6	44.21	0	130.61	24049000000	202	0	1.8	0	40.3	40.8	42.6	43.6	41.8	40.1	0	1	0	16	15	16	20	16	15	392	5.49504	0	5.94931	5.12451	XP_003771195.1	XP_003771195.1
25.2892	25.9584	24.1706	31.1806	30.9799	31.0052	32.8324	32.9053	32.9073	NA	NA	NA	+	DFT2_DFT1	10	10	10	55.4	55.4	55.4	19.814	0	163.2	22558000000	188	0	0	0	48.4	48.4	48.4	51.1	53.3	55.4	0	0	0	7	8	8	9	9	10	184	3.45079	0	5.91589	3.87851	XP_012402543.1	XP_012402543.1
27.754	27.6528	25.4474	32.9091	32.4974	33.0977	31.0329	31.0692	31.676	NA	NA	NA	+	DFT2_DFT1	26	26	26	51	51	51	58.226	0	323.31	22883000000	212	11.3	11.9	0	48.8	49.8	50	48.1	44.4	47.7	6	6	0	25	23	22	20	18	20	520	2.79571	0	5.88332	3.31801	XP_012397677.1	XP_012397677.1
25.7515	25.9618	25.9278	31.8899	31.4653	31.7703	27.1746	25.5623	26.2998	NA	NA	NA	+	DFT2_DFT1	33	33	33	45.1	45.1	45.1	94.084	0	177.27	7729600000	122	0	0	0	37.2	35	41.7	8.1	3.5	4.1	0	0	0	28	25	27	6	3	3	869	5.67405	0	5.82812	5.10253	XP_012395758.1;XP_003759613.1;XP_003759612.1;XP_012396630.1	XP_012395758.1
24.9655	25.5148	25.9792	31.0705	31.5546	31.2508	32.7596	32.7124	32.0517	NA	NA	NA	+	DFT2_DFT1	14	14	14	62.9	62.9	62.9	24.702	0	323.31	19986000000	122	0	0	5.1	56.1	56.1	56.1	62.9	56.1	56.1	0	0	1	9	9	9	12	12	10	237	4.23728	0	5.80544	4.38059	XP_012396669.1	XP_012396669.1
24.6736	26.2121	25.1773	31.5432	30.9664	30.9516	25.1442	25.7935	26.4946	NA	NA	NA	+	DFT2_DFT1	22	22	22	28.3	28.3	28.3	123.04	0	82.236	8262100000	30	1.6	0	0	7.3	18.6	22	0	0	0	1	0	0	4	13	17	0	0	0	1096	3.52468	0	5.79939	3.88442	XP_003764122.1;XP_003772067.2	XP_003764122.1
25.9316	26.333	25.6398	31.9149	31.5012	31.6408	29.4155	29.3273	29.5832	NA	NA	NA	+	DFT2_DFT1	11	11	11	7	7	7	211.44	0	84.553	10865000000	81	0	0.4	0.4	5.1	4.2	6.4	3	3.2	4.5	0	1	1	8	7	10	4	4	7	1916	4.77255	0	5.71754	4.63023	XP_012400012.1	XP_012400012.1
25.9432	26.6312	25.0308	31.8008	31.175	31.7167	34.1694	34.5521	35.0448	NA	NA	NA	+	DFT2_DFT1	43	43	43	45.7	45.7	45.7	130.68	0	323.31	63977000000	330	0	0	0	20.5	21.1	20.6	29.6	43	39.9	0	0	0	18	17	16	28	35	37	1187	3.45912	0	5.6958	3.78892	XP_003773128.1;XP_003755073.1	XP_003773128.1
23.7846	24.8155	25.3999	30.5566	29.8853	30.4395	29.6085	30.4683	30.9225	NA	NA	NA	+	DFT2_DFT1	8	8	8	11.4	11.4	11.4	68.311	0	27.31	5884400000	65	1.8	0	0	9.8	9.6	9.4	7.9	11.1	7.9	1	0	0	6	6	6	5	7	5	605	3.39779	0	5.62716	3.71291	XP_012408473.1	XP_012408473.1
25.3334	27.2854	26.1106	31.3379	31.8946	32.356	24.6437	25.4942	24.215	NA	NA	NA	+	DFT2_DFT1	8	8	8	88.2	88.2	88.2	7.8295	0	323.31	9415400000	48	0	0	0	88.2	78.9	88.2	0	0	0	0	0	0	7	6	8	0	0	0	76	3.03479	0	5.61968	3.42837	XP_003755236.1	XP_003755236.1
28.6961	27.3009	28.1398	33.7539	33.5456	33.6597	26.9191	28.5622	29.7111	NA	NA	NA	+	DFT2_DFT1	112	112	101	48.6	48.6	46.1	305.08	0	323.31	30384000000	463	10	4.8	5.1	43.2	39.7	41.1	2.4	5.9	7.1	18	9	10	93	88	89	6	14	16	2667	3.78136	0	5.60747	3.9771	XP_003769015.1	XP_003769015.1
26.5752	26.6131	25.6882	32.203	31.4745	31.8019	26.2004	25.3759	24.8987	NA	NA	NA	+	DFT2_DFT1	26	26	26	74.9	74.9	74.9	41.734	0	235.76	8653500000	96	0	0	0	69.7	59.1	67	0	0	0	0	0	0	24	19	20	0	0	0	379	3.94174	0	5.53429	4.04448	XP_003766655.1	XP_003766655.1
25.089	25.7097	26.6709	31.2592	31.4477	31.3619	25.4832	24.8613	26.4386	NA	NA	NA	+	DFT2_DFT1	39	39	36	29.7	29.7	28.7	208.04	0	187.21	5580200000	108	0	0	0	23.2	26.3	21.4	0.4	0.4	0	0	0	0	30	33	27	1	1	0	1886	3.54994	0	5.53304	3.78097	XP_012408641.1	XP_012408641.1
25.9368	26.5751	26.111	31.6978	31.6327	31.8292	28.1109	28.383	27.8787	NA	NA	NA	+	DFT2_DFT1	11	11	11	87.4	87.4	87.4	13.924	0	106.16	7740700000	72	0	6.7	6.7	68.9	68.9	87.4	26.1	32.8	32.8	0	1	1	9	7	11	2	3	3	119	4.9948	0	5.51231	4.5971	XP_012405622.1	XP_012405622.1
28.7648	29.3113	29.1514	34.3854	34.4494	34.8895	36.3731	36.7627	36.6299	NA	NA	NA	+	DFT2_DFT1	19	19	19	63.2	63.2	63.2	26.705	0	323.31	269700000000	573	25.7	22.9	38.3	53	53	49.4	54.2	56.1	62.1	4	4	6	13	13	11	14	15	18	253	4.76565	0	5.49898	4.48253	XP_003767613.2	XP_003767613.2
26.8009	26.0574	26.2714	32.0974	31.5849	31.934	32.3536	31.9883	31.7859	NA	NA	NA	+	DFT2_DFT1	29	28	26	44.3	43.1	40.6	86.04	0	323.31	17055000000	184	1.1	2.5	1.1	40.2	25	37.1	39	38.8	27.4	1	2	1	25	15	21	24	27	16	788	4.47794	0	5.4955	4.33492	XP_003770581.1	XP_003770581.1
26.1242	24.7435	25.8262	30.9836	31.013	31.1713	32.7722	32.6188	32.2015	NA	NA	NA	+	DFT2_DFT1	33	33	33	59.7	59.7	59.7	62.203	0	323.31	19722000000	226	0	0	0	39.4	39.2	41.2	56.3	55.7	43.5	0	0	0	17	17	19	31	28	25	558	3.69022	0	5.49134	3.85766	XP_003763685.1	XP_003763685.1
24.8711	25.7724	25.6992	30.9171	30.9517	30.9083	32.8773	32.6361	32.9457	NA	NA	NA	+	DFT2_DFT1	39	39	38	61.7	61.7	61.7	85.089	0	315.07	21537000000	198	0	0	0	24.9	25.8	23.7	52.1	50.6	48.5	0	0	0	12	14	13	28	29	28	747	4.33903	0	5.47816	4.24895	XP_003762907.1;XP_003765980.2	XP_003762907.1
25.0615	23.8088	25.1306	29.88	30.4131	30.1074	29.714	29.35	30.1953	NA	NA	NA	+	DFT2_DFT1	14	14	13	46.7	46.7	46.7	37.317	0	260.7	5017700000	62	0	0	0	31	41	33.1	30.4	24.1	36.1	0	0	0	8	10	9	7	5	8	332	3.55492	0	5.46651	3.75323	XP_012405162.1;XP_003769964.1;XP_012405161.1	XP_012405162.1;XP_003769964.1;XP_012405161.1
26.4675	25.7895	24.3757	31.1836	30.8167	30.9659	29.6903	29.3973	29.2343	NA	NA	NA	+	DFT2_DFT1	8	5	5	55.4	43.5	43.5	21.364	0	108.65	5854600000	58	9	9	9	52.5	52.5	55.4	52.5	52.5	37.3	2	2	2	7	7	8	7	7	6	177	3.01853	0	5.44451	3.3498	XP_012401123.1;XP_012401122.1	XP_012401123.1;XP_012401122.1
25.3847	25.6519	25.0357	31.4763	30.1738	30.7215	25.826	25.7931	25.6879	NA	NA	NA	+	DFT2_DFT1	11	11	11	34.4	34.4	34.4	64.821	0	104.41	4414800000	41	0	0	0	30.6	26.7	27.9	0	0	0	0	0	0	10	8	8	0	0	0	569	3.69589	0	5.43311	3.83259	XP_003772822.1	XP_003772822.1
26.2728	26.7614	25.9864	31.9882	31.5079	31.8215	25.7596	26.4825	25.2884	NA	NA	NA	+	DFT2_DFT1	16	16	16	40.5	40.5	40.5	35.954	0	176.9	8185500000	64	0	0	0	38.1	37.2	40.5	0	0	0	0	0	0	13	13	13	0	0	0	328	4.46613	0	5.43232	4.28934	XP_003767019.2	XP_003767019.2
25.7263	26.1185	25.6441	30.7748	31.409	31.1759	25.797	25.3992	29.5205	NA	NA	NA	+	DFT2_DFT1	53	5	4	85.3	13	13	33.046	0	117.4	6707200000	32	69.8	68.1	66.3	73.3	73	70.2	77.2	79.3	79.3	32	36	32	27	30	27	33	36	38	285	4.62929	0	5.29025	4.27987	XP_003768071.1	XP_003768071.1
25.347	24.9078	25.2531	30.1106	30.84	30.3897	24.9921	25.7423	24.7042	NA	NA	NA	+	DFT2_DFT1	4	4	4	30.2	30.2	30.2	20.36	0	59.048	3473700000	42	0	7.3	0	30.2	28.1	28.1	0	0	0	0	1	0	4	3	3	0	0	0	192	4.51979	0	5.27744	4.21878	XP_012406094.1	XP_012406094.1
27.5362	28.4003	28.7056	33.2467	33.2605	33.7906	34.7276	34.353	34.6374	NA	NA	NA	+	DFT2_DFT1	14	14	14	37.2	37.2	37.2	27.588	0	94.977	82674000000	326	9.8	14.7	17.3	35	35	34.6	35	37.2	37.2	3	4	5	11	11	10	12	12	13	266	3.72941	0	5.21856	3.74546	XP_003758854.1	XP_003758854.1
24.5976	26.7062	25.917	30.7999	30.929	31.0437	29.527	29.6612	30.4293	NA	NA	NA	+	DFT2_DFT1	25	25	25	28	28	28	155.5	0	263.25	7406800000	106	2.6	5.1	2	21.4	23.2	21.6	10	12.2	12.1	2	4	2	17	21	18	7	10	9	1419	2.95362	0	5.18394	3.20172	XP_003771818.1	XP_003771818.1
24.8097	25.7726	25.6419	30.9266	30.404	30.4449	25.4461	26.1159	26.4928	NA	NA	NA	+	DFT2_DFT1	13	11	11	48.6	46.8	46.8	25.609	0	177.92	3237000000	37	0	0	0	46.8	46.4	32.9	18	6.8	6.8	0	0	0	11	9	8	2	1	1	222	3.94137	0	5.18376	3.85381	XP_003763206.1	XP_003763206.1
27.035	23.5392	24.8984	30.4094	30.351	30.2476	26.9849	26.0899	25.9644	NA	NA	NA	+	DFT2_DFT1	14	14	14	59.2	59.2	59.2	29.8	0	108.56	3066500000	37	0	0	0	58.8	55.8	51.7	0	0	0	0	0	0	12	11	10	0	0	0	267	2.15122	0.000359862	5.1785	2.56548	XP_003762924.1	XP_003762924.1
26.7166	24.6526	25.5867	30.9399	30.8664	30.665	32.9756	32.9478	33.407	NA	NA	NA	+	DFT2_DFT1	10	10	10	12.7	12.7	12.7	53.396	0	203.91	29636000000	76	0	0	0	7.6	7.6	7.6	12.7	10.7	10.7	0	0	0	2	2	2	10	6	7	487	2.99529	0	5.17176	3.2276	XP_012408023.1	XP_012408023.1
24.927	25.2193	24.2993	30.7694	29.6422	29.5494	25.9547	25.6588	26.607	NA	NA	NA	+	DFT2_DFT1	26	26	26	28.8	28.8	28.8	139.94	0	151.23	2418900000	47	0	0	0	23.6	10.8	13.8	0	0	0	0	0	0	22	8	11	0	0	0	1282	3.38705	0	5.17175	3.50185	XP_012395076.1	XP_012395076.1
25.0777	26.3919	25.8021	31.0016	30.8507	30.8415	26.2891	26.222	25.1523	NA	NA	NA	+	DFT2_DFT1	10	10	10	16.8	16.8	16.8	96.379	0	84.434	4499500000	40	0	0	0	15.8	12.2	11.2	0	0	0	0	0	0	9	7	6	0	0	0	950	3.74645	0	5.14071	3.7155	XP_003772556.1	XP_003772556.1
24.3076	26.4151	24.7704	30.248	29.9794	30.6277	32.379	32.1379	32.357	NA	NA	NA	+	DFT2_DFT1	32	32	32	70.1	70.1	70.1	48.32	0	323.31	15495000000	185	7.1	11.4	6.4	43.9	41.6	53.2	65.3	68.9	63.4	2	3	2	14	12	17	27	27	25	421	2.81133	0	5.12064	3.07258	XP_012406446.1;XP_012406447.1;XP_003771587.2	XP_012406446.1;XP_012406447.1;XP_003771587.2
27.3708	27.0704	27.2243	32.2196	32.2613	32.5056	25.7112	24.7403	26.4943	NA	NA	NA	+	DFT2_DFT1	10	10	10	45	45	45	25.362	0	42.309	11821000000	78	13.2	10	13.2	43.6	45	45	0	0	0	3	2	3	9	10	10	0	0	0	220	5.6767	0	5.107	4.54191	XP_003769201.1	XP_003769201.1
28.8145	28.6538	28.7545	33.9988	33.7821	33.6919	28.4982	28.6232	30.1829	NA	NA	NA	+	DFT2_DFT1	26	26	26	43.6	43.6	43.6	70.971	0	274.36	33699000000	205	16.8	9.2	14.4	42.3	42.3	43.1	15.7	11.4	17.9	7	6	7	24	25	24	8	7	8	638	6.0058	0	5.08334	4.611	XP_012400395.1	XP_012400395.1
25.3394	26.5618	27.4767	31.5491	31.5257	31.4884	29.8895	31.3807	31.857	NA	NA	NA	+	DFT2_DFT1	32	32	32	30.6	30.6	30.6	140.08	0	313.41	12851000000	198	0	0	0	27.8	24.7	26	9.4	22.1	22.2	0	0	0	26	26	24	9	22	20	1257	2.91342	0	5.06178	3.12577	XP_003769669.2	XP_003769669.2
25.8708	25.4689	26.3099	30.7426	30.994	31.0394	26.6177	26.3455	26.9376	NA	NA	NA	+	DFT2_DFT1	4	4	4	1.7	1.7	1.7	427.77	0.0041073	1.9019	13243000000	14	1.1	1.3	0.3	1.1	1.1	1.1	0.2	0	0	2	3	1	2	2	2	1	0	0	3738	4.38143	0	5.04219	4.00238	XP_012401732.1	XP_012401732.1
27.0986	26.2286	26.0107	31.7007	31.1779	31.5215	31.4139	30.8295	31.4264	NA	NA	NA	+	DFT2_DFT1	17	17	17	26.2	26.2	26.2	118.78	0	168.95	12297000000	136	5.2	5.2	3.5	24.2	21.8	23	17.4	21	16.8	3	3	2	15	14	14	11	12	11	1066	3.78618	0	5.02071	3.67546	XP_012403860.1	XP_012403860.1
27.1748	27.281	27.0733	32.1971	32.4614	31.9091	25.5605	25.3505	24.2064	NA	NA	NA	+	DFT2_DFT1	12	12	7	60.6	60.6	47.7	22.245	0	89.033	11453000000	100	20.7	27.5	23.3	47.2	60.6	60.6	5.7	0	9.8	4	5	4	9	12	12	1	0	2	193	5.09979	0	5.01282	4.28305	XP_003760341.1;XP_012397196.1	XP_003760341.1;XP_012397196.1
25.9126	25.9206	25.5897	30.5915	30.845	30.9889	28.4609	28.5148	27.4741	NA	NA	NA	+	DFT2_DFT1	7	7	7	52.2	52.2	52.2	10.566	0	75.797	4906000000	45	0	0	0	52.2	51.1	51.1	40.2	32.6	39.1	0	0	0	6	5	5	3	2	3	92	5.21207	0	5.00083	4.31366	XP_003770442.1	XP_003770442.1
26.4871	27.286	26.7214	31.6522	31.3702	32.4442	27.5119	25.9376	27.1693	NA	NA	NA	+	DFT2_DFT1	42	42	42	29.2	29.2	29.2	226.31	0	272.77	8506200000	123	0	0	0	23.6	21.4	26.7	0.5	0	1.7	0	0	0	35	29	35	1	0	4	2085	3.62686	0	4.99071	3.56613	XP_012402809.1	XP_012402809.1
25.2657	25.383	26.5717	30.3453	31.0938	30.6284	28.6453	26.774	25.2453	NA	NA	NA	+	DFT2_DFT1	6	6	6	24.8	24.8	24.8	27.076	0	109.49	4196600000	42	3.3	3.3	0	21.5	24.8	24.8	17.8	0	0	1	1	0	5	6	6	2	0	0	242	3.33444	0	4.94903	3.36492	XP_003770790.2	XP_003770790.2
26.0358	25.6202	25.821	30.705	30.6013	30.971	27.9538	27.5068	26.4477	NA	NA	NA	+	DFT2_DFT1	19	19	19	68.8	68.8	68.8	44.637	0	245.03	4005200000	71	0	0	3.8	50.8	53	54.6	16.8	20.1	11.2	0	0	1	13	15	15	5	5	2	394	5.15065	0	4.93347	4.24263	XP_003775183.1	XP_003775183.1
25.6803	26.5343	26.1642	31.1903	30.8814	31.0777	26.4315	27.1827	26.6893	NA	NA	NA	+	DFT2_DFT1	28	28	28	35	35	35	139.12	0	214.18	4371300000	72	1.4	0	0	27.9	23.3	22.4	0	0	0	1	0	0	22	20	17	0	0	0	1217	4.31805	0	4.9235	3.89765	XP_012395596.1	XP_012395596.1
24.7083	25.1115	24.634	29.551	29.5954	29.9736	25.6712	26.8242	25.6654	NA	NA	NA	+	DFT2_DFT1	10	10	10	49.4	49.4	49.4	19.893	0	66.943	2243700000	45	6.2	11.9	10.8	42.6	47.2	40.3	23.3	27.8	20.5	1	2	2	7	9	6	2	3	3	176	4.77973	0	4.88878	4.07413	XP_012396067.1;XP_012396066.1	XP_012396067.1;XP_012396066.1
26.2049	25.7893	26.4763	30.6722	31.0854	31.3006	29.4429	29.1562	29.9191	NA	NA	NA	+	DFT2_DFT1	29	29	29	52.8	52.8	52.8	80.808	0	288.61	6186100000	116	1.1	1.9	1.7	42.9	47.4	49.2	15.2	15.2	16.9	1	1	1	25	26	25	8	8	8	723	4.24094	0	4.86255	3.82319	XP_012397501.1;XP_012395651.1	XP_012397501.1
26.4299	26.6857	26.4292	31.461	31.4829	31.1581	25.0678	25.813	25.7607	NA	NA	NA	+	DFT2_DFT1	20	19	19	48.6	47.1	47.1	51.038	0	69.616	5860100000	64	8.9	7.6	7.4	36	43.8	29.5	1.5	1.5	3.3	3	3	3	16	18	13	1	1	2	461	5.44431	0	4.85242	4.27459	XP_003762126.1	XP_003762126.1
24.9114	26.9579	25.2176	30.4981	30.5018	30.6429	30.7807	30.724	30.8893	NA	NA	NA	+	DFT2_DFT1	34	34	34	38.4	38.4	38.4	119.21	0	254.03	7664300000	126	1.3	0	1.6	22.2	22.3	23.8	27.2	25	22.1	1	0	1	19	15	20	23	16	15	1061	2.792	0	4.85197	2.96023	XP_012405391.1	XP_012405391.1
25.7124	24.8624	26.7814	30.5692	30.3837	30.8749	24.8282	25.6041	25.8918	NA	NA	NA	+	DFT2_DFT1	8	8	8	7.3	7.3	7.3	206.75	0	61.887	8685200000	28	1.3	0.6	0.6	6.4	4.9	4.7	0.6	0.6	0	2	1	1	7	5	6	1	1	0	1881	2.96166	0	4.82387	3.06604	XP_012401853.1	XP_012401853.1
25.7328	26.4002	31.7248	32.3325	34.3023	31.6051	34.2619	34.1501	33.8497	NA	NA	NA	+	DFT2_DFT1	29	3	3	56.1	13.1	13.1	23.852	0	233.49	99204000000	831	55.6	55.6	55.6	55.6	55.6	55.6	56.1	56.1	56.1	19	19	20	20	19	19	26	26	28	214	1.09419	0.000526749	4.79402	1.56666	XP_012404042.1	XP_012404042.1
24.861	25.4682	26.5832	30.0246	30.9484	30.1547	26.774	26.6515	26.1516	NA	NA	NA	+	DFT2_DFT1	25	23	23	42	39.4	39.4	100.79	0	139.2	3390200000	66	3	5.9	6.2	38.4	38	32.2	1.2	1.2	1.2	2	4	4	22	21	17	1	1	1	898	2.90974	0	4.73843	2.99694	XP_012407891.1;XP_012407890.1;XP_012407892.1;XP_012407893.1	XP_012407891.1;XP_012407890.1;XP_012407892.1;XP_012407893.1
25.4632	25.9303	25.3906	29.933	30.4075	30.622	35.245	35.8759	36.0356	NA	NA	NA	+	DFT2_DFT1	31	31	31	71.2	71.2	71.2	35.232	0	323.31	129240000000	442	0	0	0	44.3	56.6	46.6	70.9	71.2	70.9	0	0	0	11	13	14	28	31	29	309	4.23815	0	4.72615	3.73709	XP_012406969.1	XP_012406969.1
25.8081	26.298	25.5231	30.2689	30.9286	30.6025	30.5579	31.8214	32.3039	NA	NA	NA	+	DFT2_DFT1	24	24	23	62.3	62.3	60.5	42.991	0	224.38	11571000000	122	2.6	0	0	42.3	53.5	47	47.5	53.5	58.7	1	0	0	11	15	13	13	18	21	385	4.04637	0	4.72356	3.64536	XP_012402251.1	XP_012402251.1
24.3523	24.8438	26.2962	30.3616	29.5698	29.696	24.7093	26.4639	26.6816	NA	NA	NA	+	DFT2_DFT1	5	5	5	22.6	22.6	22.6	24.522	0	17.945	2050600000	23	0	0	0	18.9	18.4	22.2	0	0	0	0	0	0	4	3	4	0	0	0	212	2.75908	0	4.71171	2.88504	XP_012398257.1	XP_012398257.1
25.0066	25.2897	25.2939	29.8115	29.8365	30.0131	29.2903	29.7186	30.9419	NA	NA	NA	+	DFT2_DFT1	17	17	17	29.8	29.8	29.8	64.773	0	120.67	4779600000	66	0	0	0	19.5	23.4	22.3	11.7	15.4	26.6	0	0	0	7	10	10	5	6	13	564	5.67608	0	4.69028	4.20915	XP_003759312.1	XP_003759312.1
27.7223	28.075	27.7419	32.3798	32.3224	32.7488	33.3193	32.7132	33.0754	NA	NA	NA	+	DFT2_DFT1	36	36	30	73.3	73.3	60.3	52.293	0	234.6	34722000000	289	8.5	15.8	15.8	64.2	62	67	72.2	65.9	68.5	4	7	6	23	25	28	31	27	27	461	4.91007	0	4.63731	3.94365	XP_012401740.1	XP_012401740.1
27.5842	27.9822	27.854	32.6112	31.9718	32.7228	24.8967	25.2669	26.5299	NA	NA	NA	+	DFT2_DFT1	7	7	7	67.8	67.8	67.8	12.814	0	19.405	13857000000	71	27	40	27	61.7	61.7	67.8	0	0	0	3	4	3	6	6	7	0	0	0	115	4.22157	0	4.62843	3.66841	XP_012401139.1	XP_012401139.1
24.6891	25.4538	26.5927	29.9677	30.3098	30.3356	27.3596	26.0458	29.0644	NA	NA	NA	+	DFT2_DFT1	51	2	1	83.9	10.2	5.6	33.143	0	23.484	2996500000	17	68.4	63.5	57.2	71.9	68.8	68.8	72.6	71.9	77.9	34	36	33	28	29	27	34	37	40	285	2.9146	0	4.62586	2.95464	XP_003768072.1	XP_003768072.1
25.175	25.6179	24.4913	29.5611	29.8787	29.7132	30.2483	30.4328	30.2813	NA	NA	NA	+	DFT2_DFT1	9	9	9	36.3	36.3	36.3	42.67	0	57.073	5148100000	56	0	0	0	26.8	26.5	29.7	26.8	36.3	26.8	0	0	0	6	6	7	6	8	6	377	3.76972	0	4.62294	3.44924	XP_003769933.1	XP_003769933.1
26.0038	24.7375	26.1604	30.2243	30.1194	30.4082	30.1699	30.1827	30.7449	NA	NA	NA	+	DFT2_DFT1	19	19	19	45.2	45.2	45.2	62.318	0	79.55	6093900000	96	5.3	4.6	4.6	35.7	28.1	31.7	23.5	29	33.3	1	1	1	14	11	13	11	11	14	549	3.26258	0	4.6168	3.16585	XP_012396229.1	XP_012396229.1
25.6273	24.1089	24.5708	29.9951	28.1853	29.9542	25.8841	25.187	24.4264	NA	NA	NA	+	DFT2_DFT1	17	14	14	34	30.3	30.3	85.212	0	75.181	1777900000	37	1.2	2.6	1.2	21.3	19.6	25	6	3.8	1.2	1	2	1	11	11	13	4	3	1	780	2.45573	0.000385185	4.6092	2.63849	XP_012407246.1;XP_012407245.1	XP_012407246.1;XP_012407245.1
25.5382	24.7787	25.8107	29.9407	30.2001	29.7991	27.324	28.0881	28.1876	NA	NA	NA	+	DFT2_DFT1	14	14	14	20.5	20.5	20.5	86.382	0	55.042	2692500000	50	0	0	1.9	14.8	19.6	15.1	5.8	7.3	7.3	0	0	1	9	13	11	3	4	4	777	3.81333	0	4.60412	3.46085	XP_012396477.1	XP_012396477.1
26.6805	24.7383	25.4659	30.2379	29.9697	30.4744	24.4838	26.0996	26.0793	NA	NA	NA	+	DFT2_DFT1	12	12	12	34.1	34.1	34.1	47.43	0	50.958	2947700000	44	0	0	0	34.1	28	34.1	0	0	0	0	0	0	11	10	12	0	0	0	425	2.84941	0	4.5991	2.90167	XP_012399331.1	XP_012399331.1
25.4044	26.2446	25.9106	30.3156	30.6077	30.4259	24.7077	24.3324	27.0511	NA	NA	NA	+	DFT2_DFT1	14	14	14	41.7	41.7	41.7	41.122	0	32.61	3031900000	42	0	0	0	36.6	37.4	34.3	0	0	0	0	0	0	11	13	11	0	0	0	350	4.22982	0	4.59653	3.65195	XP_012408652.1	XP_012408652.1
28.5888	29.0082	28.6483	33.3124	33.4223	33.1527	29.8762	29.499	29.475	NA	NA	NA	+	DFT2_DFT1	45	45	45	63.4	63.4	63.4	68.979	0	323.31	26422000000	231	14.7	3.4	12	57.6	55.7	58.1	21.2	19.3	23.2	6	2	5	36	32	39	10	9	10	585	5.12197	0	4.54738	3.94534	XP_003773621.1	XP_003773621.1
25.4044	25.0915	24.9602	29.6798	29.6092	29.7305	25.2985	24.9453	25.3996	NA	NA	NA	+	DFT2_DFT1	23	23	23	10.8	10.8	10.8	398.18	0	98.47	1937900000	55	1.2	0.8	0.8	7.9	6.7	6.9	1	0.8	0.8	3	2	2	17	16	15	3	2	2	3518	5.30658	0	4.52111	3.97855	XP_012403396.1	XP_012403396.1
25.3085	25.0082	25.8929	29.8581	29.7173	30.0786	26.0026	26.6855	24.7389	NA	NA	NA	+	DFT2_DFT1	12	2	2	45.7	7	7	25.631	0	30.935	2074500000	12	38.3	38.7	38.7	45.7	45.7	45.7	38.7	38.7	38.7	8	8	8	11	11	11	9	9	8	230	4.04882	0	4.48153	3.50061	XP_012397129.1	XP_012397129.1
26.1456	26.4653	25.8563	30.636	30.6501	30.419	30.1452	30.1817	31.277	NA	NA	NA	+	DFT2_DFT1	20	6	5	47.5	20.3	17.2	40.414	0	21.007	10425000000	45	26.3	28.8	29.4	39	26.8	30.2	28.2	26.3	35.9	9	10	9	14	10	11	11	10	13	354	4.68096	0	4.4126	3.70463	XP_003771511.1;XP_012405022.1;XP_003762305.1	XP_003771511.1
25.5582	25.1266	26.4348	30.2818	29.8069	30.2685	28.8271	28.9119	25.8047	NA	NA	NA	+	DFT2_DFT1	22	20	20	36.8	34.2	34.2	86.152	0	131.75	3275000000	63	1.3	2.6	2.6	35.5	28.4	31	13.6	16	1.6	1	2	2	21	14	15	7	7	1	770	3.3522	0	4.41256	3.11765	XP_012408764.1;XP_012408763.1;XP_003774901.1	XP_012408764.1;XP_012408763.1;XP_003774901.1
25.0871	26.4915	26.4467	30.4858	30.351	30.4164	27.1786	26.6923	26.2119	NA	NA	NA	+	DFT2_DFT1	27	27	27	37.4	37.4	37.4	112.11	0	242.08	3400800000	68	0.8	0.8	1.5	22.9	27.2	29.7	4.1	3	0.8	1	1	1	15	17	18	3	2	1	1021	3.17012	0	4.4093	3.01493	XP_012396163.1	XP_012396163.1
26.505	25.0446	25.2171	30.2546	29.1963	30.4572	26.8141	26.2537	24.2005	NA	NA	NA	+	DFT2_DFT1	20	20	19	41.1	41.1	39.9	64.068	0	59.529	2661600000	54	0	1.2	1.2	31.7	30.3	28.8	3.5	1.2	2.1	0	1	1	16	15	14	2	1	1	577	2.71627	0.00042449	4.38047	2.73055	XP_012398466.1;XP_012398465.1;XP_012398464.1	XP_012398466.1;XP_012398465.1;XP_012398464.1
25.4325	25.7583	26.5047	30.3989	29.9268	30.2443	28.3192	28.2575	28.338	NA	NA	NA	+	DFT2_DFT1	20	20	19	35.6	35.6	34.6	97.932	0	140.46	3223600000	58	0	0	0.9	26.1	24.8	25.3	7	8.5	7.1	0	0	1	12	13	13	4	5	5	917	3.61242	0	4.29149	3.18729	XP_012395898.1	XP_012395898.1
24.9229	25.1705	25.5001	29.5261	29.588	29.328	26.1334	24.7967	24.348	NA	NA	NA	+	DFT2_DFT1	12	12	12	48	48	48	49.162	0	139.94	1518700000	32	0	0	0	35.5	29.5	37.1	0	0	0	0	0	0	9	8	9	0	0	0	448	4.68862	0	4.2829	3.61528	XP_003767433.1;XP_012403091.1	XP_003767433.1;XP_012403091.1
28.9429	28.9056	28.9832	33.3266	32.6818	33.6191	29.8527	29.8523	31.6378	NA	NA	NA	+	DFT2_DFT1	20	20	18	74.1	74.1	74.1	20.03	0	265.44	27805000000	236	33.3	31	41.4	74.1	72.4	74.1	49.4	39.7	57.5	5	5	6	18	17	20	10	7	14	174	3.97907	0	4.26525	3.33804	XP_012400487.1;XP_003764272.1	XP_012400487.1;XP_003764272.1
26.2734	25.4054	26.6472	30.0161	30.7606	30.2195	23.7061	25.2936	25.136	NA	NA	NA	+	DFT2_DFT1	17	17	17	32.6	32.6	32.6	58.332	0	80.713	2814100000	71	7.8	5.6	10.7	22.3	27.9	23.3	0	0	0	4	3	5	11	15	12	0	0	0	516	3.22124	0	4.22339	2.95405	XP_003772928.1	XP_003772928.1
26.185	24.5707	26.2169	29.9993	29.7699	29.7922	24.6507	26.023	27.5598	NA	NA	NA	+	DFT2_DFT1	15	15	14	24.5	24.5	23.3	94.917	0	111.88	2068400000	40	0	0	0	20.6	17.7	20.8	0	0	0	0	0	0	12	9	11	0	0	0	841	2.80491	0.000416	4.19628	2.71013	XP_012400237.1	XP_012400237.1
30.9529	30.6736	30.7057	35.1109	34.9743	34.8206	31.0076	31.3727	31.8617	NA	NA	NA	+	DFT2_DFT1	35	35	35	65.2	65.2	65.2	67.74	0	323.31	84701000000	499	35.3	39.8	36.1	61.8	65	61.8	35	37.1	38.5	14	15	14	32	32	32	13	15	17	626	5.37223	0	4.19122	3.73643	XP_003761024.2	XP_003761024.2
25.4263	26.3417	25.8616	30.0137	30.5385	29.6229	25.3053	25.0485	26.268	NA	NA	NA	+	DFT2_DFT1	13	13	12	34.7	34.7	32.5	37.133	0	46.211	2582400000	46	14.6	7.7	7.7	31.6	34.7	18.3	6.2	5.3	4.6	4	2	2	11	11	7	2	2	1	323	3.43643	0	4.18187	3.04248	XP_012404860.1	XP_012404860.1
24.9063	27.2865	26.4897	30.4734	30.4587	30.2863	27.5554	27.8966	27.0064	NA	NA	NA	+	DFT2_DFT1	9	9	9	26.8	26.8	26.8	46.866	0	91.92	3898100000	47	1.8	7.1	4.1	21.7	18.5	19.5	5.3	7.1	4.1	1	3	2	8	6	7	2	3	2	437	2.39807	0.000329114	4.17863	2.45503	XP_003769286.1	XP_003769286.1
24.6378	24.6465	25.6074	29.0339	29.1968	29.138	25.6729	26.3535	26.3876	NA	NA	NA	+	DFT2_DFT1	13	13	13	24.6	24.6	24.6	88.061	0	87.193	1297300000	34	0	0	0	16.2	20.2	20.1	1.6	1.6	0	0	0	0	7	11	9	1	1	0	796	3.66628	0	4.15897	3.13819	XP_012397531.1;XP_003762738.1	XP_012397531.1
24.9457	26.2142	25.9541	30.0869	29.3042	30.1257	26.4402	24.3749	26.7575	NA	NA	NA	+	DFT2_DFT1	5	5	5	48.5	48.5	48.5	19.071	0	45.8	2017100000	18	0	0	0	48.5	24.6	48.5	0	0	0	0	0	0	5	3	5	0	0	0	167	3.03421	0.000464286	4.13425	2.81168	XP_003766784.1	XP_003766784.1
25.2654	25.3424	25.0016	29.5745	28.9982	29.4196	28.7181	28.8342	28.6095	NA	NA	NA	+	DFT2_DFT1	19	19	17	27.2	27.2	24.6	114.35	0	76.953	2731100000	64	5.3	1.9	2.7	15.4	12.9	12.8	13.2	11.9	14.1	3	2	2	11	9	10	10	8	8	1005	4.48098	0	4.12767	3.43761	XP_012409165.1;XP_003757155.1;XP_012409166.1;XP_012409167.1	XP_012409165.1;XP_003757155.1;XP_012409166.1;XP_012409167.1
25.317	25.1667	24.8374	29.6392	28.5876	29.3831	31.4408	30.8327	30.2645	NA	NA	NA	+	DFT2_DFT1	39	39	39	34.8	34.8	34.8	147.29	0	192.21	6240000000	113	2.3	0	2.9	11.8	7.1	12.6	29.3	27.7	20.6	1	0	2	11	7	12	30	28	20	1332	3.53133	0	4.09628	3.04138	XP_012397052.1	XP_012397052.1
25.4476	25.3763	24.7215	29.5726	28.9627	29.2253	26.0639	25.5824	25.8611	NA	NA	NA	+	DFT2_DFT1	6	6	6	26.3	26.3	26.3	29.616	0	23.312	1457300000	16	0	3.7	3.7	22.2	16.3	26.3	0	0	0	0	1	1	4	4	6	0	0	0	270	3.8211	0	4.07175	3.15439	XP_003758284.1	XP_003758284.1
24.9257	24.1033	24.9533	28.8913	28.155	29.0898	26.6667	26.933	27.9554	NA	NA	NA	+	DFT2_DFT1	14	14	14	17.4	17.4	17.4	130.61	0	56.745	1414700000	35	0	0	0	13.8	11.3	16	5.4	1.9	4.2	0	0	0	11	7	12	3	2	3	1142	3.27901	0	4.05125	2.89735	XP_012401670.1;XP_012401671.1;XP_012401669.1;XP_012401668.1	XP_012401670.1;XP_012401671.1;XP_012401669.1;XP_012401668.1
25.5573	26.174	26.0334	29.852	29.9365	30.1143	32.5386	32.1451	31.9031	NA	NA	NA	+	DFT2_DFT1	30	30	30	37	37	37	115.73	0	323.31	12965000000	163	3.6	2.9	4.1	18.2	17.1	18.3	31.9	31.3	31.1	2	2	3	11	13	12	24	21	20	1052	4.43592	0	4.04602	3.36614	XP_012401905.1	XP_012401905.1
27.0639	27.2892	27.7335	31.4033	31.2519	31.4573	31.7723	31.5059	31.6934	NA	NA	NA	+	DFT2_DFT1	50	50	50	59.5	59.5	59.5	116.52	0	323.31	14285000000	231	8	8	13.9	40.1	42.2	40	44.5	44.5	39.3	5	6	10	30	30	30	33	32	27	1058	4.38527	0	4.00863	3.32367	XP_003770186.2	XP_003770186.2
26.5546	25.2719	25.7168	29.5401	29.6662	30.3406	24.4678	25.947	27.3562	NA	NA	NA	+	DFT2_DFT1	31	28	28	19.4	18.6	18.6	241.84	0	87.792	2271400000	55	0	0	0	10	11.8	16.3	0	0	3	0	0	0	16	19	25	0	0	4	2219	3.05086	0.000436975	4.00121	2.75809	XP_012398857.1	XP_012398857.1
25.6253	25.181	24.9179	29.9481	29.0679	28.7007	25.9942	25.4384	24.4314	NA	NA	NA	+	DFT2_DFT1	5	5	5	37.7	37.7	37.7	18.562	0	15.205	1406300000	15	0	20.4	0	19.8	28.4	37.7	0	0	0	0	2	0	3	4	4	0	0	0	162	3.15235	0.000462222	3.99752	2.8077	XP_012399376.1	XP_012399376.1
26.8363	25.8468	25.8334	30.4259	30.0081	30.0719	24.8201	25.8628	26.4084	NA	NA	NA	+	DFT2_DFT1	19	19	19	20	20	20	141.06	0	74.8	2833900000	52	4.3	5.2	3.3	18.2	12.2	16.3	0	0	0	4	4	2	17	13	15	0	0	0	1267	3.44249	0	3.99649	2.94593	XP_003755441.2;XP_003755468.2	XP_003755441.2
25.0366	27.5922	25.2558	29.6943	29.8933	30.177	31.5843	31.5979	32.1302	NA	NA	NA	+	DFT2_DFT1	13	13	13	70.1	70.1	70.1	16.381	0	98.24	10698000000	115	11.1	21.5	11.1	61.8	65.3	70.1	63.2	70.1	70.1	1	2	1	7	10	11	12	12	13	144	2.05445	0.000253659	3.96004	2.16431	XP_003767121.2	XP_003767121.2
28.4339	28.8694	28.678	32.7999	32.2524	32.6735	33.874	33.7872	34.0157	NA	NA	NA	+	DFT2_DFT1	259	254	31	45	44.4	5.5	843.65	0	323.31	49928000000	866	4.5	4.6	4.3	18.7	12	20.1	33.1	32.5	31.1	21	25	23	95	60	102	180	165	161	7425	4.32832	0	3.9148	3.24065	XP_012401376.1	XP_012401376.1
23.9063	26.3478	24.6031	28.5232	29.1721	28.8932	25.7283	25.326	25.0887	NA	NA	NA	+	DFT2_DFT1	6	6	6	37.2	37.2	37.2	26.208	0	38.807	1140700000	22	0	0	0	18.4	37.2	18.4	6.3	0	6.3	0	0	0	4	6	4	1	0	1	239	2.19008	0.000265985	3.91044	2.23449	XP_003762682.1	XP_003762682.1
26.71	26.743	26.1038	30.9271	29.6822	30.6413	31.544	31.9317	32.2262	NA	NA	NA	+	DFT2_DFT1	19	19	19	28.1	28.1	28.1	82.962	0	190.86	12528000000	130	0	0	0	17.3	14.4	19.4	15.5	26.7	21.7	0	0	0	9	8	10	9	16	14	780	3.0857	0.000421053	3.89793	2.7258	XP_003770422.1	XP_003770422.1
27.6744	27.4287	27.8076	31.6979	31.1911	31.6309	30.9506	30.9707	31.3986	NA	NA	NA	+	DFT2_DFT1	54	54	52	27.4	27.4	26.6	330.96	0	323.31	12588000000	242	4.3	3.7	3.2	19.1	15.9	19.8	15.7	16.3	11.8	9	7	8	37	29	36	28	29	22	2926	4.42976	0	3.86973	3.24133	XP_012396661.1	XP_012396661.1
25.7581	24.5866	24.7697	28.4464	29.2907	28.9356	26.1912	25.5725	25.3632	NA	NA	NA	+	DFT2_DFT1	7	7	7	36.2	36.2	36.2	40.798	0	77.627	1176900000	17	0	0	0	21.1	31.6	24.1	0	0	0	0	0	0	4	6	5	0	0	0	370	3.0337	0.000398467	3.85278	2.67835	XP_012395902.1;XP_012395903.1;XP_012395904.1	XP_012395902.1;XP_012395903.1;XP_012395904.1
28.4815	28.7109	28.5091	32.3376	32.5813	32.3268	31.037	31.2013	30.6904	NA	NA	NA	+	DFT2_DFT1	15	15	15	70.8	70.8	70.8	32.359	0	300.01	16846000000	143	31.5	27.9	18.5	68.5	68.5	68.5	48	60.4	41.3	5	4	3	14	14	14	11	12	8	298	5.3976	0	3.84806	3.46632	XP_003759801.1	XP_003759801.1
29.323	29.6388	29.999	33.5051	33.4827	33.5156	28.75	28.4085	27.5477	NA	NA	NA	+	DFT2_DFT1	23	23	21	49.4	49.4	46.8	41.715	0	323.31	30648000000	194	22.4	31.6	37.9	49.4	49.4	48.6	24.7	18.1	10.2	8	10	12	20	22	20	6	5	3	393	4.40525	0	3.84753	3.21829	XP_012397240.1	XP_012397240.1
25.6515	25.1231	25.342	29.4906	28.7037	29.4615	29.3493	28.539	28.6066	NA	NA	NA	+	DFT2_DFT1	25	1	1	29.9	3	3	78.131	0	194.64	2288500000	19	23.6	23.5	19.3	25.6	23.2	23.3	19.1	22.3	19.1	16	16	16	18	16	17	18	16	18	703	3.67244	0	3.84641	2.95935	XP_012397454.1	XP_012397454.1
26.7246	26.8057	27.3359	30.9258	30.7027	30.7632	26.8441	25.7858	26.9526	NA	NA	NA	+	DFT2_DFT1	20	20	20	41.5	41.5	41.5	74.433	0	115.47	4490600000	78	5.3	8.7	22.5	30.7	30.6	37.9	8.6	5.3	10.9	3	5	9	13	12	17	3	2	4	641	4.33854	0	3.84182	3.19369	XP_003764675.1	XP_003764675.1
27.4108	25.6034	26.3783	30.3238	30.2105	30.3113	31.386	31.6099	32.0756	NA	NA	NA	+	DFT2_DFT1	33	33	31	45.2	45.2	42.6	102.16	0	160.27	10351000000	131	0	0	1.8	19.6	16	16.1	33.3	36.4	34.6	0	0	1	12	10	12	24	26	24	957	2.72208	0.000340984	3.81768	2.50382	XP_012397328.1;XP_012397329.1	XP_012397328.1;XP_012397329.1
27.1045	26.2273	25.2	30.2135	29.9962	29.759	30.4658	30.306	31.138	NA	NA	NA	+	DFT2_DFT1	6	6	6	58.9	58.9	58.9	20.957	0	134.32	6896800000	44	5.7	0	5.7	46.4	31.8	29.2	41.7	41.7	46.4	1	0	1	4	4	3	4	5	4	192	2.59722	0.000321981	3.81228	2.43475	XP_003772727.1	XP_003772727.1
25.7994	25.2466	26.7578	29.6639	29.524	29.8947	31.4618	30.9509	30.5237	NA	NA	NA	+	DFT2_DFT1	13	13	13	49.5	49.5	49.5	32.577	0	187.06	6152800000	76	0	0	0	31.9	23.9	24.2	47	41.1	43.9	0	0	0	7	4	5	11	8	11	285	2.93351	0.000366197	3.7596	2.58483	XP_012409029.1	XP_012409029.1
25.843	25.2942	25.3611	29.6674	29.3128	28.7574	24.3501	26.091	26.4574	NA	NA	NA	+	DFT2_DFT1	18	18	18	36.7	36.7	36.7	92.092	0	109.46	1306600000	30	0	0	0	29.7	23.4	8.8	1.5	0	0	0	0	0	15	10	6	1	0	0	821	3.53658	0	3.74643	2.8463	XP_003771229.1;XP_012406151.1;XP_012406150.1	XP_003771229.1;XP_012406151.1;XP_012406150.1
25.8627	26.0796	24.9673	29.4379	29.128	29.5157	30.3746	30.1801	30.1102	NA	NA	NA	+	DFT2_DFT1	22	13	13	67.3	43.6	43.6	40.175	0	208.83	3919100000	63	18.3	18.3	23.2	49.3	53	38.7	56.7	51	54.7	6	7	7	12	13	10	16	13	17	349	3.30528	0.000429752	3.72401	2.73739	XP_012399769.1	XP_012399769.1
24.3565	24.8735	27.1638	29.5368	28.7088	29.2537	34.4476	34.7177	34.8552	NA	NA	NA	+	DFT2_DFT1	72	72	72	70.5	70.5	70.5	101.68	0	323.31	62183000000	402	0	1.6	0	23.7	11.4	13.1	60	64.4	63.8	0	1	0	14	7	9	53	59	60	893	1.83905	0.000202335	3.70185	1.95226	XP_012399944.1;XP_012399943.1	XP_012399944.1;XP_012399943.1
30.6824	30.4344	30.6932	34.1408	34.2669	34.497	32.2592	31.9488	32.3245	NA	NA	NA	+	DFT2_DFT1	82	82	81	67.6	67.6	67.1	145.09	0	323.31	60189000000	584	22.5	24.5	20.4	59.1	58.5	61.5	39.7	37.8	39.9	21	22	22	65	67	71	35	33	33	1263	4.98616	0	3.69825	3.26056	XP_003755622.1	XP_003755622.1
27.9044	27.9793	28.2367	31.9854	31.6294	31.5656	31.1453	30.4622	30.2878	NA	NA	NA	+	DFT2_DFT1	58	58	55	38.4	38.4	38.1	249.25	0	323.31	12200000000	226	4.8	5.8	8.2	30.5	26.8	32.2	22	13.9	12.4	8	8	10	44	38	43	32	18	15	2173	4.62568	0	3.68664	3.16488	XP_003761063.1;XP_012397850.1;XP_012397852.1;XP_012397851.1;XP_012397849.1	XP_003761063.1;XP_012397850.1;XP_012397852.1;XP_012397851.1;XP_012397849.1
27.0339	24.8331	24.5804	29.3358	28.952	29.2077	25.4109	24.0881	25.2348	NA	NA	NA	+	DFT2_DFT1	14	14	14	39.7	39.7	39.7	52.051	0	65.525	1304700000	33	0	0	0	29.5	21.8	39.1	3.7	0	0	0	0	0	9	6	11	1	0	0	458	2.02399	0.000227571	3.6827	2.06053	XP_012403012.1;XP_003767321.1;XP_012403013.1	XP_012403012.1;XP_003767321.1;XP_012403013.1
25.8867	26.5461	26.7914	30.8076	28.9372	30.522	26.6461	26.6251	25.4496	NA	NA	NA	+	DFT2_DFT1	17	17	17	44.3	44.3	44.3	64.381	0	145.65	3223100000	50	0	0	0	32.6	27	37.1	7	2.3	5.6	0	0	0	13	10	13	3	1	2	574	2.3403	0.000268041	3.68088	2.24252	XP_012405145.1;XP_012405146.1	XP_012405145.1;XP_012405146.1
34.9814	35.2892	34.8975	38.6274	38.8399	38.7218	38.8797	39.0926	38.9368	NA	NA	NA	+	DFT2_DFT1	318	318	318	88.6	88.6	88.6	387.49	0	323.31	2315600000000	8066	52.1	70	65.6	84.1	84.9	85.2	85.8	86.3	85.2	109	148	130	259	268	263	273	273	268	3654	4.97777	0	3.67368	3.2396	XP_012408216.1	XP_012408216.1
26.4844	26.4186	27.1408	29.5451	31.3518	30.1355	25.5492	26.2874	28.7861	NA	NA	NA	+	DFT2_DFT1	46	2	2	73.6	6.3	6.3	32.783	0	45.725	5718700000	44	55.6	52.8	50.4	52.8	55.6	53.2	60.9	70.8	70.4	31	32	29	26	29	26	32	35	35	284	2.49355	0.000285714	3.66287	2.3187	XP_003761042.1	XP_003761042.1
26.6855	26.1962	24.006	29.3655	29.4901	29.0133	26.1539	24.2386	25.707	NA	NA	NA	+	DFT2_DFT1	3	3	3	45.1	45.1	45.1	20.445	0	22.3	1930900000	34	9.2	9.2	9.2	45.1	45.1	45.1	9.2	9.2	9.2	1	1	1	3	3	3	1	1	1	195	1.92472	0.000212679	3.66041	1.9936	XP_012400086.1	XP_012400086.1
26.125	24.5551	25.6705	28.811	28.87	29.595	27.8132	27.4122	28.55	NA	NA	NA	+	DFT2_DFT1	2	2	2	23	23	23	19.667	0	38.72	2248400000	41	23	14.8	8.2	23	23	23	23	23	23	2	1	1	2	2	2	2	2	2	183	2.62856	0.000303207	3.64177	2.38004	XP_012406850.1	XP_012406850.1
25.0067	25.8281	26.9064	29.4449	29.7337	29.4292	28.5205	28.4682	29.2139	NA	NA	NA	+	DFT2_DFT1	25	25	25	45.6	45.6	45.6	88.915	0	132.52	2762200000	61	1.9	0.9	3.5	29.4	28.8	29	16.2	11	11.9	1	1	2	14	15	16	8	5	6	772	2.53434	0.000286501	3.6222	2.32355	XP_003765767.1;XP_003764583.1	XP_003765767.1
24.7206	25.7559	25.0706	28.9298	28.7353	28.7276	24.5444	25.4826	26.2559	NA	NA	NA	+	DFT2_DFT1	7	7	7	18.9	18.9	18.9	50.349	0	27.399	1169400000	19	1.6	1.6	1.6	12.2	16.9	12	0	1.6	0	1	1	1	4	6	4	0	1	0	449	3.50357	0.000435146	3.6152	2.75724	XP_012407451.1	XP_012407451.1
24.6513	25.3769	26.0047	28.8974	28.6787	29.2965	27.986	27.9695	27.8548	NA	NA	NA	+	DFT2_DFT1	8	8	8	35.7	35.7	35.7	52.745	0	92.212	1626900000	36	0	0	4.3	27	27.9	33.8	21.5	13.9	9.8	0	0	1	6	6	7	5	3	2	488	2.95626	0.000346667	3.61326	2.52527	XP_003773529.1	XP_003773529.1
24.8436	24.8087	25.2139	28.5349	28.5484	28.5853	28.2743	27.8638	27.8676	NA	NA	NA	+	DFT2_DFT1	8	8	5	35.4	35.4	27.4	32.278	0	80.711	1696300000	38	4.3	8.3	11.9	27.4	22.7	31.4	27.8	23.1	18.4	1	2	3	6	4	6	6	5	3	277	4.98834	0	3.60084	3.18508	XP_012401945.1;XP_012401946.1	XP_012401945.1;XP_012401946.1
26.227	24.5758	25.3248	28.366	29.3607	29.1599	25.3834	24.9924	25.0642	NA	NA	NA	+	DFT2_DFT1	7	7	7	43.4	43.4	43.4	28.673	0	48.244	1204300000	24	2.6	2.6	0	22.5	40.8	22.5	0	0	0	1	1	0	4	6	4	0	0	0	267	2.49882	0.00027882	3.58634	2.29052	XP_012399643.1	XP_012399643.1
25.4409	26.4271	25.5175	29.5522	28.5515	29.9795	28.1586	27.4109	27.7224	NA	NA	NA	+	DFT2_DFT1	6	6	4	32	32	24.6	14.098	0	7.3708	2346100000	33	11.5	22.1	10.7	27.9	22.1	27.9	22.1	17.2	32	1	2	1	4	3	4	3	2	5	122	2.59923	0.000288089	3.56591	2.33286	XP_003758526.2	XP_003758526.2
25.4337	25.349	23.7308	27.9758	29.0119	28.1609	25.1572	26.6799	25.9504	NA	NA	NA	+	DFT2_DFT1	12	12	12	10.4	10.4	10.4	220.57	0	86.12	773180000	22	0	0	0	2.8	9	5.8	0.8	1.6	0	0	0	0	4	10	6	1	2	0	2000	2.28613	0.000252427	3.54504	2.16246	XP_012409110.1	XP_012409110.1
26.168	27.8483	26.9088	30.6635	30.6638	30.2203	32.4693	32.126	31.7737	NA	NA	NA	+	DFT2_DFT1	31	31	31	79.6	79.6	79.6	62.25	0	323.31	15313000000	226	6.1	18.7	14	48.9	49.9	38.9	71.2	70.7	57.6	2	6	4	16	16	14	29	25	24	573	2.65166	0.000294618	3.5408	2.34777	XP_003755368.1	XP_003755368.1
26.7385	27.0163	28.3382	31.1087	30.6423	30.9445	33.4499	33.2897	34.2727	NA	NA	NA	+	DFT2_DFT1	58	57	57	61.9	61.2	61.2	110.35	0	323.31	37226000000	310	6	5.3	9	26.9	29.8	27.2	45.4	47.3	59.3	5	5	7	17	19	20	38	39	55	955	2.63623	0.000291317	3.53417	2.33735	XP_012405219.1;XP_012399519.1;XP_012399518.1;XP_012399517.1	XP_012405219.1
25.1181	24.9321	25.4572	28.904	28.6327	28.5715	26.0077	25.6055	26.2286	NA	NA	NA	+	DFT2_DFT1	10	10	10	27	27	27	59.683	0	43.332	890480000	24	0	0	0	24.4	15.8	17.6	0	0	0	0	0	0	9	6	7	0	0	0	533	4.35796	0	3.53361	2.98304	XP_012406987.1;XP_012406986.1	XP_012406987.1;XP_012406986.1
26.8495	25	25.0359	29.0056	29.4391	29.0073	29.1454	28.8079	29.669	NA	NA	NA	+	DFT2_DFT1	7	7	7	17.7	17.7	17.7	74.064	0	25.896	2933600000	32	0	2	0	10.5	7.2	8.6	12	7.2	8.3	0	1	0	4	3	4	4	3	4	666	2.30564	0.000254279	3.52223	2.16433	XP_012401907.1	XP_012401907.1
26.8554	25.7422	25.4309	29.4919	29.4939	29.5929	28.3843	28.1231	27.6611	NA	NA	NA	+	DFT2_DFT1	8	8	8	30.9	30.9	30.9	48.964	0	76.997	2140700000	40	6	0	0	25.1	27.2	25.1	17	14.2	12.1	1	0	0	6	7	7	5	4	3	430	2.90057	0.000326019	3.5167	2.45295	XP_003764363.1	XP_003764363.1
27.7028	28.0123	27.4385	31.11	31.5158	30.914	31.8066	31.3989	31.9024	NA	NA	NA	+	DFT2_DFT1	16	16	16	70.6	70.6	70.6	23.346	0	195.95	16732000000	135	33.2	21.3	21.3	62.6	68.7	68.7	65.4	62.6	70.6	4	3	3	10	12	13	13	11	16	211	3.85305	0.000450216	3.46205	2.78592	XP_012402149.1;XP_003758237.1	XP_012402149.1
28.0089	24.4716	28.3955	30.5896	30.3948	30.2709	29.7469	30.3162	29.0371	NA	NA	NA	+	DFT2_DFT1	10	6	6	67.8	56.2	56.2	13.99	0	243.11	6581300000	67	9.1	20.7	39.7	67.8	62.8	62.8	67.8	67.8	41.3	1	3	3	10	8	9	8	9	3	121	1.29523	0.000762402	3.45976	1.53631	XP_003767123.2	XP_003767123.2
25.531	24.7747	25.5988	29.0842	28.3777	28.8127	31.7814	31.0952	30.7947	NA	NA	NA	+	DFT2_DFT1	11	11	11	51.5	51.5	51.5	32.052	0	117.82	7464800000	60	0	0	0	27.8	16.2	19.6	51.5	34.7	37.8	0	0	0	5	3	4	10	7	9	291	3.30406	0.000368794	3.45667	2.58967	XP_003765605.1	XP_003765605.1
30.4339	30.7699	30.3577	34.06	33.6521	34.1937	33.0577	32.897	32.7907	NA	NA	NA	+	DFT2_DFT1	16	16	16	62.1	62.1	62.1	27.262	0	323.31	64623000000	351	33.3	38.3	31.7	61.7	61.7	62.1	45	56.2	45	7	8	7	14	14	16	11	12	12	240	4.12435	0	3.44813	2.8584	XP_012400965.1;XP_012404998.1	XP_012400965.1
24.9403	25.9318	24.4887	30.0636	29.8053	25.8221	28.7255	27.9919	27.1715	NA	NA	NA	+	DFT2_DFT1	7	4	4	17.7	10.5	10.5	42.509	0	8.3952	2863600000	15	0	0	0	9.7	9.7	9.7	15	15	14.7	0	0	0	4	4	4	5	6	6	373	1.12657	0.00181304	3.44337	1.41271	XP_012399399.1	XP_012399399.1
33.5416	33.5806	33.6333	36.9698	36.9448	37.158	36.4014	36.533	36.7474	NA	NA	NA	+	DFT2_DFT1	186	178	176	76.8	75.5	75.2	290.63	0	323.31	550930000000	2677	33	35.5	34.2	68.2	71.8	66.7	62	59.8	62.3	68	72	69	157	158	152	136	134	149	2721	5.93084	0	3.43905	3.20699	XP_003771641.1;XP_003771642.1	XP_003771641.1;XP_003771642.1
24.8763	24.6449	25.3564	28.0414	28.7601	28.3099	32.8074	31.0813	31.1507	NA	NA	NA	+	DFT2_DFT1	10	10	10	40.6	40.6	40.6	41.631	0	222.87	10183000000	68	5.5	0	0	14.8	17.4	10.7	40.6	29.7	36.5	1	0	0	3	5	3	10	7	8	384	3.48739	0.000383764	3.41131	2.63131	XP_012406324.1	XP_012406324.1
25.4413	25.245	26.0959	28.6036	29.2597	29.1498	28.8412	29.5562	28.8822	NA	NA	NA	+	DFT2_DFT1	12	12	12	38	38	38	49.73	0	55.28	2810500000	57	0	2.9	6.2	25.1	26.7	18.7	23.3	33.6	28.4	0	1	2	7	8	6	8	10	8	450	3.31785	0.000361111	3.41031	2.56876	XP_003756931.1;XP_012408309.1	XP_003756931.1;XP_012408309.1
26.3802	25.406	25.0489	29.5717	28.082	29.4067	26.9114	24.8439	25.9203	NA	NA	NA	+	DFT2_DFT1	21	21	18	16.9	16.9	14.6	180.88	0	32.091	3650400000	31	0	0	1.4	14.6	4.6	7.6	1.4	1.4	0	0	0	1	18	5	9	1	1	0	1593	2.28056	0.000236902	3.40845	2.10801	XP_012398505.1;XP_012398504.1;XP_003756007.1	XP_012398505.1;XP_012398504.1
26.9772	25.7367	26.0183	29.7908	29.8157	29.3171	30.0036	30.4043	29.9392	NA	NA	NA	+	DFT2_DFT1	279	4	4	83.3	1.3	1.3	282.58	0	323.31	4764800000	33	73.7	75.3	78.3	74.8	75	75.6	67	68.8	68.8	209	236	228	203	184	196	172	168	156	2452	2.94019	0.000315152	3.39715	2.411	XP_003757367.1;XP_003757369.1	XP_003757367.1;XP_003757369.1
26.4842	25.4829	24.3646	29.9758	28.8132	27.7244	25.9585	25.6972	24.685	NA	NA	NA	+	DFT2_DFT1	8	8	8	53.7	53.7	53.7	33.318	0	69.668	1403600000	29	0	0	0	44.6	44.6	39.5	3.1	3.1	6.5	0	0	0	7	7	6	1	1	2	294	1.71924	0.000173045	3.39391	1.79296	XP_003773709.1;XP_003770867.1	XP_003773709.1
25.7519	26.6	25.0078	29.3239	28.8698	29.3016	29.2492	29.3045	29.9588	NA	NA	NA	+	DFT2_DFT1	36	36	36	29.1	29.1	29.1	212.99	0	209.14	3156100000	98	0	0	0	12.2	11	14.4	12	16.7	15.8	0	0	0	17	15	20	16	20	20	1877	2.6575	0.000274406	3.37851	2.27796	XP_012406685.1	XP_012406685.1
25.9463	30.783	26.4021	30.5011	30.9404	31.8121	31.7505	30.9653	30.0877	NA	NA	NA	+	DFT2_DFT1	11	11	11	18.5	18.5	18.5	101.7	0	64.628	12774000000	28	2.3	7.1	0.8	5.8	6.8	13.5	9.9	4.2	2.6	2	4	1	3	4	8	6	3	2	931	0.995685	0.00265646	3.37409	1.30309	XP_003767960.2	XP_003767960.2
25.5162	25.8739	27.1873	29.5946	29.3564	29.6704	28.3618	28.6798	28.1388	NA	NA	NA	+	DFT2_DFT1	12	12	12	39.8	39.8	39.8	41.123	0	89.245	2492700000	52	4.2	8.1	8.4	35.4	33.4	39.6	20.3	29	15.3	1	2	2	9	8	11	5	8	4	359	2.53391	0.000262626	3.34802	2.20737	XP_003763553.1	XP_003763553.1
27.6103	27.6594	27.6906	31.2864	30.6069	31.0862	29.6791	28.6986	29.7369	NA	NA	NA	+	DFT2_DFT1	21	21	21	45.3	45.3	45.3	79.552	0	184.64	6785700000	101	13.3	7.6	13.4	43.2	36.3	33.8	24.7	13.9	21.6	6	3	6	19	17	15	10	5	9	722	4.09788	0.000446352	3.33973	2.77632	XP_012399390.1	XP_012399390.1
26.5364	26.6703	25.2313	29.4097	29.465	29.5713	26.4726	25.606	26.0507	NA	NA	NA	+	DFT2_DFT1	10	10	10	30.1	30.1	30.1	63.784	0	63.58	1576300000	33	3.4	6.8	0	26.5	21.1	19.2	8.1	3.1	0	1	3	0	8	8	7	3	1	0	589	2.71184	0.000275862	3.33599	2.28271	XP_012400172.1;XP_012400173.1	XP_012400172.1;XP_012400173.1
26.4577	24.6941	26.9013	29.2276	29.4834	29.3065	28.5461	28.3162	28.0119	NA	NA	NA	+	DFT2_DFT1	10	10	10	51.5	51.5	51.5	26.649	0	91.642	2664300000	47	4.2	4.2	18.6	38.4	50.6	50.6	30.8	17.7	21.9	1	1	3	7	8	8	4	3	4	237	2.09351	0.000210101	3.32147	1.97907	XP_003769227.1	XP_003769227.1
25.6696	30.8252	25.6842	31.2426	30.6671	30.2128	26.9748	26.004	26.2587	NA	NA	NA	+	DFT2_DFT1	82	1	1	87.9	4	4	75.948	0	80.66	8620400000	28	82.3	85.6	85.6	83.3	84.2	83.5	79.5	77.8	79.2	70	73	74	67	69	71	58	57	56	672	0.886718	0.00359351	3.31447	1.20887	XP_003759232.1	XP_003759232.1
24.3558	25.6762	26.4395	28.7958	28.7685	28.8298	23.4101	25.2085	25.9338	NA	NA	NA	+	DFT2_DFT1	29	4	4	63.7	11.2	11.2	42.668	0	49.289	1463200000	17	0	0	0	11.7	11.2	11.2	58.1	55.2	34.1	0	0	0	3	3	4	26	19	11	375	2.25392	0.000224622	3.30754	2.05576	XP_012399404.1;XP_012399401.1;XP_012399403.1;XP_012399402.1	XP_012399404.1;XP_012399401.1;XP_012399403.1;XP_012399402.1
32.6097	33.1076	32.5836	35.8953	36.3849	35.9426	34.2848	34.5939	34.0777	NA	NA	NA	+	DFT2_DFT1	35	35	35	18.7	18.7	18.7	183.52	0	323.31	232790000000	939	14.8	17.3	17.3	18	18	17.3	17.3	17.3	17.3	18	23	22	33	32	30	27	25	23	1686	3.85921	0.00040625	3.30729	2.68665	XP_012398873.1	XP_012398873.1
26.8053	26.5633	25.4827	28.9382	30.2525	29.5302	27.8667	28.5406	28.5667	NA	NA	NA	+	DFT2_DFT1	19	19	19	33.7	33.7	33.7	77.599	0	116.94	2511200000	56	3.4	0	0	16.5	33.5	18.9	7.1	8.7	8.7	2	0	0	8	17	12	4	5	5	704	2.38726	0.00023908	3.28988	2.11361	XP_003759078.1	XP_003759078.1
30.55	30.9536	30.4769	33.9934	33.6065	34.2479	34.9727	35.0833	35.7219	NA	NA	NA	+	DFT2_DFT1	44	44	44	70.1	70.1	70.1	70.601	0	323.31	132670000000	612	24.6	34.2	21.9	64.4	56.1	62.5	70.1	63.9	65.7	13	16	11	34	32	33	40	37	40	629	3.79748	0.000390977	3.28909	2.65637	XP_012408815.1;XP_003764636.1;XP_012401962.1	XP_012408815.1
25.857	25.3053	25.3271	29.3248	28.2672	28.7019	27.3938	27.6591	28.3909	NA	NA	NA	+	DFT2_DFT1	12	12	12	23.9	23.9	23.9	92.166	0	66.471	1570200000	31	2	0	0	18.8	7.3	21.2	5.2	7.6	6.6	1	0	0	10	4	10	3	4	4	844	3.10698	0.000314199	3.26823	2.41023	XP_003765209.1;XP_012395567.1	XP_003765209.1
28.6637	27.5471	27.8116	31.4396	30.8775	31.4584	28.9782	29.6236	30.6252	NA	NA	NA	+	DFT2_DFT1	26	26	24	39.9	39.9	38.8	84.749	0	148.42	9174500000	147	16.4	8.7	8.9	32.9	30.7	37.7	13.1	17.6	22	8	4	4	21	21	23	8	10	16	750	2.95881	0.000292958	3.25103	2.34384	XP_012402203.1;XP_012402204.1	XP_012402203.1;XP_012402204.1
32.3243	32.4867	32.6653	35.7746	35.7598	35.6318	35.1759	34.838	35.1041	NA	NA	NA	+	DFT2_DFT1	39	9	7	81.8	27	22.5	49.923	0	323.31	225580000000	544	81.6	80.4	77.1	80.4	80.4	80.4	81.8	80.4	80.4	33	32	30	34	35	34	36	34	36	445	5.12132	0	3.22998	2.91402	XP_003760265.1	XP_003760265.1
26.0951	24.9712	25.0416	28.8029	28.4883	28.4809	27.1282	27.3334	27.3499	NA	NA	NA	+	DFT2_DFT1	17	17	17	10.2	10.2	10.2	222.95	0	50.783	1294600000	33	0	0	0.7	5.5	4.7	7.4	2.1	3.8	2.9	0	0	1	10	6	10	3	6	4	2046	2.98011	0.000290503	3.22143	2.33667	XP_012402435.1	XP_012402435.1
26.5279	24.6144	25.0535	28.7238	28.4596	28.6648	28.7902	28.0652	28.213	NA	NA	NA	+	DFT2_DFT1	11	11	11	26.9	26.9	26.9	67.009	0	74.084	1649700000	46	2	0	2	21.4	26.9	23.3	20.8	9.7	15.3	1	0	1	9	10	8	8	4	5	639	2.27554	0.000218029	3.2175	2.03098	XP_012405774.1	XP_012405774.1
28.0456	28.0885	28.238	30.8856	31.5593	31.5598	31.956	32.0296	32.4432	NA	NA	NA	+	DFT2_DFT1	9	9	9	80.6	80.6	80.6	8.0101	0	54.414	18226000000	110	61.1	61.1	61.1	45.8	55.6	55.6	55.6	61.1	55.6	4	4	4	4	5	5	6	5	7	72	3.80066	0.000375451	3.21087	2.60603	XP_003770675.1	XP_003770675.1
27.4228	27.7651	27.2059	30.4754	30.4523	31.0866	29.5291	30.2276	31.2107	NA	NA	NA	+	DFT2_DFT1	7	7	7	27.9	27.9	27.9	37.178	0	76.495	8832600000	116	19.9	19.9	3.4	20.2	20.2	20.2	20.2	27.9	27.9	5	5	2	6	6	6	6	7	7	326	3.57984	0.000353741	3.20683	2.53728	XP_003758809.1	XP_003758809.1
25.5265	25.3481	25.6818	28.691	28.752	28.7271	26.247	27.0566	25.3063	NA	NA	NA	+	DFT2_DFT1	12	12	12	22.1	22.1	22.1	93.001	0	41.22	902860000	25	0	0	0	14.8	10.1	18.1	0	1	1	0	0	0	8	5	9	0	1	1	928	5.2822	0	3.20458	2.91848	XP_003769247.2	XP_003769247.2
30.384	29.8698	29.8838	33.3627	33.301	33.0861	30.5455	30.472	30.8911	NA	NA	NA	+	DFT2_DFT1	24	24	24	43.8	43.8	43.8	68.916	0	244.46	28887000000	215	17.8	19.3	14.6	41.8	42	41.2	23	18.2	27.1	9	10	8	20	22	21	9	8	11	617	4.15095	0.000411067	3.2041	2.69531	XP_012396641.1	XP_012396641.1
26.6554	26.9575	27.2094	30.3339	29.4207	30.6649	29.9201	29.953	30.4799	NA	NA	NA	+	DFT2_DFT1	14	13	13	35.4	33.7	33.7	72.111	0	145.21	5980100000	82	5.4	7.4	10.9	22	18.3	29.3	17.3	25.3	28.5	3	2	4	8	7	11	6	10	10	649	2.8569	0.000273684	3.19909	2.27682	XP_003759041.1	XP_003759041.1
30.2158	30.0702	30.4657	33.45	33.5183	33.3429	25.8736	25.6229	25.4605	NA	NA	NA	+	DFT2_DFT1	33	33	31	53	53	50.1	81.55	0	323.31	26033000000	229	20.8	23.4	26.1	48.3	48.9	48.7	1.5	1.5	0	11	11	13	30	27	28	1	1	0	744	4.83479	0.000468468	3.1865	2.82931	XP_012407616.1;XP_003773179.1;XP_012407617.1	XP_012407616.1;XP_003773179.1;XP_012407617.1
25.0488	26.0381	24.3007	28.1609	28.3786	28.4022	29.4991	29.8309	30.1941	NA	NA	NA	+	DFT2_DFT1	10	10	10	27.9	27.9	27.9	44.638	0	97.92	2888700000	29	3.2	3.2	0	8.8	14.1	16.2	18.1	21.8	18.4	1	1	0	2	3	5	6	7	6	376	2.47781	0.000238532	3.18469	2.11046	XP_003757858.1	XP_003757858.1
28.4333	28.6706	25.1259	30.4323	30.6279	30.7171	29.3199	25.1538	25.5998	NA	NA	NA	+	DFT2_DFT1	5	3	1	12.9	8.4	4.5	51.686	0	52.47	4768800000	22	7.7	9.3	1.6	7.7	9.9	9.3	7.7	4.7	4.5	2	3	1	2	3	3	2	2	1	443	1.30006	0.000816525	3.18252	1.4822	XP_003756751.1	XP_003756751.1
25.311	26.2803	25.465	28.8762	29.0241	28.699	26.2938	25.1159	25.1653	NA	NA	NA	+	DFT2_DFT1	11	11	11	19.8	19.8	19.8	93.876	0	39.417	1265100000	34	7.4	4.8	3.6	16.1	14.4	10	2.4	0	0	3	3	2	9	8	5	1	0	0	833	3.26628	0.000318043	3.18098	2.41884	XP_003771015.2	XP_003771015.2
24.367	25.722	25.7492	28.8459	28.6223	27.8937	28.3878	28.0895	28.368	NA	NA	NA	+	DFT2_DFT1	16	16	16	28.2	28.2	28.2	94.025	0	91.987	1756000000	45	3.8	7.4	3.9	17.1	14.7	5.2	10.3	11.2	9.1	3	4	2	8	8	4	6	6	4	824	2.38051	0.00022807	3.17454	2.06233	XP_003765930.1	XP_003765930.1
26.1189	26.3199	26.5351	29.4129	28.783	30.2844	32.477	32.1818	32.6808	NA	NA	NA	+	DFT2_DFT1	13	12	12	30.2	28.3	28.3	46.714	0	119.04	17638000000	95	2.1	2.1	2.1	9	7.3	9	30.2	27.6	30.2	1	1	1	4	3	4	13	10	13	424	2.66315	0.000257426	3.16879	2.18301	XP_012402199.1	XP_012402199.1
27.0972	25.5777	25.0955	28.8274	29.0975	29.344	29.2216	28.8349	28.5837	NA	NA	NA	+	DFT2_DFT1	12	12	10	72.3	72.3	61	21.553	0	51.383	2382200000	50	22.6	5.6	5.6	41.5	60.5	61	49.2	30.3	16.4	3	1	1	6	8	10	7	5	3	195	2.15475	0.000202729	3.16618	1.95285	XP_003760106.1	XP_003760106.1
25.7151	25.5565	25.2853	28.6256	28.9099	28.5045	29.5322	25.3446	28.9197	NA	NA	NA	+	DFT2_DFT1	7	7	7	21.4	21.4	21.4	61.047	0	37.296	2102500000	39	0	0	0	10.5	17	17	21.4	0	17	0	0	0	4	6	6	7	0	6	570	4.27015	0.000409449	3.16102	2.6931	XP_012395573.1	XP_012395573.1
25.3276	25.0584	24.0773	28.279	27.7231	27.9404	24.9772	24.7295	26.3447	NA	NA	NA	+	DFT2_DFT1	12	11	11	3.9	3.7	3.7	473.85	0	17.776	1057700000	18	0.7	0.5	0.8	1.9	1.3	2.9	0.6	0.6	0.2	3	2	4	6	4	8	2	2	1	4122	2.80487	0.000267352	3.15974	2.23631	XP_012404068.1	XP_012404068.1
25.0666	25.1048	26.4262	28.639	28.579	28.8081	25.7647	26.1627	25.7452	NA	NA	NA	+	DFT2_DFT1	10	10	10	28.8	28.8	28.8	35.558	0	73.134	904330000	23	0	0	0	25.9	20.1	26.2	0	0	0	0	0	0	7	6	8	0	0	0	313	2.64744	0.000253041	3.14282	2.16416	XP_003757579.2	XP_003757579.2
26.7002	23.6753	25.765	28.386	28.6555	28.5077	28.6985	28.3539	29.0949	NA	NA	NA	+	DFT2_DFT1	4	4	4	23.1	23.1	23.1	26.104	0	60.84	2163800000	44	4.8	4.8	4.8	23.1	21	19.2	23.1	21	23.1	1	1	1	3	3	3	4	3	4	229	1.60159	0.000284024	3.13619	1.65277	XP_003760841.1	XP_003760841.1
31.8273	32.2465	31.8552	34.901	35.3364	35.0838	33.7173	33.5184	33.5178	NA	NA	NA	+	DFT2_DFT1	36	36	36	30.1	30.1	30.1	118.16	0	209.48	111480000000	678	22.6	22.6	22	27.9	26.3	25.9	22.3	23.1	19.2	20	21	22	30	29	27	21	22	16	1126	4.14534	0.000386617	3.1307	2.64184	XP_012398874.1	XP_012398874.1
26.0316	26.4298	25.604	29.3591	28.9101	29.125	25.7157	24.0345	25.5147	NA	NA	NA	+	DFT2_DFT1	11	10	10	70.5	65.3	65.3	19.487	0	29.271	1286900000	25	0	0	0	61.9	62.5	52.8	0	0	0	0	0	0	9	8	9	0	0	0	176	3.47999	0.000325	3.1096	2.44581	XP_012404775.1	XP_012404775.1
25.4263	25.2912	26.881	29.105	29.0733	28.7243	27.7637	27.2404	26.6876	NA	NA	NA	+	DFT2_DFT1	10	10	10	24	24	24	70.27	0	34.978	1681600000	23	2.9	1.1	4.5	17.6	14.5	15.5	7.1	4.5	2.4	1	1	2	6	5	5	3	2	1	620	2.39119	0.000219409	3.10135	2.0359	XP_003756424.1;XP_012404470.1	XP_003756424.1;XP_012404470.1
25.3262	26.2977	25.4583	28.9546	28.4278	28.9872	25.826	26.0009	30.1245	NA	NA	NA	+	DFT2_DFT1	21	19	16	38.5	36.2	32.4	56.422	0	191.63	4174400000	57	25	24.1	29.9	6.2	6.2	6.2	4.2	4.2	4.2	12	11	14	4	4	4	3	3	3	519	3.02525	0.000276596	3.09582	2.2862	XP_012396017.1;XP_003758754.1;REV__XP_012402737.1;REV__XP_012402736.1	XP_012396017.1
25.685	26.0818	26.2855	29.2312	29.2351	28.8513	25.9261	25.4613	25.7239	NA	NA	NA	+	DFT2_DFT1	22	22	22	20.4	20.4	20.4	179.48	0	92.536	1333700000	38	0	0	0	12.7	15.2	12.7	0.9	0	0	0	0	0	12	14	13	1	0	0	1656	3.84551	0.000352542	3.08839	2.53676	XP_012404820.1	XP_012404820.1
26.1898	28.0551	27.8045	30.318	30.9268	30.0665	26.7033	25.6092	27.2114	NA	NA	NA	+	DFT2_DFT1	5	5	5	37.2	37.2	37.2	11.994	0	113.66	4598800000	40	7.1	28.3	28.3	37.2	37.2	37.2	28.3	20.4	21.2	1	3	3	5	5	5	2	1	2	113	2.07576	0.000187726	3.08731	1.88497	XP_003768824.1	XP_003768824.1
26.3588	25.3141	25.5505	28.6907	28.4956	29.2678	27.5951	24.8371	24.7153	NA	NA	NA	+	DFT2_DFT1	15	15	15	20.1	20.1	20.1	131.07	0	72.9	1329400000	31	0	0	0	8.9	11.8	13.7	4.7	0	2.1	0	0	0	6	8	11	3	0	2	1155	2.84609	0.000263959	3.07692	2.21018	XP_003763758.1	XP_003763758.1
25.824	27.5757	26.0974	29.5946	29.5527	29.5623	28.001	27.265	27.5945	NA	NA	NA	+	DFT2_DFT1	7	7	7	73	73	73	11.198	0	74.938	2441800000	49	7	50	7	73	64	64	49	48	18	1	3	1	7	5	6	4	3	2	100	2.31361	0.000211813	3.07081	1.98857	XP_012399667.1	XP_012399667.1
24.6593	25.0783	26.1467	28.108	28.1969	28.7756	32.896	33.3439	33.6883	NA	NA	NA	+	DFT2_DFT1	16	16	16	58	58	58	42.737	0	323.31	23382000000	140	0	0	0	24.7	24.7	24.9	55.7	55.7	58	0	0	0	5	5	6	13	14	15	393	2.47835	0.000226087	3.0654	2.05763	XP_012398115.1	XP_012398115.1
25.6052	24.7769	25.2911	27.6128	28.7836	28.4336	25.535	25.2336	25.5012	NA	NA	NA	+	DFT2_DFT1	11	11	11	17.3	17.3	17.3	117.97	0	62.407	774260000	16	0	0	0	7.4	17.3	10.5	0	0	1.9	0	0	0	5	11	7	0	0	1	1075	2.7098	0.000246445	3.05226	2.1454	XP_003773378.1	XP_003773378.1
30.3201	29.6388	26.5164	32.092	31.8284	31.7116	31.4303	31.6278	32.2224	NA	NA	NA	+	DFT2_DFT1	12	11	11	73.6	73.6	73.6	23.179	0	163.24	19118000000	126	45.8	65.1	6.1	60.4	64.2	64.2	64.2	60.4	69.3	6	7	1	8	8	8	8	7	10	212	1.21902	0.00192241	3.05223	1.40243	XP_003761303.1	XP_003761303.1
28.2464	25.3691	24.2656	29.0411	29.0997	28.8868	28.3101	25.4911	28.4437	NA	NA	NA	+	DFT2_DFT1	3	3	3	5.9	5.9	5.9	60.6	0	77.179	2275800000	20	3	3	3	5.9	5.9	4.7	4.2	3	4.2	1	1	1	3	3	2	2	1	2	527	1.20583	0.00189586	3.04885	1.39328	XP_003769245.1	XP_003769245.1
26.8638	26.057	26.0195	29.3148	29.294	29.4458	29.9091	29.599	30.1397	NA	NA	NA	+	DFT2_DFT1	27	27	23	27.5	27.5	23.4	127.31	0	71.68	3893700000	104	5.9	4.1	5.3	14.2	14.2	19	18.6	19.9	18.1	5	3	4	13	13	17	18	19	17	1109	3.39102	0.000302326	3.03806	2.37447	XP_012399224.1	XP_012399224.1
24.6399	27.4761	27.2445	29.3921	29.6714	29.4008	26.0129	26.619	25.9144	NA	NA	NA	+	DFT2_DFT1	13	13	13	36.4	36.4	36.4	47.473	0	39.522	2042700000	39	3.2	6.1	6.1	32.8	29.1	20.4	3.2	3.2	3.2	1	2	2	10	10	7	1	1	1	412	1.53219	0.000536313	3.03459	1.58557	XP_003761564.1	XP_003761564.1
25.4623	29.1968	26.0798	30.5761	29.6653	29.5867	25.3212	28.7475	24.8327	NA	NA	NA	+	DFT2_DFT1	3	3	3	28.7	28.7	28.7	26.776	0	39.947	3876900000	21	7.2	28.7	7.2	28.7	13.5	20.7	13.5	20.7	13.5	1	3	1	3	1	2	1	2	1	251	1.18831	0.00200837	3.02974	1.37805	XP_012407151.1	XP_012407151.1
29.8495	30.4329	30.0383	32.9149	33.2268	33.2473	32.2732	32.2227	32.3946	NA	NA	NA	+	DFT2_DFT1	20	20	20	41.2	41.2	41.2	56.154	0	201.84	33546000000	236	14.9	20.3	20.3	37.3	37.3	36.9	34.5	30.9	24.7	6	10	9	16	17	16	15	15	13	498	3.92859	0.000345515	3.02276	2.51322	XP_003764357.1	XP_003764357.1
25.9784	25.1056	25.0366	28.4043	28.3669	28.4129	25.0211	24.8608	25.104	NA	NA	NA	+	DFT2_DFT1	10	10	10	33.3	33.3	33.3	59.417	0	46.054	743880000	17	0	0	0	18.2	16.3	23	0	0	0	0	0	0	5	5	7	0	0	0	565	3.24297	0.000284932	3.02118	2.31787	XP_012400339.1	XP_012400339.1
25.6272	25.5441	26.1838	28.928	28.7809	28.7092	28.0502	27.7614	28.4922	NA	NA	NA	+	DFT2_DFT1	12	12	12	33.3	33.3	33.3	50.981	0	79.423	2391000000	50	4.6	4.6	4.6	27.4	29.8	28.5	14.1	13.5	15.7	2	2	2	8	9	9	4	4	4	453	3.86027	0.00033657	3.02102	2.49489	XP_003767563.1	XP_003767563.1
26.7797	24.9886	25.1514	28.6241	28.6157	28.736	24.0478	26.2946	26.1399	NA	NA	NA	+	DFT2_DFT1	2	2	2	56.8	56.8	56.8	9.1332	0	98.095	1158200000	16	38.3	38.3	38.3	56.8	56.8	56.8	38.3	0	38.3	1	1	1	2	2	2	1	0	1	81	2.20579	0.000195122	3.01871	1.91887	XP_003765091.1	XP_003765091.1
26.8901	27.9574	28.733	30.9518	30.6514	31.0194	29.8511	29.9038	30.1654	NA	NA	NA	+	DFT2_DFT1	37	37	37	41.9	41.9	41.9	130.49	0	209.95	7238600000	144	3.3	8.5	16.7	29.7	26.2	32.9	20.4	14	20	3	7	12	26	20	27	14	11	17	1184	2.27903	0.000201161	3.01405	1.94951	XP_012400401.1	XP_012400401.1
25.852	25.8124	25.6865	28.9318	28.7966	28.6639	28.6659	28.3713	28.7409	NA	NA	NA	+	DFT2_DFT1	19	19	19	28.3	28.3	28.3	113.13	0	182.97	2300700000	57	1.1	4.2	2.2	15.3	14.4	19.9	17.8	8.6	11.3	1	3	2	10	8	11	12	5	7	997	5.28518	0.000440678	3.01377	2.75978	XP_012396001.1	XP_012396001.1
27.0433	24.9839	26.805	28.9703	29.3814	29.478	25.9153	25.3668	25.8259	NA	NA	NA	+	DFT2_DFT1	2	2	2	9.1	9.1	9.1	22.914	0	24.123	1662400000	10	9.1	5.7	9.1	9.1	9.1	9.1	0	0	0	2	1	2	2	2	2	0	0	0	209	1.96052	0.000174497	2.99918	1.79722	XP_003755922.1	XP_003755922.1
24.8914	25.7521	23.9468	28.0047	27.7466	27.8341	27.9244	27.96	24.9782	NA	NA	NA	+	DFT2_DFT1	2	2	2	27.7	27.7	27.7	14.562	0	11.852	1020100000	16	0	0	0	13.1	13.1	27.7	27.7	27.7	27.7	0	0	0	1	1	2	2	2	2	130	2.3272	0.000207171	2.99838	1.96379	XP_012407334.1	XP_012407334.1
25.5466	26.9286	24.3141	28.8537	28.1829	28.7179	28.6124	28.1882	29.0517	NA	NA	NA	+	DFT2_DFT1	4	4	4	30.5	30.5	30.5	25.199	0	90.794	2210300000	25	0	16.4	7	22.5	30.5	30.5	24.4	24.4	17.4	0	2	1	3	4	4	3	3	2	213	1.7261	0.000155922	2.98841	1.67658	XP_003766773.1	XP_003766773.1
27.3435	27.6019	25.8264	29.8671	30.1541	29.6777	27.5877	27.1793	25.5428	NA	NA	NA	+	DFT2_DFT1	8	8	8	28.7	28.7	28.7	28.967	0	53.064	2407200000	36	9.9	9.9	5.1	23.2	26.1	16.9	9.9	9.2	4.8	2	2	1	6	6	5	2	2	1	272	2.18975	0.000189435	2.9757	1.8943	XP_012402931.1	XP_012402931.1
29.8587	29.8621	30.2079	32.8835	32.9305	33.0111	31.2945	31.7038	31.9882	NA	NA	NA	+	DFT2_DFT1	30	27	13	74.2	70.6	49.9	55.537	0	245.38	28524000000	271	24.5	17.8	27	71.8	58	58	51.5	60.9	56.8	9	7	10	26	26	26	18	21	22	507	4.77406	0.00038806	2.96545	2.64374	XP_003761681.1	XP_003761681.1
28.4057	28.6826	28.2406	31.1569	31.5564	31.5013	33.9675	34.2682	34.0418	NA	NA	NA	+	DFT2_DFT1	30	30	30	60.8	60.8	60.8	55.423	0	223.25	47811000000	285	17.5	15.2	14	39.8	39.8	36.5	55.4	55.2	45.6	6	6	6	16	17	15	23	27	23	480	4.10163	0.000343234	2.96188	2.51095	XP_003759518.1	XP_003759518.1
28.786	28.8076	29.0455	31.7635	31.7498	31.9666	26.8051	27.0629	27.6996	NA	NA	NA	+	DFT2_DFT1	8	8	8	73.9	73.9	73.9	17.828	0	122.53	8937500000	91	52.2	57.8	57.8	73.9	57.8	73.9	9.9	18.6	24.2	6	7	7	8	7	8	2	2	3	161	4.95765	0.000393939	2.94694	2.65791	XP_003760402.1	XP_003760402.1
26.1987	28.6802	28.658	30.8479	30.692	30.8369	26.0975	26.5402	24.8567	NA	NA	NA	+	DFT2_DFT1	22	3	3	53.1	9.3	9.3	51.29	0	67.639	4545700000	27	31.2	30.8	29.6	53.1	51.1	51.1	0	9.1	3.5	11	11	12	22	21	21	0	3	1	452	1.63187	0.000549356	2.94664	1.61458	XP_012400278.1	XP_012400278.1
23.9415	26.0853	27.1604	28.6611	28.6707	28.6633	26.9897	27.5191	27.1696	NA	NA	NA	+	DFT2_DFT1	15	15	15	19.1	19.1	19.1	138.27	0	84.896	1418600000	36	3.4	1.8	3.7	10.1	10.7	12.3	4.4	7.1	3.6	3	1	3	7	8	9	3	5	3	1249	1.44237	0.000735516	2.93596	1.50863	XP_012400316.1;XP_012400315.1;XP_003764069.1;XP_012400317.1	XP_012400316.1;XP_012400315.1;XP_003764069.1;XP_012400317.1
26.4963	27.2852	27.9727	30.16	30.0303	30.3216	30.2921	29.8555	29.6077	NA	NA	NA	+	DFT2_DFT1	18	18	18	65.5	65.5	65.5	47.391	0	111.52	5490100000	79	3.7	13.5	17.9	36.1	41.7	50.1	38.5	32.4	28	1	4	4	9	11	13	11	9	7	429	2.59152	0.000218947	2.91926	2.03464	XP_012399919.1	XP_012399919.1
29.6854	29.6333	29.8007	32.7355	32.4927	32.6401	28.9932	29.2872	28.9044	NA	NA	NA	+	DFT2_DFT1	60	60	57	59.2	59.2	56.6	122.32	0	323.31	17424000000	302	24.5	26.4	21	55.5	48	49.4	12.7	18	9	18	18	17	54	45	48	9	12	8	1106	5.34166	0.000404669	2.91626	2.68483	XP_003755454.1	XP_003755454.1
25.0884	26.5319	25.6634	28.2871	29.092	28.6507	26.444	25.3196	26.8942	NA	NA	NA	+	DFT2_DFT1	6	6	6	26.3	26.3	26.3	31.465	0	22.617	839670000	19	0	0	0	10.5	26.3	26	0	0	0	0	0	0	3	6	5	0	0	0	285	2.43113	0.000208417	2.91536	1.97016	XP_003762390.1	XP_003762390.1
26.6009	27.1171	27.1468	29.8388	29.6959	30.0723	29.8995	29.6505	28.9045	NA	NA	NA	+	DFT2_DFT1	22	22	22	40.8	40.8	40.8	79.947	0	177.85	4001800000	93	6.3	7.6	6.3	31.2	27.6	30	27.6	27.9	18.5	3	3	3	16	14	14	13	14	9	696	3.81865	0.000316109	2.91406	2.41144	XP_012403917.1	XP_012403917.1
25.319	28.5923	24.8616	29.0949	29.3497	29.0511	25.5475	29.4034	28.9229	NA	NA	NA	+	DFT2_DFT1	2	2	2	15.8	15.8	15.8	20.397	0	111.04	2966300000	27	10.5	15.8	5.3	15.8	15.8	15.8	10.5	15.8	15.8	1	2	1	2	2	2	1	2	2	190	1.16023	0.00221116	2.9076	1.33471	XP_003757896.1	XP_003757896.1
25.6437	25.5077	25.1249	28.2093	28.2378	28.5422	24.8147	27.7543	27.6895	NA	NA	NA	+	DFT2_DFT1	5	5	5	31.8	31.8	31.8	30.987	0	39.567	1239700000	26	7.9	7.9	0	31.8	31.8	31.8	7.9	18.4	10.5	1	1	0	5	5	5	1	3	2	277	3.98639	0.000323988	2.90432	2.44402	XP_003756023.1	XP_003756023.1
25.2223	27.0722	23.5778	28.1324	28.4226	28.0108	27.3914	28.0932	28.0786	NA	NA	NA	+	DFT2_DFT1	9	9	7	21.7	21.7	18.5	79.322	0	117.72	1260600000	37	2.3	7.7	3.6	9.2	19.2	9.2	13.2	20.2	10.2	1	3	1	4	8	4	6	7	3	699	1.3336	0.00165564	2.89779	1.43689	XP_012407805.1	XP_012407805.1
25.055	27.4051	25.3164	28.4308	28.9222	29.0363	26.1792	25.9087	24.2995	NA	NA	NA	+	DFT2_DFT1	5	5	5	23.3	23.3	23.3	30.64	0	23.246	1331300000	22	3.7	10	3.7	19.6	14.1	23.3	4.1	0	6.3	1	2	1	4	3	5	1	0	1	270	1.69843	0.000405797	2.87092	1.62521	XP_003755188.1	XP_003755188.1
25.2501	25.5295	25.6885	28.3708	28.486	28.2142	26.1237	23.7768	26.3708	NA	NA	NA	+	DFT2_DFT1	14	14	14	16.6	16.6	16.6	159.13	0	50.522	744520000	18	0	0	0	11.1	9.2	8.7	0	0	0	0	0	0	9	7	8	0	0	0	1498	4.35078	0.000335484	2.86764	2.49271	XP_012399267.1	XP_012399267.1
25.9723	27.1079	25.4112	28.8355	29.2611	28.9884	27.7767	27.1878	28.037	NA	NA	NA	+	DFT2_DFT1	12	12	12	36.5	36.5	36.5	53.224	0	50.013	2110500000	42	3.8	6	3.8	21.3	26.2	30.5	6.6	6.6	8.1	1	2	1	7	8	8	2	2	2	469	2.29305	0.000188748	2.86449	1.89158	XP_012407534.1	XP_012407534.1
25.4864	25.4873	24.9568	27.9064	28.1943	28.3614	28.5135	28.2596	28.3141	NA	NA	NA	+	DFT2_DFT1	12	10	9	32.4	23.9	20.6	43.705	0	28.058	1723500000	28	10.3	7.7	7.7	12.6	17.7	14.9	21.1	23.7	16.2	3	2	2	4	6	6	10	6	5	389	3.6767	0.000287293	2.84392	2.32904	XP_012402112.1	XP_012402112.1
25.992	25.4095	25.9211	28.5915	28.7222	28.5323	24.8996	25.4287	25.9024	NA	NA	NA	+	DFT2_DFT1	14	14	13	13.5	13.5	13.1	205.78	0	55.763	1009900000	24	0	0	0	11.8	5.3	5.5	1	1	1	0	0	0	11	5	6	1	1	1	1826	3.91675	0.000304094	2.84115	2.38374	XP_012407939.1	XP_012407939.1
24.7115	25.4025	25.6615	27.9993	28.0573	28.2165	26.9111	26.8895	25.6989	NA	NA	NA	+	DFT2_DFT1	9	9	9	28.6	28.6	28.6	40.829	0	33.92	981260000	25	0	2.5	7.8	16	12.3	24.1	9	12.6	3.6	0	1	3	4	4	7	3	3	1	357	3.20562	0.000261307	2.83255	2.19427	XP_003774586.1	XP_003774586.1
24.5984	26.4011	26.459	28.4605	28.5845	28.9096	25.6754	26.2308	26.2409	NA	NA	NA	+	DFT2_DFT1	20	20	20	29.9	29.9	29.9	125.58	0	91.507	1048400000	47	2.1	8	3.8	14.5	18.6	20.8	0	0	0	2	6	3	9	13	14	0	0	0	1129	1.97538	0.000166134	2.83201	1.74249	XP_003773291.1	XP_003773291.1
28.8866	28.0898	28.4406	31.3491	31.2983	31.2373	29.9936	30.1848	30.2162	NA	NA	NA	+	DFT2_DFT1	34	34	34	36.2	36.2	36.2	150.92	0	234.77	9135200000	140	7.4	5.4	6.9	28.7	22.4	29.9	16	16.2	16.5	6	5	6	24	20	27	14	14	15	1399	3.57589	0.000278075	2.82256	2.28954	XP_003760578.2;XP_012397420.1	XP_003760578.2;XP_012397420.1
25.0101	25.2612	26.0432	28.1174	28.2657	28.3801	28.2175	28.5995	28.744	NA	NA	NA	+	DFT2_DFT1	3	3	3	8.6	8.6	8.6	54.048	0	52.042	1381200000	22	0	0	0	5.9	5.9	8.6	8.6	8.6	8.6	0	0	0	2	2	3	3	3	3	488	3.03524	0.000242991	2.8162	2.13313	XP_012395487.1;XP_012395486.1	XP_012395487.1;XP_012395486.1
25.3354	25.7477	24.9332	28.0367	28.4593	27.9549	26.4115	25.9805	25.5267	NA	NA	NA	+	DFT2_DFT1	8	8	8	18.6	18.6	18.6	70.843	0	40.737	541920000	17	0	0	0	6.8	16.2	11.7	0	0	0	0	0	0	4	7	6	0	0	0	660	3.24329	0.000260652	2.81154	2.19254	XP_012407575.1	XP_012407575.1
24.6368	25.5061	25.7969	28.2355	27.9204	28.1997	28.0528	27.351	27.8176	NA	NA	NA	+	DFT2_DFT1	14	14	13	16.7	16.7	15.8	128.51	0	56.064	1244300000	40	0	0	0	15	7.4	11.7	5.1	3.7	3.6	0	0	0	12	6	10	5	3	3	1147	2.82363	0.000227074	2.80529	2.05901	XP_012402510.1	XP_012402510.1
25.5777	25.3716	26.2165	28.4654	28.4088	28.7058	25.7861	26.0131	28.4196	NA	NA	NA	+	DFT2_DFT1	15	15	15	23.3	23.3	23.3	123.06	0	89.201	803030000	29	0	0	0	17.4	19.6	13.2	0	0	0	0	0	0	12	13	9	0	0	0	1133	3.31344	0.000263291	2.80474	2.20821	XP_012396586.1	XP_012396586.1
25.3072	26.2864	25.635	28.4774	28.4647	28.6679	25.4542	27.0283	26.9276	NA	NA	NA	+	DFT2_DFT1	11	11	11	23	23	23	101.29	0	39.935	989870000	24	2.6	2	2	15.2	14.3	13.2	2.8	0	2.6	1	1	1	6	8	6	1	0	1	882	3.15799	0.000250602	2.79379	2.15709	XP_012398804.1	XP_012398804.1
26.8188	25.4893	24.9438	28.6193	28.1459	28.8658	32.1162	31.4828	31.8076	NA	NA	NA	+	DFT2_DFT1	35	35	35	37.6	37.6	37.6	131.97	0	323.31	9166300000	129	0	0	0	8.9	7.2	11.3	31.6	26.2	28.3	0	0	0	7	6	8	28	23	25	1136	2.0279	0.000167203	2.79303	1.75053	XP_012400331.1;XP_012400332.1	XP_012400331.1;XP_012400332.1
25.1802	25.148	25.7005	28.3039	27.8832	28.2115	26.8916	27.3553	26.3534	NA	NA	NA	+	DFT2_DFT1	10	10	10	20.5	20.5	20.5	81.357	0	45.652	861420000	22	0	1.4	0	17.5	8.2	16.6	5.2	5	3.5	0	1	0	7	4	8	3	2	1	716	3.65323	0.000277333	2.78997	2.28708	XP_003758045.1	XP_003758045.1
30.7104	30.7648	30.4236	33.4619	33.3306	33.4731	32.935	32.8261	32.7029	NA	NA	NA	+	DFT2_DFT1	122	122	122	39	39	39	475.55	0	323.31	45167000000	704	10.6	10.1	9	31.4	31.2	28.5	20.3	23.4	18.6	29	31	27	93	92	85	60	72	53	4317	4.76133	0.000339869	2.78893	2.50063	XP_012408943.1	XP_012408943.1
25.727	25.3359	25.9719	28.3391	28.8045	28.2434	28.1454	28.638	28.5027	NA	NA	NA	+	DFT2_DFT1	7	7	7	20.3	20.3	20.3	58.53	0	19.862	1617200000	31	0	0	0	18.7	20.3	15.6	9.4	7	5.5	0	0	0	6	7	6	4	3	2	513	3.40749	0.000264631	2.78407	2.22082	XP_003768692.1	XP_003768692.1
26.0955	25.7047	27.1299	29.1413	28.9922	29.1243	27.9241	28.6089	25.9912	NA	NA	NA	+	DFT2_DFT1	5	5	5	53.2	53.2	53.2	17.986	0	64.015	1476000000	24	0	0	0	35.3	46.8	42.3	35.9	17.9	12.2	0	0	0	4	4	4	3	2	1	156	2.53637	0.000200385	2.7759	1.9442	XP_003758686.1	XP_003758686.1
24.7335	23.7465	26.3132	27.8063	27.9629	27.335	28.0802	28.6155	29.1335	NA	NA	NA	+	DFT2_DFT1	8	8	8	45.9	45.9	45.9	27.413	0	138.96	1440100000	37	0	0	0	23	40.6	37.7	23.8	40.6	42.2	0	0	0	4	7	7	4	7	7	244	1.64029	0.000523874	2.77034	1.56431	XP_003763898.1	XP_003763898.1
32.0446	32.0272	32.033	34.7834	34.6943	34.9264	34.6631	34.4675	34.6644	NA	NA	NA	+	DFT2_DFT1	44	44	44	73.2	73.2	73.2	47.33	0	323.31	135130000000	652	50	46.9	41.9	70.8	67.7	68.4	71.5	67.9	72	18	18	15	36	36	37	35	35	36	418	5.66614	0.000370107	2.76644	2.59077	XP_012403353.1	XP_012403353.1
27.4109	28.9568	28.442	30.9743	31.0055	31.1185	28.0755	27.1222	27.1423	NA	NA	NA	+	DFT2_DFT1	26	26	20	49.4	49.4	37.1	75.994	0	175.61	6216500000	92	12	17.9	11.6	39.6	41.4	39.6	8.4	6.3	4.8	5	9	5	18	19	19	4	3	2	666	2.42438	0.000190128	2.76287	1.8968	XP_012404017.1	XP_012404017.1
26.7427	25.0783	25.8538	28.799	28.7276	28.4225	27.7677	26.9533	27.5841	NA	NA	NA	+	DFT2_DFT1	8	8	8	13.4	13.4	13.4	77.68	0	18.174	1242500000	27	0	0	0	7.4	11.9	8.9	6.3	4.2	6.3	0	0	0	4	7	5	3	2	3	687	2.29536	0.000182777	2.75811	1.84549	XP_012396159.1;XP_012396158.1;XP_012396157.1	XP_012396159.1;XP_012396158.1;XP_012396157.1
26.434	26.2607	26.8068	29.1751	29.0506	29.5395	24.6142	26.4105	27.3045	NA	NA	NA	+	DFT2_DFT1	8	8	8	21.2	21.2	21.2	52.54	0	22.284	1278900000	20	0	0	0	15	14.5	16.9	0	0	0	0	0	0	5	5	6	0	0	0	468	3.64696	0.000272251	2.75456	2.26173	XP_003770547.1	XP_003770547.1
28.3775	28.6395	27.9027	31.1767	30.8133	31.173	25.0244	25.5155	26.3959	NA	NA	NA	+	DFT2_DFT1	17	17	17	19.2	19.2	19.2	129.95	0	129.92	5898600000	71	7	7.7	4.6	17.7	12.3	12.3	1	0	2.6	7	7	4	16	12	12	1	0	2	1252	3.42979	0.000261965	2.74781	2.20347	XP_012398551.1	XP_012398551.1
28.9962	29.1636	29.0536	32.0822	31.6728	31.7005	28.4731	27.2469	28.324	NA	NA	NA	+	DFT2_DFT1	58	58	57	38.4	38.4	38	183.94	0	323.31	10726000000	197	8	11.2	9.7	30.6	30.7	29.5	7	4.6	3.6	10	13	13	42	38	38	7	4	3	1577	4.38919	0.000312312	2.74735	2.40801	XP_003771993.1	XP_003771993.1
24.4962	25.7837	26.5767	27.7001	28.5151	28.8747	30.3043	30.2315	29.9193	NA	NA	NA	+	DFT2_DFT1	10	10	10	49.8	49.8	49.8	36.454	0	94.655	3340200000	48	0	0	0	11.2	19.1	19.5	39.2	41.9	35.6	0	0	0	3	4	4	7	8	7	329	1.76606	0.000550143	2.74441	1.61555	XP_003775310.1	XP_003775310.1
27.7328	25.4148	25.0147	28.8635	28.5403	28.9759	28.2899	25.0562	28.333	NA	NA	NA	+	DFT2_DFT1	4	4	3	16.9	16.9	9.1	18.008	0	11.642	1776000000	25	14.9	7.1	7.1	16.9	16.2	14.9	9.1	7.8	9.1	2	1	1	4	3	2	3	1	2	154	1.48083	0.000963051	2.73914	1.47483	XP_012404210.1	XP_012404210.1
30.6596	30.792	30.771	33.4499	33.4543	33.5312	33.6166	33.6219	33.6186	NA	NA	NA	+	DFT2_DFT1	7	6	6	79.2	79.2	79.2	8.5478	0	95.81	62264000000	236	75.3	75.3	63.6	67.5	67.5	67.5	67.5	67.5	67.5	4	4	3	5	5	6	5	5	5	77	6.21682	0.000376812	2.73761	2.61011	XP_003758897.1;XP_003772787.1	XP_003758897.1
26.1563	26.3538	25.4062	28.7588	28.6599	28.7086	24.5333	24.0806	25.5851	NA	NA	NA	+	DFT2_DFT1	5	5	5	23.3	23.3	23.3	24.982	0	26.6	1125200000	24	6.5	6.5	6.5	23.3	23.3	23.3	0	6.5	6.5	1	1	1	5	4	4	0	1	1	215	3.15283	0.000240185	2.73702	2.12161	XP_003759265.1	XP_003759265.1
25.3062	26.0209	25.6928	27.8871	28.7716	28.5596	28.9905	29.8717	30.1447	NA	NA	NA	+	DFT2_DFT1	8	8	8	24.2	24.2	24.2	33.912	0	20.39	2485500000	41	0	0	0	5.9	5.9	10.5	5.9	19.3	24.2	0	0	0	2	2	3	2	6	7	306	2.89926	0.000220807	2.73278	2.04356	XP_003767359.1	XP_003767359.1
26.7836	25.5036	25.2915	28.5474	28.5967	28.6109	24.3238	26.0242	25.9804	NA	NA	NA	+	DFT2_DFT1	12	12	12	15.9	15.9	15.9	99.581	0	41.312	881010000	18	0	0	0	12.7	8.3	13.3	0	0	0	0	0	0	8	5	10	0	0	0	914	2.36877	0.000184725	2.72543	1.85853	XP_012395759.1	XP_012395759.1
32.2166	32.2989	31.9162	34.8491	34.8103	34.9233	34.8498	35.2593	35.543	NA	NA	NA	+	DFT2_DFT1	6	6	6	54.5	54.5	54.5	14.485	0	323.31	193730000000	506	39.6	51.5	51.5	54.5	54.5	54.5	54.5	54.5	54.5	3	4	4	5	5	5	6	5	6	134	4.63373	0.00032	2.717	2.42388	XP_003762771.2	XP_003762771.2
25.5155	29.6214	26.1064	29.6314	29.6152	30.1433	25.4352	26.4442	25.9974	NA	NA	NA	+	DFT2_DFT1	7	7	6	22.6	22.6	20.6	53.026	0	32.603	4051700000	19	1.9	6.2	1.9	15.3	7.4	18.9	0	1.9	3.6	1	2	1	4	2	6	0	1	1	470	0.984322	0.00422368	2.71556	1.18416	XP_012403543.1;XP_003756315.1	XP_012403543.1;XP_003756315.1
25.8429	25.0815	26.1787	28.4392	28.3462	28.4036	28.3034	26.5505	28.6024	NA	NA	NA	+	DFT2_DFT1	5	5	5	24.3	24.3	24.3	41.924	0	68.179	1407900000	20	0	0	0	20.7	24.3	18.9	20.7	1.8	15.9	0	0	0	4	5	3	4	1	3	391	2.93418	0.000218487	2.69529	2.03312	XP_012401297.1	XP_012401297.1
26.7537	24.4649	26.8342	28.5818	28.8358	28.7166	30.2949	29.6528	29.1147	NA	NA	NA	+	DFT2_DFT1	16	16	16	29.7	29.7	29.7	95.547	0	121.76	3316700000	59	4.4	1	6.2	6.6	12.6	14.5	22.4	21.1	11.5	3	1	3	5	7	8	13	10	7	866	1.58528	0.000739241	2.6938	1.51325	XP_003774156.1	XP_003774156.1
30.7025	30.7464	29.8025	33.1667	33.0563	33.1095	31.1098	30.6436	30.9256	NA	NA	NA	+	DFT2_DFT1	18	18	18	52.2	52.2	52.2	34.537	0	107.53	27877000000	180	21.3	20.1	18.2	52.2	51.9	47.8	36.6	33.8	21.7	6	6	5	15	17	13	9	8	4	314	3.01937	0.000225597	2.69372	2.05749	XP_012404907.1;XP_012405525.1	XP_012404907.1
25.8615	26.2353	24.841	28.3068	28.2645	28.4428	26.7012	27.5843	27.4496	NA	NA	NA	+	DFT2_DFT1	4	4	4	19.5	19.5	19.5	32.709	0	9.5212	1325900000	21	0	5.7	5.7	19.5	13.5	16.2	5.7	10.1	5.7	0	1	1	4	3	3	1	2	1	297	2.51601	0.000189781	2.69208	1.89563	XP_012402871.1	XP_012402871.1
25.6911	25.5918	25.6913	28.3324	28.4472	28.2671	32.1944	31.7163	32.3456	NA	NA	NA	+	DFT2_DFT1	16	16	16	62.4	62.4	62.4	36.088	0	111.33	12499000000	107	5.2	10	10.9	23.3	23.3	20.3	57.6	50	55.2	1	2	2	4	4	4	14	11	13	330	5.7675	0.000351351	2.6908	2.53321	XP_003757355.1;XP_012409375.1	XP_003757355.1;XP_012409375.1
26.5781	24.9734	29.6216	29.5862	30.0706	29.5818	26.2271	28.8433	25.9762	NA	NA	NA	+	DFT2_DFT1	12	12	10	11.2	11.2	8.8	132.8	0	19.023	2799700000	26	1.7	1.7	7.1	7.6	3.6	5.4	0	1.6	0.8	2	2	6	7	4	6	0	2	1	1177	0.914495	0.00494262	2.68847	1.13309	XP_012396078.1	XP_012396078.1
26.2307	26.4692	26.9202	29.4763	29.1293	29.0484	26.1182	26.8593	25.2483	NA	NA	NA	+	DFT2_DFT1	25	23	23	14.6	14.1	14.1	333.44	0	114.2	1552000000	35	0.5	0.5	0.3	9.9	5.3	6.7	0.7	1	0.5	2	2	1	15	10	12	2	1	1	2972	3.4279	0.000251208	2.678	2.15788	XP_003755999.1	XP_003755999.1
25.579	25.9434	27.6423	29.4778	28.9464	28.7645	26.6659	26.088	25.7068	NA	NA	NA	+	DFT2_DFT1	15	15	15	20.3	20.3	20.3	141.71	0	99.618	1283800000	25	1.2	0	4.3	14.2	14.5	9.3	0	0	0	1	0	3	11	10	6	0	0	0	1267	1.78768	0.00054314	2.67466	1.60079	XP_012399032.1	XP_012399032.1
26.4599	25.7166	24.9785	28.2912	28.4773	28.4018	28.2071	26.9553	28.8225	NA	NA	NA	+	DFT2_DFT1	1	1	1	25.6	25.6	25.6	9.7329	0	7.9496	1924700000	23	0	25.6	25.6	25.6	25.6	25.6	25.6	25.6	25.6	0	1	1	1	1	1	1	1	1	90	2.46279	0.000185714	2.67174	1.86699	XP_012399689.1	XP_012399689.1
24.9965	25.2136	25.341	27.85	27.7505	27.9054	28.5918	28.7911	29.0863	NA	NA	NA	+	DFT2_DFT1	11	11	11	35.8	35.8	35.8	46.401	0	90.986	1754800000	42	0	0	0	15.9	15.3	14.4	30.1	26.9	25.5	0	0	0	5	4	4	9	7	8	439	4.75065	0.000305882	2.65159	2.38818	XP_012408523.1	XP_012408523.1
26.6614	25.836	26.399	28.1746	30.073	28.5916	25.9661	25.6404	25.5984	NA	NA	NA	+	DFT2_DFT1	16	16	16	34	34	34	70.811	0	100.92	1259500000	26	0	4.6	9.4	9.2	27.8	15.4	0	0	0	0	2	3	3	12	7	0	0	0	650	1.87508	0.000408163	2.64757	1.62889	XP_012402784.1;XP_012402781.1	XP_012402784.1;XP_012402781.1
25.3712	24.3901	25.311	27.2431	27.8247	27.9439	26.2257	26.5352	24.7493	NA	NA	NA	+	DFT2_DFT1	6	6	6	36.8	36.8	36.8	31.516	0	19.35	752930000	15	13.6	6.8	6.8	21.1	22.5	13.6	0	13.6	6.8	2	1	1	4	3	2	0	2	1	280	2.63268	0.000194393	2.64648	1.91182	XP_012403676.1	XP_012403676.1
28.2159	28.1691	28.0967	30.6603	30.7694	30.9528	29.5312	29.7982	30.0029	NA	NA	NA	+	DFT2_DFT1	33	33	31	33.6	33.6	31.4	111.49	0	162.94	7051100000	162	7.4	7	6.6	31.2	24.8	28.6	19.4	21.2	13.3	7	7	6	29	25	28	16	18	13	1003	5.05037	0.000317073	2.63362	2.41149	XP_012395777.1;XP_012401235.1;XP_003756009.1;XP_012401247.1;XP_012401240.1;XP_003757390.1	XP_012395777.1
26.1502	25.548	27.1273	29.1737	28.7423	28.7989	29.6832	29.4062	29.3978	NA	NA	NA	+	DFT2_DFT1	21	21	12	18.9	18.9	12.8	195.16	0	131.23	2635900000	52	0.5	0	0.5	7.8	6.7	4.8	14.6	11.2	7.7	1	0	1	8	8	5	16	11	8	1713	2.26845	0.000171617	2.62977	1.77728	XP_003763470.1;XP_003763471.1;XP_012399851.1;XP_012396239.1	XP_003763470.1;XP_003763471.1;XP_012399851.1
25.3367	26.2048	25.1369	28.1371	28.3635	28.0489	24.8987	24.9999	25.0428	NA	NA	NA	+	DFT2_DFT1	6	6	6	32.9	32.9	32.9	28.133	0	36.856	632600000	17	0	0	0	29	32.9	22.7	0	10.2	0	0	0	0	4	6	5	0	1	0	255	2.81432	0.000203523	2.62369	1.95665	XP_003758400.1	XP_003758400.1
27.659	27.8562	27.7189	30.3991	30.1819	30.508	30.7818	30.8346	30.6612	NA	NA	NA	+	DFT2_DFT1	18	18	18	55.3	55.3	55.3	46.807	0	323.31	7520400000	114	10.2	10.6	12.5	45.9	42.6	46.1	43	43	37.6	3	3	4	12	14	14	13	13	12	423	4.69889	0.000295455	2.61824	2.35407	XP_003757653.1;XP_012395080.1;XP_012395081.1	XP_003757653.1;XP_012395080.1;XP_012395081.1
25.4062	25.0585	25.7041	27.9676	27.9098	28.1371	27.5815	28.3676	24.9772	NA	NA	NA	+	DFT2_DFT1	10	10	10	22.3	22.3	22.3	76.693	0	36.92	1124700000	19	1.7	1.7	4.6	6.3	9.2	12.7	3.5	6.2	2.3	1	1	2	3	4	6	2	3	1	694	3.71622	0.000256158	2.61526	2.18187	XP_003769576.1;XP_012404854.1	XP_003769576.1;XP_012404854.1
26.3094	28.0269	27.8157	30.1219	29.8413	29.9802	31.5938	31.2864	31.0647	NA	NA	NA	+	DFT2_DFT1	2	2	2	19.6	19.6	19.6	18.867	0	13.836	9032100000	33	13.7	19.6	19.6	19.6	19.6	19.6	19.6	19.6	19.6	1	2	2	2	2	2	2	2	2	168	2.04708	0.0001571	2.59712	1.67903	XP_012407068.1;XP_012407067.1;XP_003772427.1	XP_012407068.1;XP_012407067.1;XP_003772427.1
26.9252	25.921	26.3672	29.1735	29.0932	28.7303	30.806	30.8785	31.5404	NA	NA	NA	+	DFT2_DFT1	10	10	10	41.6	41.6	41.6	24.103	0	32.358	7449500000	81	9.1	15.8	9.1	25.8	30.6	23.9	31.6	40.2	41.6	2	3	2	5	6	4	7	9	10	209	2.89563	0.000207585	2.59454	1.96422	XP_003762801.1;XP_012399360.1	XP_003762801.1
24.6461	25.9922	25.2376	29.4277	25.7635	28.4443	25.2824	27.659	26.0153	NA	NA	NA	+	DFT2_DFT1	9	9	9	15.7	15.7	15.7	97.037	0	32.95	938420000	19	0	0	0	14.4	2.5	9.5	0	0	0	0	0	0	8	2	6	0	0	0	864	1.04554	0.00378224	2.58657	1.19629	XP_003766040.1	XP_003766040.1
32.3531	32.4097	32.5831	34.9259	35.0107	35.1613	36.1921	35.935	35.7757	NA	NA	NA	+	DFT2_DFT1	28	28	28	68.8	68.8	68.8	39.075	0	323.31	244210000000	861	49	54.2	46.1	63.9	61.9	63.9	63.9	61.9	57.6	15	17	13	22	23	24	26	23	26	349	4.91725	0.000296296	2.58401	2.35423	XP_003758713.1	XP_003758713.1
25.7852	26.8187	27.0419	29.7219	28.6541	28.9602	25.8385	25.8244	26.0742	NA	NA	NA	+	DFT2_DFT1	19	19	19	39.4	39.4	39.4	78.542	0	85.816	1514500000	37	4.2	3.5	6.4	26.1	11.9	32.6	1.4	0	0	2	2	3	13	6	15	1	0	0	708	2.16217	0.000160742	2.56347	1.70826	XP_012404546.1	XP_012404546.1
27.5778	26.7437	26.5533	29.4936	29.6706	29.3941	28.0512	28.3608	29.1111	NA	NA	NA	+	DFT2_DFT1	11	10	10	27.6	25.2	25.2	54.014	0	77.627	2687600000	52	10.2	13.5	10.2	12.9	15.5	22.3	6.1	10.8	10.8	3	4	3	5	6	9	3	4	4	489	2.85416	0.000197719	2.56117	1.9332	XP_012407507.1;XP_012407506.1	XP_012407507.1;XP_012407506.1
29.0908	27.9193	25.9105	30.3265	30.179	30.0706	29.6255	29.7556	29.1058	NA	NA	NA	+	DFT2_DFT1	10	10	10	20.8	20.8	20.8	63.884	0	111.84	5214900000	46	6.6	13	1.6	10.1	16.4	13	11.7	9.8	11.7	3	6	1	5	6	6	6	4	6	562	1.28445	0.00229579	2.5518	1.3211	XP_012401794.1;XP_012401791.1	XP_012401794.1;XP_012401791.1
27.991	27.9532	28.6124	30.8261	30.5222	30.8563	30.9804	30.6391	30.4611	NA	NA	NA	+	DFT2_DFT1	19	19	19	39.7	39.7	39.7	66.428	0	217.43	8793500000	137	14.4	11	14.7	35.1	36.7	30.1	25	32.4	30.1	5	4	5	14	14	14	12	13	12	592	3.35988	0.00022658	2.54935	2.05779	XP_012404882.1	XP_012404882.1
25.9502	25.3546	24.7964	27.9781	28.0357	27.7213	26.8796	26.3147	24.7462	NA	NA	NA	+	DFT2_DFT1	6	6	6	29.4	29.4	29.4	36.487	0	20.097	680070000	15	0	0	0	23.6	22.2	14.7	4.3	10.4	5.8	0	0	0	4	4	2	1	2	2	347	2.7357	0.000188065	2.54461	1.88929	XP_012408474.1;XP_003774446.1	XP_012408474.1;XP_003774446.1
25.7793	25.0313	25.3596	28.0329	27.6459	28.1157	28.6442	27.9915	27.8917	NA	NA	NA	+	DFT2_DFT1	17	17	14	20.8	20.8	18.5	125.16	0	133.78	1391600000	41	0	1.1	1.1	11.2	5.9	8.6	11.1	7.8	8.4	0	1	1	8	5	6	11	6	6	1111	3.20935	0.000215768	2.54144	2.01636	XP_012403265.1	XP_012403265.1
28.1189	27.5828	27.4741	30.3798	30.383	30.0153	29.1907	29.0244	28.7771	NA	NA	NA	+	DFT2_DFT1	9	9	9	23.2	23.2	23.2	51.769	0	119.99	5075300000	65	12.2	9.6	7.3	20.6	18.6	16.1	14	11.5	10.1	5	3	2	6	6	7	5	4	4	436	3.38691	0.000224138	2.53408	2.05409	XP_003770446.2	XP_003770446.2
28.5499	30.1419	29.2218	31.6697	32.1684	31.6489	30.7158	29.8646	30.8317	NA	NA	NA	+	DFT2_DFT1	2	2	2	49.2	49.2	49.2	6.8966	0	205.11	13852000000	60	49.2	49.2	49.2	49.2	49.2	49.2	49.2	49.2	49.2	2	2	2	2	2	2	2	2	1	61	2.16638	0.000158537	2.52444	1.69236	XP_003757910.1	XP_003757910.1
26.22	26.1408	25.3995	28.4455	28.2435	28.5991	27.2208	25.5477	26.8533	NA	NA	NA	+	DFT2_DFT1	16	16	15	12.8	12.8	12.4	215.88	0	44.969	785380000	25	0	0	0	6.9	3.2	10.8	0	0	0	0	0	0	8	5	14	0	0	0	2040	3.06141	0.000205941	2.50924	1.95901	XP_012397806.1	XP_012397806.1
26.5585	25.0246	25.0839	27.9255	28.5854	27.6798	26.6971	24.5296	24.6964	NA	NA	NA	+	DFT2_DFT1	4	4	4	11.3	11.3	11.3	56.482	0	11.44	626700000	8	0	0	0	9.1	11.3	6.5	0	0	0	0	0	0	3	4	2	0	0	0	494	1.93228	0.000540845	2.50792	1.59747	XP_003771251.1;XP_003769808.1	XP_003771251.1
24.3626	25.9673	27.1494	28.7856	27.6807	28.5034	28.1989	28.133	28.5277	NA	NA	NA	+	DFT2_DFT1	21	21	21	16.3	16.3	16.3	236.3	0	63.061	1700400000	49	1	1.9	2.5	9.4	2.5	8.1	4.7	7.2	4	2	3	4	12	4	12	6	9	5	2049	1.33804	0.00220676	2.49683	1.33312	XP_003759683.1	XP_003759683.1
24.2899	25.3029	26.8409	28.0269	28.0653	27.823	24.498	24.8561	26.5078	NA	NA	NA	+	DFT2_DFT1	5	5	3	36.1	36.1	32.2	23.254	0	20.46	805820000	14	11.7	21.5	25.9	25.9	32.2	25.9	11.7	3.9	0	1	3	2	2	3	2	1	1	0	205	1.54237	0.00174554	2.49384	1.42882	XP_003773619.1	XP_003773619.1
25.073	25.2383	25.7516	27.6716	27.5543	28.3114	26.538	27.8233	27.4682	NA	NA	NA	+	DFT2_DFT1	4	4	4	23.5	23.5	23.5	27.086	0	29.794	871910000	21	0	3.8	0	23.5	23.5	15.8	9	16.7	9	0	1	0	4	4	3	2	3	2	234	2.87721	0.000190826	2.49148	1.89955	XP_003766830.2	XP_003766830.2
31.2947	31.896	31.3581	33.9266	34.2693	33.8028	32.2838	31.9999	31.3322	NA	NA	NA	+	DFT2_DFT1	115	115	91	52.6	52.6	44.2	300.39	0	323.31	53603000000	595	12	20.8	14.2	38.2	41.5	40.3	18.2	15.1	7.2	24	38	29	77	89	80	34	27	13	2751	3.33383	0.000214876	2.48328	2.00863	XP_012405422.1	XP_012405422.1
27.5693	26.8309	26.1437	29.5355	28.8975	29.5188	27.8017	28.0805	29.4957	NA	NA	NA	+	DFT2_DFT1	8	8	8	27.9	27.9	27.9	25.868	0	36.858	2719900000	47	15.5	15.5	4.3	27.9	22.3	27.9	11.2	15.5	22.3	4	3	1	7	6	6	2	3	5	233	2.22854	0.000158295	2.4693	1.68894	XP_003760502.1	XP_003760502.1
27.1593	25.0095	25.2791	27.7843	27.8193	29.2516	28.2025	27.9717	29.5784	NA	NA	NA	+	DFT2_DFT1	18	18	18	29.5	29.5	29.5	103.23	0	47.908	1815900000	42	0	0	0	9.6	8.7	17.5	8.4	6.5	17.9	0	0	0	6	5	12	5	4	12	918	1.38595	0.00205657	2.46907	1.34836	XP_012401864.1;XP_012401863.1	XP_012401864.1;XP_012401863.1
25.321	27.3348	26.4302	29.3797	28.087	29.0001	28.8097	28.8778	29.3553	NA	NA	NA	+	DFT2_DFT1	6	4	4	28.8	21.9	21.9	30.223	0	33.695	2422500000	33	3.5	15.8	12.3	28.8	25	28.8	28.8	28.8	28.8	1	2	1	6	5	6	6	6	6	260	1.61496	0.00139675	2.4603	1.44953	XP_003758838.1	XP_003758838.1
27.633	27.019	27.5487	29.6817	29.8895	29.981	28.7387	28.461	28.6514	NA	NA	NA	+	DFT2_DFT1	6	5	5	32.3	29.4	29.4	30.281	0	31.302	3826400000	45	29	25.7	25.7	32.3	29	32.3	25.7	25.7	16.4	5	4	4	6	5	6	4	4	3	269	3.49837	0.000217119	2.4505	2.02259	XP_003771992.1	XP_003771992.1
28.9647	29.3845	29.5563	31.6438	31.5431	32.0626	31.3264	31.2514	26.7706	NA	NA	NA	+	DFT2_DFT1	10	10	10	41.5	41.5	41.5	23.219	0	30.76	10833000000	47	11.8	22.6	21.7	26.4	37.3	41.5	32.5	16	7.5	2	6	4	6	7	8	5	4	1	212	3.30448	0.000209677	2.44795	1.97888	XP_012408955.1	XP_012408955.1
24.8025	25.689	26.7023	28.14	27.8799	28.504	27.0685	24.9595	24.8989	NA	NA	NA	+	DFT2_DFT1	11	11	11	20.9	20.9	20.9	78.535	0	44.917	1064400000	25	1.5	1.3	4.2	14.8	8.7	16.4	4.4	2.5	3.8	1	1	2	8	5	8	2	1	2	689	1.87322	0.000510638	2.44337	1.54851	XP_003758489.1	XP_003758489.1
27.0404	27.8685	27.4783	30.3113	29.2791	30.1219	29.3113	29.9892	30.6734	NA	NA	NA	+	DFT2_DFT1	16	16	16	39.5	39.5	39.5	53.367	0	183.33	5488800000	81	8.9	9.5	18.8	35.3	21.6	27.5	23.3	23.9	26.2	3	3	6	13	8	12	9	9	10	473	2.44911	0.000166667	2.44167	1.74741	XP_003757973.1;XP_012395377.1	XP_003757973.1;XP_012395377.1
26.2403	25.4934	26.0006	28.3347	28.2665	28.4548	27.5032	28.1762	27.9787	NA	NA	NA	+	DFT2_DFT1	22	2	2	80.5	6.5	6.5	21.635	0	28.003	1711000000	19	17	45	68	73	73	67.5	73.5	68.5	67	4	10	11	17	18	16	17	17	15	200	3.37253	0.000212245	2.44055	1.98908	XP_012409563.1;XP_012409559.1;XP_012409561.1	XP_012409563.1;XP_012409559.1;XP_012409561.1
26.642	26.0991	27.2414	29.2974	28.7381	29.2668	26.3693	24.9602	24.9862	NA	NA	NA	+	DFT2_DFT1	6	6	6	16.7	16.7	16.7	57.651	0	42.713	1494800000	28	10.3	2.2	6	16.7	14.1	14.1	0	2.2	0	3	1	2	5	5	5	0	1	0	503	2.5341	0.000170772	2.43996	1.77252	XP_012400715.1;XP_012400714.1	XP_012400715.1;XP_012400714.1
25.4819	25.4688	26.2114	28.002	28.3696	27.9845	25.6963	25.0327	24.8803	NA	NA	NA	+	DFT2_DFT1	4	4	4	29.8	29.8	29.8	24.367	0	29.543	638850000	16	4.7	0	4.7	29.8	29.8	25.6	0	4.7	0	1	0	1	4	4	3	0	1	0	215	3.01735	0.00018705	2.39798	1.87987	XP_012396489.1	XP_012396489.1
26.6329	25.7054	25.9174	28.411	28.7568	28.2709	31.9838	32.2956	33.2594	NA	NA	NA	+	DFT2_DFT1	6	6	6	33.3	33.3	33.3	26.789	0	91.525	14680000000	67	0	0	0	18.5	18.5	18.5	22.2	22.2	29.6	0	0	0	3	3	3	4	4	5	243	2.791	0.000177778	2.39431	1.82001	XP_003774106.1	XP_003774106.1
25.5153	26.3267	25.1131	28.5516	27.4574	28.1239	24.9417	25.3547	25.7233	NA	NA	NA	+	DFT2_DFT1	11	11	11	22.1	22.1	22.1	87.859	0	112.74	567130000	14	0	0	0	15.2	3.9	19.2	0	0	0	0	0	0	7	2	9	0	0	0	796	2.12631	0.000402878	2.39261	1.61852	XP_012407854.1	XP_012407854.1
26.1296	25.7796	25.6279	28.1626	28.9262	27.5808	28.85	27.7246	28.9886	NA	NA	NA	+	DFT2_DFT1	3	3	3	25.5	25.5	25.5	16.301	0	20.999	1422000000	25	5.2	12.4	5.2	12.4	25.5	12.4	25.5	25.5	12.4	1	2	1	2	3	2	3	3	2	153	2.33017	0.000156391	2.37748	1.67788	XP_012399163.1	XP_012399163.1
25.7057	26.145	25.2908	27.8669	28.599	27.8037	28.144	28.5556	28.676	NA	NA	NA	+	DFT2_DFT1	8	8	8	29.9	29.9	29.9	43.754	0	21.415	1433300000	29	0	0	0	15.5	21.2	11.5	24.4	20.7	23.2	0	0	0	3	5	2	6	5	6	401	2.58674	0.000167742	2.37604	1.75364	XP_012404552.1	XP_012404552.1
26.1223	25.8244	26.2579	28.2776	28.4674	28.5799	29.4163	29.0003	28.3393	NA	NA	NA	+	DFT2_DFT1	26	26	3	21.5	21.5	2.4	201.51	0	168.4	1906500000	58	0	0	0	6.3	9.9	6.8	17.4	10.8	5.4	0	0	0	9	11	8	18	13	6	1770	3.96899	0.000223656	2.37345	2.05408	XP_012404927.1;XP_012404929.1;XP_012404926.1;XP_012404925.1;XP_012404928.1	XP_012404927.1;XP_012404929.1;XP_012404926.1;XP_012404925.1;XP_012404928.1
28.4368	29.1237	29.0588	31.2979	31.1266	31.3061	30.5269	30.74	30.2201	NA	NA	NA	+	DFT2_DFT1	16	16	16	61.2	61.2	61.2	27.487	0	211.98	10613000000	104	29.2	30	30	56.2	60.8	55.4	46.2	46.7	55.8	4	5	4	14	15	14	9	11	9	240	3.32603	0.000197343	2.37046	1.93252	XP_003756138.1	XP_003756138.1
25.094	27.1936	26.0913	29.1367	27.7531	28.5905	25.5045	26.4085	24.7728	NA	NA	NA	+	DFT2_DFT1	13	13	13	47.7	47.7	47.7	36.057	0	34.537	1270200000	23	5.9	5.3	13.3	37.5	18.9	25.7	9.9	0	2.5	2	2	4	7	3	5	1	0	1	323	1.50461	0.00210114	2.36713	1.37011	XP_012395221.1;XP_012395220.1	XP_012395221.1;XP_012395220.1
30.7216	31.8008	31.74	33.9562	33.4857	33.9142	33.0695	32.6865	33.2344	NA	NA	NA	+	DFT2_DFT1	150	150	146	52.8	52.8	52.1	395.34	0	323.31	56644000000	670	9.6	15.7	13.3	40.9	35.3	45.7	25.9	20.6	20.2	22	38	33	111	87	122	64	50	46	3433	2.46497	0.000160991	2.36455	1.71225	XP_012404840.1;XP_012404839.1;XP_012404838.1;XP_012404837.1;XP_012404836.1;XP_012404843.1;XP_012404842.1;XP_012404841.1	XP_012404840.1;XP_012404839.1;XP_012404838.1;XP_012404837.1;XP_012404836.1
24.9877	26.9653	27.2603	28.7397	28.4224	29.1437	28.2929	28.6042	26.7808	NA	NA	NA	+	DFT2_DFT1	17	17	17	36.2	36.2	36.2	68.429	0	48.314	1879800000	60	0	10.2	7.7	28.4	18.4	26.7	14.1	19.8	7.9	0	4	3	12	9	12	6	10	4	610	1.47462	0.00206911	2.36413	1.35607	XP_012402246.1	XP_012402246.1
26.7159	28.1608	27.0604	29.8739	29.3134	29.8153	29.7672	29.502	29.3827	NA	NA	NA	+	DFT2_DFT1	24	24	23	35.6	35.6	34	104.17	0	107.49	3802600000	82	6.3	7.4	7.7	21.1	16.2	24	22.8	16.6	14.4	4	5	5	14	9	14	14	10	9	915	2.12684	0.000543909	2.35513	1.60146	XP_012397000.1	XP_012397000.1
25.5894	27.2932	26.9841	29.1972	29.0908	28.6338	29.0625	29.0173	29.3069	NA	NA	NA	+	DFT2_DFT1	9	9	9	41.6	41.6	41.6	26.26	0	104.77	2376200000	38	0	0	0	31.6	41.6	18.6	35.9	25.1	22.9	0	0	0	7	7	4	6	4	3	231	1.88483	0.000743003	2.35169	1.51543	XP_012399444.1	XP_012399444.1
30.3334	31.1981	30.4921	32.8417	33.0027	33.2283	34.9074	35.5656	35.4898	NA	NA	NA	+	DFT2_DFT1	15	15	8	66.3	66.3	33.1	19.779	0	323.31	127130000000	470	55.8	43.6	37.8	62.2	62.2	62.2	66.3	66.3	66.3	9	6	4	10	10	9	14	14	15	172	2.90799	0.000178082	2.3497	1.82365	XP_003757016.1	XP_003757016.1
26.5574	25.6235	25.7645	28.8065	27.8491	28.3164	30.4709	28.6739	28.7807	NA	NA	NA	+	DFT2_DFT1	17	17	16	34.9	34.9	33.4	70.113	0	77.116	3175300000	56	7.3	2.6	2.4	12.1	10.8	22.6	31.5	16	10.7	2	1	1	5	4	10	14	8	4	619	2.36785	0.000286996	2.34219	1.6717	XP_012401893.1	XP_012401893.1
25.3297	27.4044	27.2122	29.0657	28.6812	29.1573	29.7671	30.5253	29.4432	NA	NA	NA	+	DFT2_DFT1	15	15	11	50.8	50.8	44.7	27.38	0	145.1	3700400000	56	0	5.7	2.8	6.1	6.1	6.1	50.8	43.9	26.8	0	2	1	4	3	4	12	10	8	246	1.57299	0.00201681	2.31929	1.38237	XP_003757307.1	XP_003757307.1
27.6336	26.6054	26.8699	29.6824	29.8225	28.5372	30.008	29.3258	29.649	NA	NA	NA	+	DFT2_DFT1	12	12	12	56.3	56.3	56.3	39.906	0	131.06	3821300000	68	16.3	7.7	7.7	38.9	49.7	29.1	41.4	44.9	28.9	3	2	2	8	9	6	10	7	7	350	1.97427	0.000755498	2.31112	1.52989	XP_003765592.1	XP_003765592.1
25.504	28.9004	29.245	30.5868	30.2093	29.7852	26.3922	24.9686	25.3171	NA	NA	NA	+	DFT2_DFT1	11	11	11	54.5	54.5	54.5	40.607	0	105.73	4125700000	36	0	31.2	21.4	44.7	30.1	15.2	0	0	0	0	7	4	8	5	3	0	0	0	369	0.885384	0.0067972	2.31064	1.04272	XP_003755850.1	XP_003755850.1
26.5997	26.9618	27.3242	29.3093	28.9499	29.4722	26.5073	24.9878	26.307	NA	NA	NA	+	DFT2_DFT1	30	30	30	31.3	31.3	31.3	163.51	0	132.97	1767300000	58	6.9	6.3	8.4	13.9	11.7	20.8	4.7	3.7	0	5	5	7	12	10	20	4	2	0	1423	3.03242	0.00017657	2.28189	1.81116	XP_012406764.1	XP_012406764.1
26.7452	27.1674	25.8096	28.919	28.4075	29.2375	27.6687	26.0508	25.0829	NA	NA	NA	+	DFT2_DFT1	5	5	5	22.2	22.2	22.2	37.643	0	115.15	1515400000	22	5.7	16.8	5.7	19.8	19.8	22.2	19.8	0	0	1	3	1	3	4	5	3	0	0	334	2.08485	0.000516129	2.28061	1.55314	XP_012403538.1	XP_012403538.1
24.5655	25.2495	25.0923	27.1453	27.3709	27.2298	26.7753	26.8606	26.5365	NA	NA	NA	+	DFT2_DFT1	16	11	11	22.5	17.3	17.3	114.12	0	59.677	754220000	20	4.7	8	6.2	7.8	5.4	8.9	7	8.9	3	4	7	6	5	4	6	3	4	2	1021	3.33279	0.00018638	2.27955	1.873	XP_012405729.1;XP_012405728.1	XP_012405729.1;XP_012405728.1
25.7129	23.8751	26.2194	27.4911	27.1116	28.0376	25.2379	25.6262	25.0186	NA	NA	NA	+	DFT2_DFT1	9	9	9	18.2	18.2	18.2	94.955	0	33.576	922780000	21	5.5	2.3	7.5	10.2	7.3	10.2	3.5	0	3.9	4	2	4	3	3	3	1	0	2	837	1.39514	0.00271698	2.27758	1.29318	XP_012398654.1	XP_012398654.1
29.3818	29.6765	29.2364	31.5444	31.6978	31.8493	33.5676	34.147	34.6481	NA	NA	NA	+	DFT2_DFT1	16	16	16	38.4	38.4	38.4	35.312	0	323.31	60272000000	282	25.7	31.4	31.4	35.6	35.6	36.2	38.4	36.2	38.4	5	8	6	11	10	12	16	13	16	315	3.87801	0.000206349	2.26563	1.95901	XP_012401300.1	XP_012401300.1
29.4299	29.3958	29.276	31.8123	31.2402	31.8451	31.3254	31.4255	32.4092	NA	NA	NA	+	DFT2_DFT1	22	22	21	40.2	40.2	39	65.632	0	129.48	17973000000	149	15	20.5	19.1	22.1	25.7	24	20	21	27.1	7	9	8	11	15	13	10	11	13	580	3.44483	0.000187387	2.26525	1.8848	XP_003755912.1;XP_003757006.1	XP_003755912.1
25.642	24.68	25.1288	27.1741	27.5001	27.5648	27.6112	27.497	26.0386	NA	NA	NA	+	DFT2_DFT1	12	12	12	33.6	33.6	33.6	64.611	0	47.646	1156000000	28	6.4	12	6.4	10.8	13.5	11.3	13.1	14.7	7.6	3	5	3	3	4	4	4	4	2	565	2.76446	0.000164297	2.2627	1.73645	XP_012398667.1	XP_012398667.1
24.9305	27.2017	25.2162	28.0543	28.1192	27.8963	28.0862	28.245	28.2797	NA	NA	NA	+	DFT2_DFT1	6	6	6	61.1	61.1	61.1	17.072	0	44.205	1515200000	37	10.8	23.6	7.6	53.5	53.5	48.4	36.3	36.3	36.3	1	3	1	5	5	4	3	3	3	157	1.45091	0.00266411	2.24047	1.30465	XP_012408302.1;XP_012408301.1;XP_012408300.1;XP_012408299.1	XP_012408302.1;XP_012408301.1;XP_012408300.1;XP_012408299.1
25.7877	26.5774	24.6193	27.4951	28.0861	28.1042	26.3754	25.1668	26.274	NA	NA	NA	+	DFT2_DFT1	12	12	12	33.9	33.9	33.9	65.714	0	29.511	706280000	21	9.4	6.1	0	12	20.8	22.6	0	0	0	3	2	0	4	7	8	0	0	0	576	1.68292	0.00190192	2.23368	1.39348	XP_003771893.1	XP_003771893.1
25.6593	25.5269	26.1864	28.1997	27.943	27.9133	37.5819	37.0893	37.3149	NA	NA	NA	+	DFT2_DFT1	39	39	39	88.9	88.9	88.9	45.64	0	323.31	393300000000	798	0	0	0	11.4	22.5	22.5	88.9	88.4	88.9	0	0	0	3	7	6	39	35	36	431	3.2638	0.000179002	2.2278	1.82458	XP_012405855.1	XP_012405855.1
26.6525	25.8202	26.357	28.5486	28.4493	28.4803	30.1974	30.3928	30.5797	NA	NA	NA	+	DFT2_DFT1	14	14	14	28.5	28.5	28.5	46.618	0	82.097	3882800000	55	0	0	0	15.2	12.8	10	19.5	22.8	26	0	0	0	5	4	3	8	9	11	400	3.07985	0.000171901	2.21615	1.77955	XP_012396173.1	XP_012396173.1
25.3229	26.2866	24.4265	27.5171	27.2739	27.8893	27.3864	27.5728	25.0775	NA	NA	NA	+	DFT2_DFT1	9	9	9	18.2	18.2	18.2	70.678	0	41.818	722140000	21	1.9	1.9	0	13.4	6.1	7.4	5.2	6.1	5.6	1	1	0	6	4	4	3	3	2	620	1.76046	0.00181699	2.21477	1.41419	XP_012398022.1	XP_012398022.1
25.1751	25.8695	25.4652	27.5915	28.2463	27.3095	26.5061	25.2854	26.0959	NA	NA	NA	+	DFT2_DFT1	2	2	2	7.7	7.7	7.7	30.321	0	4.3729	755850000	15	0	0	0	7.7	7.7	7.7	4.4	4.4	4.4	0	0	0	2	2	2	1	1	1	274	2.52753	0.000412979	2.21247	1.64761	XP_012408453.1	XP_012408453.1
25.3678	28.1052	27.1647	29.4548	29.21	28.5981	30.2056	30.5244	31.3904	NA	NA	NA	+	DFT2_DFT1	5	5	5	29.4	29.4	29.4	23.616	0	105.68	6141000000	57	0	16.6	16.6	18	18	18	18	18	29.4	0	2	2	4	3	3	4	3	5	211	1.23126	0.00379815	2.20837	1.19861	XP_003758347.2	XP_003758347.2
26.7064	24.4652	24.8969	27.5088	27.505	27.6328	24.8219	24.618	25.0139	NA	NA	NA	+	DFT2_DFT1	7	7	7	15.8	15.8	15.8	60.296	0	10.869	591660000	17	0	1.4	0	7.8	8.9	11.1	1.4	4.5	1.4	0	1	0	3	3	4	1	2	1	552	1.4778	0.00263378	2.19271	1.29915	XP_012400739.1;XP_012400738.1;XP_012400740.1	XP_012400739.1;XP_012400738.1;XP_012400740.1
23.2164	24.3888	26.0574	26.7439	26.7201	26.7665	24.9996	24.7686	25.4455	NA	NA	NA	+	DFT2_DFT1	3	3	3	26.4	26.4	26.4	28.007	0	49.355	252590000	9	9.6	0	0	16.8	16.8	16.8	5.6	0	5.6	1	0	0	2	2	2	1	0	1	250	1.24682	0.00380455	2.1893	1.20002	XP_012403850.1;XP_003768377.1	XP_012403850.1;XP_003768377.1
27.7705	26.9584	27.4139	29.4315	29.6761	29.5905	28.6822	28.9193	29.285	NA	NA	NA	+	DFT2_DFT1	13	13	13	49.4	49.4	49.4	46.606	0	117.64	3035200000	59	16.1	16.9	5.4	39.4	45.5	35.7	21	26.4	20	4	4	2	9	11	8	4	6	6	409	3.05391	0.000168013	2.1851	1.75413	XP_003758177.1;XP_012395553.1	XP_003758177.1;XP_012395553.1
26.4253	26.4814	27.0817	28.4915	28.6447	29.4052	26.1687	26.7331	26.514	NA	NA	NA	+	DFT2_DFT1	16	16	16	31.4	31.4	31.4	83.071	0	55.22	1586300000	38	3.9	6.4	8.5	13.5	12.8	25.8	4	5.9	0	3	3	5	7	7	13	2	3	0	749	2.4644	0.000550933	2.18434	1.61557	XP_003769569.1	XP_003769569.1
24.6404	24.7712	25.8394	25.9587	28.0091	27.831	32.038	31.1986	31.2569	NA	NA	NA	+	DFT2_DFT1	45	45	45	35.9	35.9	35.9	192.67	0	300.63	7929400000	122	0	0	0	1.4	2	2.4	32	24.6	17.2	0	0	0	2	3	3	39	30	23	1760	1.34673	0.00335404	2.1826	1.24166	XP_012404709.1	XP_012404709.1
31.4648	31.7809	31.8528	33.7446	34.1016	33.7998	32.4859	31.7844	31.3294	NA	NA	NA	+	DFT2_DFT1	26	26	26	52.2	52.2	52.2	32.321	0	323.31	51288000000	389	40.6	41.7	45.7	49.6	49.6	49.6	49.3	43.1	44.6	16	16	15	24	25	23	18	14	12	276	3.74676	0.000186715	2.18252	1.87692	XP_012401085.1;XP_012405349.1	XP_012401085.1
25.5188	27.0782	25.1354	28.081	28.0448	28.1501	27.679	27.1807	28.0903	NA	NA	NA	+	DFT2_DFT1	5	5	5	62.4	62.4	62.4	14.259	0	53.003	1279000000	16	0	48.8	8	32	54.4	40	32	40	32	0	4	1	2	4	3	2	3	2	125	1.66844	0.0020925	2.18114	1.36759	XP_012406926.1	XP_012406926.1
26.6346	26.9366	27.7546	29.2976	29.2708	29.2347	28.4035	28.1965	28.6654	NA	NA	NA	+	DFT2_DFT1	15	15	15	53.7	53.7	53.7	44.481	0	64.389	2623800000	55	3.3	6.4	13.7	45.3	52.9	44	20.1	23.2	14.2	1	2	4	12	13	11	5	6	4	393	2.52517	0.000551724	2.15909	1.61723	XP_003766458.1;XP_012402267.1	XP_003766458.1;XP_012402267.1
25.7343	24.5986	26.4089	27.9454	27.6895	27.5641	26.1526	25.9953	27.5754	NA	NA	NA	+	DFT2_DFT1	6	6	6	29.2	29.2	29.2	25.962	0	18.456	766410000	14	0	0	0	15.5	25.3	18.9	10.3	6.4	18.9	0	0	0	3	5	3	2	1	3	233	1.78726	0.00191006	2.15234	1.39763	XP_003768713.1	XP_003768713.1
25.2704	26.4046	26.9259	28.4492	28.1495	28.4497	28.1197	28.2627	28.4335	NA	NA	NA	+	DFT2_DFT1	12	12	12	30.7	30.7	30.7	56.648	0	25.391	1569900000	38	0	3.3	17.1	17.3	10.5	12.2	16.3	9.5	14.2	0	2	5	7	4	5	7	5	5	515	1.90096	0.00177526	2.14918	1.43391	XP_012402254.1	XP_012402254.1
28.2964	27.9115	26.6422	29.8547	29.3048	30.096	28.9081	28.7651	29.1017	NA	NA	NA	+	DFT2_DFT1	13	13	13	30.6	30.6	30.6	70.52	0	113.46	3738200000	59	11.3	10.5	7.7	19	23.8	24.1	15.8	16.9	8.9	3	3	3	7	8	9	6	6	2	638	1.74453	0.00211863	2.13514	1.37587	XP_003765965.1	XP_003765965.1
28.33	28.5026	28.5838	30.3134	30.8181	30.6772	28.5341	28.1766	25.5643	NA	NA	NA	+	DFT2_DFT1	11	11	11	33	33	33	52.288	0	119.54	5561900000	64	9.4	9.4	10.1	33	30	23.6	15.6	15.6	5.1	4	4	5	11	8	8	5	5	1	467	3.65317	0.000178694	2.13076	1.82438	XP_012405223.1	XP_012405223.1
29.7807	30.0371	30.0411	32.0419	32.0032	32.2004	31.6977	32.2611	31.6407	NA	NA	NA	+	DFT2_DFT1	8	8	8	31.5	31.5	31.5	26.966	0	75.881	21448000000	122	14.8	31.5	24.1	31.5	28.8	31.5	28.8	31.5	31.5	4	5	4	7	5	6	6	7	6	257	4.45419	0.000196597	2.12884	1.92629	XP_012399651.1	XP_012399651.1
25.8218	25.9664	26.9788	28.1609	28.6344	28.3581	28.6491	28.6679	28.1286	NA	NA	NA	+	DFT2_DFT1	12	12	12	16.4	16.4	16.4	104.98	0	33.743	1657800000	41	1.6	2.8	1.7	8.5	10.4	5.5	7.7	9.1	11	1	2	1	6	7	4	6	6	7	949	2.26555	0.000757458	2.1288	1.53261	XP_012402916.1	XP_012402916.1
25.5966	26.8312	26.019	28.3715	28.1357	28.3176	28.18	25.8546	27.908	NA	NA	NA	+	DFT2_DFT1	12	11	11	44.9	43.2	43.2	48.735	0	30.309	1260400000	30	1.6	8.5	10.3	27.2	34.3	22.2	35.7	7.6	7.8	1	3	3	6	8	6	9	2	3	437	2.34563	0.000515436	2.126	1.55272	XP_012395717.1	XP_012395717.1
26.4582	26.4666	26.9206	28.0479	28.6724	29.4921	25.8552	25.9532	26.438	NA	NA	NA	+	DFT2_DFT1	14	14	14	30.3	30.3	30.3	85.483	0	81.149	1432100000	37	7	5.7	4.9	21.6	17.2	18.6	3.9	0	0	4	3	3	9	8	9	2	0	0	760	2.05263	0.00111848	2.12232	1.46853	XP_012397218.1;XP_012397217.1;XP_012397219.1;XP_012397220.1	XP_012397218.1;XP_012397217.1
34.5861	34.4551	34.6465	36.5021	36.7863	36.7635	34.1463	33.8445	34.2679	NA	NA	NA	+	DFT2_DFT1	37	23	21	84.8	56.7	51.6	50.029	0	323.31	383110000000	1181	79.6	83.2	80.9	84.8	84.8	84.8	81.8	83.2	79.1	29	32	31	35	36	37	31	30	30	446	4.41401	0.000194757	2.12143	1.91594	XP_003760117.1;XP_012397006.1	XP_003760117.1;XP_012397006.1
29.3567	29.7202	29.7205	31.7946	31.5128	31.8386	24.6512	26.6169	27.3947	NA	NA	NA	+	DFT2_DFT1	27	27	26	35.1	35.1	33.9	74.191	0	170.32	8994500000	137	16.9	18.1	20.5	33	35.1	35.1	0	0	0	8	11	10	23	24	26	0	0	0	663	3.7404	0.00017931	2.11619	1.82672	XP_012396366.1	XP_012396366.1
30.7504	31.1159	30.7998	32.9664	33.1373	32.8951	31.1393	31.3094	31.5159	NA	NA	NA	+	DFT2_DFT1	13	13	13	30.8	30.8	30.8	54.176	0	137.72	33817000000	195	18	20.1	16.1	30.8	27	27	19.7	19.9	19.7	5	7	6	12	11	12	8	7	7	478	4.0078	0.000185053	2.1109	1.85952	XP_003774359.1	XP_003774359.1
26.1306	26.5402	25.2235	27.9669	28.002	28.2518	27.1023	27.7723	24.6433	NA	NA	NA	+	DFT2_DFT1	18	18	18	11.3	11.3	11.3	256.47	0	48.663	952690000	33	0	0	0.3	3.9	7.5	6	2.7	3.2	0	0	0	1	7	10	9	4	4	0	2308	2.21025	0.00073	2.10877	1.50707	XP_003756160.1	XP_003756160.1
23.9799	27.5461	27.2504	28.5538	28.6034	27.9137	27.8734	27.3162	27.4768	NA	NA	NA	+	DFT2_DFT1	15	15	15	40.4	40.4	40.4	61.022	0	41.259	1566000000	39	2.4	10.1	4.3	13.8	14.7	29.4	11.4	5	5	1	4	2	5	6	10	4	2	2	537	0.836214	0.0108365	2.09816	0.96957	XP_012407980.1	XP_012407980.1
25.776	25.1976	26.2507	27.47	28.0062	28.0399	28.5346	28.3767	28.4445	NA	NA	NA	+	DFT2_DFT1	9	5	5	40.9	28.2	28.2	27.715	0	65.112	1350800000	31	8.9	12.7	8.9	36.3	24.7	28.6	25.9	37.1	26.3	2	4	2	6	5	6	5	7	5	259	2.38138	0.000508609	2.09732	1.54658	XP_003760204.1	XP_003760204.1
29.8586	30.1021	29.8564	31.9883	32.1375	31.9675	30.5084	30.2982	30.1766	NA	NA	NA	+	DFT2_DFT1	8	8	8	31.2	31.2	31.2	22.901	0	58.555	14970000000	141	14.4	29.8	25.5	26	26	25.5	21.6	21.6	22.1	3	5	6	7	7	6	5	5	6	208	4.55358	0.00019295	2.09207	1.90613	XP_012401938.1	XP_012401938.1
27.991	28.1733	28.1985	30.384	29.9366	30.3165	28.7843	28.9433	28.8153	NA	NA	NA	+	DFT2_DFT1	7	7	7	30.7	30.7	30.7	29.587	0	85.311	4163500000	47	25.6	25.6	16.3	30.7	30.7	25.9	17.4	25.6	25.9	4	4	3	6	6	5	4	4	3	270	3.77103	0.000176871	2.09146	1.81263	XP_012398263.1	XP_012398263.1
25.7905	25.7396	26.8131	28.4226	28.5268	27.6488	28.9111	27.5565	27.921	NA	NA	NA	+	DFT2_DFT1	17	17	17	27.3	27.3	27.3	95.596	0	46.373	1689400000	49	4.8	2.9	6.3	12.8	13.9	10.3	16.1	5.6	9.8	3	2	5	7	8	6	9	3	6	841	2.02282	0.00166323	2.08498	1.44184	XP_012397309.1;XP_012397305.1;XP_003755492.1	XP_012397309.1;XP_012397305.1;XP_003755492.1
25.5854	26.3016	25.3832	27.55	28.3359	27.6342	25.2058	24.8435	25.2778	NA	NA	NA	+	DFT2_DFT1	2	2	2	9.6	9.6	9.6	27.533	0	38.56	1082500000	17	6	6	6	9.6	9.6	9.6	0	0	0	1	1	1	2	2	2	0	0	0	249	2.29448	0.000743949	2.08327	1.51651	XP_012399886.1;XP_003763513.1	XP_012399886.1;XP_003763513.1
27.9117	27.0547	25.4963	29.0597	29.2404	28.4086	25.1954	25.9902	26.2145	NA	NA	NA	+	DFT2_DFT1	21	21	21	24.9	24.9	24.9	142.45	0	87.383	1561700000	50	7.9	2.2	1.9	16.8	10.3	16.4	3.7	1.5	2.6	7	2	2	14	9	15	3	1	2	1288	1.29962	0.00374151	2.08202	1.18922	XP_012395066.1;XP_012395065.1;XP_012395064.1;XP_012395063.1;XP_012395062.1;XP_012395061.1;XP_003757632.1;XP_012395060.1	XP_012395066.1;XP_012395065.1;XP_012395064.1;XP_012395063.1;XP_012395062.1;XP_012395061.1;XP_003757632.1;XP_012395060.1
26.0207	25.1812	25.3035	27.9491	27.0764	27.7166	27.9331	27.7459	28.2203	NA	NA	NA	+	DFT2_DFT1	10	10	10	26.5	26.5	26.5	64.571	0	36.387	1208100000	31	0	0	0	7.8	9.2	4.4	16.4	16.4	18.6	0	0	0	3	4	2	5	5	6	566	2.30841	0.000746803	2.07889	1.51782	XP_003755041.1	XP_003755041.1
28.0388	27.9228	27.541	30.2402	29.8451	29.63	27.6568	27.9213	28.0114	NA	NA	NA	+	DFT2_DFT1	13	13	13	60.7	60.7	60.7	35.569	0	126.78	3134700000	60	24.4	24.4	19.8	46.4	54.2	52.3	16.6	22.4	18.5	6	6	4	9	10	11	4	4	3	308	3.04885	0.000156863	2.07093	1.67882	XP_012395125.1;XP_012395126.1;XP_012395124.1;XP_003757692.1	XP_012395125.1;XP_012395126.1;XP_012395124.1;XP_003757692.1
25.9811	26.9609	28.0876	29.2257	28.4712	29.5401	26.3985	27.8416	26.2454	NA	NA	NA	+	DFT2_DFT1	23	23	23	35.7	35.7	35.7	92.168	0	90.381	1905100000	45	1	7.6	9.7	23.7	10.1	17.3	0	7.9	1.1	1	4	6	12	6	10	0	5	1	815	1.40497	0.00356993	2.06912	1.22703	XP_012408437.1	XP_012408437.1
25.1038	26.5685	26.1382	27.8664	28.0001	28.1339	28.3577	28.3908	28.6537	NA	NA	NA	+	DFT2_DFT1	3	3	3	17	17	17	22.156	0	8.4014	1399000000	23	0	5.5	5.5	10.5	10.5	10.5	10.5	10.5	17	0	1	1	2	2	2	2	2	3	200	2.0227	0.00176126	2.06334	1.43142	XP_003762135.1	XP_003762135.1
26.0878	25.2813	26.2618	27.9326	27.8181	28.0433	25.9107	26.9331	26.1205	NA	NA	NA	+	DFT2_DFT1	11	11	11	20.2	20.2	20.2	97.037	0	48.535	564260000	17	0	0	0	13.7	8.5	13.9	1.4	2.3	1.5	0	0	0	6	5	9	1	1	1	861	2.57578	0.000527473	2.05434	1.56946	XP_012395584.1	XP_012395584.1
31.8293	31.9685	32.0907	34.0657	33.8613	34.1098	34.3718	33.9457	33.8458	NA	NA	NA	+	DFT2_DFT1	30	29	29	70.7	68.1	68.1	42.983	0	259.75	90986000000	480	47.5	52.8	50.9	66.5	58	59.6	62	60.4	54.4	17	19	17	25	23	24	25	24	22	379	4.35036	0.000183422	2.04942	1.85046	XP_003762759.1	XP_003762759.1
30.4044	30.3839	30.302	32.1921	32.5348	32.4899	32.5645	33.0345	32.9483	NA	NA	NA	+	DFT2_DFT1	31	29	29	81.2	79.9	79.9	36.125	0	323.31	35241000000	275	58	60.8	37.9	71.8	71.5	79.6	78.7	73	73.7	14	16	10	22	20	23	22	24	24	319	4.27402	0.000180556	2.04217	1.83649	XP_012395374.1	XP_012395374.1
29.3836	29.3638	28.8693	31.3523	31.0387	31.3461	33.5712	33.5095	33.7982	NA	NA	NA	+	DFT2_DFT1	13	13	13	78.7	78.7	78.7	17.346	0	216.42	39239000000	173	42.6	34.2	37.4	67.7	68.4	59.4	70.3	75.5	78.7	4	3	3	8	7	6	10	12	12	155	3.30464	0.00016	2.04016	1.70364	XP_003761388.1	XP_003761388.1
25.6876	25.6991	25.5899	28.2613	26.9569	27.8774	27.5699	28.1406	28.0987	NA	NA	NA	+	DFT2_DFT1	10	8	8	27.2	23.9	23.9	62.412	0	45.691	1167900000	18	0	0	0	10.3	7.6	14.2	17.3	16.5	14.4	0	0	0	3	2	5	5	6	5	556	2.20062	0.00111981	2.03967	1.46891	XP_012407335.1	XP_012407335.1
25.6461	28.0852	24.4705	27.9783	28.0493	28.2732	27.5805	27.7464	26.8156	NA	NA	NA	+	DFT2_DFT1	6	6	6	38.6	38.6	38.6	18.231	0	17.372	1393200000	24	14.6	13.5	18.1	19.9	25.7	19.9	15.2	15.2	12.9	2	2	2	3	4	3	2	2	2	171	0.886839	0.00988067	2.03297	0.982961	XP_012402261.1	XP_012402261.1
29.7566	29.7673	29.4417	31.7611	31.7953	31.4808	32.323	32.0678	32.3011	NA	NA	NA	+	DFT2_DFT1	16	16	15	28.5	28.5	26.6	70.918	0	86.49	19423000000	155	13.6	16	11.5	20.2	25.8	21.6	28.5	27.2	23.4	6	7	5	10	13	10	15	14	12	625	3.80351	0.000169657	2.02385	1.76594	XP_012407173.1	XP_012407173.1
30.9882	31.1336	30.7345	32.9776	33.1661	32.7748	31.1522	31.0067	30.1991	NA	NA	NA	+	DFT2_DFT1	84	60	60	57.4	39.7	39.7	293.9	0	274.9	26331000000	375	32.7	38.8	31.4	51.8	54.5	50	35.5	37.2	28	28	33	29	64	73	61	31	31	20	2763	3.62019	0.000165605	2.0207	1.73842	XP_012405402.1	XP_012405402.1
28.876	29.337	29.3694	31.1612	31.2611	31.2196	30.3334	29.8132	30.4864	NA	NA	NA	+	DFT2_DFT1	18	5	5	83.2	33.7	33.7	20.987	0	140.01	11147000000	64	59.2	53.3	53.3	83.2	67.4	67.4	67.4	67.4	83.2	13	14	15	15	14	14	13	12	15	184	3.62387	0.000165342	2.01981	1.73828	XP_003769816.1	XP_003769816.1
26.2041	26.3285	26.0138	29.5917	29.0853	25.9211	32.7112	31.3116	33.484	NA	NA	NA	+	DFT2_DFT1	2	2	2	11.6	11.6	11.6	27.977	0.00014848	3.8351	16341000000	29	4	4	11.6	7.6	7.6	7.6	7.6	7.6	7.6	1	1	2	1	1	1	1	1	1	249	0.81005	0.01302	2.01718	0.937299	XP_012409256.1;XP_003757261.1	XP_012409256.1;XP_003757261.1
23.6183	24.4038	26.4712	26.3741	26.8424	27.3283	29.4018	29.5955	29.8418	NA	NA	NA	+	DFT2_DFT1	27	27	27	23.8	23.8	23.8	198.24	0	92.309	2226300000	66	1.9	1.3	1.5	5.5	1.3	5.2	16.6	12.8	11.5	2	2	2	5	1	6	17	14	14	1787	1.05992	0.00615275	2.01714	1.06484	XP_003756319.1;XP_012403690.1;XP_012403698.1	XP_003756319.1;XP_012403690.1;XP_012403698.1
24.7517	27.6397	27.6453	28.9642	28.4584	28.6652	26.4957	27.7923	27.0118	NA	NA	NA	+	DFT2_DFT1	12	12	12	40.3	40.3	40.3	41.06	0	34.491	1567600000	48	7.2	17.4	17.7	29.8	21.5	21.8	10.5	10.5	7.2	2	5	5	8	7	6	3	3	2	362	0.96938	0.00787158	2.01703	1.02144	XP_012404059.1;XP_012404058.1	XP_012404059.1;XP_012404058.1
24.8235	25.8013	25.5167	27.3917	27.1976	27.6027	25.4373	25.5063	25.5493	NA	NA	NA	+	DFT2_DFT1	5	5	5	16.8	16.8	16.8	45.713	0	18.143	381560000	12	0	0	0	16.5	14.5	10.4	0	0	0	0	0	0	4	4	2	0	0	0	394	2.5248	0.000761408	2.01682	1.53599	XP_012406114.1	XP_012406114.1
26.6417	25.4021	25.4594	27.9977	27.9029	27.6461	25.1089	24.4701	24.6865	NA	NA	NA	+	DFT2_DFT1	6	6	6	15.1	15.1	15.1	59.01	0	20.045	478020000	17	0	0	0	15.1	10.8	12.7	0	0	2.4	0	0	0	5	4	4	0	0	1	510	2.07131	0.00184106	2.0145	1.42124	XP_003770498.1	XP_003770498.1
26.0291	26.5644	26.2187	28.4869	27.879	28.4846	27.5664	27.8279	28.6928	NA	NA	NA	+	DFT2_DFT1	14	14	14	25.9	25.9	25.9	84.242	0	26.437	1250600000	31	0	1.6	1.9	17.9	9.4	9.7	6	9.8	16.3	0	1	1	8	4	5	4	5	10	753	2.8504	0.000545455	2.01277	1.6027	XP_003774751.1	XP_003774751.1
27.233	25.7806	25.3934	28.2363	27.7342	28.4551	24.7524	26.5754	25.4477	NA	NA	NA	+	DFT2_DFT1	22	22	22	9.6	9.6	9.6	318.95	0	43.767	1122000000	36	1	2.6	1.5	4.7	3	5.6	0.8	2.3	0	2	6	4	9	5	11	1	4	0	2833	1.54334	0.00320578	2.00618	1.25449	XP_003770068.2	XP_003770068.2
24.7714	26.1852	24.8863	27.3367	27.3362	27.1767	26.8373	24.9418	26.7567	NA	NA	NA	+	DFT2_DFT1	6	6	6	29.1	29.1	29.1	39.47	0	52.972	387210000	14	6.3	0	3.5	20.7	20.5	15.6	0	0	10.7	1	0	1	4	4	3	0	0	2	347	1.92755	0.00211423	2.00223	1.37472	XP_012395318.1	XP_012395318.1
27.0321	28.0858	27.6312	29.7273	29.6726	29.3531	29.0773	29.0877	29.4874	NA	NA	NA	+	DFT2_DFT1	14	14	13	37.7	37.7	35.6	49.247	0	38.071	3512000000	87	7.7	24	12.6	22.6	23	26.7	22.3	24.7	22.3	2	8	4	8	8	10	8	8	8	430	2.44412	0.000734591	2.00133	1.50853	XP_003755272.1	XP_003755272.1
25.6643	26.7461	26.111	28.0494	28.1521	28.317	29.8906	28.946	29.1653	NA	NA	NA	+	DFT2_DFT1	10	9	9	19.1	17.5	17.5	87.603	0	65.596	2486000000	43	2.8	6.5	1.5	12.7	7	12.7	16.8	12.9	10.9	2	3	1	7	4	7	9	7	6	781	2.45838	0.000737374	1.99906	1.51054	XP_012405428.1	XP_012405428.1
33.0995	32.7776	33.341	35.4314	34.1825	35.5939	36.9471	36.5928	38.0247	NA	NA	NA	+	DFT2_DFT1	51	22	0	79	53.3	0	42.019	0	323.31	744190000000	1208	53.8	51.2	67.4	38.5	44.6	38.5	78.8	78.8	79	31	29	33	26	27	25	42	43	50	377	1.86529	0.00206491	1.99659	1.35383	XP_003756019.1;XP_003767872.1;XP_003756020.1;XP_003767873.1	XP_003756019.1;XP_003767872.1;XP_003756020.1;XP_003767873.1
31.094	31.2143	31.2126	33.2193	33.0695	33.1881	32.2742	32.0331	32.1364	NA	NA	NA	+	DFT2_DFT1	30	30	29	66.1	66.1	63.5	54.479	0	323.31	40062000000	333	24.9	35.5	50.5	60.2	63.3	63.1	47.5	46.7	46.7	9	14	16	25	25	26	18	18	17	493	5.28681	0.000186047	1.98533	1.87195	XP_003758436.1	XP_003758436.1
24.8483	26.516	25.6737	27.7824	27.5717	27.6103	27.6587	27.5571	28.1777	NA	NA	NA	+	DFT2_DFT1	8	8	8	12.5	12.5	12.5	103.04	0	31.074	937430000	26	0	1.9	0	6.8	7.1	7.9	6.9	7.9	9.4	0	1	0	4	4	4	5	5	5	941	1.81634	0.00219585	1.97551	1.32962	XP_012407476.1;XP_012407475.1;XP_012407473.1	XP_012407476.1;XP_012407475.1;XP_012407473.1
26.4596	23.9024	25.8517	27.3813	27.5103	27.2479	25.4014	25.1769	27.0436	NA	NA	NA	+	DFT2_DFT1	11	11	11	19	19	19	86.962	0	57.689	540490000	21	3.3	5.1	6.4	9.1	8.8	13.5	0	1.4	0	2	3	3	4	5	7	0	1	0	777	1.19794	0.00544277	1.97528	1.11282	XP_012403727.1;XP_003756318.1;XP_012403738.1;XP_012403746.1;XP_012403743.1	XP_012403727.1;XP_003756318.1;XP_012403738.1
25.5148	27.6384	24.6905	27.731	27.7709	28.2631	28.6178	29.1645	29.1048	NA	NA	NA	+	DFT2_DFT1	5	5	5	7.2	7.2	7.2	60.693	0	23.848	1736300000	36	1.7	4.2	1.7	7.2	6.8	7.2	5.2	7.2	5.2	1	2	1	4	3	4	3	5	3	542	1.03619	0.00707456	1.9738	1.04179	XP_012400834.1	XP_012400834.1
29.9717	30.4347	30.3863	32.2612	32.4855	31.9486	25.896	26.0958	25.8477	NA	NA	NA	+	DFT2_DFT1	8	8	8	70.1	70.1	70.1	21.995	0	221.91	15782000000	121	42.8	66	58.8	58.8	58.8	62.9	0	0	0	5	7	6	6	6	7	0	0	0	194	3.10875	0.000403458	1.96752	1.62059	XP_012397672.1	XP_012397672.1
25.1479	25.0639	25.189	27.3335	27.2313	26.7371	27.6214	26.8978	25.4594	NA	NA	NA	+	DFT2_DFT1	4	4	4	23	23	23	36.547	0	14.727	728640000	18	5.3	6.8	6.8	22.7	12.4	12.4	7.1	12.4	5.3	1	1	1	3	3	3	2	3	1	339	3.32842	0.000284866	1.96706	1.65607	XP_003762362.1	XP_003762362.1
30.13	30.8547	30.4637	32.3601	32.5956	32.388	32.628	32.8256	32.2354	NA	NA	NA	+	DFT2_DFT1	24	24	4	80.5	80.5	13.2	23.985	0	262.8	31230000000	231	15.5	48.2	62.3	73.6	73.6	68.6	74.1	62.7	64.5	4	12	11	19	19	18	18	16	16	220	3.04445	0.000547009	1.9651	1.60782	XP_012409562.1;XP_003757604.1;XP_003757605.1;XP_012409560.1	XP_012409562.1;XP_003757604.1;XP_003757605.1;XP_012409560.1
26.2076	28.1336	28.2934	29.6995	29.3555	29.4682	28.7428	27.57	27.7413	NA	NA	NA	+	DFT2_DFT1	6	6	6	73.5	73.5	73.5	12.041	0	30.579	3617100000	39	8.8	20.6	41.2	51	41.2	72.5	41.2	29.4	20.6	1	2	3	5	3	5	3	3	2	102	1.35352	0.0043245	1.96284	1.16986	XP_012400069.1	XP_012400069.1
25.453	27.2946	25.0706	27.9107	28.2371	27.5466	27.2058	27.4899	26.7958	NA	NA	NA	+	DFT2_DFT1	7	7	7	54.2	54.2	54.2	15.352	0	121.69	1224400000	26	0	34.5	19.7	36.6	54.2	54.2	34.5	18.3	7	0	4	1	3	7	5	3	3	2	142	1.28472	0.00482289	1.9587	1.14217	XP_012401750.1	XP_012401750.1
28.7687	28.1208	27.7023	30.5356	30.0404	29.8915	29.8024	28.8891	27.5636	NA	NA	NA	+	DFT2_DFT1	28	28	28	36.2	36.2	36.2	125.02	0	245.13	4523900000	104	11.5	8.6	5.8	29.6	26.6	18.4	18.9	11.4	7.6	7	5	4	19	19	13	12	8	6	1135	2.22957	0.00177324	1.95858	1.43355	XP_012400735.1;XP_012400734.1;XP_012400733.1;XP_012400732.1;XP_003764625.1	XP_012400735.1;XP_012400734.1;XP_012400733.1;XP_012400732.1;XP_003764625.1
25.6059	26.9726	25.4313	27.925	27.865	28.0717	28.2959	28.145	28.3511	NA	NA	NA	+	DFT2_DFT1	8	8	8	36	36	36	32.561	0	16.978	1588800000	26	4.6	17.2	5	16.5	18.2	8.3	13.5	11.2	13.2	1	3	1	4	4	2	4	3	3	303	1.78216	0.00257005	1.95065	1.30817	XP_003759542.1	XP_003759542.1
29.8785	30.0405	29.9439	32.0951	31.6011	32.0167	31.4251	31.2297	31.846	NA	NA	NA	+	DFT2_DFT1	19	12	12	74.4	52.4	52.4	37.509	0	289.15	18983000000	152	40.3	49.4	51.8	63.5	65	59.1	62.1	63.2	50.9	9	11	11	15	15	16	14	14	12	340	3.58112	0.000157337	1.94998	1.68052	XP_012401927.1	XP_012401927.1
26.3533	25.8672	25.2703	27.694	27.7803	27.8657	25.8918	25.7961	24.7701	NA	NA	NA	+	DFT2_DFT1	8	8	8	22	22	22	61.726	0	19.919	537520000	22	3.4	1.8	3.4	16.2	11.7	10.1	5.1	3.4	1.8	1	1	1	6	5	4	2	1	1	554	2.45006	0.000812576	1.94977	1.48038	XP_012409076.1	XP_012409076.1
29.7907	30.2743	30.0712	31.9029	31.9623	32.1191	27.223	26.4765	25.8789	NA	NA	NA	+	DFT2_DFT1	23	23	4	32.3	32.3	7.4	90.825	0	277.19	12188000000	146	16.6	14.3	14.4	27	29	28	0	3.1	0	11	10	11	20	20	20	0	2	0	796	3.64568	0.000158055	1.94934	1.68874	XP_012400277.1	XP_012400277.1
27.1142	27.0199	26.8833	28.7588	28.2662	29.8353	24.9575	26.5355	26.6457	NA	NA	NA	+	DFT2_DFT1	10	10	10	24.5	24.5	24.5	73.95	0	95.883	1667200000	25	3.1	7.6	4.8	14.3	18.4	14.6	0	0	0	1	3	2	6	7	6	0	0	0	670	1.84966	0.00219368	1.94765	1.32664	XP_012399978.1	XP_012399978.1
25.3351	25.0587	25.8453	27.478	27.1018	27.4965	25.8867	25.3142	26.3148	NA	NA	NA	+	DFT2_DFT1	6	6	6	11.9	11.9	11.9	84.201	0	15.051	326330000	9	0	0	0	5.8	6.1	9.4	0	0	0	0	0	0	3	3	4	0	0	0	775	2.74416	0.000764398	1.9457	1.5395	XP_003773527.1	XP_003773527.1
33.4789	33.2518	33.5685	35.3421	35.4814	35.2891	35.5935	35.2982	35.2338	NA	NA	NA	+	DFT2_DFT1	32	26	26	91.2	77.5	77.5	28.153	0	323.31	229900000000	739	70.4	89.2	72.1	91.2	90	82.9	91.2	88.3	88.3	19	24	23	26	26	26	28	26	23	240	4.20948	0.0001664	1.93772	1.74517	XP_003775218.2	XP_003775218.2
27.201	27.2171	28.1884	29.7352	29.1882	29.4899	28.0599	27.4188	28.3483	NA	NA	NA	+	DFT2_DFT1	34	33	31	33.4	32.6	31.9	155.47	0	230.92	2844700000	82	5.9	6.5	13.8	18.1	11.9	25	9	5.2	8.8	6	7	13	16	12	23	7	5	7	1373	2.22586	0.00183498	1.93561	1.42031	XP_012395718.1;XP_003758393.1	XP_012395718.1;XP_003758393.1
25.8706	26.9822	27.5015	28.7509	28.6092	28.7916	28.0478	28.7486	28.7403	NA	NA	NA	+	DFT2_DFT1	3	3	3	49.1	49.1	49.1	12.938	0	32.46	2297900000	25	0	19.8	19.8	19.8	49.1	19.8	19.8	19.8	19.8	0	1	1	1	3	1	1	1	1	116	1.78911	0.00264633	1.93247	1.30202	XP_003763518.1;XP_012399895.1	XP_003763518.1;XP_012399895.1
28.4479	27.5079	28.3093	30.1791	29.8879	29.994	28.17	27.1415	28.4762	NA	NA	NA	+	DFT2_DFT1	22	22	21	22	22	22	149.11	0	80.727	3353900000	68	6.9	4.5	6.7	16.8	13.3	14.2	5.9	2.2	5.3	7	5	7	15	14	13	6	2	5	1321	2.49711	0.000811594	1.93201	1.48036	XP_012406783.1;XP_012406782.1;XP_012406781.1;XP_012406780.1	XP_012406783.1;XP_012406782.1;XP_012406781.1;XP_012406780.1
28.1271	28.6045	28.4192	30.3964	30.4762	30.0709	27.5258	28.1108	29.1418	NA	NA	NA	+	DFT2_DFT1	14	14	14	50.4	50.4	50.4	48.612	0	134.3	3965100000	71	12	17.8	23.1	37.6	42.2	38.7	13.8	21.1	21.6	3	5	6	10	11	11	4	6	6	450	3.31117	0.000407569	1.93092	1.62778	XP_012398793.1	XP_012398793.1
25.324	25.6336	27.3513	27.945	27.8991	28.2429	25.7819	25.8224	26.0875	NA	NA	NA	+	DFT2_DFT1	3	3	3	26.9	26.9	26.9	19.1	0	21.84	989360000	13	0	13.1	22.3	26.9	13.7	26.9	13.1	9.1	13.1	0	1	2	3	2	3	1	1	1	175	1.40328	0.00436305	1.92606	1.17466	XP_012402915.1	XP_012402915.1
29.7662	29.0433	29.2809	31.2071	31.234	31.4196	34.1488	33.7095	33.1692	NA	NA	NA	+	DFT2_DFT1	39	39	39	64.9	64.9	64.9	94.558	0	323.31	39663000000	308	4.3	9.2	6.9	37.1	43	42.7	56.6	60	54.3	2	4	4	17	19	19	33	33	26	855	3.00315	0.000529655	1.92345	1.57278	XP_012398180.1;XP_012398179.1	XP_012398180.1;XP_012398179.1
27.601	28.0234	27.9689	30.0854	29.4555	29.7816	28.0871	28.2043	28.5401	NA	NA	NA	+	DFT2_DFT1	20	8	8	60.6	35.4	35.4	45.085	0	95.517	2901900000	41	29.2	45.8	40.1	50	51	46.3	34.2	35.6	26	8	14	13	16	17	16	12	12	10	404	2.97526	0.000521031	1.90972	1.5588	XP_012406482.1;XP_012406483.1	XP_012406482.1;XP_012406483.1
24.9847	24.8311	27.2774	27.6141	27.1954	28.0114	27.5702	26.717	24.01	NA	NA	NA	+	DFT2_DFT1	12	12	12	15.2	15.2	15.2	82.725	0	14.351	749490000	28	0	0	2.8	8.5	5.7	10.7	5.7	2.9	1.6	0	0	2	6	4	8	4	2	1	756	1.08747	0.00658345	1.90924	1.04592	XP_012399371.1	XP_012399371.1
26.1378	25.4914	25.1436	27.4717	27.2505	27.7733	30.1087	28.8256	28.8441	NA	NA	NA	+	DFT2_DFT1	9	9	9	23	23	23	47.3	0	103.12	2153200000	38	0	0	0	12.2	8.7	12.4	23	14.9	11.3	0	0	0	4	3	4	9	5	4	435	2.35977	0.00165376	1.90756	1.43606	XP_012399644.1	XP_012399644.1
25.3091	26.3181	24.5826	26.8427	27.4103	27.6777	23.8519	24.5567	24.9423	NA	NA	NA	+	DFT2_DFT1	4	4	4	15.3	15.3	15.3	45.796	0	16.982	441960000	10	0	0	4.7	15.3	12.6	9.1	0	0	0	0	0	1	4	3	2	0	0	0	406	1.56578	0.00354514	1.90696	1.22224	XP_012396966.1	XP_012396966.1
24.5895	27.4638	25.096	27.3327	27.6886	27.8309	27.9147	27.5189	27.0392	NA	NA	NA	+	DFT2_DFT1	2	2	2	8.4	8.4	8.4	46.364	0	21.252	1271800000	37	5.8	8.4	2.6	8.4	8.4	8.4	8.4	8.4	8.4	1	2	1	2	2	2	2	2	2	416	0.99252	0.00867153	1.90097	1.00149	XP_012405060.1;XP_012405059.1	XP_012405060.1;XP_012405059.1
28.5186	28.3476	28.3581	30.3057	30.3816	30.2288	30.2007	30.4754	30.8156	NA	NA	NA	+	DFT2_DFT1	14	14	14	33.1	33.1	33.1	63.003	0	85.327	6757700000	107	8.8	8.9	15.4	27	22.8	28.9	23.5	20.7	23.5	4	4	6	11	10	11	11	8	11	571	4.93936	0.000170492	1.89728	1.77191	XP_012408282.1	XP_012408282.1
28.9939	29.4507	29.4624	31.1988	31.3971	30.994	29.5224	29.6893	29.3441	NA	NA	NA	+	DFT2_DFT1	13	13	13	51	51	51	24.599	0	126.92	8011200000	100	25.7	25.7	25.7	51	51	48.6	31.4	31	35.7	5	6	6	13	13	11	7	7	7	210	3.21699	0.000537063	1.89426	1.58753	XP_012395751.1	XP_012395751.1
31.2723	29.9015	29.7621	32.4599	31.5651	32.5858	24.9844	25.9135	26.2397	NA	NA	NA	+	DFT2_DFT1	34	34	29	58.4	58.4	56.6	56.757	0	171.55	15584000000	174	1.8	3.3	5.3	55.7	53.5	58.2	2	2	2	2	3	4	30	25	31	1	1	1	512	1.51002	0.00378859	1.89159	1.19785	XP_003755635.1;XP_012398206.1;XP_003761415.1	XP_003755635.1;XP_012398206.1
29.157	29.4613	29.5288	31.4024	31.0464	31.3644	30.4399	30.2573	30.169	NA	NA	NA	+	DFT2_DFT1	22	22	22	70.5	70.5	70.5	25.389	0	160.08	10330000000	182	34.8	38.4	29.5	70.5	69.6	70.1	57.1	57.1	53.1	7	8	8	21	17	19	14	14	12	224	3.52337	0.000406386	1.8887	1.62724	XP_003763167.1	XP_003763167.1
29.4269	29.0515	28.7881	31.1352	30.9806	30.7951	24.1287	24.6985	25.2422	NA	NA	NA	+	DFT2_DFT1	35	35	35	56.7	56.7	56.7	85.808	0	148.14	5749700000	113	15.6	12	7.2	45.4	46.8	41.8	0	0	0	9	7	5	26	27	23	0	0	0	765	3.06772	0.000518219	1.88145	1.55516	XP_012398934.1	XP_012398934.1
29.4234	28.9222	29.0858	30.696	31.5854	30.7864	25.5069	26.3585	25.7519	NA	NA	NA	+	DFT2_DFT1	27	27	27	45	45	45	83.932	0	169.4	6334400000	99	12.3	14.5	14.4	31.7	40.2	34.3	0	4.4	0	6	8	7	17	23	18	0	2	0	758	2.3824	0.00173778	1.87879	1.42463	XP_012407652.1	XP_012407652.1
28.8746	29.135	28.6573	30.7429	30.3934	31.1356	31.0419	31.0731	31.0356	NA	NA	NA	+	DFT2_DFT1	33	33	32	53.8	53.8	53.8	85.687	0	265.84	10437000000	144	12.3	12.7	15	37.1	33.2	35	34.1	27.8	30.5	7	7	8	22	17	21	20	17	19	741	2.7335	0.000825553	1.86827	1.48865	XP_003758084.1	XP_003758084.1
30.4338	30.2133	30.4896	31.8812	32.5019	32.3502	31.4635	31.4576	31.8907	NA	NA	NA	+	DFT2_DFT1	14	14	14	75.7	75.7	75.7	27.619	0	135.95	22468000000	182	63.5	48.7	58.2	73.8	73.8	74.9	58.9	73.8	59.7	9	7	8	11	12	12	10	11	10	263	3.09235	0.00050996	1.86554	1.54818	XP_012408896.1	XP_012408896.1
27.2305	27.3892	27.4516	29.5175	29.3742	28.7745	27.7185	28.0274	28.4014	NA	NA	NA	+	DFT2_DFT1	19	19	19	28.3	28.3	28.3	115.19	0	94.285	2350400000	61	5.8	3.1	6.1	19.3	14.6	14.1	5.1	9.2	15.5	3	3	4	14	10	10	5	5	11	1014	2.85176	0.000732748	1.86498	1.50781	XP_003756067.1	XP_003756067.1
25.6384	23.8956	26.5533	27.1126	27.1726	27.3783	25.854	26.472	26.1109	NA	NA	NA	+	DFT2_DFT1	4	4	3	25.3	25.3	21.2	19.193	0	7.2303	288880000	12	0	0	5.3	25.3	21.2	25.3	0	0	0	0	0	1	4	3	4	0	0	0	170	1.11538	0.00708939	1.85873	1.04208	XP_012404159.1	XP_012404159.1
26.5573	25.9252	24.7918	27.6337	27.5848	27.6275	27.3188	27.1187	27.5801	NA	NA	NA	+	DFT2_DFT1	4	3	3	18.8	16	16	33.159	0	52.25	858480000	20	5.2	0	0	18.8	18.8	16	11.1	16	11.1	1	0	0	4	4	3	2	3	2	287	1.64073	0.00355749	1.85719	1.22451	XP_012406669.1;XP_012406668.1;XP_012406667.1;XP_012406666.1;XP_012406670.1	XP_012406669.1;XP_012406668.1;XP_012406667.1;XP_012406666.1;XP_012406670.1
30.4797	30.9405	30.1918	32.5004	32.131	32.5514	31.4783	31.4062	31.6066	NA	NA	NA	+	DFT2_DFT1	16	16	16	56.9	56.9	56.9	31.372	0	109.65	21310000000	130	35.1	35.1	35.1	34.8	32.2	46	30.8	28.3	37.3	8	7	7	11	9	13	9	7	8	276	2.72277	0.000809639	1.85692	1.47947	XP_003771151.1	XP_003771151.1
26.1189	28.3869	28.0792	29.2852	29.279	29.5839	28.7928	28.3885	28.3269	NA	NA	NA	+	DFT2_DFT1	7	7	7	55.9	55.9	55.9	20.594	0	46.108	3058400000	46	5.3	30.9	17.6	55.9	52.7	55.9	42.6	27.1	18.6	1	3	2	6	6	7	5	4	3	188	1.21465	0.00581608	1.85439	1.07979	XP_012409101.1;XP_012409100.1	XP_012409101.1;XP_012409100.1
28.7785	28.8871	29.4537	30.5023	30.7513	31.4193	28.5205	27.9687	27.2291	NA	NA	NA	+	DFT2_DFT1	34	34	29	28.2	28.2	25.7	205.65	0	302.24	6549000000	101	2.8	3.6	4.6	19	15.6	24.5	6.1	5.5	3	3	5	6	21	17	28	6	6	3	1851	2.23649	0.00200209	1.85117	1.37673	XP_003758133.1	XP_003758133.1
25.9872	25.8233	26.9348	28.0441	27.9195	28.3114	26.1321	26.1063	26.2724	NA	NA	NA	+	DFT2_DFT1	4	4	4	40.2	40.2	40.2	19.367	0	43.693	824520000	16	8.2	8.2	14.1	34.2	34.2	34.2	0	13.6	8.2	1	1	2	3	3	3	0	1	1	184	2.13994	0.00206073	1.84328	1.35018	XP_012397641.1	XP_012397641.1
25.4747	25.9943	26.8762	28.1792	27.9117	27.7552	24.9631	24.6858	26.108	NA	NA	NA	+	DFT2_DFT1	6	6	6	25.2	25.2	25.2	48.229	0	39.556	516720000	14	0	0	0	10.8	25.2	13.5	0	0	0	0	0	0	3	6	4	0	0	0	408	1.89479	0.00300187	1.83366	1.28464	XP_003769584.1	XP_003769584.1
28.6572	28.86	29.1835	30.7441	30.9602	30.4893	31.4548	31.7564	31.9084	NA	NA	NA	+	DFT2_DFT1	12	12	12	73.5	73.5	73.5	11.226	0	124.32	12812000000	131	55.1	48	55.1	65.3	67.3	65.3	73.5	65.3	73.5	5	5	7	8	7	7	9	9	8	98	3.06151	0.000747759	1.83099	1.51957	XP_012403571.1;XP_012403570.1;XP_003768062.1	XP_012403571.1;XP_012403570.1;XP_003768062.1
27.8445	26.5156	24.6477	27.9845	28.1902	28.2961	27.1291	25.7897	27.539	NA	NA	NA	+	DFT2_DFT1	7	5	5	55.6	26.3	26.3	15.204	0	10.552	1401800000	20	49.6	35.3	35.3	34.6	49.6	48.1	33.1	27.1	28.6	5	3	3	4	5	4	3	2	3	133	0.912464	0.0126711	1.82096	0.942672	XP_003763733.1	XP_003763733.1
28.0557	28.2137	28.5294	30.1352	30.1781	29.9467	30.2459	29.9457	29.6818	NA	NA	NA	+	DFT2_DFT1	10	10	10	43.3	43.3	43.3	31.602	0	250.84	6748700000	105	18	28.9	28.9	40.5	40.1	43.3	36.6	43.3	21.5	3	6	5	9	7	9	7	9	4	284	3.50725	0.000530387	1.82036	1.57424	XP_012408798.1;XP_012408792.1;XP_012408788.1	XP_012408798.1;XP_012408792.1;XP_012408788.1
26.9863	27.4809	27.3274	28.6969	29.6891	28.8691	26.7878	25.7567	25.8233	NA	NA	NA	+	DFT2_DFT1	7	7	7	72.1	72.1	72.1	17.054	0	36.017	1747700000	32	28.6	18.2	21.4	53.9	72.1	55.8	38.3	7.1	13.6	3	2	2	5	7	5	3	1	2	154	2.23497	0.00207332	1.82019	1.35918	XP_003772285.1	XP_003772285.1
27.6713	29.148	28.6442	30.4291	30.1552	30.3284	27.0398	26.0625	26.4028	NA	NA	NA	+	DFT2_DFT1	14	14	12	72.4	72.4	63.1	25.114	0	55.982	4018900000	57	12.4	54.2	32.9	54.7	49.3	51.1	9.3	4.9	4.9	2	9	5	9	8	8	2	1	1	225	1.83583	0.00324088	1.81639	1.26077	XP_003769574.1	XP_003769574.1
27.58	27.2828	27.5617	29.3216	29.2109	29.3142	27.0793	27.5549	27.4622	NA	NA	NA	+	DFT2_DFT1	20	18	18	21.5	20.8	20.8	140.57	0	73.121	2230600000	59	2.5	1.6	1.6	16.5	13.6	10.9	2.5	5	5.1	4	3	3	14	13	10	3	4	5	1224	4.21457	0.00041116	1.80737	1.63918	XP_003774786.1;XP_012408666.1;XP_012408667.1;XP_003774787.1;XP_012408665.1	XP_003774786.1;XP_012408666.1;XP_012408667.1;XP_003774787.1;XP_012408665.1
25.6759	25.7681	25.2226	27.1468	27.3823	27.5546	27.3274	27.5438	27.9083	NA	NA	NA	+	DFT2_DFT1	7	7	7	12.7	12.7	12.7	80.636	0	37.655	816750000	17	0	0	0	6	7.1	5.2	6.9	3.6	8.7	0	0	0	3	3	3	3	2	5	714	3.03049	0.000721879	1.8057	1.49738	XP_012397393.1;XP_012397394.1;XP_003760511.1;XP_012397392.1	XP_012397393.1;XP_012397394.1;XP_003760511.1;XP_012397392.1
25.0417	26.1694	26.3269	27.5481	27.7526	27.6341	26.1903	24.7038	25.0142	NA	NA	NA	+	DFT2_DFT1	7	7	7	48.1	48.1	48.1	12.296	0	10.966	417510000	16	0	0	0	48.1	36.5	26.9	0	0	0	0	0	0	7	5	4	0	0	0	104	1.93145	0.00297407	1.79891	1.2767	XP_003763179.2	XP_003763179.2
25.9338	26.1796	26.6582	28.3974	27.7627	27.9797	25.7677	25.7249	25.6795	NA	NA	NA	+	DFT2_DFT1	3	3	3	9.7	9.7	9.7	33.13	0	12.217	834360000	10	6.2	6.2	6.2	9.7	9.7	9.4	6.6	0	0	1	1	1	3	2	2	1	0	0	288	2.49642	0.00190802	1.78939	1.39502	XP_003757965.1	XP_003757965.1
26.0922	26.0348	25.9409	28.0996	27.6859	27.6371	26.9849	26.3823	25.1463	NA	NA	NA	+	DFT2_DFT1	11	11	11	13.4	13.4	13.4	141	0	34.617	618730000	21	0	2.9	0	6.8	9.7	7.5	2.9	1.2	0	0	2	0	5	8	6	2	1	0	1253	3.50833	0.000509284	1.78489	1.54777	XP_012402750.1;XP_012402751.1	XP_012402750.1;XP_012402751.1
27.5098	27.3708	27.3885	28.8865	29.1149	29.6121	28.6031	28.5686	28.8863	NA	NA	NA	+	DFT2_DFT1	8	8	8	26.3	26.3	26.3	35.207	0	42.571	2974600000	55	10.4	15.8	18.7	19	13.9	13.9	22.5	11.4	10.8	4	4	5	5	4	4	6	4	5	316	2.90874	0.00125795	1.78145	1.46188	XP_012400540.1	XP_012400540.1
26.9253	26.0163	24.4707	27.3083	27.6073	27.8329	28.3439	27.7688	28.7033	NA	NA	NA	+	DFT2_DFT1	12	12	12	25.3	25.3	25.3	93.772	0	98.961	1264800000	31	0	0	2.3	13	7.2	15.5	20.4	9	16.3	0	0	1	7	4	7	10	4	7	830	1.14208	0.00754427	1.77869	1.02671	XP_012403929.1	XP_012403929.1
26.6843	27.5665	27.4042	28.6132	29.5742	28.7886	28.3391	28.6587	28.2302	NA	NA	NA	+	DFT2_DFT1	9	9	9	26.9	26.9	26.9	50.167	0	125.8	2211700000	41	7	7.2	7.2	17.7	24.9	17.7	17.7	13.8	15.5	2	2	2	5	8	5	5	4	4	458	1.93996	0.00317431	1.77365	1.266	XP_012404011.1;XP_003768612.2	XP_012404011.1;XP_003768612.2
29.909	30.1897	30.215	32.0606	31.7316	31.8391	32.1888	32.3786	32.7134	NA	NA	NA	+	DFT2_DFT1	19	19	19	50.9	50.9	50.9	34.917	0	166.16	24177000000	217	24.1	37.3	38.6	45.7	50	50	50.9	50	49.1	7	10	11	13	16	14	16	15	17	324	3.67637	0.000520325	1.77254	1.55785	XP_012407154.1	XP_012407154.1
29.1094	29.5167	30.4528	31.5617	31.5571	31.2768	30.5816	30.4536	30.8156	NA	NA	NA	+	DFT2_DFT1	14	14	14	26	26	26	104.34	0	102.08	14701000000	74	6.2	7.3	7.3	11	17.2	22.3	7.9	7.9	9.5	3	4	4	6	9	12	4	4	4	945	1.9105	0.00322909	1.77223	1.25807	XP_012397566.1;XP_012397565.1;XP_012397564.1	XP_012397566.1;XP_012397565.1;XP_012397564.1
24.7976	25.5783	26.7849	27.709	27.2022	27.5599	24.876	28.0408	24.741	NA	NA	NA	+	DFT2_DFT1	2	2	2	16.8	16.8	16.8	18.256	0	31.302	1335100000	23	11.8	5	16.8	16.8	16.8	16.8	11.8	16.8	11.8	1	1	2	2	2	2	1	2	1	161	1.38287	0.00551198	1.77006	1.10816	XP_012399053.1	XP_012399053.1
27.7794	28.8194	29.0365	30.3639	30.0799	30.4936	29.3172	28.936	28.9711	NA	NA	NA	+	DFT2_DFT1	14	11	11	43.7	36.9	36.9	52.052	0	93.721	4992000000	64	19.8	24.5	21.7	31.4	43.7	43.7	21.9	22.4	20.5	4	7	7	11	13	14	6	6	5	474	1.91367	0.00321448	1.76738	1.2564	XP_012400231.1	XP_012400231.1
25.2644	25.4089	24.3044	25.7565	28.0683	26.4258	24.5461	24.6866	24.1528	NA	NA	NA	+	DFT2_DFT1	3	2	2	6.4	4.5	4.5	71.754	0	5.4899	71387000	10	1.9	0	4.5	0	0	2.4	6.4	2.1	4.5	1	0	2	0	0	1	3	1	2	671	1.07397	0.00925279	1.75765	0.993426	XP_012396942.1	XP_012396942.1
25.2416	25.5856	25.8115	27.2685	27.0557	27.5851	26.2372	25.4009	24.9725	NA	NA	NA	+	DFT2_DFT1	4	4	4	18.2	18.2	18.2	25.322	0	5.8887	411750000	6	0	0	0	18.2	9.3	9.3	0	0	0	0	0	0	4	2	2	0	0	0	225	2.83035	0.00177123	1.75683	1.4329	XP_003771234.1	XP_003771234.1
25.6302	25.741	25.1553	27.5797	27.4279	26.7728	24.7586	25.839	25.3185	NA	NA	NA	+	DFT2_DFT1	8	8	8	33.8	33.8	33.8	43.635	0	55.872	433780000	18	2.8	3.8	3.8	11.3	19.4	18.9	3.6	7.4	3.6	1	1	1	3	4	5	1	2	1	391	2.3365	0.00204213	1.75128	1.34105	XP_012396800.1;XP_012396799.1;XP_012396797.1;XP_012396795.1;XP_012396796.1;XP_012396794.1;XP_012396793.1;XP_012395292.1;XP_012395291.1;XP_012395290.1;XP_012395289.1	XP_012396800.1;XP_012396799.1;XP_012396797.1;XP_012396795.1;XP_012396796.1;XP_012396794.1;XP_012396793.1;XP_012395292.1;XP_012395291.1;XP_012395290.1;XP_012395289.1
29.449	29.7026	29.6005	31.518	31.185	31.288	30.4852	30.128	30.4854	NA	NA	NA	+	DFT2_DFT1	11	11	11	75.6	75.6	75.6	14.408	0	67.758	11437000000	124	21.3	57.5	57.5	74.8	74	74.8	59.1	73.2	59.1	2	6	6	9	10	10	6	6	6	127	3.84587	0.00051752	1.74631	1.55513	XP_003757552.1	XP_003757552.1
24.5431	24.1016	26.9638	26.9747	26.9101	26.9432	26.2438	26.4004	25.8784	NA	NA	NA	+	DFT2_DFT1	10	10	10	14.8	14.8	14.8	119.72	0	23.313	567400000	27	1.1	4.8	6.1	10.9	6.4	5	1.1	7.1	3.1	1	3	4	7	4	4	1	5	2	1072	0.912839	0.0146238	1.73984	0.920622	XP_012400625.1	XP_012400625.1
27.5747	27.7735	26.3081	29.0022	29.3949	28.4775	26.4221	25.9719	25.6186	NA	NA	NA	+	DFT2_DFT1	7	7	7	10.5	10.5	10.5	95.955	0	18.788	1149600000	16	3	4.3	3.3	7.2	4.2	6.2	0	0	0	2	3	2	5	3	4	0	0	0	858	1.51568	0.00486088	1.73945	1.13665	XP_003765046.1	XP_003765046.1
25.4574	25.988	26.1776	27.3843	27.5623	27.8912	25.6634	26.4774	25.5444	NA	NA	NA	+	DFT2_DFT1	10	9	9	12.6	11.1	11.1	130.79	0	17.065	722300000	19	0.8	0	2.2	7	6.5	9	1.9	3.2	3.1	1	0	2	5	5	7	2	2	3	1194	2.57401	0.00200627	1.73826	1.37771	XP_012398376.1;XP_012398374.1;XP_012398377.1	XP_012398376.1;XP_012398374.1;XP_012398377.1
34.0714	34.1706	34.3409	35.9613	35.8248	35.9886	32.6298	32.1521	31.7929	NA	NA	NA	+	DFT2_DFT1	30	30	29	79.3	79.3	77.4	42.946	0	323.31	236550000000	1190	74.8	77.7	79.3	79.3	79.3	79.3	64.8	60.1	58.3	23	26	27	29	28	29	17	16	14	381	4.29817	0.000534819	1.73056	1.58247	XP_012405543.1	XP_012405543.1
27.439	28.6897	28.6799	29.948	30.1371	29.9121	30.0821	30.2044	29.2684	NA	NA	NA	+	DFT2_DFT1	8	8	8	31.8	31.8	31.8	39.293	0	138.25	5974300000	90	11.4	18.2	22.7	31.8	31.8	26.7	31.8	31.8	26.7	2	4	5	8	7	7	8	8	7	352	1.83073	0.00363699	1.7295	1.21702	XP_012397558.1	XP_012397558.1
25.8833	26.0275	25.6822	27.5675	27.8012	27.4081	26.9434	26.9958	27.4636	NA	NA	NA	+	DFT2_DFT1	2	2	2	13.3	13.3	13.3	15.296	0	29.51	772970000	23	13.3	13.3	13.3	13.3	13.3	13.3	13.3	13.3	13.3	1	1	2	2	2	2	2	2	2	135	3.46856	0.000723668	1.72793	1.50016	XP_003762946.1	XP_003762946.1
28.9767	29.2755	29.1177	31.4171	29.748	31.3718	31.335	32.8366	33.3859	NA	NA	NA	+	DFT2_DFT1	42	42	40	28.7	28.7	27.1	183.98	0	323.31	22006000000	226	5.1	7	7.3	12.6	7.5	14	12.4	22	25	6	7	7	17	8	18	16	31	37	1837	1.44078	0.00549963	1.72234	1.10711	XP_012409446.1;XP_012409448.1	XP_012409446.1;XP_012409448.1
25.6556	25.3605	26.8117	27.7985	28.1984	26.9917	27.131	25.4857	25.8772	NA	NA	NA	+	DFT2_DFT1	13	3	3	75.8	45.8	45.8	16.779	0	120.9	678690000	13	48.4	47.1	47.1	58.2	58.2	47.1	47.1	30.7	25.5	11	10	11	12	12	11	11	10	9	153	1.41205	0.00549963	1.72031	1.09751	XP_003766206.1	XP_003766206.1
25.3926	25.7167	26.0354	26.9455	27.3383	27.9863	25.6786	25.3685	26.039	NA	NA	NA	+	DFT2_DFT1	10	10	10	36.6	36.6	36.6	58.518	0	74.736	462490000	16	0	0	0	12.7	13.3	23.1	0	0	0	0	0	0	5	4	6	0	0	0	528	2.06411	0.00323497	1.70845	1.26021	XP_012401424.1	XP_012401424.1
26.9813	26.3921	25.7401	28.1008	27.796	28.3396	26.7454	25.5937	23.6616	NA	NA	NA	+	DFT2_DFT1	11	11	10	21.4	21.4	19.5	75.456	0	60.959	585090000	20	0	0	0	12.4	8.7	19.3	0	0	0	0	0	0	6	4	10	0	0	0	667	1.91935	0.00357305	1.70764	1.22723	XP_003765635.1	XP_003765635.1
25.3234	25.4256	25.9074	27.982	25.88	27.9142	27.6808	27.5582	27.5777	NA	NA	NA	+	DFT2_DFT1	21	21	21	16.8	16.8	16.8	183.04	0	85.759	912800000	31	0.6	0	0	10	1.5	9.1	6	3.5	4.2	1	0	0	12	2	10	8	4	5	1580	1.12601	0.00918762	1.70659	0.996397	XP_012395661.1	XP_012395661.1
35.8479	36.0284	36.1008	37.7562	37.5653	37.748	38.958	38.5845	38.5979	NA	NA	NA	+	DFT2_DFT1	76	76	7	89.3	89.3	9.4	58.233	0	323.31	1763800000000	4287	80.5	77.1	80.7	81.6	79	80.7	86.9	86.1	86.7	53	49	50	55	56	52	66	64	63	533	4.192	0.000507937	1.69746	1.54646	XP_012395199.1;XP_003768122.1	XP_012395199.1
28.1157	26.753	27.8586	29.5382	29.0488	29.2315	29.2985	29.4259	29.3398	NA	NA	NA	+	DFT2_DFT1	13	13	1	68.6	68.6	4.2	34.597	0	118.79	3871600000	74	24.8	17.6	27.1	42.8	51.6	55.9	60.1	53.3	35.6	4	3	5	8	8	10	11	9	6	306	1.73446	0.0043808	1.69706	1.1771	XP_012402024.1;XP_012402023.1;XP_012402027.1;XP_012402015.1;XP_012402025.1	XP_012402024.1;XP_012402023.1;XP_012402027.1;XP_012402015.1;XP_012402025.1
26.9565	25.8185	25.6806	27.6741	27.7866	28.0641	24.8793	26.4889	26.2331	NA	NA	NA	+	DFT2_DFT1	5	5	5	25	25	25	33.629	0	14.583	690180000	17	17.5	6.2	4.1	17.8	22.6	20.2	0	0	0	3	1	1	3	4	4	0	0	0	292	1.79878	0.00374461	1.68973	1.18948	XP_003763882.1	XP_003763882.1
27.828	28.0785	27.8223	29.9754	29.3359	29.4761	29.2433	28.3392	29.5725	NA	NA	NA	+	DFT2_DFT1	19	19	19	28.3	28.3	28.3	86.436	0	140.75	3918400000	70	7.2	13.4	8.6	20.4	12.5	18.9	16.8	7.5	12.7	5	7	5	13	8	11	8	4	7	746	2.87118	0.00189384	1.6862	1.39163	XP_003759618.1	XP_003759618.1
31.028	31.0702	31.0033	32.7191	32.386	33.0511	34.429	34.4651	35.2413	NA	NA	NA	+	DFT2_DFT1	47	47	10	79.3	79.3	24.2	64.228	0	323.31	87999000000	528	49.3	55.1	46.5	67.5	68.2	68.5	73.6	74.6	77.6	17	19	15	29	28	30	37	36	43	594	3.02288	0.00181107	1.68489	1.4123	XP_003772914.1	XP_003772914.1
29.0287	29.0213	28.7003	30.6014	30.6036	30.591	27.5778	28.4267	29.0868	NA	NA	NA	+	DFT2_DFT1	10	10	10	22.5	22.5	22.5	42.867	0	127.81	5637200000	62	17.8	18.1	12.3	18.6	22.5	22.5	12.8	15.7	15.7	5	5	3	6	8	10	2	3	3	382	3.99803	0.000745849	1.68188	1.5175	XP_003766107.1	XP_003766107.1
31.8282	32.0794	31.9781	33.4878	33.4767	33.9627	35.5898	35.3151	35.0721	NA	NA	NA	+	DFT2_DFT1	51	51	51	77.9	77.9	77.9	64.236	0	323.31	148060000000	755	43.2	55.2	52.3	70.1	67.6	70.8	77.9	74	76.5	19	25	25	36	38	37	49	43	42	562	3.17248	0.00174749	1.68045	1.42894	XP_003775136.1	XP_003775136.1
26.6165	25.5923	26.8601	27.8412	28.101	28.1627	27.9922	27.7991	27.6898	NA	NA	NA	+	DFT2_DFT1	13	13	13	20.3	20.3	20.3	103.29	0	38.368	1206100000	30	1.3	1.3	4.2	7.7	6.5	7.7	11.4	7.5	4.9	1	1	3	4	4	5	7	4	3	898	1.85961	0.00379177	1.67864	1.19842	XP_003765778.1	XP_003765778.1
27.0849	27.3237	27.2239	29.2555	28.29	29.115	24.9979	27.8751	28.1469	NA	NA	NA	+	DFT2_DFT1	12	12	12	24.5	24.5	24.5	69.425	0	31.18	1704500000	40	8.1	5.9	7.7	19.1	10.9	13.3	1.8	3.6	3.6	4	3	4	9	6	7	1	2	2	607	2.25147	0.00299069	1.67598	1.28032	XP_012402988.1	XP_012402988.1
26.0124	27.5828	27.6751	29.2313	28.3755	28.6856	28.3602	28.6551	27.7887	NA	NA	NA	+	DFT2_DFT1	17	17	17	39	39	39	67.25	0	103.31	2085000000	50	2.8	6	5.9	25.3	23.8	14	15.5	13.4	13.8	1	3	3	11	8	6	7	6	5	580	1.31805	0.00637236	1.67403	1.04974	XP_012403819.1	XP_012403819.1
29.5215	29.3568	30.0864	31.3782	31.0859	31.5052	31.2171	30.7519	30.8863	NA	NA	NA	+	DFT2_DFT1	48	47	47	21.4	21	21	233.01	0	243.79	13274000000	294	7.5	10.6	13.4	17.9	15	16.5	15.9	15.5	15	12	17	23	34	32	36	30	30	24	2100	2.55953	0.0022002	1.6682	1.33092	XP_012407039.1	XP_012407039.1
25.0995	24.6498	25.0605	26.5243	26.7024	26.5695	25.3041	26.5142	26.2236	NA	NA	NA	+	DFT2_DFT1	8	8	8	25.2	25.2	25.2	62.169	0	24.15	405300000	16	3.1	5	7.4	11.9	11.7	7.7	2.5	10.6	0	1	2	3	4	3	3	1	3	0	556	3.38499	0.00165943	1.66216	1.44104	XP_003758581.1	XP_003758581.1
24.5646	26.7008	25.8802	27.6289	27.163	27.3399	27.7167	27.0786	27.5945	NA	NA	NA	+	DFT2_DFT1	10	10	10	19.4	19.4	19.4	82.895	0	33.24	1034700000	27	2.3	5	0	6.7	6.9	10	17.9	5.3	10.3	1	2	0	4	3	6	9	3	5	741	1.22604	0.008125	1.66205	1.01542	XP_012402755.1	XP_012402755.1
26.4396	24.1207	26.4704	27.5098	27.6257	26.8681	26.4197	25.9037	26.3735	NA	NA	NA	+	DFT2_DFT1	4	4	4	16.2	16.2	16.2	39.714	0	7.6623	646480000	16	2.8	9.2	6.7	9.8	9.8	9.8	9.8	2.8	9.8	1	3	2	2	2	2	2	1	2	358	0.954291	0.0150833	1.65762	0.914273	XP_003774150.1	XP_003774150.1
26.8618	27.5506	27.8707	28.7581	28.9751	29.5128	29.1471	29.0079	28.4525	NA	NA	NA	+	DFT2_DFT1	16	16	16	57.1	57.1	57.1	41.122	0	67.41	2868400000	60	9.1	11.3	12.1	48.4	36.5	39.8	29.7	31.3	8.8	3	4	4	11	8	10	6	7	2	364	1.94504	0.00375233	1.65426	1.20509	XP_003757783.1;XP_012395230.1	XP_003757783.1;XP_012395230.1
29.9858	31.0364	30.9179	32.0468	32.4242	32.4237	31.5364	31.386	31.0695	NA	NA	NA	+	DFT2_DFT1	8	8	5	87.5	87.5	78.1	10.894	0	87.302	23862000000	152	60.4	60.4	64.6	82.3	83.3	82.3	60.4	60.4	60.4	5	4	5	5	5	5	4	4	4	96	2.01473	0.00353899	1.65156	1.21866	XP_003756971.1	XP_003756971.1
31.515	32.0707	31.9563	33.6082	33.3457	33.5392	33.3081	33.34	33.3652	NA	NA	NA	+	DFT2_DFT1	15	15	15	55.8	55.8	55.8	25.843	0	282.8	58430000000	317	52.2	48.7	40.7	46.9	48.7	45.1	50.4	46	52.2	13	11	11	10	11	10	10	10	12	226	3.0433	0.00189183	1.65038	1.39067	XP_012399312.1	XP_012399312.1
25.5864	25.3383	25.8634	27.2788	26.8002	27.6529	26.7576	26.9177	26.7742	NA	NA	NA	+	DFT2_DFT1	11	11	11	4	4	4	489.01	0	24.615	372530000	14	0	0	0.2	2	1.6	2.9	0	0	0.3	0	0	1	5	3	7	0	0	1	4362	2.32672	0.00298236	1.64792	1.27782	XP_012401104.1	XP_012401104.1
26.4147	28.0425	25.3439	28.2818	28.4785	27.9737	24.7472	25.2486	25.0424	NA	NA	NA	+	DFT2_DFT1	4	4	4	13.1	13.1	13.1	68.997	0	33.154	986240000	11	6.5	9.9	3.4	13.1	12.1	12.1	0	0	0	1	2	1	4	3	3	0	0	0	647	0.96477	0.0150922	1.64428	0.914411	XP_012409114.1	XP_012409114.1
30.7609	30.4754	30.4721	32.2939	32.0428	32.2994	33.0119	33.0704	33.5025	NA	NA	NA	+	DFT2_DFT1	36	36	36	65	65	65	81.131	0	323.01	36771000000	332	22.4	27.5	29.3	49.8	39.6	48.2	45.9	44.6	53.2	11	13	13	25	19	23	27	24	30	735	3.67556	0.00141149	1.64257	1.45648	XP_003773537.2	XP_003773537.2
28.6493	28.6791	28.1566	29.9948	29.8408	30.5734	31.5588	32.1365	32.2144	NA	NA	NA	+	DFT2_DFT1	6	6	6	15.3	15.3	15.3	35.416	0	67.636	13244000000	53	10	10	10	10	10	10	11.8	11.8	12.1	2	2	2	2	2	3	3	4	4	321	2.37352	0.00299627	1.64135	1.28223	XP_012402348.1;XP_012402346.1;XP_003766519.1	XP_012402348.1;XP_012402346.1;XP_003766519.1
30.0022	29.7277	29.8676	31.5932	31.0835	31.8437	30.7059	30.9995	31.0915	NA	NA	NA	+	DFT2_DFT1	14	14	14	73.2	73.2	73.2	23.033	0	91.203	14433000000	145	54.6	54.1	59	61.5	61.5	68.8	57.6	57.6	50.7	9	10	10	10	10	12	9	9	8	205	2.63945	0.00218935	1.64095	1.32626	XP_003771898.1	XP_003771898.1
29.7443	30.1413	30.0146	31.5396	31.5544	31.7189	31.2926	31.2315	30.966	NA	NA	NA	+	DFT2_DFT1	28	28	27	60.5	60.5	58.6	53.883	0	259.84	14163000000	165	36.3	38.2	31.5	51.5	41	42.5	33.9	36.1	34.1	13	13	13	20	17	19	15	15	12	466	3.6353	0.00139352	1.63756	1.44862	XP_003772425.1;XP_003769025.1	XP_003772425.1
26.7441	26.2302	25.7012	27.7585	27.7071	28.0961	26.0887	26.5219	25.9642	NA	NA	NA	+	DFT2_DFT1	5	5	5	22.7	22.7	22.7	26.742	0	34.374	782660000	23	7.9	7.4	7.4	22.3	22.7	22.3	17.8	17.8	0	2	1	1	4	5	4	3	3	0	242	2.12983	0.00358246	1.62878	1.22942	XP_012397914.1	XP_012397914.1
28.1671	28.2071	28.0963	29.5724	29.8943	29.8705	30.0832	29.3489	29.2654	NA	NA	NA	+	DFT2_DFT1	8	8	8	39.7	39.7	39.7	25.451	0	75.982	5010100000	57	17	26.6	26.6	35.4	27.1	38.9	27.9	23.6	23.6	2	4	4	6	5	7	6	4	4	229	3.93295	0.00126241	1.62226	1.46343	XP_003758934.1	XP_003758934.1
32.703	34.3957	34.0656	35.4145	35.708	34.9062	35.7528	34.3551	34.0291	NA	NA	NA	+	DFT2_DFT1	14	14	14	85.9	85.9	85.9	16.837	0	323.31	220790000000	569	60.4	85.9	85.9	85.9	85.9	85.9	85.9	85.9	85.9	7	11	10	13	13	12	13	10	10	149	1.33438	0.00733333	1.62145	1.03373	XP_012405646.1;XP_003756209.1;XP_003766688.1;XP_012395691.1;XP_012406294.1;XP_003759056.1	XP_012405646.1;XP_003756209.1;XP_003766688.1;XP_012395691.1
32.703	34.3957	34.0656	35.4145	35.708	34.9062	35.7528	34.3551	34.0291	NA	NA	NA	+	DFT2_DFT1	14	14	14	85.9	85.9	85.9	16.837	0	323.31	220790000000	569	60.4	85.9	85.9	85.9	85.9	85.9	85.9	85.9	85.9	7	11	10	13	13	12	13	10	10	149	1.33438	0.00733333	1.62145	1.03373	XP_012405646.1;XP_003756209.1;XP_003766688.1;XP_012395691.1;XP_012406294.1;XP_003759056.1	XP_012405646.1;XP_003756209.1;XP_003766688.1;XP_012395691.1
37.5534	37.4396	37.3003	38.9536	39.0474	39.1513	36.7737	36.8598	36.6245	NA	NA	NA	+	DFT2_DFT1	205	205	205	86	86	86	202.66	0	323.31	1973100000000	5407	74.8	79.7	79.4	85.3	84	85.6	77.9	79.4	76.6	131	149	154	186	187	190	129	134	113	1802	4.19802	0.000815534	1.61963	1.48204	XP_012403621.1	XP_012403621.1
26.2489	25.1291	25.0283	26.9482	27.0618	27.2486	25.2432	26.4332	25.7657	NA	NA	NA	+	DFT2_DFT1	4	4	4	29.8	29.8	29.8	18.353	0.0002936	3.5735	388280000	15	8.7	5.6	0	24.8	24.2	21.1	5	5	5	1	1	0	3	3	3	1	1	1	161	1.80495	0.00454545	1.61741	1.15459	XP_003774157.1	XP_003774157.1
25.0627	24.9848	24.9755	26.1218	26.9222	26.8293	26.1759	26.4155	26.1451	NA	NA	NA	+	DFT2_DFT1	6	6	6	12.2	12.2	12.2	81	0	31.205	487680000	17	1.4	2.7	5.5	3.7	3.7	6.7	3	3	0	1	2	2	2	2	4	2	2	0	731	2.5039	0.00269916	1.61677	1.28905	XP_003773723.2	XP_003773723.2
29.1915	29.4164	28.9977	30.6735	30.995	30.7837	30.7289	30.1702	30.4556	NA	NA	NA	+	DFT2_DFT1	13	13	9	63.9	63.9	43.7	20.543	0	153.2	8668100000	89	26.8	35	35	55.2	55.2	49.7	44.3	63.9	49.7	5	6	6	8	11	9	7	11	10	183	3.33739	0.00191416	1.61556	1.40068	XP_012402088.1	XP_012402088.1
24.3509	25.5218	25.5942	26.754	26.7329	26.8169	27.1033	26.8284	27.4043	NA	NA	NA	+	DFT2_DFT1	3	3	3	18.1	18.1	18.1	21.174	0	15.181	682490000	23	10.4	0	10.4	18.1	18.1	10.4	18.1	17.1	17.1	1	0	1	3	3	1	3	2	2	193	1.7901	0.00467342	1.61232	1.14861	XP_003760487.1	XP_003760487.1
26.7953	27.0014	26.4999	28.0621	28.6009	28.4629	26.0118	27.5422	25.9705	NA	NA	NA	+	DFT2_DFT1	2	2	2	8	8	8	54.928	0	44.905	1411700000	20	8	8	8	8	8	8	4.6	8	4.6	2	2	2	2	2	2	1	2	1	474	2.75031	0.00230482	1.6098	1.32224	XP_012404564.1;XP_003769173.1	XP_012404564.1;XP_003769173.1
28.3678	28.2397	26.752	29.9146	28.9873	29.2778	26.6804	27.0199	26.5515	NA	NA	NA	+	DFT2_DFT1	23	22	22	32.3	31.4	31.4	115.04	0	144.34	2298500000	64	3.8	3.8	5.4	22.1	25.1	22.1	8.6	9.1	2.6	3	3	4	16	17	16	6	5	2	1045	1.2847	0.00824882	1.60671	1.01278	XP_012403235.1	XP_012403235.1
30.763	30.8401	30.6752	32.3252	32.6161	32.135	31.2125	31.4107	31.4688	NA	NA	NA	+	DFT2_DFT1	18	18	18	38.1	38.1	38.1	59.679	0	117.39	22743000000	241	28.9	30.8	30.2	38.1	38.1	32.6	30.6	29.1	34.5	10	12	11	17	17	15	13	12	14	536	3.38331	0.00189787	1.5993	1.39337	XP_012403641.1;XP_012403642.1	XP_012403641.1;XP_012403642.1
25.641	26.2128	25.2844	27.3112	27.6065	27.0155	26.2244	25.8106	25.1519	NA	NA	NA	+	DFT2_DFT1	7	7	7	35.6	35.6	35.6	31.359	0	18.916	431720000	16	5.2	18.7	0	35.6	22.5	18.7	0	0	0	1	3	0	7	4	3	0	0	0	267	2.12532	0.00360583	1.59836	1.21114	XP_003765051.1;XP_003765052.1;XP_003765032.1	XP_003765051.1
27.1699	26.8407	27.2591	28.4802	28.4019	29.1758	29.7381	29.3989	30.0352	NA	NA	NA	+	DFT2_DFT1	25	25	25	40.9	40.9	40.9	78.282	0	106.5	3427600000	69	16.1	7.7	9.2	7.5	6.6	17.8	26.2	20.3	27.5	8	4	6	4	4	9	14	14	15	684	2.34723	0.00318851	1.59609	1.24996	XP_012399874.1	XP_012399874.1
33.7432	33.7075	33.8491	35.1856	35.4633	35.4354	32.8862	33.0271	32.9514	NA	NA	NA	+	DFT2_DFT1	39	39	39	70.5	70.5	70.5	55.692	0	323.31	151830000000	712	48.7	62	55.4	70.5	70.5	65.8	57.9	56.6	47.7	23	28	29	37	39	37	22	22	18	511	4.07882	0.00140654	1.59481	1.45248	XP_012396590.1;XP_003759553.1	XP_012396590.1;XP_003759553.1
27.1571	27.5189	26.0754	28.575	28.4179	28.5376	27.7126	27.6615	27.6303	NA	NA	NA	+	DFT2_DFT1	9	9	6	20.1	20.1	15.5	70.99	0	43.646	1327900000	31	5.8	5.8	1.9	15	11.1	17.9	6.5	6.8	13	2	2	1	7	5	8	2	3	5	633	1.66284	0.0055161	1.593	1.10917	XP_012397596.1;XP_012397595.1;XP_012397594.1;XP_012398371.1	XP_012397596.1;XP_012397595.1;XP_012397594.1
32.77	33.1467	33.2081	35.1284	34.0436	34.728	34.3052	33.517	33.6661	NA	NA	NA	+	DFT2_DFT1	31	5	0	74.6	22.9	0	43.452	0	323.31	134810000000	676	64.1	73.8	74.3	72.3	71.8	72.3	63.9	62.6	72.3	22	25	27	26	25	26	24	20	26	393	2.00293	0.00422021	1.59172	1.1834	XP_012407220.1;XP_003770912.2	XP_012407220.1
32.6097	32.6248	32.7313	34.3555	33.8276	34.5528	31.6258	32.1313	32.6894	NA	NA	NA	+	DFT2_DFT1	144	122	122	69.9	63.8	63.8	271.74	0	323.31	73229000000	839	38.1	45.4	44.1	58.7	54.6	63.3	25.8	31.5	36.6	72	89	82	113	103	119	44	56	62	2542	2.71258	0.002659	1.59001	1.30348	XP_003755663.1;XP_003755664.1;REV__XP_003773574.1	XP_003755663.1;XP_003755664.1
27.2269	27.3895	27.5016	29.0928	28.8038	28.9888	25.3766	26.4845	26.062	NA	NA	NA	+	DFT2_DFT1	7	7	7	56	56	56	14.951	0	28.226	1490100000	32	13.4	13.4	13.4	50.7	50	56	0	6.7	6.7	2	2	2	6	5	7	0	1	1	134	3.78099	0.00184718	1.5891	1.42367	XP_003765538.1	XP_003765538.1
30.5477	30.289	30.3749	32.081	31.8846	32.0083	32.1854	31.9098	32.4855	NA	NA	NA	+	DFT2_DFT1	9	7	7	59.8	52.5	52.5	14.407	0	204.27	21156000000	98	46.7	46.7	46.7	55.7	55.7	59.8	55.7	55.7	48.4	5	5	5	8	7	9	7	8	5	122	4.11977	0.00139513	1.58743	1.4494	XP_003766207.1	XP_003766207.1
28.4627	28.3969	29.1442	30.6229	30.4158	29.7159	27.6058	27.4868	27.7884	NA	NA	NA	+	DFT2_DFT1	17	17	17	58.7	58.7	58.7	42.889	0	264.24	4542500000	61	16.7	20.6	27.4	48	47.3	50.7	16.4	13.8	15.9	3	4	6	14	11	12	3	3	3	383	1.91612	0.00433254	1.58358	1.16115	XP_003763086.1	XP_003763086.1
26.4349	24.3292	25.5332	27.2432	26.733	27.0647	25.0284	25.3521	25.6838	NA	NA	NA	+	DFT2_DFT1	9	9	7	9.4	9.4	7.7	184.85	0	18.978	320940000	14	0	0	0	5.5	4.5	6.9	0	0.9	0	0	0	0	6	4	6	0	1	0	1647	1.18367	0.0106675	1.58118	0.971233	XP_012407599.1;XP_012407598.1;XP_012407596.1;XP_012407595.1;XP_012407594.1	XP_012407599.1;XP_012407598.1;XP_012407596.1;XP_012407595.1;XP_012407594.1
25.2186	26.8741	24.9878	27.0808	27.2932	27.4473	26.0742	26.332	26.6418	NA	NA	NA	+	DFT2_DFT1	6	4	4	29.2	23.1	23.1	27.801	0	11.038	506190000	11	2.7	2.7	6.2	25.8	18.8	13.5	5.8	8.5	12.7	1	1	2	5	4	3	1	2	2	260	1.22998	0.00974512	1.58024	0.98551	XP_003770942.1	XP_003770942.1
31.1536	31.2854	31.1669	32.9502	32.6806	32.712	29.9638	29.6265	30.0238	NA	NA	NA	+	DFT2_DFT1	20	20	20	80.1	80.1	80.1	30.405	0	242.99	25389000000	212	67.1	73.8	71.3	69.6	69.6	72.7	58	42.3	51	12	15	14	16	16	17	8	7	7	286	4.11735	0.00166514	1.57901	1.44219	XP_003768957.1	XP_003768957.1
29.138	29.1576	29.0271	30.2351	31.2927	30.5193	29.1346	29.0748	29.3461	NA	NA	NA	+	DFT2_DFT1	2	2	2	17.1	17.1	17.1	21.462	0	153.48	7288700000	37	17.1	17.1	17.1	17.1	17.1	17.1	17.1	17.1	17.1	2	2	2	2	2	2	2	2	2	199	2.10779	0.00376962	1.5748	1.19428	XP_003769630.1	XP_003769630.1
28.795	28.0274	25.3479	29.2511	29.0919	28.5488	28.5942	28.5151	28.7478	NA	NA	NA	+	DFT2_DFT1	7	7	7	28.3	28.3	28.3	35.877	0	33.929	2652200000	40	11.7	14.7	6	16	20.7	20.7	12.3	17	12.3	3	3	1	3	4	4	2	3	2	300	0.669597	0.0364612	1.57382	0.761659	XP_003758017.1	XP_003758017.1
28.9658	28.7932	28.5301	30.6228	30.3274	30.0594	29.2694	29.732	30.2774	NA	NA	NA	+	DFT2_DFT1	8	8	8	89.1	89.1	89.1	18.026	0	115.87	5206800000	44	73.3	43	30.3	69.7	69.7	69.7	30.3	69.1	30.3	5	3	2	5	5	7	2	5	2	165	2.80036	0.00266155	1.57353	1.30453	XP_003758441.1	XP_003758441.1
26.6576	28.3953	28.695	29.2931	29.6483	29.5143	28.9742	28.1957	28.5721	NA	NA	NA	+	DFT2_DFT1	15	15	9	35.2	35.2	25.9	45.418	0	134.1	3489100000	70	9.3	18.1	22.6	22.1	19.8	30.4	17.8	15.6	17.6	3	7	8	9	8	10	8	6	5	398	1.14683	0.0119007	1.56926	0.954829	XP_003771929.1	XP_003771929.1
27.7696	27.4731	28.5774	29.8294	29.2805	29.4092	27.0131	26.1326	27.061	NA	NA	NA	+	DFT2_DFT1	10	10	10	33.8	33.8	33.8	47.882	0	71.441	2479300000	51	10.8	19.2	24.4	24.4	26.3	29.8	11	8.2	3.5	3	6	6	7	7	8	2	2	1	426	1.87803	0.00483036	1.5663	1.14392	XP_003758562.1	XP_003758562.1
29.8438	29.99	30.0889	31.3588	31.6157	31.6316	31.2902	31.072	31.0247	NA	NA	NA	+	DFT2_DFT1	21	21	21	60.7	60.7	60.7	49.994	0	199.49	14456000000	275	35.7	35.9	34.6	43.3	50.2	45.2	41.7	35	36.1	11	11	10	16	18	17	15	13	12	460	3.79065	0.00191828	1.56112	1.40198	XP_003771166.2;XP_012406085.1	XP_003771166.2;XP_012406085.1
29.3025	29.1611	29.403	30.9249	31.0044	30.6112	29.3787	29.4051	28.7553	NA	NA	NA	+	DFT2_DFT1	16	16	16	43.4	43.4	43.4	45.118	0	45.978	7452800000	103	21	17.8	28.2	39.5	37.1	33.3	27.5	23.9	13.3	7	6	8	12	11	10	7	6	3	415	3.44233	0.00209465	1.55797	1.3678	XP_012399348.1	XP_012399348.1
27.9552	27.4232	27.8827	29.3819	29.2118	29.3395	27.7172	27.7322	28.397	NA	NA	NA	+	DFT2_DFT1	7	7	7	21.4	21.4	21.4	34.706	0	53.033	2998100000	54	6.6	21.1	16	21.4	11.9	16	16	16	11.9	2	6	5	6	4	5	4	4	4	318	3.06228	0.00219151	1.55735	1.32627	XP_012398076.1	XP_012398076.1
26.9414	25.0528	25.9474	27.9626	27.1865	27.4646	25.9808	25.3748	25.6739	NA	NA	NA	+	DFT2_DFT1	7	7	7	8.2	8.2	8.2	169.81	0	57.091	3782800000	12	0	0	0.9	5.4	5.6	4.3	0	0	0	0	0	1	4	4	3	0	0	0	1495	1.23791	0.0102721	1.55735	0.978972	XP_003769591.2	XP_003769591.2
26.9823	25.0625	25.5377	26.0209	27.9932	28.24	28.3311	28.3887	29.1092	NA	NA	NA	+	DFT2_DFT1	7	7	7	13.6	13.6	13.6	40.033	0	22.181	1984300000	29	4.1	6.5	4.1	2.2	8.2	8.2	8.2	10.6	9.2	2	3	2	1	3	3	3	4	5	368	0.790844	0.0264167	1.55717	0.815691	XP_012397096.1	XP_012397096.1
35.1728	35.1966	35.24	36.8736	36.4737	36.927	35.0298	34.999	34.9792	NA	NA	NA	+	DFT2_DFT1	136	136	136	71.6	71.6	71.6	218.1	0	323.31	449750000000	2466	48.1	56.2	54.4	68.3	65.5	64.9	55.2	56.8	51.8	77	96	93	124	122	123	87	90	84	2001	3.37534	0.00207121	1.55498	1.3588	XP_003768664.1	XP_003768664.1
30.5883	30.657	30.7137	32.2614	31.9963	32.3641	33.4437	33.4903	33.7809	NA	NA	NA	+	DFT2_DFT1	35	23	23	72.4	53.3	53.3	45.102	0	323.31	42080000000	282	54	47.7	48.7	64.1	55.3	61.1	70.4	70.1	70.4	18	19	18	23	20	23	30	30	30	398	3.7546	0.00189989	1.55424	1.39341	XP_012408278.1	XP_012408278.1
25.7782	25.9834	25.4956	27.6371	26.826	27.4567	29.4292	30.1926	30.6083	NA	NA	NA	+	DFT2_DFT1	14	14	14	46.6	46.6	46.6	24.791	0	59.445	2800200000	40	0	0	0	19.2	11.4	21.5	32.4	32.4	46.6	0	0	0	4	2	4	8	7	14	219	2.26757	0.00360274	1.55421	1.21078	XP_003764059.1	XP_003764059.1
26.5165	26.4608	25.7806	27.6324	27.8237	27.9643	27.7263	24.9586	26.0891	NA	NA	NA	+	DFT2_DFT1	7	7	7	19.5	19.5	19.5	42.39	0	11.078	1075600000	21	5.7	5.4	4.4	9.3	12.1	8.5	14.4	3.3	0	2	2	2	3	4	3	5	1	0	389	2.43345	0.00333922	1.55412	1.23797	XP_012402262.1	XP_012402262.1
28.6006	28.5226	28.6102	30.1337	30.1145	30.1364	29.4316	29.0367	29.151	NA	NA	NA	+	DFT2_DFT1	5	5	5	40.8	40.8	40.8	16.443	0	70.478	6070000000	45	32.9	40.8	40.8	34.9	34.9	32.9	34.9	34.9	34.9	3	4	4	3	3	3	3	3	3	152	6.16126	0.000730914	1.55038	1.50732	XP_012401937.1	XP_012401937.1
31.3622	31.686	31.7736	33.0761	33.4154	32.9779	31.6618	31.562	31.7592	NA	NA	NA	+	DFT2_DFT1	5	5	5	56.7	56.7	56.7	14.446	0	156.52	42589000000	182	50.4	56.7	56.7	56.7	56.7	56.7	56.7	56.7	56.7	4	5	5	5	5	5	5	5	5	127	2.97851	0.00257752	1.54916	1.31033	XP_003758476.1	XP_003758476.1
30.69	30.504	30.6648	32.1659	32.0544	32.2815	30.7572	30.5158	31.0203	NA	NA	NA	+	DFT2_DFT1	14	14	14	45.7	45.7	45.7	36.834	0	150.8	18319000000	177	35.2	43.5	33	42.3	42.3	40.4	33.6	40.4	42.3	9	11	8	12	12	11	8	11	10	324	4.21779	0.00184513	1.5477	1.42291	XP_012397280.1;XP_012397279.1;XP_012397278.1;XP_012397277.1;XP_003760434.1;XP_012401365.1	XP_012397280.1;XP_012397279.1;XP_012397278.1;XP_012397277.1;XP_003760434.1
31.2969	31.5864	31.422	32.889	32.8925	33.165	28.1802	28.9905	30.0398	NA	NA	NA	+	DFT2_DFT1	39	37	37	42.8	41.3	41.3	154.71	0	323.31	26586000000	266	22.3	21	19.6	25.2	26.1	23.8	8.6	14.8	18.8	19	19	17	24	23	24	6	11	13	1423	3.6242	0.00212083	1.54711	1.37639	XP_012399189.1	XP_012399189.1
28.6282	28.6088	28.2015	30.0888	29.9245	30.0663	30.506	30.2954	30.6277	NA	NA	NA	+	DFT2_DFT1	3	3	3	15.5	15.5	15.5	25.312	0	83.42	6079600000	46	15.5	15.1	8.2	15.5	15.5	15.5	15.5	15.5	15.5	3	2	2	3	3	3	3	3	3	219	3.32145	0.00205242	1.54705	1.34725	XP_012403362.1	XP_012403362.1
26.5744	27.9705	27.6199	28.9636	28.9259	28.9109	27.8371	27.7953	27.0952	NA	NA	NA	+	DFT2_DFT1	11	11	11	62	62	62	20.939	0	128.71	2244700000	47	23.4	49.5	39.7	49.5	49.5	40.8	20.7	38.6	10.9	2	8	6	7	7	7	4	5	2	184	1.67448	0.00570051	1.54521	1.08846	XP_003774167.1	XP_003774167.1
28.3791	28.5638	28.2428	29.8559	30.114	29.8475	28.381	28.4599	28.8007	NA	NA	NA	+	DFT2_DFT1	15	15	15	30.5	30.5	30.5	65.377	0	113.22	3690800000	76	7.7	8.2	11.1	23	25.4	23	8.9	11.1	12.2	4	4	6	10	12	11	4	5	5	574	3.57143	0.00209897	1.5439	1.3691	XP_003761172.1	XP_003761172.1
27.3482	25.5585	27.5527	28.7517	28.0487	28.2844	26.3616	24.6153	26.1478	NA	NA	NA	+	DFT2_DFT1	32	4	4	78.7	16	16	29.552	0	35.336	1391800000	12	78.7	62.7	66.2	63.1	58.9	65	63.5	71.5	60.1	29	24	27	26	22	25	26	25	24	263	1.08797	0.0143295	1.54179	0.925302	XP_012400322.1;XP_003764080.1	XP_012400322.1;XP_003764080.1
26.302	24.9773	25.2242	26.905	27.205	27.0177	25.6009	25.0542	26.2279	NA	NA	NA	+	DFT2_DFT1	6	6	6	16.9	16.9	16.9	47.204	0	10.215	303880000	12	4.4	0	0	11.5	8.3	7.1	0	0	0	2	0	0	4	3	3	0	0	0	408	1.6831	0.00570468	1.54136	1.08851	XP_003767761.1	XP_003767761.1
27.9807	27.7749	28.398	29.4919	29.2065	30.0714	27.607	29.4075	29.0079	NA	NA	NA	+	DFT2_DFT1	13	13	13	51.3	51.3	51.3	36.748	0	95.195	3308700000	59	16.8	13.9	15.3	38.6	34.2	49.3	10.6	35.1	32.2	4	3	4	10	8	12	2	8	8	339	2.09663	0.00433844	1.53869	1.17136	XP_012401916.1	XP_012401916.1
31.4889	31.5885	31.6616	33.0232	33.1909	33.1174	33.0273	32.9956	32.8895	NA	NA	NA	+	DFT2_DFT1	26	26	20	52	52	42.8	43.822	0	273.75	47887000000	307	29	29.5	38.9	49.1	47.5	48	49.3	47.5	36.8	10	10	14	17	17	21	19	17	17	383	4.59461	0.0017573	1.53081	1.43106	XP_012399347.1	XP_012399347.1
28.4176	28.2693	28.2769	29.5961	30.1054	29.8524	29.3853	28.9616	28.9639	NA	NA	NA	+	DFT2_DFT1	14	14	14	35.5	35.5	35.5	63.584	0	104.7	4183000000	86	12.1	18.4	16.7	22.4	31.7	27.8	20.8	14.5	16.7	5	8	7	9	12	12	9	6	7	586	3.23164	0.00218719	1.53004	1.32504	XP_012398117.1;XP_003761377.1	XP_012398117.1;XP_003761377.1
25.3912	25.7513	24.5906	26.6393	26.6798	26.9957	24.9788	24.9546	25.249	NA	NA	NA	+	DFT2_DFT1	7	7	6	14.3	14.3	13	106.33	0	39.916	350270000	16	1.9	4.7	1.3	9	3.6	5	1.3	0	0	1	2	1	5	2	3	1	0	0	976	1.87383	0.00521911	1.52723	1.12209	XP_012398407.1;XP_003761742.2	XP_012398407.1;XP_003761742.2
26.4917	24.4379	26.1775	27.0606	26.883	27.7347	25.5796	25.4624	25.0073	NA	NA	NA	+	DFT2_DFT1	3	3	3	13.1	13.1	13.1	28.748	0	16.309	403050000	9	0	0	0	13.1	9.7	9.7	0	0	0	0	0	0	3	2	2	0	0	0	259	1.03813	0.0158141	1.52373	0.901948	XP_012402159.1	XP_012402159.1
31.4143	31.582	31.8932	33.0951	33.3276	33.0336	31.7222	31.9116	31.7008	NA	NA	NA	+	DFT2_DFT1	22	22	20	80.5	80.5	77	24.102	0	323.31	37305000000	328	59.7	74.3	78.8	80.5	80.5	80.5	76.1	80.5	76.1	14	14	15	19	17	17	12	14	14	226	3.10077	0.0026718	1.52231	1.3051	XP_012401737.1	XP_012401737.1
26.8744	26.9564	27.2452	28.8196	28.0699	28.7527	28.3008	28.3529	28.089	NA	NA	NA	+	DFT2_DFT1	13	13	11	33.2	33.2	31	60.167	0	40.062	1921900000	54	3.6	3.6	11.7	21.2	18.6	23.4	18.8	25	13.9	2	2	4	8	7	9	7	9	5	548	2.3441	0.00374281	1.52207	1.20361	XP_003763721.2	XP_003763721.2
31.666	31.7212	31.6966	33.2844	33.2355	33.129	33.5526	33.3181	33.5593	NA	NA	NA	+	DFT2_DFT1	36	36	36	55.5	55.5	55.5	75.177	0	323.31	62260000000	416	36.3	47.5	44.5	48.5	48.2	53	51.8	49	48.5	17	21	21	26	24	29	28	26	28	651	5.20753	0.00140326	1.52169	1.45116	XP_012409315.1	XP_012409315.1
32.8311	32.8918	33.0052	34.3046	34.4714	34.4989	32.9791	32.9005	32.9526	NA	NA	NA	+	DFT2_DFT1	48	33	33	90.3	67.1	67.1	49.183	0	323.31	93772000000	562	73	75.3	75.6	88.9	89.4	85.3	68.2	71.4	66.6	30	35	36	42	45	42	30	30	31	434	4.3549	0.00192449	1.51561	1.40424	XP_003774705.1	XP_003774705.1
35.085	35.2461	35.2585	36.6902	36.8358	36.6095	35.8963	35.9892	36.1387	NA	NA	NA	+	DFT2_DFT1	13	13	13	97	97	97	14.963	0	323.31	516760000000	1479	91.9	91.9	91.9	91.9	97	93.3	91.9	91.9	91.9	10	10	10	10	11	11	11	10	10	135	4.20254	0.00190395	1.51528	1.39448	XP_003772660.1	XP_003772660.1
27.3426	26.8565	27.3199	28.1721	29.0119	28.8794	24.4976	24.8115	25.8728	NA	NA	NA	+	DFT2_DFT1	24	15	15	25.7	21.1	21.1	117.5	0	39.64	1386200000	42	17	8.2	10	11.7	15	17.9	2.9	4.5	3.5	14	11	13	12	14	15	4	5	5	1037	2.11508	0.00432569	1.51479	1.16074	XP_012395310.1	XP_012395310.1
28.3378	28.775	28.7746	30.2243	30.017	30.1846	29.8433	29.8157	29.5569	NA	NA	NA	+	DFT2_DFT1	28	28	28	33.8	33.8	33.8	115.16	0	129.54	5316700000	123	8.6	9.8	11.3	20.3	23	25.7	18.1	17.1	15.3	8	9	10	17	19	20	18	13	15	1043	3.16767	0.00267437	1.51284	1.3054	XP_012402248.1;XP_012399736.1	XP_012402248.1
28.0178	24.3012	25.9624	27.8255	27.5312	27.4513	27.327	27.7535	24.9314	NA	NA	NA	+	DFT2_DFT1	3	3	3	69.3	69.3	69.3	13.084	0	67.584	1029700000	22	35.1	19.3	19.3	69.3	35.1	69.3	35.1	35.1	0	2	1	1	3	2	3	2	2	0	114	0.628499	0.0475523	1.50886	0.725096	XP_012405597.1;XP_012405596.1;XP_012405595.1;XP_012405594.1	XP_012405597.1;XP_012405596.1;XP_012405595.1;XP_012405594.1
26.1144	25.0252	25.6919	27.4722	26.2126	27.6702	28.4898	28.7385	29.0258	NA	NA	NA	+	DFT2_DFT1	11	11	10	14.1	14.1	13.3	127.58	0	47.815	1267900000	22	0	0	0	2.9	1	2.9	7	8.9	8.4	0	0	0	3	1	3	6	8	6	1119	1.27269	0.0108228	1.50782	0.969177	XP_012395225.1	XP_012395225.1
28.4145	29.1555	29.0066	30.784	29.9783	30.3371	29.2679	29.677	29.7189	NA	NA	NA	+	DFT2_DFT1	8	8	8	45.5	45.5	45.5	22.896	0	101.43	5599100000	80	40.4	45.5	40.8	28.6	40.4	28.6	40.4	23.5	18.8	7	7	7	6	7	6	7	5	4	213	2.012	0.00480062	1.50764	1.13796	XP_012402190.1	XP_012402190.1
28.028	26.4022	25.678	28.2078	27.9159	28.4995	27.727	27.4939	26.3523	NA	NA	NA	+	DFT2_DFT1	8	8	8	34.2	34.2	34.2	47.447	0	73.148	1515300000	21	10.9	9	2.4	20.9	7.4	16.6	9.7	10.9	0	3	2	1	4	2	5	3	3	0	421	0.986853	0.0177803	1.50498	0.877558	XP_003766054.1	XP_003766054.1
27.1637	27.3482	27.5834	28.8669	29.0352	28.6958	24.9712	24.2919	25.8696	NA	NA	NA	+	DFT2_DFT1	6	6	6	19.4	19.4	19.4	40.855	0	18.087	1744300000	30	8.7	16.9	19.4	10.1	12.6	12.6	0	0	0	2	5	6	3	4	4	0	0	0	356	3.18479	0.0026263	1.50092	1.29831	XP_003765868.2	XP_003765868.2
34.2858	34.3221	34.4018	35.8558	35.8983	35.7531	35.9288	35.9372	36.0713	NA	NA	NA	+	DFT2_DFT1	44	44	44	92.8	92.8	92.8	35.901	0	323.31	342270000000	1105	69.9	81.5	78.4	84.6	85.3	85.3	80.9	85.3	83.1	23	28	27	34	34	34	36	33	34	319	4.96596	0.00183903	1.49913	1.4209	XP_012408494.1	XP_012408494.1
24.9	26.1702	25.9349	26.8181	27.4002	27.2777	24.6048	25.2696	26.1143	NA	NA	NA	+	DFT2_DFT1	8	8	8	29	29	29	41.914	0	46.894	450210000	12	0	4.9	2.4	17.1	20.6	11.1	5.1	4.9	0	0	1	1	4	5	3	1	1	0	369	1.60141	0.00652883	1.49699	1.04796	XP_012396388.1	XP_012396388.1
25.3027	25.2394	25.68	27.1578	26.9078	26.646	27.1002	27.2843	26.8497	NA	NA	NA	+	DFT2_DFT1	7	7	7	17.5	17.5	17.5	62.444	0	12.192	884130000	32	7.4	5.4	7.2	5.9	8.4	8.2	8.4	5.9	5.9	3	2	3	2	3	3	3	2	2	538	2.75276	0.00336598	1.49648	1.24512	XP_003759632.1	XP_003759632.1
28.8959	28.9078	28.7744	30.3631	30.3665	30.3227	30.4993	30.5618	30.4801	NA	NA	NA	+	DFT2_DFT1	19	19	19	62.8	62.8	62.8	52.628	0	106.65	7535500000	123	36	31	31	34.6	34.2	34.6	50.3	46.3	32.6	11	9	9	10	10	10	15	13	9	503	5.31041	0.00174359	1.49143	1.42736	XP_012395992.1	XP_012395992.1
25.1916	25.8506	27.4488	27.7347	27.3617	27.8416	29.5623	29.7099	29.1348	NA	NA	NA	+	DFT2_DFT1	12	12	11	37.7	37.7	35.1	50.367	0	51.127	2604500000	47	4.4	14.2	12.4	17	14.4	16.8	29	25.5	25.7	1	3	3	5	4	4	9	8	9	459	1.01454	0.017723	1.48232	0.879334	XP_003768105.1;XP_012403662.1;XP_012403661.1	XP_003768105.1;XP_012403662.1;XP_012403661.1
27.6341	27.6657	27.6566	29.3984	28.723	29.2742	27.8838	27.2973	26.8361	NA	NA	NA	+	DFT2_DFT1	31	31	31	29.1	29.1	29.1	159.86	0	86.043	2326100000	76	6.6	9	9.3	17.1	9.5	17.3	5.6	3.5	4.5	7	11	11	16	9	15	6	4	4	1419	2.68733	0.00356059	1.47973	1.22518	XP_012400810.1	XP_012400810.1
26.0405	24.4959	26.4247	27.0771	27.1169	27.2031	25.8559	25.8561	26.6325	NA	NA	NA	+	DFT2_DFT1	5	5	5	6.7	6.7	6.7	90.896	0	10.184	514440000	15	1.1	0.9	2.1	4.6	6.7	5.5	0	1.1	2.3	1	1	2	3	5	4	0	1	1	818	1.17715	0.014	1.47869	0.929641	XP_012407580.1;XP_012407579.1;XP_003773126.1;XP_003773125.1;XP_003773127.1	XP_012407580.1;XP_012407579.1;XP_003773126.1;XP_003773125.1;XP_003773127.1
27.1041	27.0399	25.9379	28.5637	27.8217	28.1321	25.928	25.3856	25.6096	NA	NA	NA	+	DFT2_DFT1	14	14	13	16.3	16.3	15.6	166.32	0	54.538	980310000	29	6.1	4.2	0.7	12.5	6.6	8.6	0.8	0	0.8	5	4	1	10	5	8	1	0	1	1522	1.56266	0.00743724	1.47853	1.03008	XP_012405538.1	XP_012405538.1
26.8314	24.8919	26.6698	27.3043	27.71	27.8058	28.0205	28.0673	27.5015	NA	NA	NA	+	DFT2_DFT1	14	14	13	14.3	14.3	13.9	169.59	0	49.47	908340000	34	0	0	0	3.1	7.1	8.4	5	9.7	2.7	0	0	0	3	7	8	6	10	3	1527	1.08391	0.0159907	1.47569	0.899784	XP_012399855.1;XP_012399856.1	XP_012399855.1;XP_012399856.1
29.4568	29.4728	29.6145	30.6998	31.4267	30.8445	31.0576	31.0017	31.0628	NA	NA	NA	+	DFT2_DFT1	20	20	20	64	64	64	45.477	0	310.64	11157000000	94	12.1	24.5	26.4	33.8	46	31.7	53.8	42.6	40.5	4	7	8	8	13	8	13	12	10	420	2.53396	0.00373649	1.47557	1.20186	XP_012398178.1	XP_012398178.1
26.651	26.4784	25.1365	27.8689	27.4545	27.3571	26.4718	26.5823	25.736	NA	NA	NA	+	DFT2_DFT1	7	5	5	35.3	18.8	18.8	23.601	0	14.894	699690000	23	14.5	14	23.2	28.5	28	29	22.2	28.5	14	3	2	3	5	4	6	4	4	2	207	1.36456	0.0103258	1.47153	0.978568	XP_003767119.2	XP_003767119.2
25.194	24.5252	25.9244	26.5254	26.7646	26.7676	25.4979	26.0105	25.5564	NA	NA	NA	+	DFT2_DFT1	10	9	8	15.6	14.6	13.1	83.7	0	19.633	331670000	16	4.8	3.4	3.2	8	8.8	6.9	0	0	0	3	2	2	5	5	5	0	0	0	725	1.6319	0.00708444	1.47135	1.04207	XP_003759460.1;XP_012396528.1;XP_012396527.1	XP_003759460.1;XP_012396528.1;XP_012396527.1
35.3251	35.4322	35.1297	36.8569	36.5036	36.9374	36.8568	37.0733	37.5174	NA	NA	NA	+	DFT2_DFT1	38	38	38	64.4	64.4	64.4	46.18	0	323.31	735590000000	1724	57	61.1	55	62.3	59.6	64.2	59.9	61.5	60.1	25	29	25	32	29	33	29	30	32	416	3.10881	0.003186	1.47026	1.2675	XP_003764697.1	XP_003764697.1
25.3214	28.0711	27.8638	28.5391	28.5729	28.5213	28.5126	28.1497	28.9346	NA	NA	NA	+	DFT2_DFT1	3	3	3	14.2	14.2	14.2	46.406	0	42.337	2466100000	31	5.6	8.6	8.6	14.2	14.2	8.6	14.2	8.6	14.2	1	2	2	3	3	2	3	2	3	431	0.758812	0.0342207	1.459	0.774351	XP_003770398.1	XP_003770398.1
27.1819	26.9552	26.9936	28.5843	28.5663	28.3448	25.8569	28.3338	28.592	NA	NA	NA	+	DFT2_DFT1	4	4	4	8.2	8.2	8.2	67.469	0	26.299	2011600000	21	3.5	3.5	3.5	3.5	3.5	3.5	6.2	3.5	1.9	2	2	2	2	2	2	3	2	1	625	3.81803	0.00237268	1.45496	1.31777	XP_012405498.1;XP_012405497.1	XP_012405498.1;XP_012405497.1
25.9002	25.937	24.9326	27.0886	27.025	27.0209	25.6384	26.0226	25.1968	NA	NA	NA	+	DFT2_DFT1	4	4	4	7.7	7.7	7.7	80.558	0.00029551	3.7305	260510000	7	0	0	0	4.3	7.7	3.6	0	0	0	0	0	0	2	4	2	0	0	0	751	1.93699	0.00565173	1.45491	1.09426	XP_012395361.1	XP_012395361.1
26.0695	27.2591	26.8642	28.1599	27.998	28.3976	28.5043	28.0093	27.7957	NA	NA	NA	+	DFT2_DFT1	14	14	13	28.2	28.2	27.2	96.506	0	69.045	1556300000	37	2.7	8.2	3.4	8.2	6.6	15.9	20.8	11	8	2	4	2	4	3	7	9	6	4	861	1.77268	0.00613087	1.45424	1.06261	XP_003755418.1	XP_003755418.1
27.4072	28.03	27.6808	29.2039	29.2259	29.0422	29.2065	28.6072	28.5893	NA	NA	NA	+	DFT2_DFT1	22	22	22	41.2	41.2	41.2	88.347	0	88.107	2813200000	60	11.3	10.1	8.6	18.7	20.6	21.2	13.7	15	16	6	6	6	9	10	11	8	8	8	780	2.80791	0.00354206	1.4513	1.22028	XP_003759124.1	XP_003759124.1
29.9241	30.2391	30.3855	31.5985	31.5642	31.7327	31.5996	31.3594	31.1928	NA	NA	NA	+	DFT2_DFT1	32	32	32	53.5	53.5	53.5	87.207	0	323.31	15974000000	257	24	29.8	31.2	50.6	46.7	48	47.1	42	34.5	11	16	17	30	27	27	25	23	19	796	3.24318	0.0031685	1.44894	1.26489	XP_003761449.1	XP_003761449.1
25.1806	25.7801	25.3532	26.71	26.7247	27.2254	25.9422	25.9021	27.2026	NA	NA	NA	+	DFT2_DFT1	4	4	4	8.5	8.5	8.5	62.266	0	5.8952	491060000	14	2.5	4.4	2.5	4.6	4.6	6.5	4.4	2.5	4.4	1	2	1	2	2	3	2	1	2	566	2.38229	0.00434631	1.44873	1.16285	XP_012406120.1	XP_012406120.1
25.4703	25.9158	25.9871	27.1897	27.0732	27.4538	24.4744	27.2205	25.3875	NA	NA	NA	+	DFT2_DFT1	14	14	14	28.6	28.6	28.6	72.125	0	20.382	841880000	25	7.1	11.1	7.2	7.4	9.6	5.6	4.2	6.6	3.4	4	5	4	4	5	3	3	3	2	622	2.73843	0.00359658	1.44784	1.20953	XP_003764504.1;XP_012400644.1	XP_003764504.1;XP_012400644.1
29.2108	29.4717	29.3084	30.7598	30.833	30.7368	29.8445	29.5088	28.9092	NA	NA	NA	+	DFT2_DFT1	13	13	10	54.9	54.9	44.1	33.558	0	96.744	6828100000	89	12.8	14.6	18.8	48.6	49	45.5	24	30.2	18.8	4	4	5	10	11	9	6	7	5	288	4.22836	0.00221778	1.44625	1.33733	XP_012396007.1;XP_012396006.1;XP_012396124.1;XP_012396122.1	XP_012396007.1;XP_012396006.1
25.9655	24.8514	25.5481	25.6133	27.3194	27.7705	29.049	28.9329	28.6309	NA	NA	NA	+	DFT2_DFT1	4	4	4	16.7	16.7	16.7	27.055	0	25.017	1688300000	18	0	3.8	3.8	3.8	12.6	12.6	16.7	12.6	12.6	0	1	1	1	3	2	3	2	3	239	0.921765	0.0230543	1.44609	0.834497	XP_003757005.2	XP_003757005.2
29.0169	29.0076	29.0587	30.3174	30.2245	30.8774	28.8132	28.0104	28.1721	NA	NA	NA	+	DFT2_DFT1	31	31	24	45	45	35.6	83.61	0	323.31	5535000000	119	25.5	16.8	18.1	38	34.9	36	20.6	14.9	10.1	12	9	9	21	17	24	10	8	5	744	2.67462	0.00380135	1.44534	1.19993	XP_012405630.1;XP_003756574.1;XP_012405635.1	XP_012405630.1;XP_003756574.1;XP_012405635.1
26.7539	26.3993	26.984	28.256	28.1897	28.0129	27.112	27.6118	28.2904	NA	NA	NA	+	DFT2_DFT1	14	14	14	14.7	14.7	14.7	153.04	0	47.927	1321900000	36	5.2	2.9	5.2	10.1	5.5	4.9	6.5	3.7	7.3	4	3	4	10	6	6	6	4	7	1393	2.83443	0.00362446	1.44042	1.21566	XP_012401697.1;XP_012401694.1	XP_012401697.1;XP_012401694.1
30.2342	30.3032	30.1994	31.547	31.7112	31.795	31.0914	31.0684	31.6243	NA	NA	NA	+	DFT2_DFT1	25	15	15	61.7	44.5	44.5	37.497	0	273.38	17156000000	141	41.7	50.3	38	54.9	50	55.2	37.1	41.1	49.1	14	15	12	18	16	19	12	13	15	326	4.27269	0.00220896	1.43881	1.3335	XP_012405019.1	XP_012405019.1
32.8094	32.8694	32.8604	34.2893	34.3057	34.2589	33.7871	33.7471	34.2351	NA	NA	NA	+	DFT2_DFT1	23	23	23	80.7	80.7	80.7	35.527	0	323.31	104780000000	455	62.9	62.9	57.7	64.7	79.1	79.1	80.7	78.5	61.7	17	16	15	19	21	21	23	21	17	326	6.39396	0.00192865	1.43824	1.40567	XP_012408359.1	XP_012408359.1
26.4668	27.1129	27.3318	28.6431	28.2675	28.3081	28.0528	28.2646	28.2649	NA	NA	NA	+	DFT2_DFT1	16	16	16	33.7	33.7	33.7	64.662	0	58.949	2004300000	54	5.3	9.1	9.1	14.7	13.9	11.1	16.7	19.4	18.1	2	4	4	6	7	5	7	9	8	552	2.1337	0.00528085	1.43571	1.11675	XP_012399463.1;XP_003770125.1	XP_012399463.1
31.8699	31.978	32.1051	33.4887	33.5494	33.22	32.1818	31.9237	31.7156	NA	NA	NA	+	DFT2_DFT1	19	19	19	69.2	69.2	69.2	35.957	0	323.31	45605000000	251	49.5	57.3	59.5	69.2	66.4	69.2	62	58.6	53	11	13	12	17	17	17	15	12	13	321	3.52573	0.00298513	1.43501	1.27908	XP_012399655.1;XP_012399649.1;XP_003755806.1;XP_003755807.1	XP_012399655.1;XP_012399649.1;XP_003755806.1;XP_003755807.1
27.6902	27.5934	27.6464	29.014	29.2971	28.9232	28.252	27.4807	27.5572	NA	NA	NA	+	DFT2_DFT1	17	17	17	30	30	30	99.015	0	71.026	2107200000	54	10.3	9.4	11.3	20.5	22.3	15.4	13.5	4.6	6.1	5	5	6	11	11	8	7	3	3	884	3.60958	0.00291011	1.43473	1.28559	XP_003761294.2;XP_012398059.1	XP_003761294.2;XP_012398059.1
28.2022	27.9692	28.4366	29.7398	29.5144	29.6473	25.3436	26.1346	25.7206	NA	NA	NA	+	DFT2_DFT1	16	16	16	55.1	55.1	55.1	46.238	0	70.803	2451200000	55	13.3	15.5	15.2	41.1	25.1	41.8	0	0	0	4	5	5	10	8	11	0	0	0	414	3.17166	0.00336299	1.43114	1.2445	XP_003772119.1	XP_003772119.1
32.7504	32.5599	32.6645	34.0284	34.1559	34.0794	33.7716	33.3339	33.4187	NA	NA	NA	+	DFT2_DFT1	20	20	20	67.5	67.5	67.5	42.78	0	323.31	91297000000	512	55.8	55.8	64.5	58.8	58.3	67	58.3	58.3	58.8	14	15	16	18	17	18	17	15	17	391	4.56131	0.00203804	1.42962	1.34065	XP_012397285.1;XP_012397289.1;XP_012397288.1;XP_012397287.1;XP_012397286.1	XP_012397285.1;XP_012397289.1;XP_012397288.1;XP_012397287.1;XP_012397286.1
26.4263	25.8355	25.3735	26.8728	28.1542	26.8943	26.4931	27.1076	27.5388	NA	NA	NA	+	DFT2_DFT1	6	6	6	33.6	33.6	33.6	31.128	0	17.848	743740000	25	5.8	14.6	10.9	19	28.8	23	24.5	10.6	15.7	1	3	2	3	5	4	4	2	3	274	1.28393	0.0130597	1.42868	0.938821	XP_003772181.1	XP_003772181.1
27.8254	27.9727	27.8619	28.8986	29.2064	29.83	29.2067	28.1299	28.6861	NA	NA	NA	+	DFT2_DFT1	8	8	1	39.5	39.5	13.8	27.404	0	66.672	3091400000	45	17.8	23.7	23.3	29.6	33.6	39.5	39.5	17.8	21.7	3	3	3	5	6	8	7	2	3	253	2.16635	0.00526888	1.42499	1.11542	XP_012403973.1	XP_012403973.1
26.8943	26.0676	27.1302	28.3403	28.0544	27.9625	27.9548	27.4899	24.486	NA	NA	NA	+	DFT2_DFT1	8	8	7	13.5	13.5	13.5	86.885	0	47.83	1302800000	27	8.4	7.3	3.4	5.4	5.4	6.7	5.4	5.4	0	6	3	3	3	3	4	3	3	0	795	1.84981	0.00620611	1.4217	1.05966	XP_012404821.1;XP_003769545.1;XP_012404823.1;XP_003769546.1	XP_012404821.1;XP_003769545.1;XP_012404823.1;XP_003769546.1
37.1013	37.4172	37.2155	38.5887	38.5858	38.8078	38.1256	38.0874	38.506	NA	NA	NA	+	DFT2_DFT1	62	62	62	95.9	95.9	95.9	38.657	0	323.31	2032800000000	3520	91.7	90.6	90.6	94.1	92.9	93.5	90	88.5	95.3	51	49	48	55	56	56	54	52	57	339	3.55792	0.00318015	1.4161	1.26659	XP_003755659.2	XP_003755659.2
28.9732	29.2163	29.5216	30.6666	30.6013	30.677	28.6772	28.3091	27.6328	NA	NA	NA	+	DFT2_DFT1	24	24	24	39.3	39.3	39.3	79.917	0	145.97	6144300000	99	17.8	19.5	17.5	29.4	25.6	27.5	13.9	15.3	8.9	8	11	10	16	14	14	6	6	3	698	3.03607	0.00363072	1.41126	1.21619	XP_012405934.1	XP_012405934.1
31.2128	30.8024	30.6419	32.0318	32.3061	32.5453	30.8802	30.1539	30.7466	NA	NA	NA	+	DFT2_DFT1	14	14	8	50.5	50.5	25.2	23.504	0	134.9	21230000000	193	24.3	32	33	37.4	49.5	50.5	26.7	31.1	37.4	5	7	7	11	12	12	8	6	10	206	2.47439	0.0046089	1.40869	1.14936	XP_012400132.1;XP_012400131.1;XP_012400130.1;XP_012400129.1;XP_012400128.1;XP_012400127.1;XP_003763840.1	XP_012400132.1;XP_012400131.1;XP_012400130.1;XP_012400129.1;XP_012400128.1;XP_012400127.1;XP_003763840.1
24.1704	26.5707	25.8701	27.0353	27.0235	26.77	25.3749	25.5866	26.7842	NA	NA	NA	+	DFT2_DFT1	11	8	8	14.8	11.4	11.4	102.24	0	17.771	339720000	12	0.9	2	1.5	7.6	9.2	11.3	4.7	1	1.5	1	2	1	6	7	8	3	1	1	870	0.914439	0.0259362	1.40587	0.818383	XP_003761241.1	XP_003761241.1
26.3062	26.7737	25.9292	27.531	27.7323	27.9552	29.5774	29.31	29.6019	NA	NA	NA	+	DFT2_DFT1	10	10	10	16.7	16.7	16.7	75.095	0	36.183	2189700000	43	5.5	4.9	5.5	8.9	7.2	12.4	14.9	14.9	13.9	2	2	2	5	4	6	8	8	8	693	2.16651	0.00546696	1.40318	1.10203	XP_012399462.1	XP_012399462.1
27.6333	26.8955	27.8801	28.8926	28.9614	28.7631	27.9048	27.7419	28.0698	NA	NA	NA	+	DFT2_DFT1	7	7	7	28.7	28.7	28.7	32.426	0	30.541	2128400000	40	21.1	12.4	24.4	20	24.4	15.6	15.6	10.5	6.9	4	2	5	5	5	3	3	2	1	275	2.01615	0.00580766	1.40276	1.07786	XP_003769375.1;XP_012404708.1	XP_003769375.1;XP_012404708.1
25.6539	25.2462	26.4332	27.203	27.0473	27.2823	27.2477	26.0872	26.3256	NA	NA	NA	+	DFT2_DFT1	4	4	4	18.3	18.3	18.3	39.192	0	31.315	527670000	14	4.9	4.9	4.9	15.6	13.4	10.7	10.7	6	0	1	1	1	3	3	2	2	1	0	366	1.7718	0.0073232	1.39978	1.03307	XP_012408393.1	XP_012408393.1
29.1358	29.1053	29.3446	30.4679	30.5721	30.7388	29.4376	28.6959	27.3829	NA	NA	NA	+	DFT2_DFT1	13	13	13	42.4	42.4	42.4	46.284	0	88.695	5859800000	81	17.3	10.7	14.4	30.7	23.9	34.9	19.3	11.2	9	6	3	6	10	10	10	6	4	4	410	3.67135	0.00323792	1.39773	1.26036	XP_003763196.1	XP_003763196.1
35.607	35.686	35.8309	37.1918	36.9908	37.1336	37.3807	37.0055	36.5956	NA	NA	NA	+	DFT2_DFT1	54	54	46	73.3	73.3	64.8	62.253	0	323.31	773450000000	2003	61.4	61	64.1	70.8	67.7	66.2	71.7	67.1	70.8	35	34	34	43	38	42	49	39	46	554	4.02364	0.00299907	1.39742	1.2836	XP_003757218.1	XP_003757218.1
25.7479	23.9747	24.9478	26.2558	26.1685	26.4193	26.0649	24.5111	25.7422	NA	NA	NA	+	DFT2_DFT1	2	2	2	13	13	13	29.504	0	8.9708	180770000	6	7.1	0	0	13	13	13	0	0	0	1	0	0	2	2	2	0	0	0	253	1.26049	0.0148561	1.3911	0.916446	XP_003759592.1	XP_003759592.1
27.4943	28.419	27.7128	29.4981	28.7621	29.5353	29.7148	29.7633	29.4848	NA	NA	NA	+	DFT2_DFT1	27	27	27	34.7	34.7	34.7	107.19	0	89.822	3954600000	97	7.3	17.3	8.2	17.4	12.4	19	14.1	24	15.9	5	11	7	12	8	13	10	16	12	939	1.68034	0.00827995	1.38979	1.01013	XP_012405064.1;XP_003769850.2	XP_012405064.1;XP_003769850.2
27.2574	28.0114	28.0838	30.2703	28.6359	28.6142	27.8376	26.9779	29.5112	NA	NA	NA	+	DFT2_DFT1	18	11	11	85.9	69.2	69.2	22.325	0	58.642	3117600000	52	25.8	32.3	63.6	63.6	48	44.4	28.3	29.3	23.7	4	8	10	10	7	9	8	7	6	198	1.07266	0.0200487	1.38929	0.863561	XP_012405156.1	XP_012405156.1
25.6777	24.7362	24.8102	25.6039	26.4592	27.3264	26.4837	26.7567	28.4274	NA	NA	NA	+	DFT2_DFT1	7	7	5	9.5	9.5	7.1	102.08	0	73.356	775000000	17	2.4	0.9	0.9	0.9	0.9	2.4	2.4	3	9.5	2	1	1	1	1	2	2	2	7	912	1.12213	0.0178003	1.38844	0.877711	XP_003756174.1	XP_003756174.1
25.5658	26.4074	26.1477	27.3514	27.48	27.4289	26.7857	27.6863	26.3909	NA	NA	NA	+	DFT2_DFT1	10	10	10	27.5	27.5	27.5	62.263	0	12.773	890080000	22	0	6.2	9.9	13.9	6.7	8.8	8.8	6.7	9.4	0	2	4	5	3	3	3	2	3	534	2.26891	0.00547509	1.37985	1.10247	XP_003759995.1	XP_003759995.1
27.6114	26.3974	25.5608	27.673	27.8624	28.1729	27.6605	27.8224	25.3774	NA	NA	NA	+	DFT2_DFT1	10	10	10	16.9	16.9	16.9	115.08	0	35.793	949120000	23	0	1.5	1	8.6	8.2	9.4	11.1	10.7	0	0	1	1	4	4	5	6	5	0	1051	1.05775	0.0208425	1.37958	0.855356	XP_012409147.1	XP_012409147.1
27.5138	28.1151	27.9273	29.2845	29.0237	29.3853	28.7772	28.9815	28.8992	NA	NA	NA	+	DFT2_DFT1	25	25	25	46.6	46.6	46.6	78.719	0	108.08	3108900000	102	13.8	20.8	13.9	34.5	28.2	31.4	17.8	23.4	20.5	7	10	6	16	13	15	9	11	10	698	2.57333	0.00481917	1.37907	1.14188	XP_003767467.1	XP_003767467.1
35.0749	35.0635	35.1731	36.511	36.437	36.4825	35.6738	35.6818	36.0067	NA	NA	NA	+	DFT2_DFT1	54	54	38	67.7	67.7	59.3	82.418	0	323.31	433560000000	1555	54.6	53.5	53.9	65.8	63.1	63.9	60.4	60.4	63.6	34	35	37	47	44	46	36	34	40	742	5.32742	0.002375	1.373	1.31903	XP_012409119.1;XP_003757131.1;XP_012409120.1	XP_012409119.1;XP_003757131.1;XP_012409120.1
27.1624	26.9673	26.0788	28.2837	27.5615	28.4607	28.2658	28.9049	27.9839	NA	NA	NA	+	DFT2_DFT1	24	24	24	14.9	14.9	14.9	251.72	0	80.031	1814700000	57	4.7	2.1	2.5	7.5	2.4	6.5	5.4	6.3	3.9	8	4	4	12	4	11	8	10	6	2206	1.46608	0.012	1.36577	0.953592	XP_003769363.1	XP_003769363.1
26.3341	26.2643	25.459	27.2565	27.6465	27.2422	25.7448	26.818	26.7178	NA	NA	NA	+	DFT2_DFT1	8	8	8	37.8	37.8	37.8	38.038	0	16.81	760130000	19	12.2	3.5	9	16.9	19.8	17.7	0	7.8	11.9	3	1	2	4	4	3	0	2	2	344	1.9284	0.00706472	1.36256	1.03976	XP_012400424.1;XP_012400423.1	XP_012400424.1;XP_012400423.1
27.6234	27.2415	27.2121	28.8291	29.048	28.2807	27.8261	28.388	27.1808	NA	NA	NA	+	DFT2_DFT1	4	4	4	41.4	41.4	41.4	12.619	0	38.16	1973900000	32	33.6	24.1	24.1	41.4	33.6	31.9	33.6	33.6	33.6	3	2	2	4	3	3	3	3	3	116	2.17253	0.00579092	1.36026	1.07626	XP_003756198.1;XP_012402676.1	XP_003756198.1;XP_012402676.1
24.7325	26.6771	26.1888	27.775	26.9622	26.9336	26.5014	25.6447	24.8564	NA	NA	NA	+	DFT2_DFT1	11	11	11	13.5	13.5	13.5	146.06	0	41.317	591930000	26	0.8	0.8	3	8.7	6.5	9.3	1.8	1.5	0.9	1	1	3	6	5	6	2	2	1	1301	0.985173	0.0248997	1.3575	0.824751	XP_012407826.1;XP_012407824.1;XP_012407823.1;XP_012407822.1	XP_012407826.1;XP_012407824.1;XP_012407823.1;XP_012407822.1
28.5327	28.7272	28.6603	30.2668	29.9468	29.7737	29.8032	29.6333	29.6683	NA	NA	NA	+	DFT2_DFT1	32	32	32	37.4	37.4	37.4	129.06	0	155.94	5245500000	120	8.9	9.8	8.9	21.4	19.6	24.2	27.3	22.8	17	7	9	8	15	16	18	20	17	14	1150	3.02287	0.00435951	1.35572	1.17348	XP_003759705.1	XP_003759705.1
30.1725	30.0679	30.2783	31.5272	31.5811	31.4627	31.9988	31.9379	31.4671	NA	NA	NA	+	DFT2_DFT1	20	20	20	46.3	46.3	46.3	52.715	0	323.31	19089000000	192	12.9	28.8	28	36.5	44.9	43.2	39	42.8	43.2	6	9	9	16	18	16	15	14	16	479	4.37844	0.00324384	1.35075	1.26272	XP_012407372.1	XP_012407372.1
25.3321	26.9206	25.194	26.9791	27.1846	27.3348	24.5882	28.2056	25.3016	NA	NA	NA	+	DFT2_DFT1	3	3	3	6.1	6.1	6.1	75.143	0	13.072	1120000000	19	2.9	4.3	2.9	4.3	6.1	6.1	2.9	6.1	2.9	1	2	1	2	3	3	1	3	1	653	1.12727	0.0200709	1.35062	0.863867	XP_012398979.1	XP_012398979.1
35.2976	35.2144	35.479	36.6312	36.6006	36.8075	34.6835	34.6033	34.8946	NA	NA	NA	+	DFT2_DFT1	59	59	53	82.5	82.5	77.4	73.955	0	323.31	417480000000	1589	57.9	65.5	59.5	81.4	81.4	81.5	71.4	75.8	73.4	32	37	31	53	52	52	37	38	38	681	3.73611	0.0035637	1.34945	1.22532	XP_003756753.1;XP_003758872.1	XP_003756753.1
26.3972	28.5181	28.1558	28.9721	28.9115	29.2249	30.0439	30.3551	30.4553	NA	NA	NA	+	DFT2_DFT1	2	2	2	40.6	40.6	40.6	7.5449	0	24.959	5075000000	35	29	40.6	40.6	40.6	40.6	40.6	40.6	40.6	40.6	1	2	2	2	2	2	2	2	2	69	0.951388	0.0272678	1.3458	0.80974	XP_003759583.1	XP_003759583.1
34.758	34.5802	34.7542	36.02	36.046	36.0451	36.6614	36.2801	36.3381	NA	NA	NA	+	DFT2_DFT1	48	46	43	81.6	77.7	72.6	36.821	0	323.31	457740000000	1551	71.9	75.5	75.5	76.8	76.8	72.9	74.8	77.4	78.7	33	36	38	42	42	40	42	44	43	310	4.64418	0.0031656	1.33961	1.26466	XP_003775179.1	XP_003775179.1
25.4574	25.6493	25.8805	26.837	27.0576	27.1115	27.7806	27.436	25.9952	NA	NA	NA	+	DFT2_DFT1	11	11	11	28	28	28	73.989	0	33.701	894130000	25	10.5	3.9	5.3	11	5.5	8	16.6	11.7	4.6	4	2	2	4	2	3	6	4	2	675	3.07941	0.00430032	1.3396	1.16655	XP_003768869.1;XP_012404254.1;XP_012404253.1;XP_012404255.1	XP_003768869.1;XP_012404254.1;XP_012404253.1
27.8512	27.0529	25.2829	27.6593	28.2313	28.3129	26.7411	27.4506	25.511	NA	NA	NA	+	DFT2_DFT1	5	5	5	30.3	30.3	30.3	10.734	0	6.593	1196500000	24	20.2	20.2	10.1	11.1	22.2	21.2	28.3	20.2	10.1	2	2	1	2	4	3	3	2	1	99	0.785652	0.0395256	1.33885	0.749529	XP_003768874.1	XP_003768874.1
30.985	31.1761	31.3588	32.5291	32.6561	32.3397	31.2347	31.1308	31.0221	NA	NA	NA	+	DFT2_DFT1	34	34	34	77.4	77.4	77.4	46.664	0	266.85	22348000000	236	41.7	51.9	54.3	74.2	66.7	77.4	46.7	43.7	47.6	13	18	17	26	27	32	14	14	13	403	3.14969	0.00432103	1.33503	1.16929	XP_003758200.1	XP_003758200.1
33.1216	33.0714	33.1713	34.3848	34.4415	34.533	33.8099	33.8431	34.115	NA	NA	NA	+	DFT2_DFT1	49	49	49	63.1	63.1	63.1	76.75	0	323.31	102080000000	759	46.3	51.3	49	58.1	58.5	56.8	53.4	50.9	52.8	29	33	32	38	40	38	34	35	34	680	4.86303	0.0031714	1.33167	1.26596	XP_012399668.1	XP_012399668.1
26.3214	28.0954	28.1715	28.8644	28.7271	28.9875	28.7751	29.1131	28.3704	NA	NA	NA	+	DFT2_DFT1	17	17	17	23.7	23.7	23.7	87.462	0	95.151	2495200000	58	0	9.5	5.8	18.7	14.6	21.4	15.6	13.4	9.9	0	5	3	10	8	12	7	7	5	796	1.02539	0.0246229	1.33025	0.826713	XP_012409491.1	XP_012409491.1
32.2591	32.5322	32.395	33.7579	33.5504	33.8552	33.0504	33.0168	32.9097	NA	NA	NA	+	DFT2_DFT1	36	36	36	57.5	57.5	57.5	62.637	0	323.31	62143000000	463	44.3	40	41.8	50.1	46.3	52.1	43.4	44.9	42.5	24	21	25	30	27	31	26	25	23	557	3.4248	0.00422716	1.32574	1.18418	XP_003757035.1	XP_003757035.1
27.8885	28.3921	28.3011	29.3065	29.6136	29.6378	26.3098	25.3641	26.5112	NA	NA	NA	+	DFT2_DFT1	17	17	16	34.9	34.9	32.8	59.085	0	91.423	2515100000	69	18.5	11.2	16.4	23.5	20.4	21.8	9.6	2.1	6.6	8	6	8	11	11	11	4	1	2	519	2.6699	0.00527286	1.32542	1.11558	XP_012404710.1	XP_012404710.1
31.5405	31.7374	31.8296	32.9613	33.0701	33.0492	33.4715	33.1749	33.4183	NA	NA	NA	+	DFT2_DFT1	30	29	29	48.9	48.9	48.9	50.038	0	323.31	49749000000	302	31.3	35.2	32	37.3	39.1	39.1	43.1	39.9	39.5	13	15	14	19	20	19	23	19	20	466	3.87687	0.00360892	1.32435	1.21327	XP_003755141.1	XP_003755141.1
29.3416	29.4038	29.4712	30.7895	30.7414	30.6563	29.7998	30.008	30.5251	NA	NA	NA	+	DFT2_DFT1	26	26	26	37.4	37.4	37.4	89.621	0	131.46	8106500000	142	15.4	20	16.8	26.7	24.5	26.5	18.9	17.3	17.1	9	13	11	18	15	16	11	9	10	799	4.78337	0.00320867	1.32354	1.2557	XP_003758633.1	XP_003758633.1
33.1687	33.1913	33.0884	34.2247	34.5834	34.6069	32.3948	32.5809	32.9606	NA	NA	NA	+	DFT2_DFT1	57	57	57	57.2	57.2	57.2	110.77	0	323.31	89802000000	716	38.7	42	41.1	52.9	54.6	48.8	29	26.2	21.1	29	32	35	45	48	48	21	20	16	1001	3.31072	0.00435247	1.32215	1.17259	XP_012395673.1	XP_012395673.1
30.5662	30.3536	30.551	31.5727	31.9709	31.8918	29.1797	29.3497	28.0056	NA	NA	NA	+	DFT2_DFT1	32	31	31	54	54	54	78.366	0	200.04	13005000000	199	23.3	39.1	37.4	42	44.6	40.7	14.8	20	9	13	19	20	22	24	25	7	9	5	681	3.15763	0.00438455	1.32153	1.15959	XP_012396518.1	XP_012396518.1
32.8825	33.2265	32.7361	34.2474	34.4128	34.1343	25.8109	25.3358	27.2381	NA	NA	NA	+	DFT2_DFT1	15	15	15	45	45	45	45.508	0	323.31	63861000000	203	27.5	40.8	32.5	45	45	43.6	0	0	0	8	11	9	15	15	13	0	0	0	422	2.86058	0.00515637	1.3165	1.12876	XP_003768433.1	XP_003768433.1
25.3598	26.6381	25.4954	27.1157	27.0876	27.2343	25.9992	25.3139	25.9673	NA	NA	NA	+	DFT2_DFT1	8	8	8	18.5	18.5	18.5	58.849	0	16.392	381580000	17	0	0	0	9.6	10.1	9.8	8.4	4.2	0	0	0	0	4	4	5	3	2	0	523	1.49254	0.013493	1.31479	0.93389	XP_012409524.1;XP_012409523.1;XP_012409522.1	XP_012409524.1;XP_012409523.1;XP_012409522.1
28.1588	28.1291	27.8425	28.942	29.2524	29.8795	28.6801	28.7915	29.4299	NA	NA	NA	+	DFT2_DFT1	14	14	12	28.6	28.6	25.9	57.614	0	27.82	3089700000	60	6.6	6.6	8.3	17	16	21.2	10.2	13.9	13.3	3	3	4	7	7	10	5	6	5	518	1.9581	0.00804354	1.31449	1.01616	XP_012409553.1	XP_012409553.1
29.0507	29.0343	29.1499	30.4639	30.3665	30.3469	31.2642	30.8368	31.315	NA	NA	NA	+	DFT2_DFT1	32	32	31	59.7	59.7	58.2	74.163	0	323.31	10206000000	162	23.4	18.4	22.7	39.6	41.2	39.4	48.6	39.9	24	9	7	9	18	18	19	25	18	10	662	4.86653	0.00319137	1.31415	1.25024	XP_003771144.1;XP_012406071.1	XP_003771144.1;XP_012406071.1
32.0534	32.0599	32.0813	33.3856	33.1864	33.5644	32.0362	32.0945	31.9863	NA	NA	NA	+	DFT2_DFT1	38	38	36	63.4	63.4	62.2	81.611	0	323.31	45571000000	387	42	43.5	42.7	60.3	59.2	63.3	45.8	47.4	47	21	22	23	36	33	36	22	24	21	738	3.55828	0.00423064	1.31394	1.18426	XP_003773472.1;XP_003773473.1;XP_012407817.1;XP_012407816.1;XP_012407818.1;XP_003758008.1	XP_003773472.1;XP_003773473.1;XP_012407817.1;XP_012407816.1;XP_012407818.1
27.6856	28.0009	25.7278	28.6154	28.2497	28.4852	27.6169	27.1883	28.2348	NA	NA	NA	+	DFT2_DFT1	16	16	16	45.1	45.1	45.1	64.568	0	63.336	1921800000	39	16.8	10.1	9.4	24	19.4	23.7	13	6.7	12.3	4	3	3	7	6	7	4	2	3	583	0.847389	0.0362769	1.31198	0.763209	XP_003767676.1	XP_003767676.1
27.067	26.7056	25.4225	27.6492	27.5398	27.9229	25.7661	25.3308	25.4287	NA	NA	NA	+	DFT2_DFT1	5	5	5	10.7	10.7	10.7	60.3	0	15.232	778660000	15	7.3	8.8	5.4	3.3	7.1	5.4	1.7	0	0	3	4	2	1	3	2	1	0	0	523	1.19902	0.0200598	1.3056	0.863607	XP_012401527.1;XP_012401528.1	XP_012401527.1;XP_012401528.1
27.4791	27.8322	27.5735	28.9266	29.0305	28.8187	27.8311	28.0851	27.2114	NA	NA	NA	+	DFT2_DFT1	14	14	14	26.7	26.7	26.7	67.888	0	50.047	2242400000	71	5.7	9.4	9.6	20	20.5	16.3	19.1	10.4	10.6	4	5	5	10	10	10	9	6	4	596	3.35358	0.00446118	1.297	1.15599	XP_003761097.1	XP_003761097.1
26.1994	25.8549	25.6331	26.8328	27.4754	27.2656	25.2058	26.1561	24.4739	NA	NA	NA	+	DFT2_DFT1	7	7	7	31.1	31.1	31.1	37.262	0	18.752	418300000	10	0	0	0	12.3	20.8	12.6	7	0	0	0	0	0	4	4	3	1	0	0	341	2.17531	0.00719889	1.29547	1.03567	XP_003758741.1	XP_003758741.1
27.4568	27.7958	26.6267	28.6105	27.7271	29.4226	29.3836	28.4377	28.638	NA	NA	NA	+	DFT2_DFT1	17	17	17	30.1	30.1	30.1	76.915	0	50.369	2369400000	58	8.8	6.7	6.7	19.1	9.2	16.9	22.3	10.2	10.5	5	4	4	11	5	9	12	6	6	674	1.01139	0.0275165	1.29365	0.808404	XP_012403427.1	XP_012403427.1
33.7406	33.8677	33.8297	35.3641	35.0122	34.9363	35.0847	34.7753	34.5793	NA	NA	NA	+	DFT2_DFT1	12	12	12	93.3	93.3	93.3	11.804	0	323.31	178610000000	638	57.1	57.1	57.1	93.3	57.1	57.1	57.1	53.3	57.1	7	8	8	11	8	7	10	7	8	105	3.15057	0.00485714	1.29151	1.13584	XP_003769991.1	XP_003769991.1
26.2624	26.6488	26.6992	27.9451	27.8371	27.6895	27.6439	27.6452	27.7329	NA	NA	NA	+	DFT2_DFT1	18	18	18	15.8	15.8	15.8	173.96	0	53.052	1253100000	56	6.7	5.1	5.5	7.9	6.4	8.4	4.7	5.3	3.2	8	6	7	8	7	10	5	5	3	1586	2.9226	0.00543868	1.28708	1.1128	XP_012407213.1	XP_012407213.1
26.7479	25.8078	24.8058	27.0732	27.1297	27.0042	27.1062	27.1587	26.2065	NA	NA	NA	+	DFT2_DFT1	5	5	5	24.7	24.7	24.7	43.474	0	21.529	551130000	13	0	0	0	11.5	13.1	21.5	8.4	17.8	3.7	0	0	0	3	2	4	2	3	1	381	1.07227	0.025458	1.28184	0.820692	XP_012401330.1	XP_012401330.1
31.5628	31.5593	31.6745	33.0896	32.1303	33.4136	32.805	33.3268	33.2276	NA	NA	NA	+	DFT2_DFT1	24	24	24	58.3	58.3	58.3	57.246	0	323.31	47236000000	341	44	47.1	39.2	50.2	48.1	53.5	53.5	57.7	50.4	16	16	12	19	17	19	19	19	20	520	1.52532	0.0145322	1.27898	0.922023	XP_012396868.1;XP_012396867.1;XP_003769899.2	XP_012396868.1;XP_012396867.1
27.9377	28.1358	27.9434	29.4749	28.7025	29.672	29.9445	29.5544	29.9519	NA	NA	NA	+	DFT2_DFT1	24	24	24	30.9	30.9	30.9	119.17	0	133.43	4414500000	90	6.8	7	9.5	18.3	9.6	21.9	17	17	20.5	5	4	5	12	7	17	13	11	13	1045	1.86937	0.0102986	1.27748	0.980468	XP_012401707.1	XP_012401707.1
34.0853	34.115	34.3209	35.5114	35.3497	35.4905	33.7353	33.7864	33.819	NA	NA	NA	+	DFT2_DFT1	28	28	28	71.3	71.3	71.3	43.269	0	323.31	183310000000	679	55.6	59.9	62.9	71.3	64.5	64.5	62.9	62.4	52.5	19	20	23	28	26	26	24	22	16	394	3.8469	0.00434194	1.27683	1.17158	XP_012401056.1	XP_012401056.1
27.9384	28.0562	27.8967	29.2628	29.3653	29.0934	28.9016	28.5479	28.1276	NA	NA	NA	+	DFT2_DFT1	12	12	12	46.5	46.5	46.5	27.673	0	108.96	2804100000	78	27.8	33.1	32.7	46.1	41.2	40.8	32.7	33.5	29.4	5	7	6	10	9	10	7	7	6	245	3.796	0.00431756	1.27672	1.16858	XP_012400027.1	XP_012400027.1
32.1943	32.4491	32.436	33.5871	33.6143	33.7048	32.8552	32.8941	32.5275	NA	NA	NA	+	DFT2_DFT1	29	29	29	62.8	62.8	62.8	68.299	0	323.31	58863000000	452	51.5	52	48.9	62.6	62.8	62.8	48.7	45.1	50.8	21	20	21	25	26	27	17	19	18	610	3.83862	0.00432797	1.27561	1.17009	XP_012400270.1	XP_012400270.1
26.549	25.4026	26.1385	27.3346	27.1766	27.4027	25.0956	24.705	25.868	NA	NA	NA	+	DFT2_DFT1	3	2	2	4.6	2.9	2.9	53.281	0.0022259	2.2807	453710000	11	2.1	2.1	2.1	4.6	4.6	4.6	0	0	0	1	1	1	3	3	3	0	0	0	478	1.69154	0.0121429	1.27458	0.949792	XP_012396309.1	XP_012396309.1
28.7205	28.2281	27.7487	29.5956	29.3712	29.5529	28.9253	28.5459	29.0395	NA	NA	NA	+	DFT2_DFT1	7	7	7	30.1	30.1	30.1	38.041	0	47.086	3420100000	34	12.4	17.7	16.9	24.2	11.3	14.9	16.9	20.6	11.3	2	3	3	5	2	3	3	4	2	355	1.93578	0.00958901	1.27412	0.988562	XP_012408431.1	XP_012408431.1
30.6752	30.9278	30.834	32.0411	32.0742	32.1433	32.1109	32.0342	32.1018	NA	NA	NA	+	DFT2_DFT1	69	69	69	45.9	45.9	45.9	203.79	0	323.31	23018000000	418	17.9	20.2	15.3	37.7	30.5	32.6	34.5	31	31.3	23	28	21	48	44	45	52	41	46	1839	4.04926	0.00430719	1.27383	1.17988	XP_012398198.1	XP_012398198.1
30.8553	30.9402	30.8734	32.055	32.1333	32.3007	31.5143	31.4768	31.0751	NA	NA	NA	+	DFT2_DFT1	19	17	17	34.3	32.6	32.6	58.111	0	323.31	21792000000	232	19.8	30.9	28.9	34.2	32.8	32.8	33	32.8	30	8	13	13	16	16	16	15	13	12	530	4.10778	0.00420984	1.27336	1.1824	XP_012400098.1	XP_012400098.1
29.2663	29.7639	29.3083	30.8358	30.7873	30.5217	29.2215	28.7123	29.0867	NA	NA	NA	+	DFT2_DFT1	16	16	16	86.1	86.1	86.1	28.503	0	90.904	6895700000	123	52.5	68	52.5	66.4	69.5	69.5	26.6	15.1	42.9	10	12	10	11	12	12	5	4	8	259	2.60973	0.00617479	1.26876	1.06901	XP_012396606.1;XP_003759576.1	XP_012396606.1;XP_003759576.1
28.5638	28.4192	28.3783	29.6149	29.999	29.5478	28.612	28.3684	28.4534	NA	NA	NA	+	DFT2_DFT1	11	10	10	25.2	23.1	23.1	63.642	0	61.933	3245100000	49	14.7	10.7	10.7	24	25.2	17.1	17.1	14	11.5	5	4	4	9	10	6	6	4	4	563	2.95227	0.00551591	1.26677	1.10019	XP_003765964.2	XP_003765964.2
27.6531	27.7138	28.002	28.7431	29.4847	28.9367	25.8271	26.4584	25.1086	NA	NA	NA	+	DFT2_DFT1	11	9	8	20.6	18.7	16.5	71.297	0	51.194	1780800000	37	5.2	5.4	7.6	17.9	18.7	9	1.9	3.8	0	3	3	4	9	8	5	1	2	0	632	2.16415	0.00810847	1.26518	1.01477	XP_012400744.1	XP_012400744.1
27.587	27.9036	28.4082	29.2239	28.9732	29.49	27.7599	27.6065	27.0081	NA	NA	NA	+	DFT2_DFT1	20	20	20	50.1	50.1	50.1	63.095	0	91.988	2605300000	56	15.5	14.5	22.7	30.8	30.8	33	12.7	11.2	6.4	7	6	10	11	11	13	4	3	3	543	1.95914	0.00982716	1.26278	0.985128	XP_012404962.1	XP_012404962.1
26.5347	28.0299	27.7931	28.7033	28.7194	28.7196	28.5799	28.6796	28.5497	NA	NA	NA	+	DFT2_DFT1	10	10	9	47.5	47.5	45.5	37.818	0	68.988	2325500000	48	0	7.8	13.9	47.5	34.5	39.4	34.5	34.5	29.6	0	3	4	10	6	8	6	6	5	345	1.27521	0.0201015	1.26155	0.861692	XP_012402141.1	XP_012402141.1
27.8658	27.506	27.5651	29.1415	28.8664	28.713	29.5077	29.3473	29.0891	NA	NA	NA	+	DFT2_DFT1	12	12	12	31.4	31.4	31.4	59.919	0	69.527	3429300000	69	11.4	10.1	11.6	23.2	12.9	21.9	20.6	24.1	22.2	4	3	4	9	5	8	7	8	7	535	2.77649	0.00582874	1.26129	1.08015	XP_012402894.1;XP_012402893.1	XP_012402894.1;XP_012402893.1
25.7222	26.925	26.1624	27.3661	27.5837	27.6398	26.486	27.5315	27.7559	NA	NA	NA	+	DFT2_DFT1	6	5	5	21.6	19.2	19.2	51.569	0	17.652	870200000	15	3	8	5.7	19.2	13.7	11.4	3	2.7	5.7	1	2	2	5	3	3	1	1	2	473	1.59961	0.0142038	1.26	0.925712	XP_012397542.1	XP_012397542.1
29.3878	29.9893	30.3617	31.2742	31.1519	31.0662	32.0619	31.9145	31.9453	NA	NA	NA	+	DFT2_DFT1	13	13	13	45.9	45.9	45.9	23.229	0	160.68	18817000000	159	20.1	39.7	39.7	45.9	45	45.5	45.5	45.9	40.2	3	7	9	11	8	11	11	11	9	209	1.90259	0.0107647	1.25116	0.969836	XP_012402795.1	XP_012402795.1
34.2717	34.344	34.1161	35.5604	35.693	35.2305	33.2782	33.6522	33.2639	NA	NA	NA	+	DFT2_DFT1	17	17	17	29.3	29.3	29.3	44.633	0	319.34	175280000000	615	27.4	27.6	27.6	29.3	29.3	29.3	27.6	27.6	28.6	10	13	12	14	16	15	12	11	11	420	2.91328	0.0056839	1.2507	1.08469	XP_012408410.1	XP_012408410.1
33.7509	33.921	33.8426	35.1978	34.9413	35.1223	32.6431	32.8673	32.9395	NA	NA	NA	+	DFT2_DFT1	51	51	51	84.3	84.3	84.3	69.849	0	323.31	128720000000	642	69.2	80.1	75	81.1	78.7	82.8	53.3	54.4	41.9	33	38	38	44	41	44	23	25	19	623	3.79486	0.00473798	1.24898	1.14523	XP_012396654.1;XP_003755440.1	XP_012396654.1;XP_003755440.1
25.8349	24.8653	26.8305	27.2321	26.4714	27.5633	25.7935	25.855	26.8794	NA	NA	NA	+	DFT2_DFT1	11	11	11	26.2	26.2	26.2	70.264	0	52.619	505140000	22	3.7	1.4	6.9	14.2	14.5	8	0	0	0	1	1	3	5	6	5	0	0	0	626	0.888931	0.0382658	1.24535	0.753419	XP_012400383.1;XP_012399815.1;XP_012399814.1	XP_012400383.1
33.3807	33.4655	33.424	34.858	34.3285	34.7787	36.4896	36.5603	36.5279	NA	NA	NA	+	DFT2_DFT1	25	24	24	56.8	56.8	56.8	39.187	0	323.31	324920000000	738	40.5	46.9	46.9	46.4	43.2	46.4	50.4	47.5	53.9	13	15	13	17	15	16	22	18	24	373	2.74754	0.00626223	1.23162	1.05567	XP_012408601.1	XP_012408601.1
28.4963	28.5729	28.4674	29.9873	29.5999	29.6422	27.0449	26.0846	26.5756	NA	NA	NA	+	DFT2_DFT1	14	14	14	21.6	21.6	21.6	108.48	0	61.224	2717300000	70	6.5	8	8.2	18.7	14.4	15.9	4.9	2.6	1.2	5	6	6	12	10	11	4	2	1	969	3.20245	0.00564343	1.23093	1.09256	XP_003767257.1	XP_003767257.1
25.703	25.4108	25.4234	26.727	26.85	26.6433	25.0179	26.9643	25.7894	NA	NA	NA	+	DFT2_DFT1	7	7	6	12	12	11	87.271	0	10.8	268020000	11	0	0	1.8	7.7	5.3	7	0	0	2.5	0	0	1	4	3	5	0	0	2	757	3.39505	0.00547917	1.22768	1.10337	XP_003758080.1;XP_012395465.1	XP_003758080.1;XP_012395465.1
26.281	25.5477	26.6581	27.504	27.3581	27.3063	25.4987	27.1201	25.1851	NA	NA	NA	+	DFT2_DFT1	4	4	4	78	78	78	8.5337	0	34.166	692070000	18	32.9	39	58.5	32.9	32.9	32.9	19.5	52.4	13.4	2	2	3	2	2	2	1	3	1	82	1.68266	0.0145236	1.22718	0.921771	XP_003765854.1	XP_003765854.1
27.2967	25.8996	27.4837	27.935	28.043	28.3281	28.4617	27.9134	27.4699	NA	NA	NA	+	DFT2_DFT1	16	16	16	26	26	26	100.78	0	133.67	1657900000	54	5.2	3.6	9	11.5	13	17.4	18.9	10.9	8.5	4	2	5	6	7	10	11	6	5	878	1.10717	0.028976	1.20871	0.798687	XP_003765680.1;XP_012401596.1	XP_003765680.1;XP_012401596.1
25.6407	25.3676	25.961	26.8477	26.7075	27.0382	25.8005	24.5679	24.6125	NA	NA	NA	+	DFT2_DFT1	4	4	4	4.2	4.2	4.2	99.67	0	4.8028	314540000	12	2.2	1.3	1.3	3.2	2.1	2.4	0	0	0	2	1	1	3	2	2	0	0	0	957	2.45025	0.00826882	1.20806	1.00971	XP_003769221.1	XP_003769221.1
29.6236	29.2954	29.9567	30.4862	30.9802	31.0188	34.9493	35.2983	35.3399	NA	NA	NA	+	DFT2_DFT1	15	15	15	64.4	64.4	64.4	11.726	0	67.794	80917000000	250	39.6	39.6	49.5	31.7	41.6	41.6	64.4	58.4	64.4	6	6	9	4	5	6	11	9	11	101	2.02743	0.0117934	1.20315	0.957452	XP_003768057.1;XP_003768084.1	XP_003768057.1
35.6553	35.7448	35.7446	36.9447	36.7995	37.0069	36.1808	36.0779	36.1861	NA	NA	NA	+	DFT2_DFT1	320	320	320	66.8	66.8	66.8	472.91	0	323.31	599420000000	4224	47.6	53.2	52.8	62.2	60.1	61	54.3	52.3	53.3	187	209	218	263	248	267	207	203	200	4116	4.21371	0.00513288	1.20215	1.12531	XP_012405737.1	XP_012405737.1
28.9025	28.2791	28.2166	29.632	29.5923	29.7715	28.779	28.909	28.1739	NA	NA	NA	+	DFT2_DFT1	14	14	14	82.1	82.1	82.1	22.442	0	71.477	3651400000	60	67.2	39	35.9	61	49.2	61	29.7	30.8	26.2	9	6	5	10	8	10	5	4	4	195	2.22034	0.0103192	1.19916	0.978456	XP_003756043.1	XP_003756043.1
27.5571	27.8064	27.7496	29.0173	28.7004	28.992	28.4056	28.1478	28.0941	NA	NA	NA	+	DFT2_DFT1	12	12	12	20.3	20.3	20.3	65.544	0	33.567	2717500000	67	5	10.2	8.8	16.7	15.3	15.5	15.3	8.6	7.6	3	5	5	8	7	9	8	5	4	580	3.15875	0.00614836	1.19883	1.06411	XP_003758528.1	XP_003758528.1
25.0315	24.5201	25.2806	26.6918	25.9136	25.8073	29.5204	28.7819	27.8446	NA	NA	NA	+	DFT2_DFT1	24	24	24	21.8	21.8	21.8	190.67	0	102.34	1290400000	45	1.2	1.4	1.8	0.9	1.2	4.6	13.2	12	10	2	2	3	1	1	5	14	13	10	1737	1.53923	0.017713	1.19349	0.879149	XP_003754929.1	XP_003754929.1
31.5747	31.4866	31.5858	32.8847	32.4805	32.8539	32.9022	32.8732	32.8546	NA	NA	NA	+	DFT2_DFT1	19	19	19	80.6	80.6	80.6	23.071	0	323.31	43363000000	283	60.2	64.6	75.2	80.6	80.6	80.6	80.6	80.6	80.6	11	13	13	16	14	14	17	17	15	206	3.05699	0.00638136	1.19069	1.05033	XP_003769230.1	XP_003769230.1
36.2014	36.1605	36.1936	37.3958	37.1938	37.5327	39.0767	39.132	39.4009	NA	NA	NA	+	DFT2_DFT1	187	187	177	74.2	74.2	71.9	236.53	0	323.31	1993100000000	5339	56.4	61	61.2	69.9	64.3	64.9	72.2	69.8	71.2	105	110	112	134	126	132	161	158	171	2230	3.55572	0.00575546	1.18898	1.08164	XP_012408600.1	XP_012408600.1
26.435	25.427	26.3674	27.4277	27.1012	27.2616	26.6645	27.3222	26.1843	NA	NA	NA	+	DFT2_DFT1	7	7	7	40	40	40	24.868	0	37.641	684740000	28	26.8	7.7	13.6	30	30	16.8	22.3	3.6	20	4	2	3	6	5	3	3	1	2	220	1.60568	0.0171217	1.18705	0.886711	XP_003774714.1	XP_003774714.1
28.2654	28.1663	28.3759	29.268	29.5661	29.524	27.8938	28.6344	28.1977	NA	NA	NA	+	DFT2_DFT1	9	9	9	36.1	36.1	36.1	46.134	0	33.912	3213800000	38	20	17.3	10.6	16.9	21.9	16.1	6.5	16.4	12.3	5	4	3	5	6	5	2	5	3	415	3.3571	0.00615714	1.1835	1.06518	XP_012403920.1	XP_012403920.1
33.2056	33.6709	33.1386	34.3012	34.5897	34.6718	32.5652	32.9479	32.701	NA	NA	NA	+	DFT2_DFT1	9	9	9	52.1	52.1	52.1	22.164	0	273.4	91141000000	351	52.1	34.3	32.2	32.6	32.6	32.6	32.2	32.6	32.2	8	8	6	7	7	7	6	7	6	236	2.37485	0.00988709	1.18251	0.984111	XP_012404749.1	XP_012404749.1
29.5661	29.3158	29.1446	30.6957	31.081	29.7964	29.7636	30.5219	29.5696	NA	NA	NA	+	DFT2_DFT1	8	8	8	74.1	74.1	74.1	12.056	0	68.027	8545500000	71	35.7	27.7	44.6	74.1	50.9	67.9	50.9	35.7	33.9	4	2	5	6	3	4	5	3	3	112	1.38009	0.0219784	1.18218	0.844539	XP_012407810.1	XP_012407810.1
25.9156	25.9564	26.2049	27.086	27.6077	26.9106	26.4522	25.3209	26.8571	NA	NA	NA	+	DFT2_DFT1	9	9	9	25.4	25.4	25.4	44.49	0	17.763	567900000	24	11.9	16.2	12.9	9.2	11.2	12.9	5.5	2	2	4	5	5	3	4	5	2	1	1	402	2.17273	0.0117861	1.17578	0.957429	XP_003768320.1	XP_003768320.1
28.0433	28.3006	28.4587	29.4512	29.3224	29.5267	29.3524	29.027	29.2525	NA	NA	NA	+	DFT2_DFT1	13	13	13	38.6	38.6	38.6	49.273	0	114.44	3615800000	70	16.4	15.9	17.8	28.4	28.6	32.6	24.9	12.2	21.2	5	5	5	9	9	10	8	4	7	433	3.00568	0.00749141	1.16587	1.02725	XP_003766200.1	XP_003766200.1
29.9747	29.787	29.6742	30.9299	31.2636	30.735	26.1746	26.3865	25.927	NA	NA	NA	+	DFT2_DFT1	14	14	14	48.7	48.7	48.7	39.12	0	153.61	6671300000	84	39.9	43.3	36.8	42.8	39.9	46.5	7.1	5.9	7.1	8	9	9	9	8	11	1	1	1	353	2.55366	0.00959528	1.16417	0.988685	XP_003758412.1;XP_012397462.1	XP_003758412.1
31.6771	31.6978	31.8911	32.9074	32.8611	32.9899	32.8599	32.6411	32.7668	NA	NA	NA	+	DFT2_DFT1	39	39	39	78	78	78	68.551	0	323.31	39864000000	394	37.6	47	50.6	58.5	56.2	61.6	56.6	55.3	55.4	18	23	20	26	26	29	26	24	25	617	3.93338	0.00582451	1.16415	1.08005	XP_003763639.1	XP_003763639.1
30.7406	30.6529	30.7684	31.8831	31.8854	31.8794	30.7499	30.7564	31.1882	NA	NA	NA	+	DFT2_DFT1	32	30	30	52	50.7	50.7	79.018	0	253.73	17716000000	252	33.9	34.4	35.3	46.9	45.5	40.8	31.4	26.6	25.8	17	18	16	26	27	24	17	15	12	706	5.31673	0.00522307	1.16196	1.12284	XP_003755439.1;XP_012396727.1;XP_012396721.1;XP_012396715.1	XP_003755439.1;XP_012396727.1;XP_012396721.1;XP_012396715.1
29.3692	29.5954	29.9066	30.9189	30.6946	30.7368	29.982	30.2661	30.1752	NA	NA	NA	+	DFT2_DFT1	20	20	20	37.2	37.2	37.2	58.432	0	158.68	8560700000	91	11.9	15.9	14.8	33	28.7	28.4	15.7	17.8	15.7	6	9	8	14	13	16	6	8	9	522	2.61442	0.00946265	1.15975	0.990987	XP_003762449.1;XP_012399083.1	XP_003762449.1;XP_012399083.1
25.7332	27.6179	27.2373	27.8822	27.9392	28.2406	28.1055	28.1931	28.393	NA	NA	NA	+	DFT2_DFT1	2	2	2	14.8	14.8	14.8	27.863	0	49.942	1833700000	27	7.8	14.8	14.8	14.8	14.8	14.8	14.8	14.8	14.8	1	2	2	2	2	2	2	2	2	257	0.923102	0.0462311	1.15788	0.730054	XP_012407696.1	XP_012407696.1
26.3663	25.215	26.5212	27.6132	27.1146	26.8454	24.1279	26.5474	25.9335	NA	NA	NA	+	DFT2_DFT1	3	3	3	7.7	7.7	7.7	45.659	0	7.6197	369020000	13	2.3	0	5.4	7.7	7.7	7.7	5.4	0	0	1	0	1	3	3	3	1	0	0	391	1.15898	0.0310195	1.15686	0.787309	XP_003761676.1	XP_003761676.1
28.1713	28.5954	28.1461	29.3921	29.3022	29.6878	29.3411	28.9972	29.4038	NA	NA	NA	+	DFT2_DFT1	15	10	10	39.9	28.8	28.8	39.52	0	51.715	4034600000	59	21.7	19.9	23.9	22.5	31.1	28.2	21.7	24.8	21.7	5	5	7	6	9	10	6	7	6	351	2.46284	0.010227	1.15644	0.974609	XP_012400893.1;XP_012400895.1;XP_003761416.1	XP_012400893.1;XP_012400895.1
27.0968	27.4543	27.8192	28.0184	28.7058	29.1131	28.2656	26.9494	28.722	NA	NA	NA	+	DFT2_DFT1	11	11	11	26.3	26.3	26.3	61.166	0	147.74	1907900000	33	7.1	10.9	9.8	19.8	22.1	14.9	5.3	2	8.4	2	3	3	5	8	5	3	1	3	562	1.41121	0.0228904	1.15569	0.836567	XP_012402935.1	XP_012402935.1
27.7331	27.9141	28.2427	28.9795	29.1191	29.2564	29.2972	28.1479	26.3739	NA	NA	NA	+	DFT2_DFT1	19	19	18	31.6	31.6	29.7	98.508	0	119.31	2685100000	62	10	5.6	10.8	14.1	19.5	20.6	18.2	5.7	1.9	6	4	6	9	11	12	11	4	1	906	2.6181	0.00964491	1.155	0.98784	XP_012403019.1	XP_012403019.1
30.4225	30.4114	30.2639	31.5362	31.6824	31.3395	30.5194	30.7546	31.7511	NA	NA	NA	+	DFT2_DFT1	5	5	5	54.8	54.8	54.8	13.58	0	78.374	15377000000	76	41.1	49.2	40.3	54.8	54.8	54.8	41.1	46.8	54.8	3	3	2	5	5	5	2	3	5	124	3.30401	0.0070549	1.15341	1.03751	XP_012407483.1	XP_012407483.1
27.2409	25.6125	27.0377	27.6667	27.8412	27.8406	27.3853	27.6219	27.5323	NA	NA	NA	+	DFT2_DFT1	7	7	7	31.3	31.3	31.3	24.338	0	13.352	1218300000	24	8.8	0	11.1	25.3	26.7	18.9	9.7	20.7	18.9	2	0	2	5	5	4	2	4	3	217	1.05015	0.0367266	1.15244	0.760393	XP_012405021.1	XP_012405021.1
32.8647	32.725	32.8855	33.8667	33.9412	34.1236	34.7128	34.4159	34.5983	NA	NA	NA	+	DFT2_DFT1	31	31	27	44.9	44.9	40.3	66.225	0	323.31	112140000000	525	28.6	31.4	33.3	40.5	41.7	39.7	40.5	42.2	42.2	18	18	23	22	24	23	23	25	27	595	3.64152	0.00625779	1.15208	1.05557	XP_003763238.1	XP_003763238.1
26.4751	26.0109	26.6797	27.6805	27.3217	27.6181	27.1926	25.0848	27.3331	NA	NA	NA	+	DFT2_DFT1	9	9	9	24.1	24.1	24.1	75.789	0	65.227	694220000	20	3.2	3.2	0	10.1	10.3	11	7.8	3.3	9.5	1	1	0	4	3	4	3	1	3	663	2.14973	0.0130438	1.15155	0.938727	XP_012402076.1	XP_012402076.1
32.248	32.3542	32.4627	33.5805	33.3636	33.5624	33.0637	32.9234	33.0716	NA	NA	NA	+	DFT2_DFT1	50	50	50	83.9	83.9	83.9	65.986	0	323.31	57813000000	465	52.5	59.2	62.4	70.7	75	72.4	55.7	61.7	53.5	28	32	35	37	38	38	30	30	27	583	3.60341	0.00636786	1.14719	1.04948	XP_003768723.1;XP_012404105.1;XP_012404106.1;XP_012406962.1	XP_003768723.1;XP_012404105.1;XP_012404106.1
26.7369	26.2248	27.1218	27.8937	27.6769	27.9508	27.0007	27.8733	27.3024	NA	NA	NA	+	DFT2_DFT1	5	5	5	36.3	36.3	36.3	23.329	0	43.658	1119100000	26	13.9	16.4	14.9	36.3	32.3	32.3	25.9	25.9	14.9	2	2	2	5	4	4	3	3	2	201	1.86327	0.015928	1.14595	0.900288	XP_012395309.1	XP_012395309.1
29.2937	29.2455	29.3427	30.5034	30.4867	30.3209	29.6245	29.5607	29.6751	NA	NA	NA	+	DFT2_DFT1	12	12	12	56.7	56.7	56.7	32.12	0	76.746	6351500000	93	26.3	39.1	34.9	47.4	47.4	38.8	47.4	40.5	46.4	7	9	6	9	9	7	8	6	7	289	4.22042	0.00593966	1.14304	1.07361	XP_003763600.1	XP_003763600.1
33.186	33.4313	33.1029	34.2856	34.5101	34.3509	34.711	34.5306	34.0701	NA	NA	NA	+	DFT2_DFT1	52	52	0	68.1	68.1	0	80.366	0	323.31	130660000000	903	44.1	61.1	62.2	66.8	66.2	65.5	66.3	65.6	64.4	25	36	35	40	45	39	39	41	34	730	3.18137	0.00785549	1.14215	1.02069	XP_012396818.1	XP_012396818.1
29.5552	29.2397	29.3707	30.6585	30.5841	30.341	29.7839	29.9556	30.6455	NA	NA	NA	+	DFT2_DFT1	13	13	11	43.3	43.3	38.7	55.57	0	84.517	7743300000	104	24.4	23.6	24.4	36.9	31.5	24.2	19	28	19	7	7	7	10	9	7	5	9	5	504	2.99721	0.00844088	1.13929	1.00596	XP_012397586.1	XP_012397586.1
27.7348	27.9663	27.6818	28.7637	28.8148	29.2221	28.5122	28.7054	29.5906	NA	NA	NA	+	DFT2_DFT1	11	11	11	34.8	34.8	34.8	42.247	0	141.66	2591800000	66	16.5	12.3	12.3	18.8	32.2	23.3	12.6	16.2	23.6	5	4	4	6	9	7	3	4	6	382	2.59487	0.0102205	1.13922	0.974264	XP_012400618.1	XP_012400618.1
28.1644	28.0446	28.3377	29.3759	29.032	29.5529	29.2901	29.1618	29.2588	NA	NA	NA	+	DFT2_DFT1	23	23	23	28.9	28.9	28.9	104.57	0	101.47	3305200000	83	8.5	7.6	12.2	15.6	13.5	20.1	16.7	16.3	9.7	6	6	9	10	10	15	11	10	7	924	2.53996	0.0109677	1.13805	0.96856	XP_012397151.1;XP_012397150.1	XP_012397151.1;XP_012397150.1
31.1542	30.9454	31.0719	32.2707	31.9841	32.3249	31.7386	31.9942	31.928	NA	NA	NA	+	DFT2_DFT1	37	37	34	67.3	67.3	64.6	66.689	0	208.5	25417000000	281	31.3	35	41.3	52.5	52.1	61.4	45.7	50.4	48.1	15	16	21	28	26	30	22	23	21	591	3.13142	0.00831351	1.13605	1.01257	XP_012401437.1	XP_012401437.1
31.3154	31.7187	31.5507	32.5312	32.8761	32.5804	31.8048	31.5902	31.4906	NA	NA	NA	+	DFT2_DFT1	9	9	9	42.1	42.1	42.1	16.213	0	78.843	28240000000	217	42.1	42.1	42.1	42.1	42.1	42.1	42.1	42.1	42.1	7	9	8	8	8	8	8	8	8	145	2.68984	0.0103325	1.13427	0.978649	XP_003757566.1	XP_003757566.1
29.6832	30.5318	30.3726	31.4251	31.1721	31.3873	32.3828	31.976	32.5882	NA	NA	NA	+	DFT2_DFT1	31	31	31	54.4	54.4	54.4	71.87	0	323.31	22607000000	273	9.2	22.1	19.3	43.6	32.9	35.4	37.8	42.8	45.3	6	12	13	21	18	20	22	24	26	638	1.85005	0.0167931	1.13231	0.890131	XP_012405389.1	XP_012405389.1
34.5082	34.6429	34.6612	35.8155	35.8292	35.5625	36.6153	36.5424	36.459	NA	NA	NA	+	DFT2_DFT1	25	25	25	95	95	95	22.303	0	323.31	421670000000	944	70.4	80.9	95	91.5	88.9	88.9	92.5	88.9	92.5	15	17	18	20	19	18	23	20	21	199	3.47209	0.00743212	1.13166	1.02951	XP_012403471.1;XP_003767913.1	XP_012403471.1;XP_003767913.1
28.13	28.344	28.7133	29.5845	29.5242	29.4716	28.8826	28.6651	28.8794	NA	NA	NA	+	DFT2_DFT1	12	8	8	70.2	55.3	55.3	23.642	0	94.761	4772400000	89	60.5	59.5	45.1	46	50.2	42.8	48.4	42.8	47.9	10	9	8	7	7	6	7	6	8	215	2.54425	0.0112682	1.13102	0.96384	XP_003772070.1	XP_003772070.1
27.0141	26.8289	27.1304	28.2323	28.0397	28.0891	28.082	28.1785	28.1803	NA	NA	NA	+	DFT2_DFT1	6	6	6	25.6	25.6	25.6	33.832	0	27.978	1691300000	32	6.5	9.3	15.1	7.7	7.7	4.3	7.7	7.7	11.1	2	2	3	2	2	1	2	2	3	324	3.37172	0.00781681	1.12922	1.02185	XP_003765363.2	XP_003765363.2
28.1406	27.8997	28.4358	29.2982	29.3019	29.2625	29.3976	29.1751	29.8288	NA	NA	NA	+	DFT2_DFT1	9	6	6	25.1	14.5	14.5	43.376	0	54.778	3527000000	55	7.1	12.3	12.3	14.5	17.5	17.5	17.5	23.9	25.1	3	5	4	5	6	6	6	7	7	406	2.71834	0.0102861	1.12882	0.976902	XP_003769873.1	XP_003769873.1
27.1597	27.2413	26.849	28.3781	28.074	28.1807	27.9566	27.3806	28.2323	NA	NA	NA	+	DFT2_DFT1	15	12	4	37	32.5	13.3	52.217	0	24.913	1573500000	43	17.6	13.1	10.5	22.4	21.5	34.4	18.9	11.2	20.9	8	7	5	8	8	12	7	5	8	465	2.78608	0.0102303	1.12758	0.981317	XP_003773211.1	XP_003773211.1
37.6099	37.688	37.7376	38.8595	38.7689	38.7884	38.4035	38.08	38.2819	NA	NA	NA	+	DFT2_DFT1	45	45	7	87.2	87.2	17.3	49.83	0	323.31	2586300000000	5375	85.8	83.8	84.7	84.9	84.7	84.7	87.2	83.8	85.8	37	33	35	38	37	36	41	37	39	445	4.77425	0.00580347	1.12711	1.07729	XP_003757584.1	XP_003757584.1
28.4596	27.9879	28.2407	29.3542	29.2076	29.5061	29.0673	28.9173	29.6059	NA	NA	NA	+	DFT2_DFT1	12	12	12	47.2	47.2	47.2	37.511	0	60.718	4007700000	90	20.4	24.4	31.5	47.2	40.1	40.1	29.3	30.2	17.3	5	7	8	12	11	11	8	8	4	324	2.65595	0.0107716	1.12655	0.97012	XP_012396176.1	XP_012396176.1
26.0862	26.15	26.0311	27.5116	27.1792	26.9555	26.4767	27.2361	26.0421	NA	NA	NA	+	DFT2_DFT1	15	6	6	27.4	16.4	16.4	68.429	0	26.94	656760000	21	9.3	15.9	15.9	20.7	21.9	14.5	19.1	19	15.8	6	10	9	9	10	9	8	9	7	627	2.61659	0.0109912	1.12635	0.966676	XP_012395083.1;XP_012395082.1	XP_012395083.1;XP_012395082.1
28.7527	29.9562	28.7504	30.2517	30.2936	30.2876	30.2625	30.0695	30.0844	NA	NA	NA	+	DFT2_DFT1	23	23	23	61.1	61.1	61.1	59.872	0	93.719	6566200000	124	20.8	19.4	20.2	40.6	45.5	31.1	34.9	28.9	34.5	8	8	8	15	17	14	14	12	12	530	1.31109	0.0283058	1.12454	0.802244	XP_012399242.1;XP_012399241.1;XP_012399240.1	XP_012399242.1;XP_012399241.1;XP_012399240.1
27.4377	27.3856	27.0804	28.6559	28.2743	28.3444	27.243	27.1101	26.8647	NA	NA	NA	+	DFT2_DFT1	10	10	10	33.3	33.3	33.3	46.537	0	30.476	1439800000	36	11.7	15.6	10.3	24.7	22.2	23.2	6.1	10.8	12.5	4	5	3	8	6	7	2	3	3	409	2.64625	0.0109263	1.12363	0.967148	XP_003767511.1	XP_003767511.1
30.0965	30.207	30.1009	31.2955	31.2582	31.2141	30.8035	30.6669	31.0512	NA	NA	NA	+	DFT2_DFT1	22	22	22	33.8	33.8	33.8	93.023	0	137.42	12721000000	136	13.8	21.9	20.9	29	23	25	23.2	23.5	22.6	9	13	12	16	12	15	13	12	12	831	4.88633	0.00585899	1.12117	1.07483	XP_012404299.1	XP_012404299.1
28.4075	27.776	28.4976	29.4731	29.2698	29.2887	27.4172	27.8436	27.7607	NA	NA	NA	+	DFT2_DFT1	21	21	21	36	36	36	94.3	0	144.27	2966400000	72	16.1	7	12.9	26.6	20	18.2	3.5	3.1	4.5	9	4	7	15	13	12	2	2	3	831	2.04086	0.0156894	1.11682	0.903507	XP_003771884.1;XP_012406679.1;XP_012406678.1	XP_003771884.1;XP_012406679.1;XP_012406678.1
26.5306	26.0151	26.2284	27.5157	26.6281	27.9775	26.8636	25.6414	25.6506	NA	NA	NA	+	DFT2_DFT1	6	6	6	25.6	25.6	25.6	38.947	0	20.945	660300000	13	10.4	0	5.9	25.6	8.7	18.6	3.7	3.7	3.7	2	0	1	6	2	4	1	1	1	355	1.23796	0.0320736	1.11572	0.783925	XP_003765815.1	XP_003765815.1
29.7618	29.7267	29.691	30.8921	30.7885	30.8428	29.9574	29.7524	29.9502	NA	NA	NA	+	DFT2_DFT1	26	26	26	44.7	44.7	44.7	65.254	0	133.04	8631100000	149	30.9	33.9	28.8	27.2	35.1	31.6	25.3	17.7	16.1	15	16	13	16	18	16	11	8	7	570	5.17777	0.00578674	1.11463	1.07567	XP_003769953.1;XP_012405190.1;XP_012405189.1	XP_003769953.1;XP_012405190.1;XP_012405189.1
26.9035	26.6531	26.8255	28.0558	28.005	27.6649	27.8332	27.5617	27.7019	NA	NA	NA	+	DFT2_DFT1	3	3	3	30.1	30.1	30.1	15.224	0	12.825	1394300000	36	24.8	30.1	30.1	30.1	30.1	30.1	30.1	30.1	30.1	2	3	3	3	3	3	3	3	3	133	2.83165	0.0102401	1.11453	0.974837	XP_003758025.1	XP_003758025.1
32.145	32.6759	32.4071	33.3672	33.5319	33.6674	34.0585	34.2924	34.0699	NA	NA	NA	+	DFT2_DFT1	22	22	22	95.1	95.1	95.1	16.023	0	226.21	80514000000	384	74.6	86.6	86.6	90.1	95.1	80.3	93.7	82.4	68.3	14	17	16	17	19	17	19	16	16	142	2.4936	0.0124537	1.11288	0.946225	XP_003758504.1	XP_003758504.1
30.6618	30.8206	30.8442	31.9484	31.7307	31.9835	31.596	31.0707	30.8393	NA	NA	NA	+	DFT2_DFT1	43	41	39	45.7	44.6	42.8	122.28	0	323.31	19162000000	251	20.9	22.2	23.6	38.8	33.8	39.5	22.5	24.1	15.1	18	20	21	36	28	33	21	19	13	1098	3.46955	0.0082544	1.11201	1.01308	XP_003760088.1	XP_003760088.1
31.5103	31.4399	31.6765	32.6156	32.7395	32.6027	31.6014	32.2525	31.9967	NA	NA	NA	+	DFT2_DFT1	14	13	13	63.1	58.6	58.6	28.519	0	241.21	31796000000	235	51.4	47	53.8	63.1	63.1	58.6	55.4	57	48.6	10	10	11	14	14	13	12	12	9	249	3.75157	0.00753393	1.1104	1.02567	XP_003755899.1;XP_012400436.1	XP_003755899.1;XP_012400436.1
31.8518	32.0335	32.0601	33.1452	33.0198	33.1084	32.749	32.5722	32.5218	NA	NA	NA	+	DFT2_DFT1	14	14	13	41.7	41.7	41.7	25.81	0	161.25	45082000000	250	37.7	38.2	37.7	37.3	39.9	41.7	39.9	36	39.9	10	11	11	10	12	13	12	11	11	228	3.90851	0.00744237	1.10935	1.03168	XP_012404702.1	XP_012404702.1
26.8974	26.8096	25.6509	27.5295	27.7833	27.3678	26.8372	27.0137	26.8515	NA	NA	NA	+	DFT2_DFT1	10	10	10	33.1	33.1	33.1	49.021	0	19.654	754900000	23	9.1	19.9	8.9	12.1	19.9	14.8	3.9	0	3	3	5	3	3	5	4	1	0	1	438	1.23993	0.0331925	1.10759	0.780287	XP_003758403.1	XP_003758403.1
30.5531	30.3882	30.4878	31.738	31.3724	31.6356	27.2624	27.7575	30.4305	NA	NA	NA	+	DFT2_DFT1	47	47	46	46.7	46.7	45.9	144.98	0	304.11	11379000000	228	16.3	16.3	22.4	35.5	31.9	35.2	5.9	4.4	18.4	19	19	26	36	29	35	5	4	15	1293	3.12727	0.00957647	1.10565	0.988087	XP_012395858.1	XP_012395858.1
32.3584	32.8042	32.658	33.9129	33.5759	33.6393	33.593	33.3869	33.2478	NA	NA	NA	+	DFT2_DFT1	46	14	13	47.1	12.4	12.4	118.22	0	323.31	72843000000	285	35.8	42.2	39.2	45.2	43.2	43.8	41.7	42.8	42.3	32	37	35	39	37	38	36	36	40	1058	2.56364	0.0124866	1.10244	0.944644	XP_003766047.1	XP_003766047.1
31.7907	31.7537	31.7095	32.8729	32.7861	32.896	32.8257	33.0193	33.6322	NA	NA	NA	+	DFT2_DFT1	35	35	31	58.3	58.3	53.9	85.509	0	323.31	47714000000	358	46.2	53.8	33.4	52.8	48.4	56.9	54.8	51.2	56.7	24	26	18	26	23	31	28	25	31	781	4.94564	0.00627111	1.10035	1.05713	XP_012406767.1;XP_012406766.1;XP_012406768.1	XP_012406767.1;XP_012406766.1;XP_012406768.1
28.579	28.9159	28.5476	29.7449	29.3022	30.2853	29.2598	29.8455	30.1766	NA	NA	NA	+	DFT2_DFT1	9	3	1	40.6	10.4	3.3	23.367	0	28.913	4598500000	40	25.9	40.6	30.7	40.6	37.3	31.1	25.9	34.4	29.2	5	9	5	8	7	7	5	7	6	212	1.62875	0.0227882	1.09662	0.838572	XP_003774914.1;XP_012408770.1	XP_003774914.1;XP_012408770.1
25.4106	25.3509	24.802	26.0123	25.7278	27.1099	27.4092	27.5716	27.1634	NA	NA	NA	+	DFT2_DFT1	2	2	2	4.4	4.4	4.4	44.089	0.0024958	2.2054	1424300000	13	0	2.1	2.1	2.1	2.1	4.4	4.4	4.4	4.4	0	1	1	1	1	2	2	2	2	384	1.11089	0.0398656	1.09549	0.74842	XP_012409474.1;XP_003757536.2;XP_012409472.1	XP_012409474.1;XP_003757536.2;XP_012409472.1
29.6418	29.2658	29.4372	30.419	30.0444	31.1661	29.7986	30.4597	31.0588	NA	NA	NA	+	DFT2_DFT1	4	4	4	19.1	19.1	19.1	21.206	0	27.993	7610400000	54	19.1	6.9	6.9	12.8	6.9	12.8	6.9	6.9	6.9	4	2	2	3	2	3	1	2	2	188	1.46367	0.0267906	1.09489	0.812749	XP_003766433.1	XP_003766433.1
26.9968	27.616	27.2651	28.6186	28.3058	28.2289	28.1596	27.6994	27.3634	NA	NA	NA	+	DFT2_DFT1	7	7	7	35.3	35.3	35.3	23.868	0	59.783	1522900000	37	12.1	8.8	9.3	35.3	34.9	24.2	27.9	24.2	24.2	2	2	2	7	6	4	5	4	4	215	2.14735	0.0161481	1.09181	0.898403	XP_012403351.1	XP_012403351.1
28.9546	28.851	29.1112	30.2382	30.0723	29.8797	28.8317	25.7037	29.1572	NA	NA	NA	+	DFT2_DFT1	10	4	4	62.8	25	25	18.046	0	9.0967	4831800000	36	32.1	52.6	48.1	37.8	52.6	37.8	37.8	32.1	37.8	5	6	6	7	7	6	6	4	6	156	2.98025	0.0109194	1.09117	0.967143	XP_003767633.1	XP_003767633.1
30.7895	31.2793	30.7059	32.5505	31.816	31.6814	31.6086	31.6908	32.0959	NA	NA	NA	+	DFT2_DFT1	5	5	5	32.1	32.1	32.1	24.898	0	75.276	23037000000	138	21	32.1	21	21	21	21	21	21	21	3	5	3	2	3	3	3	3	3	224	1.55155	0.0249346	1.0911	0.824145	XP_003771288.1	XP_003771288.1
29.6789	29.7557	29.8113	30.9904	30.353	31.1715	27.747	28.6143	28.7287	NA	NA	NA	+	DFT2_DFT1	17	17	17	62	62	62	41.255	0	305.93	7021300000	100	22.7	35.6	49.7	56.1	48.4	60.7	11.5	17.9	14.7	7	9	11	15	12	14	3	5	4	374	1.91124	0.018852	1.08973	0.870963	XP_012408809.1	XP_012408809.1
25.7501	25.8321	25.5395	26.7208	26.8425	26.8158	25.4599	26.3379	26.3645	NA	NA	NA	+	DFT2_DFT1	7	7	7	32.8	32.8	32.8	28.484	0	29.452	741280000	16	6.5	12.6	6.5	10.5	19.4	14.2	6.1	9.3	9.7	2	3	2	2	3	3	1	2	2	247	3.48196	0.00940157	1.0858	0.991907	XP_012397180.1	XP_012397180.1
24.6339	25.7699	25.2532	26.4454	25.6899	26.7777	27.2684	26.9335	27.3452	NA	NA	NA	+	DFT2_DFT1	7	7	7	18	18	18	56.514	0	13.31	528460000	18	2.7	0	2.2	4.9	2.4	2.4	14.5	10.2	7.1	1	0	1	2	1	1	5	5	3	490	1.10995	0.041507	1.08534	0.743474	XP_012396734.1;XP_012396737.1;XP_012396736.1;XP_012396735.1	XP_012396734.1
31.691	31.4729	31.4918	32.6569	32.6622	32.5849	32.4898	32.3978	32.9385	NA	NA	NA	+	DFT2_DFT1	38	38	38	82.9	82.9	82.9	57.032	0	323.31	37179000000	373	49.9	43.7	45.2	69.3	63.1	58.6	56.7	51.8	56.1	23	23	22	27	24	23	23	21	22	515	3.89471	0.00831635	1.0828	1.00812	XP_003758087.1;XP_012395495.1;XP_012395886.1	XP_003758087.1;XP_012395495.1
28.3931	28.7858	28.2386	29.7474	29.3872	29.5313	29.2608	29.2174	28.8749	NA	NA	NA	+	DFT2_DFT1	19	19	19	25.3	25.3	25.3	120.16	0	69.192	4023300000	75	9.1	8.8	8.3	21	13	16.5	15.1	11.2	10.4	6	6	6	15	10	13	11	8	7	1102	2.29977	0.0154818	1.08279	0.907164	XP_012405205.1	XP_012405205.1
31.0318	30.8292	30.6586	31.7736	32.2476	31.7458	31.1914	30.7943	31.771	NA	NA	NA	+	DFT2_DFT1	13	13	13	37.4	37.4	37.4	41.06	0	137.32	19807000000	147	32.7	24.9	29.4	20.5	25.2	20.5	18	18	18	12	10	9	7	9	8	6	7	7	361	2.28559	0.0156606	1.08247	0.90561	XP_012400676.1	XP_012400676.1
30.244	29.8818	30.0197	30.9376	31.1845	31.261	31.4735	31.9549	31.9962	NA	NA	NA	+	DFT2_DFT1	10	10	10	35.5	35.5	35.5	45.691	0	115.16	15739000000	154	20	16.4	22.1	35.5	28.3	26	33.6	24	30.5	5	4	6	10	9	8	9	7	8	420	2.77368	0.0126032	1.07919	0.943569	XP_003755012.1	XP_003755012.1
26.7596	27.4553	27.9557	28.5129	28.1677	28.725	25.549	24.8179	26.3002	NA	NA	NA	+	DFT2_DFT1	11	11	11	37.7	37.7	37.7	50.709	0	33.705	1375000000	29	7.1	16.9	16.9	21	20.3	21	6.9	2.1	0	3	5	5	6	6	6	2	1	0	467	1.31847	0.0332745	1.07832	0.779726	XP_003760832.1	XP_003760832.1
26.8874	26.033	26.5498	26.8963	28.108	27.6968	26.3321	26.3869	26.317	NA	NA	NA	+	DFT2_DFT1	11	11	11	13.8	13.8	13.8	100.27	0	25.708	804670000	31	3.9	3.2	2.3	3.7	12.1	9.1	3.4	1.4	1.2	2	2	2	4	9	6	3	1	1	881	1.16705	0.0390233	1.07695	0.751058	XP_003758620.1	XP_003758620.1
30.5345	30.5261	30.3605	31.6776	31.3767	31.5866	32.0144	31.8189	31.8018	NA	NA	NA	+	DFT2_DFT1	38	38	30	47.3	47.3	39.4	94.428	0	271.18	20734000000	273	21.6	24.3	30.5	36.5	34.5	36	37.8	32.9	35.2	13	15	20	27	25	25	25	24	25	835	3.27813	0.0107192	1.07331	0.970826	XP_003760507.1	XP_003760507.1
28.9054	29.0072	28.8476	29.9644	29.7872	30.2265	27.3384	27.4957	25.9703	NA	NA	NA	+	DFT2_DFT1	18	18	18	47.9	47.9	47.9	54.932	0	83.829	3794300000	76	17.7	17.3	16.9	36.5	30.4	40.4	12.1	13.1	2.5	7	7	7	13	11	13	3	3	1	480	2.85635	0.0124789	1.07266	0.944354	XP_003755733.1	XP_003755733.1
29.7248	29.7736	29.6436	30.7359	30.838	30.7783	26.6883	24.4553	25.4577	NA	NA	NA	+	DFT2_DFT1	21	21	19	40.7	40.7	39.3	73.39	0	136.21	6357300000	103	14.6	23.3	18.8	31.3	34.4	28.4	0	0	0	8	11	10	16	19	16	0	0	0	649	4.6158	0.00786085	1.07005	1.02092	XP_003758222.1	XP_003758222.1
27.2786	27.57	27.4626	29.3588	28.1272	28.0346	25.0045	26.2027	26.8462	NA	NA	NA	+	DFT2_DFT1	9	9	9	57.6	57.6	57.6	25.828	0	48.889	1592100000	29	36.4	33.2	38.8	37.6	33.2	39.6	23.2	23.2	15.2	4	3	4	5	3	5	2	2	1	250	1.156	0.0407285	1.06979	0.745403	XP_003766178.1	XP_003766178.1
32.0327	31.9554	32.1386	33.2213	33.2637	32.8319	31.7814	31.8563	31.8643	NA	NA	NA	+	DFT2_DFT1	10	10	10	89.1	89.1	89.1	12.745	0	106.5	38386000000	268	88.2	89.1	89.1	88.2	88.2	89.1	88.2	88.2	88.2	8	10	9	8	9	9	7	7	8	119	2.70934	0.0140984	1.06344	0.926899	XP_012396224.1	XP_012396224.1
26.8657	27.8452	27.6489	28.674	28.2494	28.6221	27.8102	27.7057	25.8702	NA	NA	NA	+	DFT2_DFT1	26	26	26	35.3	35.3	35.3	115.68	0	72.73	1713300000	73	5.7	10.4	9.8	18.6	15.6	18.3	8.6	9.6	4.4	4	8	7	14	12	13	7	7	3	1029	1.49944	0.028712	1.06192	0.799807	XP_012400817.1	XP_012400817.1
25.607	25.6713	25.2301	26.866	26.1286	26.6878	26.582	26.1147	25.7063	NA	NA	NA	+	DFT2_DFT1	7	7	7	11.9	11.9	11.9	98.087	0	18.666	512910000	19	1.1	1.1	2	7.5	5.7	6.3	2.6	2.6	2.6	1	1	1	5	3	4	2	2	2	962	1.81005	0.0227446	1.058	0.838823	XP_012402310.1	XP_012402310.1
37.2662	37.1532	37.2538	38.3762	38.0428	38.4213	40.4499	40.4381	40.848	NA	NA	NA	+	DFT2_DFT1	256	256	210	77.8	77.8	69.6	211.95	0	323.31	5012900000000	12587	67.2	68.2	68.6	69.9	68	68.6	75.7	74.9	77.4	169	174	171	181	174	178	231	218	242	1845	2.97332	0.0130517	1.0557	0.938738	XP_012406090.1	XP_012406090.1
26.493	25.7131	25.6131	26.9685	26.8081	27.2042	25.1061	26.2429	26.4067	NA	NA	NA	+	DFT2_DFT1	6	6	5	20.7	20.7	17.9	32.947	0	80.187	603530000	16	6	0	6	13.7	13.7	11.2	12.6	8.8	6	1	0	1	3	3	3	3	2	1	285	1.60449	0.0271599	1.05387	0.810064	XP_012401862.1	XP_012401862.1
27.1634	27.0062	27.7036	28.13	28.6758	28.2281	25.1668	29.2428	24.927	NA	NA	NA	+	DFT2_DFT1	7	7	6	9.6	9.6	8.7	103.14	0	11.09	2351800000	32	6	7	8.3	2.9	3.8	2	2	2	2	4	5	6	2	2	1	1	1	1	906	1.75743	0.0239639	1.05354	0.829655	XP_003760660.1	XP_003760660.1
25.6518	25.7701	25.0132	26.8083	26.9238	25.8586	27.8904	27.322	27.5846	NA	NA	NA	+	DFT2_DFT1	6	6	6	11.5	11.5	11.5	88.095	0	17.925	617950000	15	0	0	2.6	2.7	2.7	1.6	8.9	4.8	2.7	0	0	1	2	2	1	5	3	2	767	1.20209	0.0407639	1.05185	0.745334	XP_003761210.1	XP_003761210.1
26.1029	25.8802	26.0683	27.0815	26.9703	27.155	26.0604	25.524	25.1302	NA	NA	NA	+	DFT2_DFT1	5	5	5	15.4	15.4	15.4	57.184	0	34.065	418630000	23	8.3	6.3	9.8	11.8	15.4	13	3.5	0	2.4	3	2	3	4	5	4	1	0	1	508	3.55955	0.0109125	1.05178	0.967073	XP_012405930.1;XP_003770974.1	XP_012405930.1;XP_003770974.1
27.0797	27.8729	27.9159	29.1177	28.3222	28.5834	27.2436	24.6141	26.5557	NA	NA	NA	+	DFT2_DFT1	12	12	12	38.3	38.3	38.3	62.982	0	57.669	1681900000	39	9.3	14.8	13.8	26.2	21.4	26.9	7.8	7.4	4.3	3	6	5	8	5	10	2	2	1	580	1.36889	0.034259	1.0516	0.773934	XP_003768168.1	XP_003768168.1
31.6499	32.0377	31.7917	32.9667	32.807	32.8561	31.8421	32.4557	32.146	NA	NA	NA	+	DFT2_DFT1	28	28	28	27.9	27.9	27.9	115.48	0	323.31	35607000000	358	20.4	22.7	22.8	24.8	26.6	26.5	19	23.1	18.5	17	21	22	23	24	24	17	21	17	1019	2.98961	0.0134352	1.05012	0.935334	XP_012407938.1	XP_012407938.1
29.3787	29.0824	28.7043	30.103	30.2167	29.9937	29.7728	30.0952	30.5467	NA	NA	NA	+	DFT2_DFT1	9	9	9	33.4	33.4	33.4	39.534	0	114.9	7155200000	90	19.8	26.2	26.2	23.7	27.3	30.9	27	24.5	21.4	6	7	7	6	7	8	8	7	5	359	2.15785	0.0188996	1.04938	0.870484	XP_012407883.1	XP_012407883.1
31.563	31.3654	31.7682	32.7906	32.4081	32.6453	32.8838	32.7158	33.2109	NA	NA	NA	+	DFT2_DFT1	16	16	16	62.2	62.2	62.2	28.752	0	168.29	39512000000	253	24.4	39.4	51.6	61	61	61	59.1	57.9	62.2	7	10	10	15	13	15	14	12	15	254	2.54224	0.0156986	1.04916	0.903594	XP_003771955.1	XP_003771955.1
28.9824	29.0888	28.7871	30.1886	29.7373	30.0769	29.9611	30.0289	29.6583	NA	NA	NA	+	DFT2_DFT1	7	7	7	14.3	14.3	14.3	44.81	0	53.114	5019300000	71	13.6	9.9	13.6	13.6	12.6	13.6	14.3	13.6	13.3	4	3	5	5	5	5	6	5	5	413	2.53245	0.0158325	1.04817	0.902098	XP_003774510.1	XP_003774510.1
29.3717	29.3689	29.2668	30.3187	30.532	30.299	30.8088	30.7424	30.8413	NA	NA	NA	+	DFT2_DFT1	11	11	11	37	37	37	47.47	0	129.84	8095600000	113	16.7	24.1	14.7	26.5	29.6	33.9	24.9	20.9	26.1	5	7	4	8	9	9	7	6	7	449	3.66051	0.0109401	1.04746	0.967895	XP_012396585.1	XP_012396585.1
33.804	33.7804	34.0023	34.8974	35.1004	34.7133	33.3605	32.9783	33.2961	NA	NA	NA	+	DFT2_DFT1	19	19	19	77.5	77.5	77.5	19.938	0	323.31	122590000000	543	71.1	77.5	77.5	77.5	77.5	77.5	77.5	77.5	77.5	17	18	19	18	18	18	15	16	17	187	2.85414	0.0146714	1.0415	0.919978	XP_003765254.1	XP_003765254.1
32.8837	32.8805	32.9255	33.9471	33.6516	34.2058	24.8259	26.0221	27.2181	NA	NA	NA	+	DFT2_DFT1	74	73	4	76.1	76.1	4.8	104.44	0	323.31	54565000000	551	52.7	59.9	55.5	71.1	68	67.1	0	1.4	1.4	40	44	45	64	58	61	0	1	1	923	2.52878	0.0165343	1.03824	0.894454	XP_012407727.1;XP_012407729.1;XP_003773341.1	XP_012407727.1;XP_012407729.1;XP_003773341.1
32.6988	32.5419	32.5601	33.2602	33.7986	33.85	33.7606	33.9621	33.8694	NA	NA	NA	+	DFT2_DFT1	34	34	34	66.1	66.1	66.1	56.608	0	323.31	81923000000	501	50.6	51.6	56.1	65.3	62.9	62.9	63.3	63.5	60.4	19	21	23	28	32	31	28	30	27	510	2.21938	0.0196236	1.03599	0.866945	XP_012395327.1	XP_012395327.1
31.4939	31.672	31.6203	32.7246	32.4056	32.7598	32.2779	32.4701	32.6128	NA	NA	NA	+	DFT2_DFT1	84	84	81	51.5	51.5	50.4	244.25	0	323.31	36564000000	571	20.5	25.1	23	43	41.9	37.6	32.3	36	27.5	35	40	36	67	62	62	52	54	38	2232	2.94142	0.0146801	1.03458	0.920057	XP_012402895.1	XP_012402895.1
28.1106	27.8117	27.368	28.7636	28.5273	29.1019	28.9475	28.5017	28.8708	NA	NA	NA	+	DFT2_DFT1	13	13	13	32.2	32.2	32.2	39.909	0	51.4	2757600000	52	6.9	11.3	9.9	29.2	26.7	18.7	16	15.7	23.4	2	3	4	8	8	7	7	6	7	363	1.71635	0.0267767	1.03419	0.812634	XP_012405255.1	XP_012405255.1
27.345	28.1549	28.5886	29.1768	28.9872	29.027	29.5314	29.865	29.7151	NA	NA	NA	+	DFT2_DFT1	19	19	19	50.7	50.7	50.7	52.934	0	64.345	3800700000	83	9.5	16.8	17.3	32.6	25.9	25.9	34.3	35.8	33.7	3	6	6	11	9	9	12	11	12	475	1.31267	0.0377167	1.03413	0.7554	XP_003756978.2	XP_003756978.2
27.9154	27.7124	27.7849	28.8443	28.607	29.0605	28.5803	28.4728	26.2616	NA	NA	NA	+	DFT2_DFT1	13	13	13	30.1	30.1	30.1	61.639	0	73.115	2325300000	56	13.8	18.8	22.1	20.4	22.4	20	10.5	8.8	2.9	6	7	7	7	8	7	3	3	1	544	2.7013	0.0156803	1.033	0.903129	XP_012400060.1	XP_012400060.1
31.6772	31.8592	31.8834	32.847	32.5748	33.093	32.756	32.7591	32.5539	NA	NA	NA	+	DFT2_DFT1	55	55	55	62	62	62	97.371	0	323.31	40159000000	429	43.1	40.4	40.4	58.3	55.2	58.6	50	49.7	47.8	27	27	25	45	40	44	32	31	33	872	2.49429	0.0171315	1.03168	0.886933	XP_003762104.1	XP_003762104.1
30.1483	29.9631	29.8906	31.4229	30.691	30.983	30.1348	29.0101	30.7522	NA	NA	NA	+	DFT2_DFT1	13	13	13	36.8	36.8	36.8	57.951	0	274.4	9451700000	115	28.3	30.9	28.3	28.5	24.8	31.4	16.6	11.8	25.9	9	10	10	10	10	11	6	4	8	541	1.98635	0.0224086	1.03162	0.841379	XP_012401715.1	XP_012401715.1
27.8329	28.2275	28.0283	29.1447	29.1856	28.8499	28.0862	25.9054	26.3957	NA	NA	NA	+	DFT2_DFT1	5	5	5	50	50	50	15.523	0	57.713	2400200000	35	27.1	35.7	30	35.7	35.7	41.4	21.4	18.6	21.4	2	4	3	4	3	4	2	1	1	140	2.57103	0.0168509	1.03049	0.891867	XP_003757841.1	XP_003757841.1
27.6625	27.3503	27.7497	28.6532	28.5591	28.6393	27.4956	27.5428	26.6858	NA	NA	NA	+	DFT2_DFT1	17	16	16	26.9	25.3	25.3	106.56	0	73.711	1828400000	52	13.1	8.1	9.5	20	17.7	15.6	5.6	5.7	5	8	5	7	12	10	9	4	4	3	945	2.92975	0.0149822	1.02968	0.915469	XP_012395115.1	XP_012395115.1
30.4371	30.2586	30.1911	31.3	31.6077	31.0539	32.2586	32.1404	32.0197	NA	NA	NA	+	DFT2_DFT1	21	21	21	41.8	41.8	41.8	67.921	0	210.79	20852000000	127	24.7	15.3	14	23.8	25	32.7	35.4	34.6	34.1	9	6	5	9	9	13	18	14	16	627	2.3616	0.0187173	1.02496	0.871408	XP_012400757.1;XP_003769297.1	XP_012400757.1
31.3455	31.214	30.9926	32.5135	32.0261	32.0805	32.2438	32.1957	32.3774	NA	NA	NA	+	DFT2_DFT1	10	10	7	41.3	41.3	33.9	37.038	0	79.22	22903000000	58	20.5	22	15.3	22.6	18	27.5	16.8	13.1	13.5	6	6	5	6	4	6	4	3	4	327	2.27775	0.0200552	1.02268	0.862709	XP_012398393.1;XP_012398392.1;XP_003761723.1;XP_012404173.1;XP_012404172.1;XP_012404170.1	XP_012398393.1;XP_012398392.1;XP_003761723.1
28.4107	28.6221	28.3531	29.27	29.7377	29.4435	29.5718	29.4737	29.5039	NA	NA	NA	+	DFT2_DFT1	10	10	10	22	22	22	53.332	0	54.743	4152300000	62	11.4	15	15	16.9	19.2	17.1	17.1	17.1	8	5	5	5	6	7	7	7	6	3	473	2.51949	0.0175592	1.02177	0.881506	XP_003757386.1	XP_003757386.1
31.2355	31.128	30.9315	32.1579	32.0598	32.1406	31.3378	31.4028	31.326	NA	NA	NA	+	DFT2_DFT1	17	17	17	56.4	56.4	56.4	27.204	0	119.11	22369000000	209	38.3	53.9	48.1	51	53.9	56.4	43.6	49	49	11	15	12	12	14	15	9	11	11	243	3.38961	0.0134767	1.02109	0.933347	XP_003774619.1	XP_003774619.1
28.0146	27.9766	28.1514	29.1241	29.349	28.7308	29.098	29.2085	29.0507	NA	NA	NA	+	DFT2_DFT1	9	9	9	34.5	34.5	34.5	39.623	0	59.162	3167000000	39	15.5	15.5	12.9	16.7	21.3	22.7	26.1	20.1	21.3	3	3	4	4	5	5	6	5	5	348	2.25046	0.0204381	1.02046	0.858768	XP_003755373.2	XP_003755373.2
34.1259	34.547	34.4623	35.3632	35.3138	35.5171	35.2617	35.4548	35.1507	NA	NA	NA	+	DFT2_DFT1	19	19	19	97.1	97.1	97.1	15.044	0	223.66	234920000000	1149	90	95.7	95.7	97.1	95.7	95.7	97.1	95.7	95.7	14	16	16	18	16	17	18	17	17	140	2.69552	0.0168299	1.01961	0.892485	XP_003768848.1;CON__P02584	XP_003768848.1
25.3448	25.6291	25.7554	26.5774	26.3821	26.8142	26.1271	26.4173	27.1129	NA	NA	NA	+	DFT2_DFT1	4	4	4	28.4	28.4	28.4	18.945	0	8.4647	553400000	16	23.1	5.3	23.1	18.3	18.3	23.7	18.3	18.3	0	2	1	2	2	2	3	2	2	0	169	2.36391	0.0200533	1.01478	0.864228	XP_003756168.1	XP_003756168.1
28.2127	28.3682	28.4455	29.2205	29.5922	29.2562	28.2389	28.5332	27.9911	NA	NA	NA	+	DFT2_DFT1	13	13	13	43.4	43.4	43.4	43.311	0	61.104	2955200000	68	18.3	20.6	20.6	30.3	31.1	33.2	14.4	19	8.2	5	6	6	8	10	10	4	6	2	389	2.75305	0.0168009	1.01416	0.892128	XP_012401770.1;XP_012401769.1	XP_012401770.1;XP_012401769.1
25.9927	25.6863	26.2351	26.6944	27.723	26.5275	26.7066	26.4924	25.8943	NA	NA	NA	+	DFT2_DFT1	9	9	9	22.7	22.7	22.7	58.822	0	15.032	370690000	15	1.9	0	6.5	3.5	19.8	5.4	0	0	0	1	0	3	2	8	3	0	0	0	520	1.16968	0.0495418	1.01028	0.718485	XP_003760049.1	XP_003760049.1
27.872	28.5871	28.3764	28.9397	29.52	29.3993	29.1119	29.0967	29.0163	NA	NA	NA	+	DFT2_DFT1	7	7	7	40.9	40.9	40.9	22.859	0	50.472	3377800000	55	33.5	21.2	33.5	40.4	40.4	35	38.9	40.4	17.7	4	4	4	6	6	4	4	6	5	203	1.6618	0.0305146	1.00781	0.789713	XP_012402249.1	XP_012402249.1
35.2736	35.3354	35.3845	36.4331	36.2171	36.3539	36.287	36.2226	36.2014	NA	NA	NA	+	DFT2_DFT1	56	56	24	67.7	67.7	34.2	108.46	0	323.31	462930000000	1733	48.1	56.5	53.9	66.3	59.8	62.1	60	58.7	59.7	39	42	41	50	46	48	46	44	48	983	3.84257	0.0130121	1.00354	0.9372	XP_003775030.1	XP_003775030.1
26.8032	27.0103	26.366	27.724	27.807	27.6581	27.6487	26.165	27.0313	NA	NA	NA	+	DFT2_DFT1	3	3	3	12.2	12.2	12.2	40.46	0	27.604	1004300000	19	10.3	10.3	10.3	10.3	10.3	12.2	10.3	4.2	10.3	2	2	2	2	2	3	2	1	2	360	2.17157	0.0225828	1.00323	0.839711	XP_012396004.1	XP_012396004.1
30.1117	30.2355	30.4967	31.2285	31.2507	31.3573	30.4095	30.1794	30.5872	NA	NA	NA	+	DFT2_DFT1	18	18	18	49.8	49.8	49.8	35.751	0	142.99	11887000000	128	36.4	33.2	39	46.6	46.6	48.9	38.3	40.6	35.1	8	7	10	15	14	13	10	9	6	313	2.93858	0.0168124	0.997556	0.890498	XP_003763632.1;XP_012399973.1;XP_012399972.1	XP_003763632.1;XP_012399973.1;XP_012399972.1
28.3563	27.8661	28.397	29.1126	28.6496	29.8475	28.1187	28.4403	28.1895	NA	NA	NA	+	DFT2_DFT1	11	11	11	36.2	36.2	36.2	51.77	0	82.128	2910200000	45	13.2	14.1	9.3	18.1	19.6	26	12.1	18.1	5.3	5	5	3	6	4	6	3	4	1	453	1.20655	0.0496284	0.996792	0.718018	XP_003769726.1;XP_012404978.1	XP_003769726.1;XP_012404978.1
30.3901	30.3095	30.4422	31.3901	31.1916	31.5499	32.0624	32.0112	31.8973	NA	NA	NA	+	DFT2_DFT1	33	33	2	59.8	59.8	4.7	56.759	0	241.99	18617000000	225	27.6	25	26	46.9	33.7	37.6	48.4	44.7	40.2	11	11	12	21	14	17	22	21	20	508	3.07607	0.0163187	0.996566	0.897342	XP_012395633.1	XP_012395633.1
31.4177	31.1153	31.0996	32.1572	32.3141	32.1501	31.0475	31.1732	30.9786	NA	NA	NA	+	DFT2_DFT1	18	18	18	51	51	51	51.769	0	127.91	21842000000	195	24.4	27	34.8	43.6	43.6	43.6	39.7	32.8	29.2	9	12	12	15	16	16	12	12	9	463	2.98839	0.0168106	0.996302	0.892327	XP_012409498.1	XP_012409498.1
29.975	29.9321	30.1245	30.8391	31.0594	31.1095	31.5131	31.8588	32.3064	NA	NA	NA	+	DFT2_DFT1	17	17	17	47.8	47.8	47.8	43.713	0	294.5	16383000000	124	29.2	27.9	29.2	30	28.9	35.9	42.4	41.3	44.7	7	7	7	6	7	7	10	12	15	387	3.21216	0.0159373	0.992121	0.90071	XP_012398294.1	XP_012398294.1
27.2392	27.5304	27.7485	28.0529	28.8283	28.612	28.0939	27.5573	27.7112	NA	NA	NA	+	DFT2_DFT1	12	12	12	51.8	51.8	51.8	41.001	0	44.265	1560000000	49	15	17.6	24.5	26.3	33.2	28.9	12.4	13.4	17.6	4	4	5	6	8	7	3	3	4	380	1.64982	0.033596	0.991741	0.778378	XP_003770169.2;XP_012405319.1;XP_012405320.1	XP_003770169.2;XP_012405319.1;XP_012405320.1
28.4309	28.5375	28.622	29.5567	29.2937	29.7129	29.0311	28.9378	29.3982	NA	NA	NA	+	DFT2_DFT1	10	8	8	60.5	52.7	52.7	24.42	0	54.137	4421400000	48	17.6	34.6	27.3	46.3	39.5	32.7	25.4	22.9	23.9	3	6	5	6	7	5	4	4	4	205	2.74615	0.0182591	0.990999	0.873724	XP_003762143.1	XP_003762143.1
30.3789	30.3333	30.0661	31.1606	31.5417	31.0402	31.2855	31.2435	30.7444	NA	NA	NA	+	DFT2_DFT1	13	13	13	61.2	61.2	61.2	31.602	0	160.21	12842000000	130	33.8	41.7	44.2	52.9	56.1	48.9	44.2	52.9	47.5	6	9	8	10	11	9	10	10	10	278	2.27138	0.0228672	0.988059	0.837423	XP_012401022.1;XP_003765035.1	XP_012401022.1;XP_003765035.1
27.928	28.064	28.4752	29.3421	28.7757	29.3135	27.9306	27.7037	26.7705	NA	NA	NA	+	DFT2_DFT1	22	22	19	29.2	29.2	26	110.69	0	69.512	2500000000	70	9.7	12.2	8.6	20.4	14.5	19.9	6.3	6.7	2.5	8	9	7	16	11	15	5	6	2	956	1.79265	0.0297417	0.988047	0.792363	XP_003770133.1;XP_003762114.1	XP_003770133.1
30.5547	30.5664	30.648	31.6062	31.5339	31.5923	30.942	30.8445	30.7051	NA	NA	NA	+	DFT2_DFT1	43	43	43	51.7	51.7	51.7	110.01	0	301.22	13895000000	236	26.3	33.1	34.7	38.6	35	36.9	15	17.1	26.5	19	25	24	29	25	30	12	13	20	987	4.9436	0.012126	0.987804	0.952791	XP_012395700.1;XP_012395702.1;XP_012395701.1;XP_012395703.1;XP_012395704.1	XP_012395700.1;XP_012395702.1;XP_012395701.1;XP_012395703.1;XP_012395704.1
27.9156	27.888	27.7665	28.6478	29.3006	28.5851	27.4058	27.0583	25.0545	NA	NA	NA	+	DFT2_DFT1	6	6	6	50.4	50.4	50.4	16.423	0	95.517	2052400000	33	36.9	39	39	36.9	50.4	28.4	22	22	0	3	4	4	4	6	2	2	2	0	141	1.87503	0.0286151	0.987743	0.800878	XP_012403117.1;XP_012403118.1	XP_012403117.1;XP_012403118.1
32.0265	32.0346	32.1645	33.1663	32.9735	33.0477	34.2222	34.3766	33.9249	NA	NA	NA	+	DFT2_DFT1	23	23	23	71.4	71.4	71.4	34.548	0	323.31	75765000000	397	35.4	58.1	48.4	62	61.4	61.4	71.4	61.7	64.9	10	15	15	17	17	17	23	18	18	308	3.79079	0.0145673	0.987314	0.92119	XP_012398806.1	XP_012398806.1
27.4313	27.5953	27.4829	28.4117	28.5725	28.4738	27.3972	27.6353	27.2092	NA	NA	NA	+	DFT2_DFT1	20	20	20	28.8	28.8	28.8	111.16	0	87.687	1673400000	51	11.9	12.1	8.8	8.5	13.1	11.6	6.6	5	5.9	9	8	7	5	8	7	4	3	3	988	3.89182	0.0146325	0.982772	0.92076	XP_012395648.1	XP_012395648.1
32.3441	32.4056	32.6408	33.3523	33.2445	33.7394	31.7907	31.9002	31.9854	NA	NA	NA	+	DFT2_DFT1	20	20	20	76.7	76.7	76.7	34.886	0	323.31	52903000000	346	60	57.9	59.1	68.7	76.7	59.7	50.1	43.3	54.3	16	16	16	16	18	17	13	12	11	335	2.30129	0.0230421	0.981895	0.835381	XP_003770672.2	XP_003770672.2
31.41	31.2073	31.4013	31.8896	32.5192	32.5466	30.7816	30.502	30.3016	NA	NA	NA	+	DFT2_DFT1	46	45	45	58.9	58.2	58.2	100.73	0	323.31	20790000000	332	33.9	43.8	40.1	44.8	45.1	46.1	23.7	21.9	14.1	28	31	30	32	33	32	16	15	10	925	1.91836	0.0288609	0.978923	0.799411	XP_012404855.1	XP_012404855.1
30.1651	30.2494	30.3726	31.5489	30.9964	31.1705	29.9709	30.1979	30.2164	NA	NA	NA	+	DFT2_DFT1	12	12	12	58.4	58.4	58.4	23.726	0	103.82	10665000000	118	42.5	27.1	42.5	54.7	58.4	58.4	58.4	28.5	31.8	9	5	9	11	11	11	10	5	6	214	2.30598	0.0235152	0.976237	0.83165	XP_012398327.1	XP_012398327.1
30.5237	30.6724	30.5997	31.6121	31.5753	31.5363	30.4014	30.2818	29.9642	NA	NA	NA	+	DFT2_DFT1	19	19	19	58.5	58.5	58.5	43.415	0	119.4	13221000000	158	49	49.5	44.5	58.5	58.3	53.8	41.5	34.7	37.7	13	14	16	18	16	15	10	8	9	398	4.45446	0.0137226	0.975995	0.931115	XP_003758532.1;XP_012395827.1	XP_003758532.1;XP_012395827.1
29.6851	29.6586	29.8389	31.0206	30.5063	30.5745	30.8065	30.5803	30.161	NA	NA	NA	+	DFT2_DFT1	10	7	7	42.9	35.6	35.6	34.717	0	124.39	9030900000	104	37.9	39.4	42.9	36.6	37.9	33.1	42.9	37.9	34.7	8	9	10	8	8	6	9	8	7	317	2.32852	0.0237683	0.97294	0.831	XP_012399985.1	XP_012399985.1
30.4619	30.3914	30.4875	30.9481	32.0725	31.2363	27.3323	25.4595	27.8749	NA	NA	NA	+	DFT2_DFT1	15	15	15	33.1	33.1	33.1	55.482	0	42.91	9958900000	91	20.3	25.4	15.4	27.8	31.2	30.8	10.1	3.2	8.1	7	9	6	10	14	11	3	1	3	507	1.34331	0.0475394	0.972012	0.726247	XP_003770857.1	XP_003770857.1
28.5068	28.0931	28.0241	29.0319	29.4619	29.0443	28.7296	28.7027	29.1632	NA	NA	NA	+	DFT2_DFT1	8	8	7	48	48	42.6	23.016	0	69.886	2842800000	48	29.2	29.2	18.3	37.6	35.6	35.6	25.2	32.2	18.8	4	5	3	6	7	6	4	5	4	202	2.03156	0.0279053	0.971407	0.805062	XP_012401531.1;XP_012401530.1;XP_003765620.1	XP_012401531.1;XP_012401530.1;XP_003765620.1
27.8261	26.8849	27.3246	28.2646	28.3591	28.317	28.1721	27.6217	28.6856	NA	NA	NA	+	DFT2_DFT1	11	10	10	29.3	26.7	26.7	57.076	0	28.819	1852600000	33	7.1	8.1	15.8	21.6	7.1	12.5	17.6	9.7	15.6	3	2	6	7	3	5	6	4	5	505	1.62096	0.0366885	0.968357	0.760529	XP_003757559.1;XP_012409505.1	XP_003757559.1;XP_012409505.1
29.3275	29.7619	29.8882	30.3668	30.763	30.7505	29.2868	29.5061	28.8274	NA	NA	NA	+	DFT2_DFT1	9	9	9	49.1	49.1	49.1	30.19	0	98.814	7809900000	74	17.8	29.8	26.5	46.5	24.7	37.8	26.2	22.2	10.2	4	6	5	8	6	7	5	4	2	275	1.97362	0.0291699	0.967606	0.797114	XP_003769556.1	XP_003769556.1
29.0625	29.1138	29.2438	30.1864	29.8992	30.2368	30.3542	30.2434	30.4772	NA	NA	NA	+	DFT2_DFT1	28	28	28	33.4	33.4	33.4	109.88	0	166.08	7062600000	160	14	14.5	17	22.7	23.9	23.7	23.6	19.4	25.8	11	11	14	17	20	18	19	15	21	970	2.91619	0.0200289	0.967406	0.865165	XP_003771672.1	XP_003771672.1
29.2819	29.1726	29.9544	30.1506	30.6605	30.4978	26.8465	27.7905	26.0283	NA	NA	NA	+	DFT2_DFT1	40	40	40	35.9	35.9	35.9	169.28	0	267.35	5046800000	116	9.4	12.8	15.3	22.3	24.7	23.1	3.8	6.8	1.2	11	12	17	22	25	23	4	7	2	1538	1.55163	0.0390418	0.966692	0.75114	XP_012396855.1;XP_012396856.1;XP_012396857.1;XP_012396858.1	XP_012396855.1;XP_012396856.1;XP_012396857.1;XP_012396858.1
29.6129	29.917	30.0707	30.7248	30.794	30.9717	29.6294	29.3118	29.9034	NA	NA	NA	+	DFT2_DFT1	12	12	12	54.6	54.6	54.6	28.017	0	126.12	9138700000	108	48.1	54.6	48.5	49.2	53.1	46.5	34.2	26.2	40	8	11	9	9	10	10	4	3	6	260	2.48466	0.0230299	0.96331	0.835259	XP_012395884.1	XP_012395884.1
30.1709	29.746	30.0605	30.7686	30.7857	31.3111	24.8038	26.2119	27.1562	NA	NA	NA	+	DFT2_DFT1	3	3	3	20.8	20.8	20.8	25.803	0	55.974	7039200000	48	20.8	20.8	20.8	20.8	20.8	20.8	0	0	0	3	3	3	3	3	3	0	0	0	240	1.93152	0.0305299	0.962687	0.78981	XP_003755400.1	XP_003755400.1
32.7636	32.8811	32.8523	33.7232	33.7667	33.8923	33.8164	33.9062	33.7704	NA	NA	NA	+	DFT2_DFT1	33	33	27	65.5	65.5	59.2	49.381	0	323.31	85438000000	453	52.7	49.2	57.1	58.3	60.6	59.9	61.3	58.7	53.4	23	19	26	25	27	27	29	27	25	429	4.00201	0.0155972	0.961773	0.905794	XP_012407443.1	XP_012407443.1
33.1225	33.2464	32.8427	33.9534	34.2737	33.8685	34.2336	34.3624	34.0331	NA	NA	NA	+	DFT2_DFT1	21	21	21	39.1	39.1	39.1	62.473	0	323.31	91602000000	402	31.6	33.8	29.8	38.6	34.6	36.4	34.6	34.6	39.1	15	17	13	19	18	17	18	17	18	583	2.30134	0.02549	0.961314	0.820441	XP_012403879.1;XP_003768448.1	XP_012403879.1;XP_003768448.1
26.7939	26.5506	26.511	27.319	27.829	27.5876	25.647	26.036	27.0226	NA	NA	NA	+	DFT2_DFT1	2	2	2	18.9	18.9	18.9	19.328	0	23.937	1010900000	20	18.9	18.9	18.9	18.9	18.9	18.9	6.3	6.3	18.9	2	2	2	2	2	2	1	1	2	175	2.29828	0.0257227	0.959988	0.819241	XP_003759143.1	XP_003759143.1
29.0367	29.5149	29.7628	30.4417	30.5692	30.1659	29.881	29.9098	30.3696	NA	NA	NA	+	DFT2_DFT1	29	29	29	52.6	52.6	52.6	79.519	0	165.11	7221400000	115	19.2	20.7	18.8	36.1	27.4	37	27.4	28.2	18.2	8	11	9	17	13	19	13	12	9	709	1.75939	0.035606	0.954153	0.766964	XP_003770331.1	XP_003770331.1
32.5548	32.7018	32.7649	33.6468	33.5717	33.6483	33.6837	33.7677	33.4845	NA	NA	NA	+	DFT2_DFT1	66	66	58	67.3	67.3	61.1	92.623	0	323.31	79546000000	752	44.7	50.1	50.1	59	59.1	62.5	56.9	55.9	54.7	30	41	38	56	52	54	50	48	44	814	3.83542	0.0168501	0.948461	0.888757	XP_012395544.1	XP_012395544.1
28.9663	28.8785	29.2002	30.0052	29.8427	30.0414	30.2418	30.1582	30.1587	NA	NA	NA	+	DFT2_DFT1	16	16	16	41.9	41.9	41.9	54.13	0	119.67	7016200000	73	20.4	22.2	20.9	24.7	22.2	28.8	24.1	15.1	27.7	7	7	7	8	7	9	7	4	10	465	2.94517	0.0210996	0.948078	0.851205	XP_012396779.1;XP_003759824.1	XP_012396779.1;XP_003759824.1
29.638	29.7209	30.1595	30.8376	30.6271	30.8885	29.1063	26.9099	27.024	NA	NA	NA	+	DFT2_DFT1	25	25	25	47.2	47.2	47.2	66.162	0	88.596	7085400000	131	24.7	32.1	31.2	38.4	37.8	39.8	25.9	8.1	5.7	11	13	13	18	19	20	9	3	2	580	2.19621	0.0286578	0.944903	0.800412	XP_003757411.1	XP_003757411.1
32.3656	32.7247	32.6446	33.5775	33.3322	33.6585	32.8196	33.1247	32.9044	NA	NA	NA	+	DFT2_DFT1	31	31	31	48.5	48.5	48.5	47.284	0	323.31	62679000000	564	46.1	46.1	45.9	46.6	46.6	48.3	45.9	44.2	46.6	27	24	24	23	24	26	23	21	22	412	2.52561	0.0249083	0.944431	0.823738	XP_003768123.2	XP_003768123.2
35.8919	35.9341	36.1026	36.9819	36.7707	37.0075	37.351	37.3121	37.5309	NA	NA	NA	+	DFT2_DFT1	47	47	47	84.7	84.7	84.7	38.721	0	323.31	836430000000	1964	78.3	78.3	76.9	78	76.9	76.9	80.3	76.9	84.7	35	35	33	38	36	36	40	37	44	346	3.17219	0.0204493	0.94386	0.85893	XP_003761679.1	XP_003761679.1
30.0219	29.3979	29.7129	30.649	30.6219	30.6922	29.0794	28.6398	27.1181	NA	NA	NA	+	DFT2_DFT1	39	39	38	48	48	47.4	126.79	0	268.43	6615000000	151	18.3	18	21.8	32.9	33.1	30.6	14.9	8.8	6	13	13	15	27	25	26	12	7	4	1126	2.18705	0.0289612	0.943454	0.79865	XP_012400683.1;XP_012400686.1;XP_012400685.1;XP_012400688.1;XP_012400687.1	XP_012400683.1;XP_012400686.1;XP_012400685.1;XP_012400688.1;XP_012400687.1
28.6854	28.2364	28.3179	29.127	29.7484	29.1924	28.9249	28.9118	29.6653	NA	NA	NA	+	DFT2_DFT1	9	9	9	60.4	60.4	60.4	23.57	0	34.177	4222200000	45	33	26.9	21.7	24.1	42.5	30.7	18.9	42.5	30.7	4	4	3	4	7	5	3	7	5	212	1.76212	0.0367531	0.942729	0.759845	XP_003774627.1	XP_003774627.1
31.973	31.7955	31.579	32.8235	32.3434	33.0051	32.3417	32.3122	32.4553	NA	NA	NA	+	DFT2_DFT1	59	59	59	46	46	46	169.07	0	323.31	36776000000	463	32.7	40.9	30.1	42.6	40	43.6	36.8	37	34.9	35	40	31	49	43	49	37	39	37	1534	1.83915	0.0356142	0.941507	0.766752	XP_003767551.2	XP_003767551.2
26.9767	26.9155	27.4055	28.2889	28.0465	27.7845	26.3143	25.8498	26.5057	NA	NA	NA	+	DFT2_DFT1	19	19	19	17.6	17.6	17.6	175.31	0	47.682	1157700000	40	7.3	5.7	6.1	7.8	8.6	5.9	2.2	2.1	1.4	8	7	6	8	8	6	3	2	2	1543	1.94418	0.0339566	0.940746	0.776139	XP_012404905.1	XP_012404905.1
28.3663	27.8561	28.0068	28.8596	29.2045	28.9808	27.0963	27.9192	27.686	NA	NA	NA	+	DFT2_DFT1	12	12	12	48.3	48.3	48.3	32.63	0	103.14	2300100000	46	19.1	13.9	23.6	27.8	27.1	37.8	11.5	23.6	26.7	4	3	5	6	5	8	2	4	5	288	2.17369	0.0295672	0.938589	0.794109	XP_003759760.1	XP_003759760.1
31.5778	31.1831	31.4666	32.3685	32.3929	32.2798	31.8229	31.9703	32.5562	NA	NA	NA	+	DFT2_DFT1	46	46	46	52.4	52.4	52.4	124.56	0	323.31	28301000000	347	22.5	27.6	30.9	44.7	44	43.3	26.9	34.2	40.5	20	23	22	30	32	34	20	24	29	1117	2.80651	0.0230544	0.937906	0.835591	XP_003760549.1	XP_003760549.1
27.7867	28.0842	27.8312	28.5378	28.982	28.9942	29.4493	29.4995	29.8296	NA	NA	NA	+	DFT2_DFT1	5	5	5	46.5	46.5	46.5	22.188	0	65.251	3045000000	43	24.7	16.2	8.6	46.5	38.9	38.9	46.5	46.5	38.9	3	2	1	5	4	4	5	5	4	198	2.21925	0.0291945	0.937297	0.796729	XP_003757603.1	XP_003757603.1
31.2603	31.5103	31.5139	32.2943	32.3314	32.4596	31.4512	31.7524	31.9046	NA	NA	NA	+	DFT2_DFT1	35	35	35	71.6	71.6	71.6	56.279	0	237.38	27371000000	296	47.6	63.3	59.1	55.4	55.8	56.9	50.4	55	50.4	18	24	23	23	23	23	16	19	19	504	3.17327	0.021237	0.93359	0.850466	XP_003757127.1;REV__XP_012408502.1	XP_003757127.1
34.8136	35.3489	34.8806	35.8871	35.9513	36.0045	37.0952	37.3841	37.3814	NA	NA	NA	+	DFT2_DFT1	49	25	6	74.3	47.9	12.7	32.696	0	323.31	572260000000	818	56.3	54.2	56.3	53.5	56.3	53.9	62.3	72.2	71.1	33	35	33	28	31	28	35	38	38	284	2.25445	0.0291968	0.933266	0.796469	XP_003761041.1;XP_012397840.1	XP_003761041.1;XP_012397840.1
34.5008	34.561	34.5485	35.6269	35.3325	35.4502	36.3362	36.4375	36.077	NA	NA	NA	+	DFT2_DFT1	33	33	31	77.8	77.8	70.3	36.496	0	323.31	343650000000	925	68.5	66.7	70.3	69.7	68.5	70.3	77.8	75.4	68.8	25	24	25	26	25	27	33	31	25	333	3.35873	0.0205071	0.933144	0.858066	XP_012407916.1;XP_012407915.1;XP_012407914.1;XP_012407913.1;XP_012407912.1;XP_003773575.2;XP_012407908.1	XP_012407916.1;XP_012407915.1;XP_012407914.1;XP_012407913.1;XP_012407912.1;XP_003773575.2
29.9289	29.9093	30.3846	30.8308	31.1979	30.9904	25.6079	25.3265	25.5304	NA	NA	NA	+	DFT2_DFT1	9	9	9	32.6	32.6	32.6	33.567	0	116.71	7510500000	88	32.6	32.6	32.6	29.3	32.6	28	0	0	0	7	7	9	8	9	6	0	0	0	304	2.11105	0.0318127	0.932097	0.784473	XP_003759451.1	XP_003759451.1
28.611	28.8346	28.8665	29.9978	29.3473	29.7611	30.8125	30.3006	30.1752	NA	NA	NA	+	DFT2_DFT1	20	20	19	37.9	37.9	36.3	72.101	0	116.27	7064400000	91	16.4	10.8	19.3	15.1	11	20.1	28.8	21.8	20.4	6	5	9	8	5	8	13	12	10	628	1.96993	0.034435	0.931358	0.772027	XP_012405304.1	XP_012405304.1
29.8573	30.0534	29.9803	31.0836	30.7899	30.8081	30.8996	30.351	31.3683	NA	NA	NA	+	DFT2_DFT1	13	13	10	76.6	76.6	53.7	21.438	0	198.72	11320000000	108	47.9	48.4	40.4	51.1	57.4	57.4	56.4	59	76.6	6	7	5	8	9	9	8	8	10	188	2.95633	0.0229149	0.930175	0.83731	XP_012406312.1;XP_012406311.1;XP_012406313.1	XP_012406312.1;XP_012406311.1;XP_012406313.1
30.2787	30.5666	30.451	31.3254	31.1837	31.5579	30.7772	30.7687	30.9983	NA	NA	NA	+	DFT2_DFT1	33	33	33	44	44	44	91.224	0	170.78	13524000000	226	17.7	31.6	31.1	36.6	37.4	31.6	27.1	29	37.9	12	20	22	21	23	20	19	19	21	820	2.5929	0.026861	0.923566	0.811975	XP_003758593.1;XP_012395872.1	XP_003758593.1;XP_012395872.1
31.2365	31.1929	31.0856	32.0653	32.0508	32.1645	31.6501	31.9673	32.0153	NA	NA	NA	+	DFT2_DFT1	39	39	39	44.9	44.9	44.9	108.23	0	263.79	24043000000	341	25.4	33.4	27.1	40.2	35.4	35.8	26.9	30.2	24.9	20	25	21	31	27	27	17	20	16	963	4.0583	0.0186622	0.921857	0.871878	XP_012400958.1	XP_012400958.1
29.0288	29.2447	29.0823	30.2519	29.5888	30.2765	28.3721	27.214	25.9457	NA	NA	NA	+	DFT2_DFT1	29	29	29	44.5	44.5	44.5	101.37	0	126.25	4354300000	94	12.9	25.8	23.8	26.8	23.7	22.3	14.8	6.4	4.6	10	15	16	17	14	14	9	3	2	877	1.76561	0.0407254	0.92048	0.74567	XP_003759906.1	XP_003759906.1
26.8225	27.1269	26.7543	27.6375	27.9312	27.8905	28.9881	28.8753	28.7492	NA	NA	NA	+	DFT2_DFT1	7	7	7	20.4	20.4	20.4	52.086	0	15.034	2080000000	42	10.9	6.1	7.9	7.2	8.8	14.7	15.5	15.5	12.7	3	3	2	3	4	5	5	5	4	457	2.47753	0.02856	0.918529	0.800928	XP_003769165.1	XP_003769165.1
25.7496	26.1741	26.2262	27.3393	27.0189	26.5466	25.798	25.9295	25.3143	NA	NA	NA	+	DFT2_DFT1	4	4	4	31.2	31.2	31.2	15.616	0	13.438	452520000	18	13.8	13.8	20.3	18.8	24.6	18.8	18.8	18.8	0	1	1	2	2	3	2	2	2	0	138	1.53832	0.0490634	0.918296	0.720065	XP_003763254.1	XP_003763254.1
29.7096	29.6784	29.8955	31.0055	30.4779	30.5536	29.7267	29.5138	30.2722	NA	NA	NA	+	DFT2_DFT1	25	15	15	32.4	22.9	22.9	80.961	0	155.75	7854200000	101	20.6	22	22.8	28.8	26.9	29.8	24.3	17	16.3	14	14	17	19	17	20	13	11	12	728	2.17204	0.0335513	0.917814	0.779062	XP_012395849.1	XP_012395849.1
27.7547	27.7767	27.6816	28.5174	28.5057	28.9223	27.4679	26.9106	27.5587	NA	NA	NA	+	DFT2_DFT1	9	9	9	61.7	61.7	61.7	23.679	0	81.644	1884300000	44	26.7	22.8	29.1	51	45.1	39.8	25.7	14.1	28.6	4	4	5	7	7	6	5	2	5	206	2.54111	0.0289525	0.910779	0.798968	XP_003771968.1	XP_003771968.1
31.2658	31.2178	31.525	32.2155	32.2023	32.3212	32.0893	31.6645	31.7575	NA	NA	NA	+	DFT2_DFT1	33	33	33	65.3	65.3	65.3	46.579	0	311.3	25341000000	249	56.4	51.5	49	54.4	54.2	58.6	53.9	50.5	54.2	18	17	15	24	23	24	22	19	19	406	3.05032	0.0248161	0.910148	0.825488	XP_012405004.1;XP_012405000.1	XP_012405004.1;XP_012405000.1
30.2693	30.2997	29.799	30.9748	31.1453	30.9781	29.5544	29.958	30.2664	NA	NA	NA	+	DFT2_DFT1	17	17	17	31.2	31.2	31.2	78.009	0	160.4	10076000000	134	15.2	24.8	18.9	23.9	23.4	24.9	21.1	20.5	25.9	6	10	7	13	11	12	7	9	10	702	2.21669	0.033922	0.910046	0.776765	XP_012403451.1	XP_012403451.1
32.747	32.5752	32.431	33.5731	33.4945	33.4134	33.42	33.2073	33.5131	NA	NA	NA	+	DFT2_DFT1	23	23	23	48.1	48.1	48.1	27.373	0	298.16	66909000000	357	44.4	47.7	41.8	44.8	44.8	44.8	44.8	44.8	44.8	13	15	13	19	18	19	18	17	19	239	3.05288	0.024803	0.909261	0.824876	XP_012408637.1	XP_012408637.1
32.2373	32.4868	32.4862	33.4449	33.1737	33.3189	34.3678	34.1448	33.7038	NA	NA	NA	+	DFT2_DFT1	38	38	36	71.8	71.8	71.8	57.101	0	323.31	78582000000	478	58.3	61	57.5	66	67.8	62	71.8	70.8	68.5	18	25	27	27	27	28	33	34	29	518	2.8702	0.0264442	0.909092	0.815926	XP_012406064.1;XP_012406065.1	XP_012406064.1;XP_012406065.1
30.0578	30.1494	30.1803	31.167	31.1394	30.7998	30.5319	30.0655	30.3901	NA	NA	NA	+	DFT2_DFT1	18	18	18	60.9	60.9	60.9	49.322	0	151.47	9857600000	126	43.4	43.7	39.4	54.1	54.1	37.6	35.1	30.3	29.6	12	12	10	15	15	11	10	10	8	442	2.73368	0.0276641	0.906236	0.806488	XP_012399020.1;XP_003762404.2	XP_012399020.1;XP_003762404.2
27.7975	28.6633	28.2687	29.1004	29.2209	29.1218	29.2979	29.3516	29.021	NA	NA	NA	+	DFT2_DFT1	21	21	21	53.6	53.6	53.6	65.154	0	120.72	3379800000	79	11	14.4	13	22.2	42.5	25.6	34.3	37.3	12.8	4	6	6	9	15	10	13	14	6	563	1.63335	0.0484568	0.904557	0.721918	XP_012408965.1	XP_012408965.1
28.409	28.1411	28.0113	28.8816	28.922	29.4698	28.0651	27.6514	28.9199	NA	NA	NA	+	DFT2_DFT1	17	11	11	50	36.4	36.4	40.22	0	54.646	2753800000	50	24	33.6	23.2	28.2	27.4	40.4	21.5	25.1	40.7	8	10	8	9	9	12	7	8	11	354	1.81237	0.0429069	0.904023	0.739242	XP_003757311.1	XP_003757311.1
29.3572	29.6158	29.4393	30.4118	30.0741	30.6351	30.0526	30.1389	29.1436	NA	NA	NA	+	DFT2_DFT1	31	31	31	44.8	44.8	44.8	89.674	0	218.66	7228400000	139	19.5	24.9	20.9	32.1	29.6	30.5	26.5	25.3	9.1	10	16	13	21	18	19	17	16	6	776	2.13008	0.0358756	0.902871	0.765121	XP_003771774.1	XP_003771774.1
31.4549	31.5466	31.7099	32.3142	32.3261	32.7567	35.037	34.9889	35.3128	NA	NA	NA	+	DFT2_DFT1	31	31	31	77.6	77.6	77.6	51.324	0	323.31	100930000000	477	49.1	65.8	57.5	63.9	60.9	72	76.1	76.5	76.5	16	20	17	22	20	22	30	28	29	468	2.26578	0.0348845	0.895193	0.769358	XP_003756923.1;XP_003756924.1;XP_012408388.1	XP_003756923.1;XP_003756924.1
30.5345	30.3838	30.3662	31.4075	31.2831	31.2735	30.4662	30.0928	30.7711	NA	NA	NA	+	DFT2_DFT1	18	17	17	21.9	20.9	20.9	77.771	0	112.54	12454000000	140	12.5	14.7	16.9	17.8	16.3	20.9	16.8	14	17.8	9	9	11	12	11	15	11	9	13	680	3.69508	0.0230128	0.893162	0.835759	XP_012406852.1	XP_012406852.1
30.9217	31.1577	30.6663	31.6514	32.0438	31.729	30.2664	30.9063	30.1516	NA	NA	NA	+	DFT2_DFT1	10	10	10	53	53	53	24.621	0	146.41	16415000000	138	37.4	49.8	40.6	31.1	31.1	31.1	25.1	29.7	26.5	7	8	8	5	6	6	3	5	3	219	2.06456	0.0383562	0.892834	0.752922	XP_003761338.1	XP_003761338.1
30.9906	31.0781	31.0662	31.8775	31.9516	31.9691	31.2888	31.1126	31.2702	NA	NA	NA	+	DFT2_DFT1	69	69	69	31.8	31.8	31.8	280.22	0	323.31	18948000000	386	17.5	20	19.1	27.2	26.7	23	15.8	16.1	11.4	32	38	35	53	50	40	26	28	22	2467	4.64693	0.0209219	0.887794	0.854294	XP_012399870.1	XP_012399870.1
29.9913	30.3446	30.1808	31.0637	31.0189	31.097	30.0946	30.1807	30.7491	NA	NA	NA	+	DFT2_DFT1	16	16	15	77.7	77.7	72.9	26.266	0	67.624	11974000000	121	35.8	37.1	44.1	70.7	62.4	48.5	36.2	30.1	26.2	6	7	8	14	11	9	7	6	5	229	2.97675	0.0282013	0.887646	0.803632	XP_003755936.1	XP_003755936.1
34.1845	34.0805	33.8957	34.9504	34.7349	35.1382	35.4774	35.4364	36.1589	NA	NA	NA	+	DFT2_DFT1	40	40	40	52.8	52.8	52.8	88.132	0	323.31	243270000000	1015	28.4	32.2	28.3	36.3	35.2	36.4	43.4	46.8	45.3	23	25	25	31	29	30	33	34	36	799	2.45516	0.0339398	0.887583	0.77594	XP_003771880.1	XP_003771880.1
28.4482	28.5336	28.991	29.4608	29.591	29.5813	28.5486	29.1279	28.4364	NA	NA	NA	+	DFT2_DFT1	9	9	9	50	50	50	24.969	0	25.224	3578300000	60	30.2	30.2	14	46.4	39.2	43.2	28.4	34.7	30.2	5	5	4	8	6	7	4	5	7	222	2.15809	0.0377347	0.88677	0.755573	XP_003758684.1	XP_003758684.1
27.8456	27.5455	27.7011	28.7843	28.6224	28.3393	28.647	28.0372	28.4911	NA	NA	NA	+	DFT2_DFT1	8	8	8	28.3	28.3	28.3	35.148	0	20.078	2264700000	31	20.3	14.7	17.3	17.7	14.3	17	17.7	17.7	14.7	3	3	3	5	3	4	4	4	2	300	2.31872	0.0358582	0.884617	0.765061	XP_003756813.2;XP_012407550.1;XP_012400013.1	XP_003756813.2;XP_012407550.1
30.3226	30.2133	30.3984	31.5708	30.9938	31.0127	25.1589	25.491	26.8072	NA	NA	NA	+	DFT2_DFT1	7	7	7	80	80	80	13.633	0	55.132	9438600000	64	60.8	60.8	60.8	80	78.3	70	0	0	0	5	5	5	7	6	5	0	0	0	120	1.9583	0.0442498	0.881021	0.736179	XP_012408974.1	XP_012408974.1
29.6239	29.4882	29.8148	30.5819	30.4933	30.4807	30.7607	30.965	31.3682	NA	NA	NA	+	DFT2_DFT1	9	9	9	44	44	44	25.877	0	124.58	10020000000	94	27.6	43.1	35.8	36.6	35.8	36.6	44	35.8	40.1	6	7	5	6	6	7	8	6	7	232	3.03013	0.0291797	0.876327	0.796697	XP_003758518.1	XP_003758518.1
33.6751	33.7453	33.9683	34.8426	34.3766	34.7926	38.2778	38.2105	38.4319	NA	NA	NA	+	DFT2_DFT1	102	102	1	83.9	83.9	2	97.608	0	323.31	881450000000	2426	24.3	26.4	24.7	66.9	65.6	67.4	82.1	78	80.4	19	20	20	51	51	52	92	82	95	849	2.15002	0.0405975	0.874379	0.745987	XP_003756422.2	XP_003756422.2
28.6135	28.5671	28.8234	29.4732	29.6916	29.4491	29.6581	29.2324	29.2685	NA	NA	NA	+	DFT2_DFT1	17	17	17	61.7	61.7	61.7	39.389	0	101.3	4670100000	84	22.7	30.3	24.9	37.2	40.7	44.8	20.2	30.1	26.5	5	8	7	8	10	12	7	7	7	366	2.85465	0.0320417	0.869932	0.78351	XP_003769740.1;XP_012404986.1	XP_003769740.1;XP_012404986.1
28.0831	28.262	27.9228	29.063	28.7579	29.0525	27.2553	26.8381	24.936	NA	NA	NA	+	DFT2_DFT1	8	8	8	22.6	22.6	22.6	40.564	0	103.77	2053600000	35	8	14.6	9.1	14	19.8	19.3	6.6	8.5	0	3	5	3	4	7	6	2	3	0	363	2.46427	0.0363824	0.868521	0.761865	XP_003772860.2	XP_003772860.2
34.274	34.2291	34.4216	35.1449	35.1012	35.2815	34.2155	33.993	34.0821	NA	NA	NA	+	DFT2_DFT1	68	68	68	72.9	72.9	72.9	107.29	0	323.31	173760000000	1152	61.9	61.2	68.2	68	61.4	65.7	55.4	51	52.1	54	55	59	60	56	56	49	45	46	968	3.39592	0.0282158	0.867644	0.803685	XP_003758622.1	XP_003758622.1
28.8206	28.8077	29.0014	29.6469	29.8535	29.727	31.7279	31.5955	31.9366	NA	NA	NA	+	DFT2_DFT1	27	27	27	56.7	56.7	56.7	59.559	0	323.31	11151000000	152	23.6	24.4	24.7	19.3	25.1	24.4	53.3	49.3	44.9	8	10	8	6	8	10	23	20	21	550	3.24684	0.0292093	0.865877	0.796748	XP_012398796.1	XP_012398796.1
27.1713	27.1293	27.223	28.0778	28.2401	27.7956	26.4171	27.3915	24.2888	NA	NA	NA	+	DFT2_DFT1	7	7	7	31.5	31.5	31.5	30.146	0	17.111	1026400000	29	15.2	17.4	8.3	14.9	19.9	19.9	3.6	8.3	4.7	4	4	2	4	4	4	1	2	1	276	2.54092	0.0364	0.863303	0.762186	XP_012405629.1	XP_012405629.1
31.9521	32.0145	32.2517	32.9611	32.9259	32.9052	32.1188	32.1187	31.9094	NA	NA	NA	+	DFT2_DFT1	28	28	28	58.1	58.1	58.1	32.071	0	287.25	38840000000	297	48.2	48.2	51.8	56.7	51.8	55.6	54.9	54.6	51.4	15	16	17	21	19	22	18	19	17	284	3.12016	0.0315533	0.857908	0.785119	XP_012403123.1	XP_012403123.1
30.6468	31.1917	30.698	31.6153	31.6496	31.8302	31.374	31.8005	32.0756	NA	NA	NA	+	DFT2_DFT1	11	11	5	38.2	38.2	14.2	27.478	0	97.175	20418000000	132	24.8	34.1	24.8	26.8	34.1	28.9	26.8	24.8	26.8	5	6	5	9	8	9	8	6	8	246	1.99312	0.0494348	0.852839	0.719037	XP_012399044.1	XP_012399044.1
31.5918	31.6	31.506	32.4242	32.6285	32.2008	32.3498	32.0993	32.4472	NA	NA	NA	+	DFT2_DFT1	16	16	16	30.4	30.4	30.4	62.57	0	103.22	35716000000	272	23	25.4	26.1	28.6	28.4	26.4	28.4	27.2	24.6	10	12	11	15	14	12	12	11	10	556	2.58832	0.0377116	0.851902	0.755816	XP_012407043.1;XP_012407033.1	XP_012407043.1
31.9829	31.9492	31.7656	32.6971	32.7915	32.7491	33.2187	32.9196	33.874	NA	NA	NA	+	DFT2_DFT1	19	12	9	63.8	42.6	38.8	37.305	0	233.87	50743000000	222	59.1	56.2	57.1	55.3	58.2	61.2	57.9	59.7	57.6	14	14	14	15	15	16	15	17	14	340	3.5046	0.0305676	0.84665	0.789176	XP_012404275.1;XP_003768867.1;XP_003771270.1	XP_012404275.1;XP_003768867.1
29.1539	28.9152	29.1808	29.8978	29.781	30.1094	29.1242	29.3269	28.7766	NA	NA	NA	+	DFT2_DFT1	6	6	6	32	32	32	20.507	0	28.385	4120200000	49	18.8	27.1	27.1	32	32	23.8	18.8	23.8	14.9	4	5	5	6	6	5	4	5	3	181	2.56751	0.0393846	0.846067	0.750131	XP_003771654.1	XP_003771654.1
29.45	29.5227	29.5563	30.3961	30.3664	30.2924	30.4195	30.3437	27.6745	NA	NA	NA	+	DFT2_DFT1	18	18	18	41.6	41.6	41.6	70.081	0	103.31	6656400000	90	10.7	11	19.8	33.8	28.7	27.6	27.6	20.3	7.1	4	5	8	14	12	11	11	9	2	616	4.35817	0.0276784	0.841961	0.806498	XP_003763255.1	XP_003763255.1
31.5247	31.5514	31.502	32.5176	32.1959	32.3706	32.2372	32.1934	31.8733	NA	NA	NA	+	DFT2_DFT1	13	13	10	88	88	79.6	16.669	0	196.35	33711000000	177	59.2	70.4	75.4	77.5	83.8	81.7	83.8	78.9	78.9	6	8	9	9	11	11	11	10	10	142	3.05127	0.0362151	0.835301	0.76348	XP_012404618.1	XP_012404618.1
37.0414	37.1422	37.2214	38.0205	37.8646	38.022	37.2884	37.1116	37.1205	NA	NA	NA	+	DFT2_DFT1	40	40	4	68.8	68.8	4	50.354	0	323.31	1326800000000	3408	67	68.4	68.8	68.4	67.9	68.4	66.6	65.5	66.6	31	33	34	35	32	35	30	26	31	452	3.4582	0.0339387	0.834043	0.776768	XP_012401816.1;XP_012401815.1;XP_012401814.1;XP_003765945.1;XP_012401813.1;XP_012401812.1;XP_012401811.1;XP_012401810.1;XP_012401817.1;XP_003762783.1	XP_012401816.1;XP_012401815.1;XP_012401814.1;XP_003765945.1;XP_012401813.1;XP_012401812.1;XP_012401811.1;XP_012401810.1;XP_012401817.1
29.5286	29.9231	29.8922	30.6749	30.7473	30.4228	30.0165	29.7305	30.188	NA	NA	NA	+	DFT2_DFT1	8	8	8	72.3	72.3	72.3	21.056	0	100.94	8424100000	74	43.6	72.3	53.2	72.3	60.6	72.3	41.5	53.2	36.2	4	8	6	7	6	8	4	5	3	188	2.18581	0.0495643	0.833694	0.718487	XP_003758304.1	XP_003758304.1
32.5766	32.5841	32.6485	33.4358	33.3429	33.5189	33.0284	32.8157	32.5688	NA	NA	NA	+	DFT2_DFT1	22	22	22	59.9	59.9	59.9	42.614	0	323.31	56206000000	370	51.9	51.9	51.9	59.9	51.9	52.2	51.9	51.9	51.9	17	17	17	21	17	18	19	17	16	372	3.92666	0.0314075	0.829468	0.785706	XP_012399629.1;XP_012399628.1;XP_003763146.1	XP_012399629.1;XP_012399628.1;XP_003763146.1
35.358	35.3435	35.4271	36.2437	36.1993	36.1648	35.9141	35.6424	35.544	NA	NA	NA	+	DFT2_DFT1	36	31	30	77.8	70.3	67.5	62.346	0	323.31	396970000000	1134	59.8	71.7	72.9	75.5	73.3	76.9	77.8	70.5	73.8	24	31	33	33	31	35	36	30	32	572	4.74605	0.0289908	0.826385	0.798852	XP_012396008.1;XP_012396009.1	XP_012396008.1;XP_012396009.1
33.8486	34.0104	33.9329	34.7694	34.6542	34.8444	35.2771	34.699	34.7377	NA	NA	NA	+	DFT2_DFT1	27	27	27	69.8	69.8	69.8	36.561	0	323.31	181530000000	599	65.1	66.4	65.4	67.6	64.5	64.5	69.8	64.5	62.3	18	20	20	24	22	23	23	22	20	324	3.47134	0.0348619	0.825392	0.769664	XP_003767229.1	XP_003767229.1
32.3872	32.6832	32.3998	33.3698	33.2625	33.3073	32.5496	32.6432	33.2446	NA	NA	NA	+	DFT2_DFT1	19	19	11	71.5	71.5	41.2	37.332	0	323.31	52546000000	313	57.9	61.5	61.8	65.6	68.5	62.4	62.1	65	52.9	15	16	15	15	16	16	12	16	11	340	2.89989	0.0404799	0.823146	0.747262	XP_003763343.1	XP_003763343.1
28.118	28.4362	28.3111	28.8893	29.2435	29.2014	26.3455	28.4942	24.9211	NA	NA	NA	+	DFT2_DFT1	6	6	6	36	36	36	17.893	0	44.519	2550000000	24	24.8	13	31.1	20.5	25.5	20.5	12.4	20.5	12.4	3	3	4	2	4	3	1	2	1	161	2.32176	0.0495112	0.822976	0.718693	XP_003772946.2	XP_003772946.2
28.4319	28.3839	28.3999	29.1521	29.3649	29.1601	26.7162	25.2446	25.9517	NA	NA	NA	+	DFT2_DFT1	27	27	27	32	32	32	134.57	0	158.53	2383600000	79	10.6	12.5	13.7	18.4	15.1	17.3	4.6	1.7	0	9	11	12	14	13	12	4	2	0	1208	3.49274	0.035677	0.820473	0.76603	XP_003769583.2;XP_012402315.1	XP_003769583.2
28.0847	27.9405	27.8355	28.7679	28.6402	28.8978	28.6573	28.8843	29.2113	NA	NA	NA	+	DFT2_DFT1	11	10	10	32.9	30.6	30.6	55.677	0	91.919	2692900000	56	14.6	18.7	15.6	19.7	17.5	11.9	22	22.6	25.3	5	6	5	7	6	5	9	8	8	487	2.84936	0.0432004	0.815085	0.738517	XP_012395707.1	XP_012395707.1
31.1663	31.4746	31.4364	32.1552	32.0662	32.2972	32.9994	33.2012	33.7732	NA	NA	NA	+	DFT2_DFT1	28	28	28	71.9	71.9	71.9	50.481	0	323.01	40601000000	375	37.1	42.5	41	57.9	53.6	58.8	59	53.6	59	16	18	18	21	20	23	24	22	25	442	2.63411	0.0470467	0.813767	0.727842	XP_012408087.1	XP_012408087.1
26.2311	26.1753	26.4078	26.9532	27.0636	27.2234	24.946	25.7511	24.6651	NA	NA	NA	+	DFT2_DFT1	5	5	5	13.7	13.7	13.7	58.089	0	15.454	302080000	11	0	0	0	8.9	8.2	8.9	0	0	1.9	0	0	0	4	3	4	0	0	1	539	2.81254	0.0455083	0.808685	0.731716	XP_003759126.1	XP_003759126.1
31.3884	31.5008	31.5472	32.1717	32.2937	32.3911	31.8785	31.8292	31.7788	NA	NA	NA	+	DFT2_DFT1	26	26	26	39.7	39.7	39.7	83.761	0	239.11	26899000000	240	24.1	24.3	21.1	34.3	37.8	34.3	29.4	34.3	31.3	15	14	14	19	22	22	17	21	19	769	3.28404	0.0403327	0.806721	0.747609	XP_012407488.1;XP_012409454.1	XP_012407488.1
29.0171	29.2445	29.2845	29.986	30.1146	29.8637	29.3222	29.5788	29.0368	NA	NA	NA	+	DFT2_DFT1	16	16	14	30.5	30.5	27.8	66.965	0	82.562	5097700000	104	19.7	21.5	20.7	21.6	16.6	25.8	23.1	18.6	12.3	10	10	9	9	7	14	12	7	6	619	2.72833	0.0475582	0.806086	0.725958	XP_003774162.1	XP_003774162.1
31.128	31.2288	31.1364	32.013	31.9486	31.9392	31.4546	31.4395	31.3927	NA	NA	NA	+	DFT2_DFT1	35	35	0	61.6	61.6	0	74.172	0	323.31	21736000000	279	44.1	34.5	42.4	52	45.3	43.1	41	34.5	41.6	20	17	21	27	21	23	19	15	20	675	4.44879	0.0344691	0.802489	0.7718	XP_012395184.1	XP_012395184.1
29.0795	29.3301	29.0496	29.939	29.9023	30.0215	30.1927	30.0072	30.137	NA	NA	NA	+	DFT2_DFT1	36	36	36	29.8	29.8	29.8	176.66	0	178.38	5931800000	124	8.4	8.5	8.7	16.2	14.2	14.9	15.6	12	14	9	11	10	16	14	16	17	13	15	1569	2.95404	0.0456026	0.8012	0.731247	XP_012396828.1	XP_012396828.1
30.7518	30.6869	30.5095	31.4994	31.5152	31.3306	30.5479	30.9066	31.2784	NA	NA	NA	+	DFT2_DFT1	15	15	15	43.7	43.7	43.7	40.415	0	131.72	16368000000	149	20.6	34.5	27	43.7	43.7	32	29.5	32	27.3	7	9	9	13	14	11	10	11	10	359	2.98826	0.0457428	0.799005	0.730716	XP_012395392.1	XP_012395392.1
30.9924	30.9674	31.0458	31.6631	31.751	31.9747	31.6272	31.5094	31.6935	NA	NA	NA	+	DFT2_DFT1	16	16	16	41.7	41.7	41.7	44.159	0	206.56	20767000000	176	38.9	26.5	35.4	38.9	38.9	40.5	36.9	26.5	39.7	14	10	12	14	13	15	11	9	13	393	2.94098	0.0475741	0.794419	0.725098	XP_012403043.1	XP_012403043.1
32.3472	32.4174	32.4628	33.302	33.0359	33.2607	34.9661	34.9379	34.7283	NA	NA	NA	+	DFT2_DFT1	10	10	10	33	33	33	33.248	0	72.957	106850000000	304	28	32.4	29.9	32.7	32.7	32.4	33	33	33	8	9	8	9	9	9	10	10	10	318	3.04664	0.0474926	0.790373	0.725607	XP_012408467.1	XP_012408467.1
30.5994	30.5934	30.5943	31.5257	31.3245	31.3074	31.7537	31.0959	31.813	NA	NA	NA	+	DFT2_DFT1	15	15	15	53.8	53.8	53.8	24.112	0	99.162	17290000000	156	53.8	52.9	53.4	49.5	49.5	45.2	33.2	44.7	36.5	13	11	11	11	11	10	7	10	6	208	3.45158	0.0432288	0.790134	0.738355	XP_012405091.1	XP_012405091.1
28.8772	28.9182	28.9828	29.6778	29.7186	29.7489	29.8318	29.9008	29.4681	NA	NA	NA	+	DFT2_DFT1	24	24	24	32.4	32.4	32.4	96.011	0	323.31	5223200000	116	9.1	13.5	15.3	21.3	22.1	23	19.2	25.1	17.9	5	10	11	13	15	16	14	16	10	865	4.54465	0.0365701	0.788995	0.760859	XP_012397833.1	XP_012397833.1
32.0587	32.0807	32.0378	32.7894	32.9017	32.8471	32.3399	32.3393	32.584	NA	NA	NA	+	DFT2_DFT1	105	105	105	55.6	55.6	55.6	253.4	0	323.31	39580000000	644	34.4	30.7	33.1	39.7	40.4	38.6	27.8	29.1	32	57	55	59	69	67	70	46	48	51	2232	4.64907	0.0366083	0.787003	0.760595	XP_012406785.1;XP_003772032.2;XP_012406784.1;XP_012406786.1	XP_012406785.1;XP_003772032.2;XP_012406784.1;XP_012406786.1
36.8608	36.9107	36.9419	37.6405	37.6329	37.7368	37.5426	37.634	37.5744	NA	NA	NA	+	DFT2_DFT1	44	44	38	76	76	62.4	47.184	0	323.31	1262500000000	3039	69.1	67.7	67.7	73	73	73	74.7	73	70.5	39	37	35	40	39	40	42	39	42	434	4.31828	0.0444337	0.765622	0.735523	XP_012401490.1;XP_012401491.1;XP_012401489.1;XP_012401488.1;XP_012401487.1;XP_012401486.1;XP_012401485.1	XP_012401490.1;XP_012401491.1
30.9166	30.8767	31.0019	31.7535	31.6865	31.6439	31.2204	31.4188	31.2486	NA	NA	NA	+	DFT2_DFT1	19	19	19	57.6	57.6	57.6	48.119	0	323.31	17946000000	193	43.3	47.5	45.2	48.2	45.9	49.6	46.4	39.8	35.3	12	14	14	15	12	14	13	10	10	425	4.00988	0.0471328	0.76289	0.727396	XP_003761566.1	XP_003761566.1
26.9346	26.7917	26.8806	26.0311	26.1178	26.1452	25.7817	26.215	26.8336	NA	NA	NA	+	DFT2_DFT1	5	5	5	15.9	15.9	15.9	34.503	0	10.794	370800000	10	13	9.2	9.5	0	0	0	0	2.5	4.1	3	3	2	0	0	0	0	1	1	315	3.85357	0.0455663	-0.770933	-0.731417	XP_012404468.1	XP_012404468.1
32.9654	32.9213	32.9849	32.1548	32.242	32.1438	32.1842	31.7653	31.75	NA	NA	NA	+	DFT2_DFT1	12	11	6	38.7	38.7	27.2	26.99	0	102.88	38383000000	161	38.7	38.7	26	38.7	38.7	38.7	34.9	34.9	34	9	9	6	10	10	9	8	8	8	235	4.55099	0.0395444	-0.776995	-0.749791	XP_003758396.1;XP_012395716.1	XP_003758396.1;XP_012395716.1
32.0558	31.9704	32.1298	31.3338	31.2897	31.1936	30.9007	30.6464	30.7429	NA	NA	NA	+	DFT2_DFT1	16	16	10	47	47	31.7	40.075	0	138.23	20408000000	209	37.1	39.1	46.2	44.8	42.2	39.9	30.9	27.2	20.7	12	12	13	13	11	11	9	9	5	353	3.64036	0.0446224	-0.779627	-0.734173	XP_012400087.1	XP_012400087.1
33.987	33.8176	33.9752	33.1584	33.1932	33.0846	33.0275	32.7643	32.1562	NA	NA	NA	+	DFT2_DFT1	20	20	20	80.5	80.5	80.5	28.727	0	323.31	78648000000	400	68.2	70.9	75.9	76.2	69.7	71.3	75.9	70.1	55.2	15	15	18	16	13	17	16	13	12	261	3.60631	0.0446118	-0.781217	-0.734715	XP_003757988.1	XP_003757988.1
31.7634	31.7797	31.7579	30.824	31.019	31.1056	30.5427	31.2094	30.7701	NA	NA	NA	+	DFT2_DFT1	23	23	23	61	61	61	53.547	0	186.75	18871000000	210	48.8	46.5	57.8	41.3	53.3	45	37.3	48.2	32.1	17	17	20	15	18	14	13	16	11	467	3.14415	0.0478828	-0.784161	-0.723706	XP_012408022.1	XP_012408022.1
30.5345	30.5674	30.6124	29.7868	29.6537	29.9034	29.7766	29.9693	29.7655	NA	NA	NA	+	DFT2_DFT1	12	12	7	64.3	64.3	37.8	20.522	0	105.32	7552200000	108	40	43.8	40.5	38.9	57.8	64.3	42.7	49.2	34.6	8	9	8	6	8	9	7	8	6	185	3.32489	0.0446431	-0.790098	-0.734575	XP_003773356.1	XP_003773356.1
32.0102	32.2125	32.2382	31.3135	31.3979	31.3622	30.4686	30.4997	30.2119	NA	NA	NA	+	DFT2_DFT1	18	18	18	50	50	50	39.101	0	236.29	21879000000	218	47.6	49.7	49.7	45.9	46.8	39.4	33.8	40.3	30.9	16	17	17	14	15	12	9	11	8	340	3.32485	0.042927	-0.79573	-0.73944	XP_003766401.1	XP_003766401.1
32.7408	32.5183	32.6678	31.8005	31.8933	31.8447	31.4415	31.2351	31.0116	NA	NA	NA	+	DFT2_DFT1	31	27	3	64	57.9	10	46.766	0	225.73	31042000000	293	56.4	56.4	55.5	61.6	58.6	47	56	45.3	54.7	27	23	24	24	24	21	23	18	23	411	3.44961	0.041439	-0.796172	-0.743568	XP_003768693.1	XP_003768693.1
37.1843	37.3068	37.3377	36.4838	36.3856	36.5669	35.2751	35.464	35.384	NA	NA	NA	+	DFT2_DFT1	82	82	1	87.8	87.8	3.2	75.309	0	323.31	763600000000	2659	82.1	85.4	85.4	83.2	84.1	83.3	79.3	77.6	75.8	70	73	74	67	69	71	58	57	55	666	3.46336	0.040915	-0.797489	-0.745116	XP_012396389.1	XP_012396389.1
29.1427	29.1843	29.0052	28.4224	28.1748	28.3414	27.4833	27.9497	25.669	NA	NA	NA	+	DFT2_DFT1	7	7	7	40.6	40.6	40.6	26.373	0	132.86	2410800000	37	40.6	40.6	27.5	27.9	27.9	22.3	22.3	20.1	9.2	7	7	5	3	3	2	2	3	1	229	3.03419	0.0455874	-0.797857	-0.731456	XP_012397543.1	XP_012397543.1
28.738	28.6688	28.7958	27.8643	27.8906	28.0385	27.3326	27.1926	25.96	NA	NA	NA	+	DFT2_DFT1	8	8	8	32.3	32.3	32.3	50.654	0	70.525	1860700000	39	15.4	15.4	19.4	10.2	17.8	18.3	18.3	12.7	2.4	5	5	5	3	5	5	5	4	1	449	3.59519	0.038225	-0.803096	-0.753733	XP_003759695.1;XP_012396671.1	XP_003759695.1;XP_012396671.1
30.8729	30.7232	30.7939	29.9959	29.9495	30.0229	29.9109	29.7173	29.6738	NA	NA	NA	+	DFT2_DFT1	19	19	19	65.4	65.4	65.4	39.591	0	133.01	9998500000	138	44.3	61.2	47.6	45.4	53.7	34.6	49	41.8	50.7	10	16	15	12	11	9	10	10	9	361	4.12604	0.0347614	-0.807253	-0.770093	XP_003765539.1	XP_003765539.1
30.7274	30.6754	30.8412	29.8756	30.0618	29.8848	30.0436	29.6196	29.6678	NA	NA	NA	+	DFT2_DFT1	21	21	21	49.7	49.7	49.7	55.312	0	164.82	8483600000	129	39.7	40.7	33.3	22.4	34.1	34.9	32.7	27.9	23	15	15	13	8	12	12	11	10	8	499	3.31061	0.0396019	-0.80729	-0.748957	XP_003766520.1	XP_003766520.1
34.7104	34.4219	34.5303	33.7311	33.8195	33.6896	33.6019	33.425	33.0786	NA	NA	NA	+	DFT2_DFT1	45	45	1	68.5	68.5	2.9	44.727	0	323.31	121090000000	792	63.9	63.2	62.5	53	59.6	56.2	57.9	54.5	55	37	36	34	29	33	28	31	28	28	413	3.02342	0.0428668	-0.807468	-0.739123	XP_003774897.1;XP_003773253.1	XP_003774897.1
30.8009	30.7794	30.7417	30.0421	29.9399	29.8982	27.9458	27.0583	26.8567	NA	NA	NA	+	DFT2_DFT1	39	39	2	34.8	34.8	1.7	123.8	0	174.58	7597500000	149	28.1	24.4	27.7	21	13.1	17.2	5	2.8	1.8	25	25	28	17	11	15	5	3	2	1088	4.21861	0.0336408	-0.813931	-0.778062	XP_003763915.1;XP_012403904.1	XP_003763915.1
29.2942	29.2891	29.0483	28.4685	28.1801	28.5345	27.925	27.898	27.5428	NA	NA	NA	+	DFT2_DFT1	13	13	4	35.1	35.1	13.1	43.7	0	39.762	2724200000	64	29.2	23.1	32.1	23.6	16.4	23.3	16.4	16.4	12.3	9	8	11	8	5	7	5	5	4	390	2.41436	0.0494886	-0.81619	-0.718645	XP_003772355.1	XP_003772355.1
32.8426	32.854	32.9251	32.0501	32.155	31.9638	31.1065	31.0282	31.1393	NA	NA	NA	+	DFT2_DFT1	21	21	21	62.5	62.5	62.5	39.796	0	323.31	33052000000	266	48.5	48.5	50.7	53.1	49.3	53.9	46.1	50.4	44	16	16	19	15	14	17	14	12	11	373	3.74624	0.0347275	-0.817596	-0.77058	XP_012407489.1;XP_003772995.1;XP_003772994.1	XP_012407489.1;XP_003772995.1
33.4382	33.2774	33.3217	32.5532	32.3709	32.6543	32.552	32.3565	32.0572	NA	NA	NA	+	DFT2_DFT1	14	13	12	66.7	60.8	52.9	23.153	0	163.42	52335000000	260	64.7	64.7	65.7	65.2	65.2	59.8	64.2	53.4	64.2	12	12	12	11	11	10	9	9	9	204	2.98942	0.0401306	-0.81965	-0.747991	XP_003772127.1;XP_003772128.1	XP_003772127.1;XP_003772128.1
31.2325	31.1405	31.0221	30.3266	30.1387	30.4697	30.4395	30.2771	29.9691	NA	NA	NA	+	DFT2_DFT1	27	27	7	56.8	56.8	14.4	66.911	0	199.13	11996000000	164	38.9	36.7	42.3	38.6	30.8	40.4	33.3	31.9	32.2	19	16	19	16	14	16	14	14	15	627	2.7101	0.0441585	-0.820038	-0.736422	XP_003773092.1	XP_003773092.1
35.3678	35.2134	35.2129	34.2933	34.5003	34.5391	35.6633	35.6567	36.2556	NA	NA	NA	+	DFT2_DFT1	69	69	48	54	54	36.5	109.15	0	323.31	286970000000	1320	50.6	52.4	49.7	46	48	48	51.7	47.2	50	52	56	55	45	45	50	57	51	55	992	3.0569	0.039079	-0.820429	-0.751252	XP_003769870.2;XP_012402172.1	XP_003769870.2
29.693	30.0621	30.1099	29.0705	29.1494	29.1757	29.252	28.4448	28.3883	NA	NA	NA	+	DFT2_DFT1	34	34	34	31.6	31.6	31.6	179.66	0	147.19	4923700000	111	14	19.6	19.2	12.8	8.6	12.7	10.2	7	7.6	16	21	22	13	9	13	9	7	6	1565	2.43088	0.0476277	-0.823116	-0.724908	XP_012401111.1	XP_012401111.1
28.3324	28.1426	28.2604	27.3525	27.4443	27.4664	27.6224	25.215	25.8665	NA	NA	NA	+	DFT2_DFT1	9	9	9	29.5	29.5	29.5	65.256	0	126.51	1312900000	35	20.7	19.2	23	18	11.3	8	4.5	2.5	2.5	6	6	6	6	4	3	2	1	1	600	3.64153	0.0342358	-0.824133	-0.773543	XP_012406810.1	XP_012406810.1
30.3557	30.6697	30.5972	29.6892	29.7338	29.7258	28.3176	29.3588	29.2821	NA	NA	NA	+	DFT2_DFT1	23	20	20	16.6	15.1	15.1	204.26	0	97.364	7037800000	74	6.7	10	11.2	9.2	5.4	4	2.2	5.9	2.2	13	15	15	11	6	6	3	6	4	1899	2.99795	0.0386026	-0.824598	-0.752448	XP_012399381.1	XP_012399381.1
33.8834	33.9217	34.0812	33.1673	33.0361	33.2087	33.1069	33.0337	32.406	NA	NA	NA	+	DFT2_DFT1	15	15	14	52.8	52.8	48.6	24.225	0	281.7	75015000000	287	52.8	52.8	52.8	49.5	49.5	49.5	48.6	48.6	41	15	14	13	11	12	11	10	10	7	212	3.3046	0.0362327	-0.824698	-0.763715	XP_012398019.1	XP_012398019.1
30.7705	30.5218	30.6836	29.9566	29.9577	29.5829	29.9932	29.4835	29.547	NA	NA	NA	+	DFT2_DFT1	12	12	12	47.9	47.9	47.9	29.961	0	127.25	8365700000	112	47.9	46.7	33.7	30.7	33.3	26.8	21.5	26.8	24.5	12	10	9	6	7	6	5	6	6	261	2.33481	0.048479	-0.826251	-0.721946	XP_003760851.1;XP_012397663.1	XP_003760851.1
32.2514	32.0443	31.838	31.0578	31.3861	31.2039	30.6591	30.5147	31.0684	NA	NA	NA	+	DFT2_DFT1	14	14	14	55.1	55.1	55.1	21.666	0	130.37	20651000000	149	54.5	55.1	51	44.4	50.5	43.9	34.8	28.3	34.8	11	13	11	9	10	8	6	6	6	198	2.25424	0.0493898	-0.828623	-0.718969	XP_003768657.1	XP_003768657.1
31.5056	31.8684	31.638	30.7533	30.8375	30.9136	30.1609	30.2935	30.0153	NA	NA	NA	+	DFT2_DFT1	20	20	20	69.5	69.5	69.5	33.288	0	102.07	15486000000	198	53.2	67.2	59.7	62.3	53.9	64.6	36.4	40.9	33.8	14	18	15	16	15	17	9	9	8	308	2.71102	0.0395657	-0.835889	-0.749224	XP_012403350.1;XP_012403349.1;XP_003767765.2	XP_012403350.1;XP_012403349.1;XP_003767765.2
35.0486	34.8572	34.9846	34.2309	33.9777	34.1738	33.7566	33.443	33.507	NA	NA	NA	+	DFT2_DFT1	57	57	46	64.2	64.2	54.9	69.159	0	323.31	163530000000	939	52.8	62.9	61.6	59.8	57	56.8	57.3	54.9	56.5	45	53	53	46	39	45	46	36	35	614	3.03446	0.0361976	-0.83602	-0.763415	XP_012404021.1;XP_012404019.1	XP_012404021.1;XP_012404019.1
29.1114	28.6324	28.844	28.1768	27.9247	27.9709	27.1139	27.0982	26.7977	NA	NA	NA	+	DFT2_DFT1	10	10	10	31.1	31.1	31.1	48.945	0	141.5	2013200000	47	22.8	16.9	24.7	19.9	17.1	23.1	11.4	13.9	11.4	7	6	8	5	5	6	3	3	3	438	2.20994	0.0478609	-0.838476	-0.723586	XP_003767862.1	XP_003767862.1
34.212	34.4735	34.3157	33.6003	33.6612	33.222	33.838	33.6298	33.1997	NA	NA	NA	+	DFT2_DFT1	23	23	23	74.4	74.4	74.4	28.261	0	323.31	104540000000	440	64.6	73.2	64.6	61.8	61.4	61.4	62.6	61.8	57.1	19	21	19	17	16	15	16	15	14	254	2.22872	0.0476178	-0.839185	-0.725307	XP_012403622.1	XP_012403622.1
27.2868	27.1277	27.2516	26.5597	26.3222	26.2574	25.7605	25.2461	26.2525	NA	NA	NA	+	DFT2_DFT1	5	3	1	15.3	5.4	2.2	170.06	0	24.707	488940000	21	12.5	13.5	12.5	12.5	13.2	11.4	12	10.2	11	3	4	3	3	3	2	3	2	2	1468	2.90202	0.0362593	-0.842287	-0.763096	XP_012397988.1;XP_012397987.1;XP_012397983.1;XP_012397989.1;XP_012401255.1;XP_012397990.1;XP_012399437.1;XP_012402239.1;XP_012399436.1;XP_012399435.1;XP_012399434.1;XP_012405869.1;XP_012397575.1;XP_012401256.1;XP_012399715.1;XP_012402860.1;XP_012405700.1;XP_003765318.2;XP_003770477.2;XP_012395941.1;XP_012395943.1;XP_012402697.1;XP_012402142.1;XP_012402834.1;XP_012401249.1;XP_012399406.1;XP_012395…	XP_012397988.1;XP_012397987.1;XP_012397983.1;XP_012397989.1;XP_012401255.1;XP_012397990.1
38.5758	38.274	38.3982	37.6247	37.6091	37.4804	38.0464	38.6756	38.7739	NA	NA	NA	+	DFT2_DFT1	40	40	22	70.3	70.3	29.7	27.914	0	323.31	2236600000000	2876	63.1	60.2	59	57.8	56.6	61.8	67.1	69.1	70.3	34	32	32	31	28	29	34	36	39	249	2.98801	0.0349834	-0.844582	-0.76864	XP_012405693.1;XP_003768749.2;XP_012405112.1;XP_012405111.1;XP_012405109.1;XP_012404132.1;XP_012405576.1;XP_012405124.1;XP_012404126.1;XP_003768756.1;XP_012404124.1	XP_012405693.1;XP_003768749.2;XP_012405112.1;XP_012405111.1;XP_012405109.1;XP_012404132.1;XP_012405576.1
35.2788	35.1543	35.3923	34.3918	34.4894	34.4093	34.5051	34.1833	34.2209	NA	NA	NA	+	DFT2_DFT1	17	17	15	51.9	51.9	45.7	40.616	0	323.31	222650000000	928	51.6	48.4	48.4	48.7	48.4	48.4	48.4	48.4	39.2	15	13	13	14	13	13	13	12	11	372	3.45108	0.0312735	-0.844995	-0.786029	XP_012407163.1;XP_012407157.1;XP_012407166.1;XP_012407159.1	XP_012407163.1;XP_012407157.1;XP_012407166.1;XP_012407159.1
37.6309	37.5212	37.2815	36.7411	36.4043	36.753	37.5075	37.296	37.3885	NA	NA	NA	+	DFT2_DFT1	97	97	97	78.3	78.3	78.3	92.425	0	323.31	1147900000000	3590	71.4	73	70.1	63	64.6	72.6	70.4	71.5	73.8	81	83	75	64	59	69	74	73	75	803	2.27015	0.0452813	-0.845071	-0.732316	XP_003772640.1	XP_003772640.1
31.4571	31.6619	31.4024	30.6232	30.6107	30.7521	30.1736	30.0034	29.6013	NA	NA	NA	+	DFT2_DFT1	15	15	15	78.5	78.5	78.5	23.036	0	109.63	13031000000	164	78.5	71.2	71.2	65.9	59.5	70.7	52.2	69.8	37.6	13	12	13	10	10	12	8	10	6	205	3.12651	0.0341804	-0.845147	-0.774664	XP_012406911.1;XP_012406910.1;XP_012406909.1	XP_012406911.1;XP_012406910.1;XP_012406909.1
30.3421	30.5918	30.2471	29.7273	29.3031	29.6151	30.1652	30.6964	30.2781	NA	NA	NA	+	DFT2_DFT1	10	10	10	52.7	52.7	52.7	21.864	0	146.63	8426200000	66	42	45.7	45.7	38.8	47.3	52.1	47.3	52.1	52.7	6	7	7	6	6	8	6	9	7	188	2.17854	0.0474673	-0.845173	-0.726519	XP_012406282.1	XP_012406282.1
33.0093	32.9266	32.8431	32.0932	31.9975	32.1519	31.9074	31.6708	31.5409	NA	NA	NA	+	DFT2_DFT1	39	39	38	46.4	46.4	45.4	100.27	0	247.89	36921000000	437	39.1	38.5	39.2	40.5	36.8	38.4	38.3	29.7	29.1	30	28	31	32	26	28	29	22	24	886	3.67555	0.0297302	-0.845501	-0.793325	XP_012407757.1	XP_012407757.1
30.8368	30.6041	30.7007	30.1077	29.6964	29.796	29.7879	29.3902	28.4845	NA	NA	NA	+	DFT2_DFT1	44	44	44	30.1	30.1	30.1	238.11	0	323.31	8542500000	206	20.6	22.1	22.7	13.8	9.6	12.7	8.9	9.6	7.7	28	31	30	17	12	16	11	11	9	2105	2.41212	0.0417518	-0.847134	-0.742397	XP_012403122.1	XP_012403122.1
31.7436	31.3622	31.739	30.5991	30.8199	30.875	30.6962	30.5431	30.7019	NA	NA	NA	+	DFT2_DFT1	14	12	12	65.1	61.2	61.2	25.32	0	131.58	14732000000	145	64.2	62.1	64.2	63.4	62.5	63.4	58.2	51.3	62.9	13	11	10	12	10	11	9	9	9	232	2.30095	0.0434158	-0.850303	-0.738166	XP_003763489.1	XP_003763489.1
32.3559	32.451	32.3757	31.7587	31.1881	31.6822	30.4707	30.4039	30.7743	NA	NA	NA	+	DFT2_DFT1	40	40	40	40.3	40.3	40.3	136.05	0	323.31	24146000000	244	30.9	38.8	36.7	26.6	23.4	29.2	16	15	13.7	25	35	34	18	15	21	11	10	10	1234	2.0307	0.0488288	-0.85121	-0.720656	XP_012403395.1	XP_012403395.1
34.9996	34.6071	34.7779	34.1119	33.8405	33.8662	33.6856	33.2389	33.4373	NA	NA	NA	+	DFT2_DFT1	46	44	44	68.5	66.4	66.4	54.64	0	323.31	161510000000	994	60.7	65.8	67	64.9	65.1	66.4	62	59.9	63.9	41	41	42	30	35	33	31	29	29	476	2.40812	0.0398389	-0.855348	-0.748463	XP_003774982.1	XP_003774982.1
32.4487	32.32	32.1951	31.3304	31.6921	31.3608	31.9496	31.7935	32.0862	NA	NA	NA	+	DFT2_DFT1	27	27	27	43.6	43.6	43.6	65.098	0	175.2	27955000000	262	31.3	40.1	34.8	32.2	37.6	35.5	30.8	33.6	24.1	20	22	18	18	20	20	17	18	14	569	2.48317	0.0374105	-0.860181	-0.756521	XP_003755208.1	XP_003755208.1
30.9716	30.9804	31.1328	30.3354	30.2012	29.9676	30.7204	30.666	30.9975	NA	NA	NA	+	DFT2_DFT1	48	48	48	31	31	31	228	0	284.15	12051000000	223	19.4	21.1	20	15.4	9.9	9.3	11.8	11.5	12.7	31	29	28	22	14	15	18	18	18	2014	2.70423	0.0350371	-0.860205	-0.76836	XP_003771681.1	XP_003771681.1
30.098	29.6927	29.9592	29.278	28.9047	28.9856	28.4697	27.8709	27.9281	NA	NA	NA	+	DFT2_DFT1	6	6	6	22.8	22.8	22.8	44.179	0	29.482	4591900000	41	16.5	16.5	16.5	16.5	12	9.3	15.5	9.3	9.3	4	4	4	4	3	2	4	2	2	399	2.19732	0.0428868	-0.860567	-0.739134	XP_012405733.1	XP_012405733.1
31.8563	31.5715	32.0191	31.0184	30.8924	30.9474	30.4574	30.3426	29.4973	NA	NA	NA	+	DFT2_DFT1	19	19	19	58.9	58.9	58.9	42.454	0	189.96	17640000000	196	43.2	50.3	53.7	47.1	49.2	51.3	31.6	30.3	29.2	13	15	15	12	13	15	11	9	8	380	2.50247	0.0367355	-0.862848	-0.759681	XP_003774565.1	XP_003774565.1
34.4811	34.0219	34.2269	33.4205	33.312	33.3997	33.764	33.5957	33.5397	NA	NA	NA	+	DFT2_DFT1	156	156	156	58.9	58.9	58.9	271.58	0	323.31	105090000000	1207	47.7	49.6	52.7	45.3	43.3	42.1	43.6	40.5	41.5	115	108	123	89	82	77	86	79	76	2408	2.49532	0.0364436	-0.865878	-0.761621	XP_003767571.1	XP_003767571.1
30.9798	30.8841	30.8388	30.1505	29.9923	29.962	29.6538	29.8299	28.1896	NA	NA	NA	+	DFT2_DFT1	15	9	9	36.2	24.5	24.5	51.982	0	227.39	9119800000	99	36.2	36	36.2	36	36	32.3	31	27.5	16.4	15	14	14	12	12	11	10	9	5	458	3.5691	0.0276076	-0.865997	-0.808048	XP_012404751.1	XP_012404751.1
34.8894	34.8522	34.9051	33.7994	34.3007	33.9389	34.2006	33.6752	33.712	NA	NA	NA	+	DFT2_DFT1	47	47	47	87.3	87.3	87.3	49.857	0	323.31	148990000000	852	81.7	84	83.3	81.7	80.2	76.6	78.2	80.2	78.4	39	37	41	36	33	30	32	31	30	449	2.35371	0.0376936	-0.869282	-0.755769	XP_012406985.1	XP_012406985.1
31.2633	31.3173	31.268	30.0861	30.6919	30.4609	29.9271	30.1413	29.6852	NA	NA	NA	+	DFT2_DFT1	5	5	5	54.6	54.6	54.6	13.281	0	36.344	9841100000	60	45.4	54.6	45.4	45.4	45.4	45.4	27.7	45.4	27.7	3	5	3	4	4	3	3	4	2	119	2.09611	0.0430131	-0.869864	-0.738839	XP_003760058.1	XP_003760058.1
27.7994	27.8358	27.614	26.6915	26.8073	27.1342	26.3503	25.5848	25.5614	NA	NA	NA	+	DFT2_DFT1	9	9	9	53.8	53.8	53.8	24.493	0	14.15	835000000	30	15.9	27.4	35.6	15.4	36.5	25	0	4.3	0	3	6	5	3	5	5	0	1	0	208	2.36853	0.0368763	-0.872035	-0.758775	XP_012402300.1	XP_012402300.1
27.5019	28.074	27.9241	26.8999	26.8014	27.1805	25.6192	26.3001	26.3531	NA	NA	NA	+	DFT2_DFT1	10	10	10	12.2	12.2	12.2	115.62	0	31.135	1042800000	38	9.9	7.6	7.8	4.4	3.4	4.4	1.6	1.7	0.7	8	6	7	4	4	5	2	2	1	1067	1.87956	0.0478791	-0.872719	-0.723936	XP_012409372.1;XP_012395245.1;XP_012395244.1	XP_012409372.1
31.2127	31.1953	31.3552	30.4026	30.4892	30.2525	30.4173	30.2217	29.7541	NA	NA	NA	+	DFT2_DFT1	24	24	22	52.2	52.2	47.2	58.609	0	162.68	11967000000	178	37.3	44.6	46.1	40.5	44.2	39.2	28.3	23.3	23.7	14	19	19	15	16	13	11	8	10	523	3.28113	0.0281769	-0.872957	-0.804044	XP_012408608.1;XP_012408603.1	XP_012408608.1;XP_012408603.1
34.5745	34.5841	34.2364	33.6517	33.655	33.4634	33.557	33.7266	33.7253	NA	NA	NA	+	DFT2_DFT1	23	23	23	87.6	87.6	87.6	18.55	0	313.29	116860000000	543	82.6	83.2	82.6	82.6	82.6	82.6	82.6	82.6	87	18	20	20	14	17	13	12	13	13	161	2.58682	0.0342694	-0.874953	-0.773823	XP_003768526.1;XP_012398592.1	XP_003768526.1
34.2449	34.0816	34.1602	33.2752	33.3872	33.1985	32.9863	32.7613	32.7562	NA	NA	NA	+	DFT2_DFT1	69	69	69	52	52	52	136.09	0	323.31	86576000000	803	44.4	48.4	47.7	39.2	43.4	37.5	41.8	37.9	37.4	53	55	58	42	46	43	45	38	37	1230	3.574	0.0264259	-0.875332	-0.816329	XP_012403181.1;XP_003767541.1;XP_012403183.1;XP_012403182.1	XP_012403181.1;XP_003767541.1;XP_012403183.1;XP_012403182.1
26.8247	26.4282	26.8391	25.8294	26.1109	25.5216	25.0716	25.815	26.1846	NA	NA	NA	+	DFT2_DFT1	7	7	7	15.9	15.9	15.9	58.114	0	43.707	394620000	18	15.9	10.2	10.2	0	2.2	6.1	3.9	6.1	0	6	4	4	0	1	3	1	2	0	509	1.80679	0.0489872	-0.876677	-0.720362	XP_012397642.1	XP_012397642.1
27.2839	27.1109	27.1584	26.308	26.1224	26.4926	25.0434	25.091	25.738	NA	NA	NA	+	DFT2_DFT1	6	6	6	31	31	31	23.857	0	17.107	400100000	16	19.5	23.3	23.3	8.6	15.2	3.8	0	0	0	3	4	4	2	2	1	0	0	0	210	2.74693	0.0320577	-0.876703	-0.783689	XP_003758641.1	XP_003758641.1
32.6201	32.6154	32.7499	31.7226	31.7824	31.8501	32.0349	31.8263	31.0037	NA	NA	NA	+	DFT2_DFT1	22	22	22	46.6	46.6	46.6	59.788	0	231.37	31338000000	306	41.2	44.2	41.9	40.1	36.1	38.8	31.9	35.9	32.3	19	20	19	18	16	17	15	16	14	554	3.96964	0.0241698	-0.876771	-0.829165	XP_003767142.1	XP_003767142.1
35.8871	35.7473	35.7558	34.9071	35.0888	34.7597	35.3172	34.8953	34.7385	NA	NA	NA	+	DFT2_DFT1	33	33	31	53.4	53.4	52.7	33.497	0	323.31	302320000000	905	48.3	51.7	53.4	51.7	49	49	49.3	51.7	49	25	26	28	25	24	25	31	26	26	294	2.94585	0.0295385	-0.878215	-0.794494	XP_012407437.1	XP_012407437.1
29.7848	30.0847	29.9669	29.1109	29.277	28.8137	28.96	28.7866	27.6929	NA	NA	NA	+	DFT2_DFT1	9	9	9	53.1	53.1	53.1	18.472	0	58.981	4524900000	66	48.8	48.8	48.8	35.6	38.8	48.8	23.8	28.1	12.5	6	8	6	4	4	5	2	3	2	160	2.25877	0.0374302	-0.878265	-0.756352	XP_003762982.1	XP_003762982.1
29.1742	28.9149	28.9986	28.1809	28.0608	28.2087	28.9669	28.9516	29.2736	NA	NA	NA	+	DFT2_DFT1	6	6	6	17.6	17.6	17.6	47.98	0	39.336	3377600000	48	9.6	9.6	6.8	12	9.6	9.6	12.5	9.6	9.6	4	4	3	4	4	4	5	4	3	425	3.23228	0.027639	-0.879136	-0.807392	XP_012402339.1	XP_012402339.1
28.391	28.6775	28.9457	27.8554	27.549	27.9722	27.9268	28.0057	27.8439	NA	NA	NA	+	DFT2_DFT1	9	9	9	47.1	47.1	47.1	31.917	0	45.574	2222300000	37	18	28	35.3	26	26	19	10.4	19	26.3	4	6	7	4	4	3	2	3	4	289	1.90215	0.0461507	-0.879203	-0.730295	XP_003756573.1	XP_003756573.1
34.1723	34.243	34.05	33.3231	33.4149	33.0822	33.3103	33.163	33.041	NA	NA	NA	+	DFT2_DFT1	26	26	26	69.1	69.1	69.1	27.85	0	142.61	89225000000	681	62.2	62.7	62.7	56.6	66.7	62.2	59.8	52.6	59.4	20	21	22	18	23	21	19	15	18	249	2.82101	0.0300393	-0.881732	-0.791428	XP_003768005.1	XP_003768005.1
32.3732	32.2002	32.4709	31.3268	31.4312	31.6313	32.2475	32.5087	32.6236	NA	NA	NA	+	DFT2_DFT1	47	47	47	64	64	64	87.605	0	323.31	32418000000	417	47.2	40.4	49.8	34.4	39.4	39	44.6	47.4	46.7	32	28	34	21	23	24	29	29	31	799	2.75312	0.0302808	-0.884995	-0.790628	XP_012395865.1;XP_003755289.1	XP_012395865.1;XP_003755289.1
32.5925	32.4614	32.4695	31.6808	31.5938	31.593	31.402	31.286	31.2408	NA	NA	NA	+	DFT2_DFT1	51	51	51	47.6	47.6	47.6	126.95	0	323.31	27210000000	335	39.5	37.1	39.6	30	29.2	29.8	25.1	21.1	21.4	37	35	35	23	22	26	20	17	16	1135	4.17459	0.0222894	-0.885249	-0.841939	XP_003768102.2	XP_003768102.2
29.9266	29.7371	29.8272	29.2323	28.6996	28.9018	26.0219	25.6954	25.233	NA	NA	NA	+	DFT2_DFT1	3	3	3	9.4	9.4	9.4	48.808	0	82.866	3619700000	25	9.4	9.4	9.4	7.8	7.8	7.8	1.8	1.8	1.8	3	3	3	2	2	2	1	1	1	449	2.23915	0.0366561	-0.88575	-0.760552	XP_003773729.1	XP_003773729.1
35.4651	35.7515	35.4223	34.5301	34.8158	34.6325	35.298	35.2935	35.1687	NA	NA	NA	+	DFT2_DFT1	54	28	0	85.3	53.3	0	33.235	0	264.63	270470000000	824	75.4	70.5	68.8	73.3	70.2	70.2	79.6	78.9	79.3	37	40	37	29	30	28	36	39	41	285	2.58147	0.0322701	-0.886801	-0.782773	XP_003768070.1;XP_012403584.1	XP_003768070.1;XP_012403584.1
29.426	29.5525	29.3896	28.4413	28.3856	28.8788	29.9359	29.9348	29.9633	NA	NA	NA	+	DFT2_DFT1	22	22	22	31.4	31.4	31.4	103.74	0	111.37	5182600000	88	9.4	9.6	14.9	7.3	5.6	11.9	18.1	21.9	17.8	8	7	10	4	3	6	11	12	11	914	2.25212	0.0362418	-0.887472	-0.762715	XP_012405957.1	XP_012405957.1
33.7483	33.8987	33.4659	32.6083	33.0169	32.825	32.5372	32.7149	32.4691	NA	NA	NA	+	DFT2_DFT1	9	9	9	66.7	66.7	66.7	12.495	0	212.78	68670000000	201	57.4	63.9	57.4	57.4	57.4	57.4	53.7	50.9	53.7	7	8	7	7	7	7	6	6	6	108	2.16269	0.0373926	-0.887531	-0.756459	XP_012399824.1;XP_012399823.1	XP_012399824.1;XP_012399823.1
30.8065	31.0499	31.2045	30.0965	30.172	30.1285	28.2634	26.7713	24.3173	NA	NA	NA	+	DFT2_DFT1	17	17	17	69.8	69.8	69.8	38.12	0	174.81	7476700000	81	55.3	48.3	56.1	51.4	45.8	56.7	18.7	11.5	6.1	12	11	12	10	9	12	4	2	1	358	2.77861	0.0295235	-0.887976	-0.794316	XP_003760740.1	XP_003760740.1
33.7153	33.7349	33.8536	32.9145	32.8775	32.8342	32.5054	32.5108	32.2417	NA	NA	NA	+	DFT2_DFT1	53	53	50	53.3	53.3	51.3	98.114	0	323.31	64958000000	556	47.5	49.4	46.1	44.7	41.7	42.3	39.5	32.5	39.7	39	45	43	35	34	33	30	22	27	853	4.27064	0.0211926	-0.892485	-0.850762	XP_012396919.1	XP_012396919.1
31.2597	31.2743	31.2243	30.239	30.5113	30.3295	30.0406	29.7931	29.4722	NA	NA	NA	+	DFT2_DFT1	19	19	8	40.7	40.7	19.4	54.161	0	204.5	11811000000	151	31.2	36.1	35.9	28.7	28.7	29.1	21.9	16.9	16.9	15	15	16	12	11	12	7	6	5	474	3.40582	0.0247937	-0.892876	-0.825652	XP_012403036.1	XP_012403036.1
31.7711	31.6466	31.7408	30.8474	30.8367	30.7924	30.3847	30.4253	30.2892	NA	NA	NA	+	DFT2_DFT1	62	62	62	39.5	39.5	39.5	224.09	0	323.31	15323000000	323	26.3	29.3	29.4	21.3	21.2	21.9	11.9	11.9	12.2	41	47	47	31	31	30	17	17	17	2026	4.57812	0.0204268	-0.893987	-0.858699	XP_012401973.1;XP_012401972.1;XP_012401971.1;XP_012401970.1	XP_012401973.1;XP_012401972.1;XP_012401971.1;XP_012401970.1
30.066	29.72	30.1248	29.0441	28.9381	29.2465	28.4024	27.8603	28.8976	NA	NA	NA	+	DFT2_DFT1	28	28	28	39.5	39.5	39.5	94.395	0	196.98	4877800000	106	19.5	19	28.5	23.6	19.6	18.6	11	9.2	14.8	15	13	20	13	11	12	8	7	8	827	2.34477	0.0342863	-0.894047	-0.773833	XP_012398249.1;XP_012398248.1;XP_012398247.1;XP_012398246.1;XP_012398252.1;XP_012398251.1;XP_012398250.1;XP_012398253.1	XP_012398249.1;XP_012398248.1;XP_012398247.1;XP_012398246.1;XP_012398252.1;XP_012398251.1;XP_012398250.1;XP_012398253.1
33.3096	33.2445	33.4218	32.4875	32.402	32.4004	31.0265	30.6485	30.2454	NA	NA	NA	+	DFT2_DFT1	30	30	30	68.7	68.7	68.7	52.482	0	323.31	41429000000	357	64.4	65.4	59.8	54	62.7	48	35.4	31.7	22.8	25	25	27	22	23	19	13	13	11	483	3.95192	0.0218148	-0.895306	-0.845236	XP_003766660.1	XP_003766660.1
36.912	36.9318	37.0204	36.0467	35.9683	36.1608	35.9564	35.9122	35.8694	NA	NA	NA	+	DFT2_DFT1	282	282	7	83.5	83.5	2.1	284.8	0	323.31	634650000000	3916	74.6	75.9	78.8	74.2	74.3	74.2	65.7	68.1	67.6	216	242	234	200	183	192	168	166	154	2472	3.79263	0.0224207	-0.896152	-0.841392	XP_003757366.1;XP_003757368.1;XP_012409335.1	XP_003757366.1;XP_003757368.1;XP_012409335.1
31.528	31.3068	31.2421	30.3597	30.5622	30.4641	29.9779	29.5628	29.5054	NA	NA	NA	+	DFT2_DFT1	28	28	27	56	56	54.8	71.589	0	181.04	11627000000	162	42.3	42.6	42.7	35	36.5	35.9	24	14.6	18.3	19	19	22	17	17	16	10	7	8	646	2.99556	0.0268106	-0.896948	-0.812122	XP_003760523.1	XP_003760523.1
30.8608	30.8469	30.9101	29.796	29.9111	30.2171	30.7235	30.3372	30.912	NA	NA	NA	+	DFT2_DFT1	11	11	11	63.5	63.5	63.5	21.317	0	95.776	11669000000	75	58.9	53.6	47.9	33.3	49	48.4	53.6	33.3	38.5	8	9	7	5	7	7	7	5	6	192	2.67392	0.0292116	-0.897809	-0.796566	XP_012407991.1;XP_003773697.1;XP_012407332.1;XP_003767003.2	XP_012407991.1;XP_003773697.1
31.5877	31.5986	31.6254	30.9251	30.3681	30.823	30.8019	31.3378	30.8322	NA	NA	NA	+	DFT2_DFT1	8	8	8	67.4	67.4	67.4	10.275	0	43.547	16359000000	146	67.4	67.4	67.4	52.2	59.8	67.4	42.4	59.8	42.4	7	8	8	5	6	7	4	6	4	92	2.19701	0.0355887	-0.898534	-0.766946	XP_003765994.1	XP_003765994.1
27.3835	27.7809	27.9589	26.5193	27.0995	26.8023	26.8663	26.6411	27.2734	NA	NA	NA	+	DFT2_DFT1	13	13	13	30	30	30	53.716	0	25.863	1120900000	31	13.5	16.1	20.3	8.5	10.7	4.2	5.8	1.4	5.8	7	6	9	3	4	2	2	1	2	503	1.70893	0.0471535	-0.900723	-0.727151	XP_003760181.1	XP_003760181.1
32.4237	32.6457	32.5349	31.6098	31.6902	31.6003	31.3218	31.1063	29.7589	NA	NA	NA	+	DFT2_DFT1	25	25	19	49.6	49.6	40.9	44.246	0	267.36	28763000000	274	39.1	43.6	42.6	36.1	39.8	39.6	30.3	31.1	14	18	22	21	17	18	17	12	13	4	399	3.67527	0.0222518	-0.901342	-0.842279	XP_012396777.1	XP_012396777.1
29.7626	29.2123	29.5501	28.4594	28.5531	28.8078	29.9739	29.1464	29.3666	NA	NA	NA	+	DFT2_DFT1	12	12	12	61.6	61.6	61.6	25.948	0	46.078	4698300000	52	21.6	29.8	21.6	29.4	42.4	48.6	50.2	44.9	43.3	3	5	3	4	6	7	8	8	6	245	2.03718	0.0373908	-0.901532	-0.756922	XP_012407853.1;XP_012407851.1	XP_012407853.1;XP_012407851.1
29.5028	29.494	29.2448	28.3649	28.816	28.3547	28.1263	28.2021	27.9087	NA	NA	NA	+	DFT2_DFT1	14	14	14	24.4	24.4	24.4	76.198	0	96.268	3150100000	65	18.1	16.8	16	10.6	11.2	11.5	10.8	6.1	9.3	9	9	10	5	5	6	5	2	4	667	2.18099	0.0351977	-0.901983	-0.768285	XP_003755986.1	XP_003755986.1
33.8339	34.0108	33.881	32.826	32.907	33.2854	32.3099	32.1173	32.1127	NA	NA	NA	+	DFT2_DFT1	59	59	57	42.8	42.8	42.2	145.61	0	323.31	73597000000	530	36.6	40.7	38.7	30.4	34.6	39.3	21.4	20.8	19.7	42	53	48	34	36	46	25	19	20	1305	2.40321	0.0320896	-0.902398	-0.783926	XP_012404785.1	XP_012404785.1
31.5685	31.5464	31.3983	30.3155	30.833	30.6561	30.6506	30.9507	30.9697	NA	NA	NA	+	DFT2_DFT1	5	5	5	39.8	39.8	39.8	9.359	0	37.361	13358000000	62	30.1	30.1	30.1	37.3	27.7	39.8	30.1	30.1	30.1	3	3	3	3	2	4	4	3	4	83	2.30408	0.0336241	-0.902867	-0.777674	XP_012404615.1	XP_012404615.1
29.0162	28.284	28.9838	27.9246	27.852	27.7961	27.7936	27.3209	26.2552	NA	NA	NA	+	DFT2_DFT1	16	16	16	24.2	24.2	24.2	78.345	0	36.591	2142400000	60	12.5	13.1	17	8.9	11.7	10.1	7.1	6.8	1.4	8	7	11	7	8	7	5	5	1	694	1.69581	0.0470729	-0.903759	-0.727817	XP_012403201.1	XP_012403201.1
33.1312	32.6919	32.8591	31.9731	32.0287	31.969	31.3928	30.8965	30.2604	NA	NA	NA	+	DFT2_DFT1	43	43	32	38.4	38.4	32	133.29	0	323.31	32805000000	292	24.3	27.9	28.3	26.7	25.9	26.7	17.7	13.1	9.7	28	31	31	24	23	24	16	10	9	1217	2.6548	0.0286817	-0.903802	-0.800208	XP_012406904.1	XP_012406904.1
28.4702	27.7869	27.6404	27.0399	27.0278	27.118	27.1361	26.7182	26.3605	NA	NA	NA	+	DFT2_DFT1	6	6	6	22	22	22	44.205	0	66.237	1196800000	34	13.9	15.2	19.2	11.1	14.4	9.6	13.9	13.9	6.3	4	4	5	3	4	3	4	4	2	395	1.60928	0.0494123	-0.903927	-0.71897	XP_003769624.1	XP_003769624.1
34.535	34.4484	34.7741	33.5647	33.7644	33.7164	34.3852	34.0168	34.3127	NA	NA	NA	+	DFT2_DFT1	28	28	28	55.7	55.7	55.7	38.38	0	323.31	137570000000	565	54.5	55.7	55.7	51	49.6	49.3	51.9	53.1	53.9	25	26	27	22	22	23	23	23	26	343	2.85635	0.0269793	-0.904003	-0.811127	XP_012408430.1	XP_012408430.1
26.6572	26.2681	26.2973	25.9262	25.3916	25.1917	25.4019	25.8223	25.6918	NA	NA	NA	+	DFT2_DFT1	5	5	5	26.8	26.8	26.8	28.468	0	31.587	457370000	17	19.5	19.5	15	4.5	0	15.4	4.5	2.8	8.1	3	3	2	1	0	3	1	1	1	246	1.63619	0.0484609	-0.904352	-0.722085	XP_003756324.1	XP_003756324.1
31.1161	30.9415	30.6783	29.8774	30.1112	30.0321	30.2591	30.2859	29.9342	NA	NA	NA	+	DFT2_DFT1	12	12	12	79.9	79.9	79.9	29.698	0	288.35	10499000000	116	58.6	76.5	61.9	57.8	57.8	47.8	53	53	44.4	9	11	10	9	9	7	8	8	7	268	2.47874	0.0303113	-0.90507	-0.79075	XP_003763250.2	XP_003763250.2
29.2258	29.4745	29.2243	27.9765	28.6646	28.568	28.4972	28.6676	28.6928	NA	NA	NA	+	DFT2_DFT1	11	5	5	44.7	18.8	18.8	23.461	0	12.48	3424900000	41	37.5	37.5	40.4	34.6	30.3	30.8	30.8	30.8	34.6	8	9	9	8	7	6	7	7	8	208	1.76517	0.0444544	-0.905134	-0.735524	XP_003763735.1;XP_003763736.1	XP_003763735.1;XP_003763736.1
32.1865	31.7458	31.9811	30.8562	31.246	31.0897	29.165	29.0102	27.2921	NA	NA	NA	+	DFT2_DFT1	26	26	26	48	48	48	67.716	0	145.65	15980000000	170	33.7	39.3	39.2	32.5	38.5	27	12.7	11.2	6.7	18	20	20	14	17	13	6	6	3	600	2.22239	0.0341972	-0.90712	-0.775046	XP_012401163.1	XP_012401163.1
28.1775	28.6164	28.7097	27.5609	27.4771	27.7441	29.086	29.0995	28.0949	NA	NA	NA	+	DFT2_DFT1	10	10	10	43	43	43	31.563	0	31.779	2937700000	42	22.4	25.5	29.4	10.1	7	22.4	33.6	35.3	18.9	5	6	7	3	2	5	8	8	5	286	2.12033	0.0352761	-0.907149	-0.767443	XP_012408913.1	XP_012408913.1
34.5498	34.9581	34.5479	33.6818	33.8416	33.8086	33.5582	33.3863	32.6539	NA	NA	NA	+	DFT2_DFT1	16	16	14	23.9	23.9	23.9	63.592	0	296.89	127610000000	510	22.8	23.9	23.9	21.5	20.3	20.3	20.3	20.3	14.3	14	15	15	14	13	12	11	12	9	615	2.48045	0.0297152	-0.907946	-0.793052	XP_012398314.1	XP_012398314.1
30.3296	30.5933	30.5116	29.3769	29.6056	29.7256	29.9618	29.5574	28.7803	NA	NA	NA	+	DFT2_DFT1	11	11	11	58.8	58.8	58.8	19.565	0	92.76	6754700000	68	44.6	40.1	58.8	37.3	39	31.1	49.2	29.4	33.3	8	7	10	5	6	5	6	4	4	177	2.67457	0.0278106	-0.908801	-0.805244	XP_003769706.1	XP_003769706.1
28.2858	28.2284	27.9876	27.2316	27.1838	27.3568	26.9139	26.7162	27.6196	NA	NA	NA	+	DFT2_DFT1	5	5	5	42.9	42.9	42.9	12.226	0	33.667	1448200000	30	42.9	28.6	36.6	16.1	27.7	27.7	28.6	28.6	28.6	5	3	4	1	2	2	2	3	2	112	3.0121	0.0248952	-0.909863	-0.823476	XP_003766100.2;XP_012401925.1	XP_003766100.2;XP_012401925.1
31.3289	31.1781	30.9135	30.0101	30.3373	30.3392	31.4194	31.5251	31.6513	NA	NA	NA	+	DFT2_DFT1	13	13	13	56.5	56.5	56.5	27.982	0	90.925	14879000000	136	52.8	52.8	52.8	39	40.7	45.1	55.3	52.8	56.5	10	11	10	7	7	7	10	11	11	246	2.2951	0.0321172	-0.911287	-0.783286	XP_012408981.1;XP_012408980.1	XP_012408981.1;XP_012408980.1
31.0495	31.4106	31.3951	30.2178	30.5195	30.3815	29.8554	29.9629	28.6012	NA	NA	NA	+	DFT2_DFT1	16	16	16	64.3	64.3	64.3	29.785	0	257.56	10925000000	136	56.7	59.5	59.9	46.8	57.1	57.1	36.1	30.6	21	14	13	12	10	11	10	10	6	6	252	2.4686	0.0294293	-0.912155	-0.795511	XP_012401042.1	XP_012401042.1
34.4407	34.2304	34.4252	33.1763	33.5726	33.6092	33.2942	33.5163	33.5697	NA	NA	NA	+	DFT2_DFT1	25	25	25	53	53	53	50.374	0	323.31	116630000000	529	49.4	53	52.5	47.5	47.9	47.7	47.7	42.8	39.2	21	25	22	18	19	19	19	19	17	451	2.38907	0.0303266	-0.912718	-0.790765	XP_012407331.1	XP_012407331.1
28.9931	28.6777	28.9202	27.9699	27.8343	28.0479	25.9221	26.0173	27.1903	NA	NA	NA	+	DFT2_DFT1	8	8	8	27.1	27.1	27.1	25.334	0	8.6766	1868000000	34	27.1	26.7	15.3	10.2	16.9	13.1	0	0	5.5	6	7	4	2	4	3	0	0	1	236	2.88072	0.0256302	-0.912952	-0.819569	XP_003760923.2	XP_003760923.2
31.4802	31.3463	31.4938	30.6078	30.5167	30.4556	30.6972	30.4422	30.1515	NA	NA	NA	+	DFT2_DFT1	39	39	39	55.9	55.9	55.9	103.07	0	323.31	13859000000	234	38.6	42.5	45.3	40.3	32.8	26.2	25.7	31.8	30.3	28	27	30	24	19	16	17	20	16	943	3.83877	0.0204959	-0.91338	-0.857983	XP_003768499.1;XP_012403971.1;XP_012403972.1	XP_003768499.1;XP_012403971.1;XP_012403972.1
31.4699	31.7543	31.7234	30.7343	30.6949	30.7744	30.5525	30.4498	30.0334	NA	NA	NA	+	DFT2_DFT1	13	13	13	60.7	60.7	60.7	20.603	0	88.16	15336000000	138	40.4	26.8	40.4	35.5	50.8	34.4	34.4	34.4	28.4	8	6	9	7	7	7	7	5	5	183	3.22282	0.0229027	-0.91468	-0.836873	XP_003763565.2	XP_003763565.2
30.4514	30.5942	30.7872	29.8633	29.6833	29.5413	29.7749	29.2144	28.954	NA	NA	NA	+	DFT2_DFT1	16	16	10	32.1	32.1	21.8	50.547	0	75.535	7248600000	106	24.7	28.1	24.3	14.9	15.1	17.8	18.3	12.5	10.5	12	13	13	6	8	9	8	6	5	449	2.6103	0.0277137	-0.915007	-0.806384	XP_012396611.1;XP_003759577.1	XP_012396611.1;XP_003759577.1
30.6912	30.6071	30.6052	29.7528	29.5088	29.8962	30.5079	30.1707	29.981	NA	NA	NA	+	DFT2_DFT1	16	16	16	72.4	72.4	72.4	28.035	0	120.25	8722900000	128	62.2	63.4	54.9	49.6	30.5	58.5	67.5	43.1	27.6	12	13	12	10	6	10	12	8	6	246	2.84728	0.0255115	-0.915263	-0.819711	XP_003759251.2	XP_003759251.2
26.1823	26.2521	26.1238	25.0225	25.002	25.7836	23.7266	25.8161	25.1126	NA	NA	NA	+	DFT2_DFT1	3	3	3	11.3	11.3	11.3	34.521	0	5.9657	378430000	12	7.7	7.7	7.7	8	4.3	8	4.3	0	3.7	2	2	2	2	1	2	1	0	1	300	1.61481	0.0470512	-0.916709	-0.727636	XP_012409163.1;XP_012409162.1;XP_012409161.1;XP_012409160.1;XP_012409159.1;XP_012409158.1;XP_012409157.1	XP_012409163.1;XP_012409162.1;XP_012409161.1;XP_012409160.1;XP_012409159.1;XP_012409158.1;XP_012409157.1
31.5788	31.4645	31.6196	30.6853	30.6895	30.5368	30.6224	30.3513	30.3297	NA	NA	NA	+	DFT2_DFT1	52	52	52	51.5	51.5	51.5	117.44	0	204.72	14538000000	263	35	33.9	34.3	29.9	31.8	24.1	27.4	18.7	14.8	36	30	38	23	25	20	21	15	13	1030	3.74731	0.0204728	-0.917103	-0.858391	XP_012405130.1	XP_012405130.1
34.7458	34.689	34.8833	33.8961	33.9088	33.7581	33.8974	33.4406	33.0019	NA	NA	NA	+	DFT2_DFT1	74	74	73	69	69	67.4	110.7	0	323.31	133950000000	883	58.3	63.6	59.2	53.1	50.7	53.9	55	44.2	44.2	53	62	60	47	42	47	44	33	32	992	3.58824	0.0209716	-0.918334	-0.854108	XP_012405775.1	XP_012405775.1
34.2796	34.1808	34.3594	33.4425	33.48	33.1329	34.1641	34.014	34.5731	NA	NA	NA	+	DFT2_DFT1	24	7	7	83.3	43.7	43.7	13.922	0	32.299	140750000000	186	69	61.9	77.8	76.2	70.6	69	77.8	77.8	83.3	14	12	17	16	12	12	18	19	23	126	2.79001	0.0254266	-0.921457	-0.82162	XP_003769950.1	XP_003769950.1
33.8185	33.7852	33.4901	32.6701	32.608	33.0487	33.6389	33.9114	33.9391	NA	NA	NA	+	DFT2_DFT1	22	22	22	29.6	29.6	29.6	40.142	0	182.73	79444000000	468	28.2	26.8	28.2	28.2	26.8	28.2	28.2	26.8	29.6	19	17	17	15	14	15	18	17	17	362	2.22669	0.0311908	-0.92232	-0.786435	XP_003762653.1	XP_003762653.1
31.9654	32.0949	32.1952	31.2332	31.1268	31.1267	30.7464	30.6469	30.1914	NA	NA	NA	+	DFT2_DFT1	18	18	18	57.7	57.7	57.7	36.78	0	218.24	19158000000	197	57.4	53.1	48.5	46	49.1	44.4	44.1	43.2	35.2	17	16	16	13	14	12	11	10	7	324	3.59219	0.0204615	-0.922945	-0.858236	XP_012396123.1;XP_003755337.1;XP_012396114.1	XP_012396123.1;XP_003755337.1;XP_012396114.1
29.9925	29.9435	29.9417	29.2056	29.0231	28.8786	28.2941	28.0072	28.1826	NA	NA	NA	+	DFT2_DFT1	19	19	19	48.8	48.8	48.8	51.483	0	122.21	4274600000	88	38.2	33.6	37.7	13.2	22.5	22.2	13.9	7.2	8.8	14	14	12	6	8	9	5	4	3	432	3.18409	0.0222011	-0.923469	-0.842536	XP_003768032.1;XP_012403540.1	XP_003768032.1;XP_012403540.1
27.7893	27.2979	27.3593	26.5038	26.5458	26.6253	27.8582	28.1054	28.1502	NA	NA	NA	+	DFT2_DFT1	14	4	4	36.5	14.1	14.1	36.079	0	27.227	1244000000	22	24.6	29.6	27.5	15.3	27.2	17.7	24.9	31.1	31.4	9	9	9	4	9	4	9	9	11	334	2.36338	0.0291847	-0.92384	-0.797342	XP_003767041.2	XP_003767041.2
34.9882	34.9879	35.0947	34.0234	34.3535	33.9214	33.6811	33.6689	33.4142	NA	NA	NA	+	DFT2_DFT1	15	15	10	34.8	34.8	30.8	28.294	0	323.31	156090000000	402	34.8	34.8	32.8	34.8	34.8	34.8	34.8	32.4	34.8	15	15	13	15	15	15	13	13	14	247	2.62097	0.026582	-0.924152	-0.814117	XP_012399148.1	XP_012399148.1
31.3634	30.8989	30.9294	30.2415	30.0022	30.1738	28.1439	28.2449	28.5436	NA	NA	NA	+	DFT2_DFT1	18	18	18	63.6	63.6	63.6	40.483	0	277.11	9051300000	107	45.7	50.4	44	33.9	34.2	39.5	20.7	18.8	17.9	14	13	12	9	8	8	4	3	3	357	2.29306	0.0297002	-0.924729	-0.79305	XP_012403822.1;XP_012403821.1;XP_003768300.1;XP_012403820.1	XP_012403822.1;XP_012403821.1;XP_003768300.1;XP_012403820.1
27.1873	27.0243	26.6889	26.198	25.6033	26.323	26.5562	24.9628	25.7762	NA	NA	NA	+	DFT2_DFT1	9	9	7	13.8	13.8	11.2	103.53	0	15.791	330100000	10	5.4	7.1	7.2	0	3.4	0	1.1	0	0	4	5	5	0	1	0	1	0	0	961	1.59494	0.045764	-0.925355	-0.730865	XP_012397563.1	XP_012397563.1
34.1267	34.184	34.2569	33.0804	33.3027	33.403	33.5089	33.4189	33.578	NA	NA	NA	+	DFT2_DFT1	12	12	12	91.5	91.5	91.5	12.895	0	323.31	94371000000	254	65.3	65.3	68.6	91.5	65.3	86.4	86.4	68.6	68.6	7	9	9	9	8	8	9	9	7	118	3.08242	0.0224634	-0.927195	-0.841003	XP_003771684.1	XP_003771684.1
32.5833	32.8505	32.4909	31.8018	31.8706	31.4693	29.4229	28.3331	28.4572	NA	NA	NA	+	DFT2_DFT1	49	8	0	90.3	15.7	0	28.617	0	52.243	24002000000	123	86.3	83.9	86.3	83.1	86.3	80.6	83.1	80.2	81	32	36	36	31	35	29	37	36	36	248	2.31522	0.0292242	-0.927704	-0.796829	XP_012398651.1	XP_012398651.1
30.8322	31.2697	30.9595	30.1311	30.007	30.1388	25.4604	26.2213	26.7649	NA	NA	NA	+	DFT2_DFT1	13	13	6	29.3	29.3	20.7	51.506	0	106.76	7095200000	87	23.6	27	16.5	8.6	6.5	6.3	3	0	0	10	10	8	5	4	3	1	0	0	474	2.6088	0.0263854	-0.928169	-0.816498	XP_003762017.1;XP_012409532.1;XP_003759826.1	XP_003762017.1
29.7074	29.8335	29.665	29.1031	28.5091	28.8044	28.4012	25.0294	26.7882	NA	NA	NA	+	DFT2_DFT1	18	18	18	39.8	39.8	39.8	55.031	0	91.748	3782700000	59	28.8	23.7	32.6	15.1	15.3	11.7	14.1	3	3	13	11	13	5	5	5	5	1	1	497	2.18589	0.0306045	-0.929731	-0.788704	XP_012396104.1	XP_012396104.1
26.7761	26.6882	26.7255	26.2845	25.7357	25.3764	25.6031	26.0263	26.0457	NA	NA	NA	+	DFT2_DFT1	8	8	8	21.6	21.6	21.6	61.44	0	14.029	281930000	11	13.5	7.7	14.6	2.6	1.8	1.8	0	0	0	6	3	5	1	1	1	0	0	0	542	1.60769	0.0443204	-0.931005	-0.735819	XP_003768516.1	XP_003768516.1
29.8471	29.1876	29.3484	28.5105	28.5107	28.5657	27.7803	27.6251	26.4804	NA	NA	NA	+	DFT2_DFT1	7	7	7	65.3	65.3	65.3	13.475	0	114.05	2770700000	47	52.5	65.3	65.3	65.3	52.5	39.8	53.4	28	24.6	5	5	6	5	4	3	4	2	2	118	2.02295	0.0337914	-0.932098	-0.777141	XP_003760548.1	XP_003760548.1
28.8449	29.2284	29.2332	28.1415	28.1751	28.1866	28.416	28.4161	28.2223	NA	NA	NA	+	DFT2_DFT1	18	18	18	44.5	44.5	44.5	64.578	0	51.07	2688700000	59	22.2	26.7	26.9	15.5	8.6	18.1	15.5	14.3	11.7	10	9	10	6	3	5	6	6	4	580	2.71072	0.0243837	-0.934466	-0.827446	XP_003755860.1	XP_003755860.1
30.9542	30.698	30.7052	29.8503	29.9113	29.7897	30.0615	29.9556	29.5716	NA	NA	NA	+	DFT2_DFT1	25	25	25	43.2	43.2	43.2	76.602	0	176.02	8751300000	167	33.6	31.5	32.8	20.2	28.2	24	21.5	20.8	18.2	19	17	17	9	13	12	11	11	10	688	3.29198	0.0204846	-0.935373	-0.85716	XP_003757855.1	XP_003757855.1
32.5357	31.9354	32.1734	31.4544	31.0589	31.3233	30.6189	29.7354	29.6045	NA	NA	NA	+	DFT2_DFT1	56	56	35	31.7	31.7	21.8	181.38	0	323.31	19384000000	286	28.4	26.4	27	22.9	18.4	21	11.2	7.9	10.1	45	37	38	30	24	25	14	10	12	1611	1.95335	0.0342526	-0.935956	-0.773702	XP_012397347.1;XP_012397346.1;XP_012397345.1	XP_012397347.1;XP_012397346.1;XP_012397345.1
29.7891	30.1024	29.8985	29.4532	28.7546	28.7698	29.3644	28.79	27.6365	NA	NA	NA	+	DFT2_DFT1	25	25	25	29.2	29.2	29.2	131.25	0	145.17	4849000000	107	15.3	22.1	20.7	11.7	12.4	5.6	11.1	8.2	3.8	15	19	16	8	7	4	7	6	2	1151	1.71156	0.0390604	-0.937473	-0.751193	XP_012403564.1	XP_012403564.1
33.2761	33.4315	33.4169	32.5135	32.503	32.2952	31.6384	31.4932	31.3453	NA	NA	NA	+	DFT2_DFT1	37	37	37	63	63	63	70.779	0	323.31	44662000000	352	51.1	54.4	61.4	48.7	48.7	43.7	39	39	34.2	28	30	32	21	23	18	16	18	13	638	3.38328	0.0200663	-0.937625	-0.86286	XP_012409219.1	XP_012409219.1
30.3882	30.3016	30.633	29.625	29.4478	29.4364	29.8131	29.6138	29.2007	NA	NA	NA	+	DFT2_DFT1	14	14	14	75.1	75.1	75.1	19.236	0	116.5	6861000000	103	71.2	71.2	54.8	65.5	65.5	54.8	55.9	51.4	57.6	11	11	10	8	8	8	8	7	7	177	2.88842	0.0224766	-0.937894	-0.840023	XP_003765511.1	XP_003765511.1
28.7284	28.9042	28.8667	28.163	27.5337	27.9773	27.0374	25.9868	25.5534	NA	NA	NA	+	DFT2_DFT1	11	11	11	59.9	59.9	59.9	31.411	0	53.112	1702200000	35	43.3	39	18.8	26.7	33.9	33.2	9.7	10.5	0	7	8	3	6	6	5	2	1	0	277	2.07877	0.0307595	-0.941734	-0.7886	XP_003768077.1	XP_003768077.1
33.7592	33.4091	33.6304	32.6429	32.6607	32.6686	32.4826	32.563	32.4361	NA	NA	NA	+	DFT2_DFT1	24	24	16	49	49	36.2	47.349	0	179.38	50776000000	221	40.5	38.2	44.5	36.5	34.2	36.2	35.2	37.2	36.8	18	17	20	13	12	13	12	12	13	400	3.10852	0.0208765	-0.942142	-0.854531	XP_003771702.1;XP_012406533.1;XP_012406535.1;XP_012406534.1	XP_003771702.1;XP_012406533.1;XP_012406535.1;XP_012406534.1
28.7927	28.899	29.2283	28.0655	28.0174	28.0013	27.2697	25.9976	28.0884	NA	NA	NA	+	DFT2_DFT1	19	19	19	38.3	38.3	38.3	79.147	0	67.363	2256200000	57	22.1	24.8	22.8	14.5	17.3	15.6	9	5	4.4	11	10	11	6	8	6	3	2	2	723	2.68932	0.0230666	-0.94523	-0.834601	XP_003768898.2	XP_003768898.2
32.2831	32.3868	32.3901	31.194	31.4484	31.5676	31.0085	31.1879	30.7683	NA	NA	NA	+	DFT2_DFT1	17	17	17	68.2	68.2	68.2	29.413	0	165.71	25516000000	184	60.2	64.4	67.8	59	54.4	59	42.9	54.4	55.6	13	14	16	12	11	12	10	10	11	261	2.92227	0.0211111	-0.950029	-0.851565	XP_003754936.1	XP_003754936.1
32.8635	32.6812	32.5949	31.8353	31.7051	31.7453	31.6811	31.495	31.3774	NA	NA	NA	+	DFT2_DFT1	53	53	40	43	43	34.6	94.964	0	323.31	35080000000	414	35	37.8	38.2	32.2	31.7	32.1	29.9	29.7	27.3	40	39	40	27	27	28	23	22	19	835	3.38071	0.01821	-0.951317	-0.874335	XP_012397486.1	XP_012397486.1
28.1949	28.6287	28.3964	27.3383	27.4745	27.5499	27.664	25.4846	25.9331	NA	NA	NA	+	DFT2_DFT1	9	9	8	30.1	30.1	26.6	36.729	0	46.763	1508300000	40	21.1	25.1	16.1	11.4	19.3	14	14	4.4	3.5	6	7	4	3	5	3	4	1	1	342	2.61527	0.0230667	-0.952423	-0.835618	XP_012403523.1	XP_012403523.1
31.7805	31.6005	31.3587	30.6931	30.9468	30.2414	29.8643	30.0941	29.7614	NA	NA	NA	+	DFT2_DFT1	17	17	17	16.6	16.6	16.6	147.15	0	114.53	13098000000	169	11.2	14.1	11.8	13.1	13.3	11.8	7.4	7.4	9.7	11	14	12	13	14	11	7	7	10	1317	1.78287	0.0350093	-0.952811	-0.768536	XP_012396952.1	XP_012396952.1
31.0495	30.9927	31.2771	30.0864	30.1817	30.1919	29.8228	29.5067	29.6616	NA	NA	NA	+	DFT2_DFT1	25	25	25	45.5	45.5	45.5	51.193	0	145.54	10233000000	159	40	41.1	42.2	26.7	30.6	28.9	33.7	19.3	19.9	17	20	22	11	11	12	12	8	8	457	3.28867	0.0186518	-0.953086	-0.871865	XP_012401180.1	XP_012401180.1
32.2554	32.2912	32.3767	31.2125	31.3465	31.5035	31.9285	32.0681	31.9005	NA	NA	NA	+	DFT2_DFT1	26	26	22	67.1	67.1	57.8	52.285	0	227.88	28255000000	277	45	53.9	45	45.2	47.8	39	45.5	45.5	51.3	16	21	17	18	18	16	16	17	21	462	3.32058	0.0182489	-0.953576	-0.873673	XP_012397449.1	XP_012397449.1
29.5056	29.5554	29.545	28.7101	28.4193	28.6151	28.5414	28.4514	27.5029	NA	NA	NA	+	DFT2_DFT1	5	5	5	33.6	33.6	33.6	14.411	0	27.56	4564600000	49	29.6	29.6	30.4	29.6	29.6	30.4	29.6	29.6	32.8	2	3	3	2	2	3	2	2	3	125	3.40685	0.0177903	-0.953841	-0.877559	XP_012405919.1;XP_012405918.1	XP_012405919.1;XP_012405918.1
32.5435	32.4327	32.4006	31.5403	31.5564	31.4177	27.181	27.0127	27.0916	NA	NA	NA	+	DFT2_DFT1	53	53	50	54.3	54.3	51.9	136.65	0	323.31	21067000000	291	41.1	49.8	45.6	38.6	37.4	35.6	4.5	3.4	4.6	36	44	35	30	32	29	4	3	4	1218	3.99509	0.0161042	-0.954128	-0.898799	XP_012400154.1;XP_003763889.1	XP_012400154.1;XP_003763889.1
35.7077	35.0205	35.5189	34.5424	34.4733	34.3642	35.2871	34.8993	35.3977	NA	NA	NA	+	DFT2_DFT1	20	9	9	46.8	28.8	28.8	22.382	0	65.387	237100000000	421	43.2	37.4	39.2	39.2	39.2	37.4	39.2	41	38.3	19	15	18	16	16	16	17	17	17	222	1.97238	0.0305216	-0.955737	-0.788929	XP_003768755.1	XP_003768755.1
29.3009	28.7854	28.7013	27.7324	28.4847	27.7003	28.0653	28.052	27.5081	NA	NA	NA	+	DFT2_DFT1	5	5	5	16.1	16.1	16.1	56.829	0	109.38	2496600000	40	10	10	10	10	7.5	8	8	7.5	13.6	3	3	3	3	2	3	3	2	4	560	1.40422	0.0475175	-0.956733	-0.726166	XP_012407259.1;XP_012407258.1	XP_012407259.1;XP_012407258.1
33.6002	33.5556	33.7164	32.6844	32.7072	32.5987	31.9273	32.113	31.9332	NA	NA	NA	+	DFT2_DFT1	41	41	41	52.2	52.2	52.2	81.23	0	323.31	56665000000	492	42.8	47.1	42.1	40.4	45.8	45.9	36.4	43.7	37.4	31	37	34	29	32	31	25	28	26	712	4.10234	0.0154909	-0.960653	-0.907799	XP_003773918.1	XP_003773918.1
27.0208	27.0756	27.1957	26.5069	25.638	26.2606	27.0723	27.4232	27.3941	NA	NA	NA	+	DFT2_DFT1	10	10	10	27.4	27.4	27.4	49.264	0	31.407	858280000	27	18.8	12.2	23.9	2.9	2.9	6.6	6.6	6.6	6.6	6	5	8	1	1	2	2	2	2	452	1.66186	0.036426	-0.962235	-0.761459	XP_003758044.1	XP_003758044.1
30.5444	30.441	30.1333	29.5645	29.688	28.9758	28.8657	28.7648	25.961	NA	NA	NA	+	DFT2_DFT1	7	7	7	79.2	79.2	79.2	10.403	0	62.558	5833700000	57	79.2	79.2	79.2	68.8	79.2	34.4	61.5	44.8	16.7	6	6	6	5	6	3	4	4	1	96	1.72739	0.0349016	-0.963504	-0.769546	XP_003771593.1	XP_003771593.1
30.3392	30.4098	30.5143	29.7012	29.4029	29.2684	29.2606	28.9465	28.8196	NA	NA	NA	+	DFT2_DFT1	36	36	36	53	53	53	109.24	0	228.36	6568500000	105	34.9	29.4	34.9	17.8	15.6	17.2	11.7	11.5	6.6	20	21	25	12	9	10	7	6	3	959	2.65966	0.0217992	-0.963598	-0.847035	XP_003765855.1	XP_003765855.1
35.6924	35.2592	34.9768	34.2858	34.4553	34.2897	34.4731	34.0467	34.0785	NA	NA	NA	+	DFT2_DFT1	21	8	6	42.5	20.1	20.1	21.95	0	48.497	206290000000	362	42.5	39.7	42.5	39.3	35.2	33.3	40.6	33.3	39.3	21	16	20	18	17	16	19	16	18	219	1.95988	0.0295534	-0.965852	-0.794635	XP_012405123.1	XP_012405123.1
30.8824	30.851	30.761	29.5444	30.1487	29.9028	25.4384	25.9588	25.7531	NA	NA	NA	+	DFT2_DFT1	21	21	18	46.4	46.4	44.8	49.146	0	272.84	7791400000	97	39	36.8	42.4	25.1	27.1	27.1	2.2	2.2	2.2	15	12	15	7	8	8	1	1	1	446	2.24234	0.0257361	-0.96616	-0.819341	XP_012409031.1	XP_012409031.1
29.8537	29.752	29.4884	28.443	28.9645	28.7867	28.0918	28.4016	28.8393	NA	NA	NA	+	DFT2_DFT1	7	7	7	28.7	28.7	28.7	19.363	0	16.56	3659500000	42	12.3	28.7	28.7	20.5	20.5	20.5	20.5	14	20.5	3	6	5	4	4	4	4	3	4	171	2.17014	0.0266681	-0.96663	-0.813795	XP_003759405.1	XP_003759405.1
30.817	30.5214	30.5853	29.8296	29.7321	29.4619	28.6893	28.7502	28.1841	NA	NA	NA	+	DFT2_DFT1	18	18	18	67.2	67.2	67.2	37.05	0	136.59	6350000000	85	50.3	63.9	48.5	33.7	29.3	31.1	11.2	12.7	11.2	14	15	14	8	7	7	3	3	3	338	2.614	0.0217756	-0.966682	-0.84649	XP_012398636.1;XP_003761944.1	XP_012398636.1;XP_003761944.1
29.4872	30.4582	30.1371	29.109	29.1528	28.9195	28.2055	28.4926	28.1401	NA	NA	NA	+	DFT2_DFT1	7	7	7	44.9	44.9	44.9	23.4	0	52.745	5025300000	50	18.5	39.5	39.5	35.1	44.9	39.5	29.8	25.4	21	3	6	6	5	7	6	4	3	2	205	1.51744	0.0405059	-0.967036	-0.747067	XP_012408884.1;XP_012399957.1;XP_012399956.1;XP_012399955.1	XP_012408884.1
30.5758	30.2685	30.1316	29.3033	29.3366	29.4341	29.0122	29.015	29.5042	NA	NA	NA	+	DFT2_DFT1	14	14	14	33.8	33.8	33.8	53.869	0	53.029	6320600000	103	27	25.3	20.2	14.9	20	15.3	15.9	13.2	17.6	12	11	8	6	7	6	6	5	7	471	2.67231	0.0211811	-0.96729	-0.850686	XP_012406862.1	XP_012406862.1
29.1507	29.6179	28.8799	28.2018	28.2272	28.3136	27.4041	27.3031	25.5406	NA	NA	NA	+	DFT2_DFT1	19	19	19	41.1	41.1	41.1	64.247	0	69.683	2502400000	50	17.5	19.1	22.8	19.5	22.5	17.7	6	3	3.2	9	9	11	7	8	7	3	2	1	565	1.94556	0.0295238	-0.968647	-0.795165	XP_012396521.1	XP_012396521.1
29.0202	28.8606	28.9355	28.1273	28.2132	27.5584	28.0315	28.2545	28.1534	NA	NA	NA	+	DFT2_DFT1	7	7	7	27.5	27.5	27.5	46.077	0	36.716	2626800000	36	17.2	12.9	18.7	16	16.3	24.2	4.8	15.6	12.9	5	3	5	4	4	5	2	4	3	418	2.00464	0.0281869	-0.972471	-0.803317	XP_012401032.1	XP_012401032.1
31.0562	30.8587	31.0252	30.1452	29.9478	29.9255	29.078	28.7578	29.2258	NA	NA	NA	+	DFT2_DFT1	44	44	44	32.2	32.2	32.2	184.77	0	180.75	8701800000	210	22.8	21.5	25	17.1	16.8	14.9	9.9	7.1	5.4	31	28	33	19	19	18	12	9	7	1614	3.32942	0.016822	-0.973866	-0.891072	XP_003774793.1	XP_003774793.1
32.3714	32.0768	32.2052	31.1189	31.2787	31.333	30.7091	30.3077	30.5565	NA	NA	NA	+	DFT2_DFT1	35	35	29	51.9	51.9	46.5	69.557	0	294.88	23163000000	242	34	41.1	47.3	29.5	27.7	32.9	29.7	26.9	15.8	21	25	31	18	15	17	18	13	8	620	3.09692	0.0176829	-0.974285	-0.880303	XP_012408217.1	XP_012408217.1
32.9707	32.6856	32.9995	32.2171	31.62	31.8934	27.7943	28.2263	25.667	NA	NA	NA	+	DFT2_DFT1	227	227	224	42.1	42.1	41.7	824.02	0	323.31	28346000000	623	26.5	25.7	29.4	18.3	11.8	14.7	1.1	1.3	0.1	134	131	153	79	55	69	6	7	1	7107	2.09025	0.0267505	-0.975084	-0.812871	XP_012404115.1	XP_012404115.1
34.2207	33.987	33.7154	32.8303	32.879	33.2879	32.743	32.8965	31.6405	NA	NA	NA	+	DFT2_DFT1	15	15	14	64.5	64.5	64.5	33.258	0	90.061	73181000000	165	34.6	58.1	48.5	23.6	18.6	15.3	24.3	14.6	5.6	6	11	13	4	4	3	4	3	2	301	2.04336	0.0273013	-0.975305	-0.808816	XP_012401380.1;XP_003765433.1;XP_012401379.1;XP_012401378.1;XP_012401389.1;XP_012401388.1;XP_012401387.1;XP_012401386.1;XP_012401385.1;XP_012401384.1;XP_012401383.1;XP_012401382.1;XP_012401381.1;XP_012401391.1	XP_012401380.1;XP_003765433.1;XP_012401379.1;XP_012401378.1;XP_012401389.1;XP_012401388.1;XP_012401387.1;XP_012401386.1;XP_012401385.1;XP_012401384.1;XP_012401383.1;XP_012401382.1;XP_012401381.1;XP_012401391.1
31.5	30.9869	30.9817	30.0537	30.2854	30.2035	29.7096	29.7032	29.9323	NA	NA	NA	+	DFT2_DFT1	10	10	10	67.1	67.1	67.1	9.7161	0	36.531	11849000000	89	48.8	64.6	67.1	42.7	54.9	58.5	34.1	34.1	36.6	7	7	9	4	5	7	3	3	4	82	2.20916	0.0249958	-0.975312	-0.823199	XP_003756532.1	XP_003756532.1
27.5746	27.6172	28.3711	26.7839	27.1	26.7525	27.4002	27.347	26.9908	NA	NA	NA	+	DFT2_DFT1	13	9	9	31.4	25.8	25.8	54.214	0	46.322	1223900000	34	19.6	20.2	28.4	9.2	6.7	9.7	8.2	8.6	20	7	9	11	3	2	3	4	4	9	465	1.59024	0.0365279	-0.975484	-0.761212	XP_003769050.1	XP_003769050.1
32.2736	32.3893	32.6139	31.4275	31.5476	31.371	31.3075	31.1622	30.985	NA	NA	NA	+	DFT2_DFT1	28	28	28	48	48	48	56.207	0	288.45	25798000000	210	35.4	45.6	41.2	33.8	32.6	28.6	27.2	26.2	28	19	24	19	15	14	15	14	13	13	500	3.0122	0.0177517	-0.976913	-0.878021	XP_012408032.1	XP_012408032.1
28.516	28.4731	28.6463	27.3296	27.8638	27.5093	26.7819	26.4682	27.2897	NA	NA	NA	+	DFT2_DFT1	9	9	9	21.5	21.5	21.5	58.247	0	75.39	1596500000	42	10.9	10.7	13.4	15.4	13.4	8.3	4.9	1.9	12.4	4	5	5	5	5	3	2	1	4	531	2.38731	0.0227568	-0.97754	-0.838833	XP_003764618.1	XP_003764618.1
26.6486	26.3194	25.9704	24.9618	25.1613	25.8765	24.4795	25.3235	25.7443	NA	NA	NA	+	DFT2_DFT1	5	5	5	25.6	25.6	25.6	24.8	0	14.918	272450000	17	25.6	15.8	20.5	0	0	9.3	0	0	0	5	4	4	0	0	2	0	0	0	215	1.34803	0.0456352	-0.979588	-0.731164	XP_003763143.2	XP_003763143.2
32.6335	32.6809	32.6751	31.8136	31.6868	31.5498	31.7263	31.4211	31.1444	NA	NA	NA	+	DFT2_DFT1	36	19	19	64.4	41	41	49.029	0	323.31	30103000000	237	60.7	62.1	55	62.3	63.5	62.3	61.6	56.9	58.1	29	29	28	30	30	29	27	22	22	427	3.64417	0.0155182	-0.979708	-0.909135	XP_003760703.1	XP_003760703.1
31.8397	31.5254	31.6828	30.6961	30.6013	30.8108	30.5348	30.1796	30.2072	NA	NA	NA	+	DFT2_DFT1	40	40	40	45.1	45.1	45.1	118.32	0	305.61	14935000000	241	34.5	42	41.4	30.2	25.9	22.3	18.7	21.7	21.4	26	36	30	19	18	16	14	13	13	1030	3.07077	0.0173961	-0.979896	-0.883528	XP_012401993.1;XP_012401992.1	XP_012401993.1;XP_012401992.1
32.4717	32.2655	32.0925	31.3391	31.4081	31.1306	30.9935	30.948	30.5705	NA	NA	NA	+	DFT2_DFT1	6	6	6	59.7	59.7	59.7	8.3314	0	95.08	22000000000	149	59.7	59.7	59.7	56.9	59.7	56.9	56.9	56.9	50	6	6	6	5	6	5	5	5	4	72	2.69245	0.0200178	-0.983993	-0.864877	XP_003758962.1	XP_003758962.1
30.6695	31.0293	30.8636	29.7889	29.9077	29.912	30.355	30.827	30.4333	NA	NA	NA	+	DFT2_DFT1	11	11	11	56.5	56.5	56.5	21.997	0	167.8	9877600000	95	56.5	56.5	56.5	27.5	33.5	40	28	36	35	9	9	10	3	4	6	4	7	5	200	3.04176	0.0172864	-0.984573	-0.885793	XP_003762046.2	XP_003762046.2
32.4055	32.226	32.4937	31.5462	31.3909	31.2335	31.0552	31.2319	30.6951	NA	NA	NA	+	DFT2_DFT1	36	36	36	49.6	49.6	49.6	69.788	0	268.32	24378000000	312	46	45.9	46	39.9	38.4	41	26.7	29.2	27.1	32	30	30	23	21	22	13	16	14	619	2.92339	0.017733	-0.984852	-0.879501	XP_012404283.1;XP_012404282.1;XP_012404281.1	XP_012404283.1;XP_012404282.1;XP_012404281.1
30.3801	30.619	30.4575	29.6238	29.416	29.452	29.0936	29.1046	27.9556	NA	NA	NA	+	DFT2_DFT1	22	22	22	59.4	59.4	59.4	55.785	0	249.4	6294000000	89	47.8	56.5	39.8	27.6	29.5	17.5	18.4	24.3	9.7	15	18	14	8	8	5	5	7	3	515	3.31313	0.0157949	-0.988244	-0.90234	XP_012401926.1;XP_003766082.1;XP_012401556.1	XP_012401926.1;XP_003766082.1
30.0037	29.6801	29.4001	28.489	28.8362	28.7781	28.2057	28.0077	28.321	NA	NA	NA	+	DFT2_DFT1	13	13	13	65.9	65.9	65.9	27.821	0	77.744	4007600000	69	32.5	44.6	32.9	35.7	34.1	29.7	29.7	39	34.1	7	8	8	5	5	7	6	5	5	249	2.07934	0.0249478	-0.993526	-0.824649	XP_003773305.1	XP_003773305.1
30.0556	29.8296	29.8491	28.9582	28.7822	29.0042	28.099	27.6373	28.389	NA	NA	NA	+	DFT2_DFT1	11	11	11	60.2	60.2	60.2	19.326	0	44.2	3907700000	86	51.2	60.2	55.4	53.6	48.8	44	33.7	16.9	40.4	9	11	10	10	9	8	6	3	7	166	3.26104	0.0154728	-0.996538	-0.906753	XP_003765368.1	XP_003765368.1
28.4239	28.8176	28.7719	27.5843	27.1776	28.2562	25.6766	25.0229	25.1014	NA	NA	NA	+	DFT2_DFT1	5	5	5	37.6	37.6	37.6	19.266	0	20.024	1684300000	26	24.7	37.6	37.6	18.2	20	18.2	0	0	0	4	5	5	2	2	2	0	0	0	170	1.37817	0.0406167	-0.998435	-0.746126	XP_012400936.1	XP_012400936.1
37.4828	36.9848	37.1473	36.1671	36.316	36.1307	36.6486	36.1575	36.1314	NA	NA	NA	+	DFT2_DFT1	22	22	6	47.9	47.9	20.5	21.963	0	228.74	707420000000	1037	47.9	46.1	47.9	44.7	40.6	37.9	46.1	38.8	40.2	22	18	21	18	17	16	20	17	19	219	2.50517	0.0200644	-1.00037	-0.864488	XP_003768745.1	XP_003768745.1
30.526	30.4279	29.9801	29.4004	29.3452	29.1793	28.8202	29.0889	28.1629	NA	NA	NA	+	DFT2_DFT1	47	47	47	34.6	34.6	34.6	178.42	0	165.04	5817400000	120	18	23.9	23.2	8.5	8	8	3.4	2.9	3.7	19	30	27	9	11	10	3	3	4	1558	2.28784	0.0213963	-1.003	-0.8495	XP_003770272.1	XP_003770272.1
32.5279	32.5683	32.6019	31.5389	31.5188	31.6292	32.3553	32.249	32.1752	NA	NA	NA	+	DFT2_DFT1	46	46	45	42.1	42.1	41	96.349	0	323.31	33205000000	370	34.3	34.5	36	31.7	31.3	25.6	29.5	34	31.7	29	32	33	28	25	21	26	31	27	852	4.81851	0.011197	-1.0037	-0.964963	XP_012405941.1	XP_012405941.1
27.9954	28.2307	28.7665	27.0546	27.7462	27.1749	27.8303	25.3825	26.4547	NA	NA	NA	+	DFT2_DFT1	21	21	21	31	31	31	83.788	0	82.547	1405000000	51	15.1	16	20.8	10.6	10.4	10.8	3.6	2	0	8	11	13	6	5	6	2	1	0	742	1.49092	0.0356514	-1.00565	-0.766299	XP_012405483.1;XP_003765179.1	XP_012405483.1
30.2214	30.0156	29.9552	28.831	29.1249	29.215	29.1912	28.8545	28.9221	NA	NA	NA	+	DFT2_DFT1	5	5	5	35.5	35.5	35.5	18.604	0	50.488	4637500000	53	35.5	26	26	23.7	23.7	23.7	30.2	23.7	16.6	5	4	4	3	3	3	4	3	2	169	2.68954	0.0174453	-1.00706	-0.882456	XP_012403512.1	XP_012403512.1
32.6785	32.3339	32.5721	31.5725	31.5038	31.4864	31.4874	31.382	31.008	NA	NA	NA	+	DFT2_DFT1	45	45	45	61.6	61.6	61.6	92.289	0	323.31	28161000000	326	49.9	55	54.2	51.3	48.7	41.7	43.3	41.5	37	32	35	33	30	28	26	23	22	17	803	3.17701	0.0155639	-1.00729	-0.911389	XP_003769136.1	XP_003769136.1
26.5653	26.6878	26.6054	25.0439	25.8322	25.9586	25.9767	25.9995	26.4054	NA	NA	NA	+	DFT2_DFT1	9	9	9	25.3	25.3	25.3	55.753	0	22.468	568680000	27	12.7	10.4	16.7	9	5.9	5.9	5.9	8.2	5.9	5	4	6	3	2	2	2	3	2	490	1.60175	0.0324228	-1.00792	-0.782291	XP_003764359.1	XP_003764359.1
26.932	26.8247	26.9086	25.5858	26.3042	25.7436	26.42	25.9378	26.6827	NA	NA	NA	+	DFT2_DFT1	4	4	4	37	37	37	20.21	0	15.604	253730000	9	23.2	37	15.5	0	0	0	0	0	0	3	4	2	0	0	0	0	0	0	181	1.99385	0.0243245	-1.01058	-0.828074	XP_003768196.1	XP_003768196.1
29.0082	29.222	29.6183	28.3932	27.9243	28.499	28.2923	26.9593	26.8328	NA	NA	NA	+	DFT2_DFT1	16	16	16	48	48	48	42.537	0	72.005	2744900000	64	32.9	34	37.2	29.1	17.3	17.8	14.6	12.1	8.9	10	10	10	9	6	6	5	4	3	371	1.80041	0.0276533	-1.01068	-0.807724	XP_003772474.1	XP_003772474.1
27.8361	27.7656	27.9291	26.5435	26.9537	27.0009	26.8788	26.0082	26.6683	NA	NA	NA	+	DFT2_DFT1	8	8	8	21	21	21	60.428	0	34.274	883250000	29	16.5	18.3	12.5	7.4	5.2	10.7	0	0	5.2	6	7	5	3	2	4	0	0	2	553	2.56793	0.0178155	-1.0109	-0.876932	XP_012399949.1	XP_012399949.1
33.3886	33.2186	33.1631	32.3579	32.1505	32.2283	32.9446	32.8619	32.7018	NA	NA	NA	+	DFT2_DFT1	195	195	195	66.4	66.4	66.4	377.82	0	323.31	53132000000	919	45.5	52.6	52	29.2	24.8	27.5	39.3	35.1	33.3	117	138	135	68	59	67	92	79	75	3276	3.4306	0.0141069	-1.01121	-0.926976	XP_012400005.1;XP_012400004.1;XP_012400003.1;XP_012400007.1	XP_012400005.1;XP_012400004.1;XP_012400003.1;XP_012400007.1
28.6747	28.4871	28.733	27.7723	27.7862	27.3021	28.3207	28.003	28.2081	NA	NA	NA	+	DFT2_DFT1	30	30	30	21.6	21.6	21.6	207.78	0	95.464	2117400000	71	8.6	8.1	9.8	4.5	5.7	4.1	8.1	7.3	5.3	13	12	12	6	6	6	12	9	6	1858	2.34645	0.0202911	-1.01141	-0.86037	XP_012395809.1	XP_012395809.1
27.0103	26.9912	26.8729	25.2504	26.6151	25.971	26.2624	26.2318	26.0363	NA	NA	NA	+	DFT2_DFT1	3	3	3	23.9	23.9	23.9	22.8	0	16.585	573430000	13	19.1	23.9	12.4	7.7	12.4	4.8	4.8	4.8	0	2	3	2	1	2	1	1	1	0	209	1.20035	0.047596	-1.01263	-0.725118	XP_003761567.2	XP_003761567.2
34.6995	34.6141	34.783	33.6839	33.7263	33.6337	33.5425	33.3084	33.3496	NA	NA	NA	+	DFT2_DFT1	15	15	15	60.9	60.9	60.9	22.779	0	323.31	116420000000	404	58.9	58.9	58.9	60.9	58.9	60.9	57.5	55.6	55.6	12	14	14	15	14	14	13	13	12	207	4.27997	0.0112752	-1.01756	-0.963947	XP_012398003.1	XP_012398003.1
31.6453	31.7328	31.4188	30.7465	30.3978	30.5899	30.6126	31.4014	31.2657	NA	NA	NA	+	DFT2_DFT1	32	32	32	41.4	41.4	41.4	108.87	0	313.58	16444000000	229	33.2	31.2	26.5	18.7	20.4	23.7	19	28.8	22.7	25	26	21	15	17	18	17	22	16	941	2.75497	0.0163281	-1.02089	-0.89746	XP_003759875.2	XP_003759875.2
27.6555	27.3853	27.4436	26.5684	26.598	26.2538	26.8902	27.78	25.1408	NA	NA	NA	+	DFT2_DFT1	8	8	7	18.2	18.2	14.6	60.392	0	61.61	965200000	31	13.1	8.1	14.7	8.1	11.2	5.9	14.7	8.1	4	4	3	5	3	4	2	5	3	3	556	2.75776	0.016259	-1.02134	-0.897996	XP_012406201.1;XP_012406200.1;XP_012406199.1;XP_012406203.1;XP_012406202.1	XP_012406201.1;XP_012406200.1;XP_012406199.1;XP_012406203.1;XP_012406202.1
27.5824	28.7266	28.3801	27.2673	27.178	27.1782	26.9376	26.4267	25.4632	NA	NA	NA	+	DFT2_DFT1	6	6	6	48.8	48.8	48.8	9.1276	0	42.892	1250100000	34	39	41.5	40.2	18.3	32.9	31.7	18.3	18.3	0	3	4	5	1	3	2	1	1	0	82	1.40074	0.0362803	-1.02187	-0.762562	XP_003760754.1	XP_003760754.1
31.9543	32.1389	32.3046	31.1862	31.2577	30.8878	31.3111	30.9561	30.9738	NA	NA	NA	+	DFT2_DFT1	13	13	9	48.1	48.1	38.1	32.893	0	140.84	20020000000	139	43.3	39.2	39.9	36.4	32.3	36.4	36.4	36.4	32	10	10	10	8	7	8	8	8	7	291	2.59513	0.0171412	-1.02204	-0.887283	XP_012400850.1	XP_012400850.1
27.5381	27.3258	27.0696	26.198	26.5855	26.0814	28.8423	28.856	29.2657	NA	NA	NA	+	DFT2_DFT1	6	6	6	46.6	46.6	46.6	21.257	0	45.864	1700400000	32	29.6	13.8	24.9	0	20.6	12.7	46.6	46.6	46.6	4	2	3	0	3	2	6	6	6	189	2.13087	0.0213449	-1.02285	-0.849646	XP_003771314.1	XP_003771314.1
27.6018	27.4331	27.7694	26.6716	26.3496	26.7089	27.0079	25.5593	27.033	NA	NA	NA	+	DFT2_DFT1	4	4	4	16.8	16.8	16.8	41.491	0	19.683	868150000	21	10.9	14.1	14.1	14.1	10.9	14.1	13.6	4.8	10.9	2	3	3	3	2	3	3	1	2	375	2.62202	0.0168413	-1.02476	-0.891272	XP_003756371.1	XP_003756371.1
29.4703	29.774	29.5214	28.6921	28.8836	28.1142	28.3869	28.4433	27.4181	NA	NA	NA	+	DFT2_DFT1	2	2	2	3.4	3.4	3.4	66.386	0	14.204	3387500000	35	3.4	3.4	3.4	3.4	3.4	3.4	3.4	3.4	3.4	2	2	2	2	2	2	2	2	2	625	1.83088	0.0255034	-1.02525	-0.820462	XP_012406020.1	XP_012406020.1
32.2562	32.1694	32.1181	31.1399	30.9872	31.3397	31.4952	31.3533	31.7812	NA	NA	NA	+	DFT2_DFT1	21	21	21	42.7	42.7	42.7	53.006	0	299.15	23175000000	201	39.7	36.8	28.8	34.5	35.1	35.1	27.9	34.2	36.4	18	19	14	12	13	13	11	14	13	473	3.13664	0.0143479	-1.0256	-0.924176	XP_003762861.1;XP_012399413.1	XP_003762861.1
36.7775	36.7393	36.9006	35.7976	35.6398	35.8938	35.7837	35.7087	35.6664	NA	NA	NA	+	DFT2_DFT1	223	223	203	77.1	77.1	71.6	272.48	0	323.31	549680000000	3345	68.2	69.9	70.8	65	65.4	65.9	64.9	64.6	63.4	178	170	184	146	150	147	141	134	139	2349	3.50266	0.0125018	-1.02875	-0.945027	XP_012395672.1;XP_012407878.1	XP_012395672.1
27.1877	28.3096	27.9742	26.449	26.9517	26.9839	28.6461	28.5106	27.6321	NA	NA	NA	+	DFT2_DFT1	16	16	16	23.8	23.8	23.8	95.305	0	53.079	1570200000	49	6.6	15.5	9.3	2.2	1.3	6.9	14.9	14.8	4.8	5	9	7	2	1	5	10	10	4	870	1.28696	0.0398845	-1.02899	-0.748423	XP_012408469.1	XP_012408469.1
30.1472	29.5233	29.8017	28.6318	28.8039	28.947	28.614	28.4124	27.4517	NA	NA	NA	+	DFT2_DFT1	3	3	3	18.1	18.1	18.1	24.984	0	14.957	4588800000	32	7.1	7.1	18.1	7.1	7.1	18.1	7.1	7.1	7.1	2	2	3	2	2	2	2	2	1	226	2.15427	0.0205145	-1.02984	-0.856659	XP_003767656.1	XP_003767656.1
28.1143	27.695	27.357	27.1736	26.9586	25.9275	27.3957	27.5405	24.5067	NA	NA	NA	+	DFT2_DFT1	12	12	12	25.9	25.9	25.9	65.535	0	43.931	1113600000	28	13.8	13.8	16.6	3.9	4.3	3.2	5.7	6.8	2.7	7	6	7	2	2	2	2	3	1	560	1.10018	0.0497148	-1.03553	-0.717831	XP_012398259.1	XP_012398259.1
30.4883	30.6206	30.6155	29.9407	29.5396	29.1344	31.8217	32.0486	32.2866	NA	NA	NA	+	DFT2_DFT1	29	28	28	40.1	39.3	39.3	102.67	0	209.19	14595000000	155	17.7	24	20.2	14.7	13	9.9	23.6	31	31.1	12	18	15	9	8	6	16	19	20	944	1.92482	0.0228253	-1.03658	-0.838147	XP_012407353.1	XP_012407353.1
31.0367	31.038	30.8337	29.8169	29.9304	30.044	30.3656	30.8211	30.4836	NA	NA	NA	+	DFT2_DFT1	5	5	5	20.9	20.9	20.9	27.71	0	18.74	9422900000	41	13.8	13.8	13.8	13.8	15.5	19.2	15.5	13.8	15.5	3	3	3	3	4	4	4	3	4	239	3.4124	0.0121279	-1.03904	-0.94943	XP_003775214.1	XP_003775214.1
27.7434	26.8675	27.8856	26.8504	26.0716	26.4566	26.1285	26.542	26.0909	NA	NA	NA	+	DFT2_DFT1	10	10	10	47.1	47.1	47.1	30.192	0	28.391	836380000	28	41.3	19.7	37.5	9.7	16.2	10.4	9.7	0	0	8	4	8	2	3	2	2	0	0	259	1.25186	0.0401967	-1.03929	-0.74784	XP_012398787.1;XP_012398785.1;XP_012398784.1;XP_012398783.1;XP_003762161.1	XP_012398787.1;XP_012398785.1;XP_012398784.1;XP_012398783.1;XP_003762161.1
30.1797	30.2927	30.4751	29.2501	29.465	29.1127	24.6226	25.6269	26.0297	NA	NA	NA	+	DFT2_DFT1	10	10	10	52	52	52	24.911	0	30.241	5074300000	52	30.2	44.9	31.1	29.8	29.8	41.8	0	5.3	3.6	7	8	7	6	6	7	0	1	1	225	2.83003	0.0148074	-1.03991	-0.917162	XP_012405279.1	XP_012405279.1
28.1161	29.2695	28.6587	27.4126	28.0705	27.4301	26.4642	25.7456	25.9504	NA	NA	NA	+	DFT2_DFT1	18	18	18	27	27	27	92.534	0	91.61	1595600000	46	7.7	25.4	16.6	7.7	8.5	7.7	0	0	0	5	16	10	4	4	4	0	0	0	832	1.23387	0.0405358	-1.0437	-0.746954	XP_012395263.1;XP_003757791.1	XP_012395263.1;XP_003757791.1
28.1006	28.5789	28.428	27.1703	27.4143	27.3902	27.4078	26.3986	26.328	NA	NA	NA	+	DFT2_DFT1	8	6	6	45.1	41.2	41.2	27.118	0	79.079	1500800000	32	20.8	40	37.3	37.3	25.9	16.9	26.7	20.8	10.2	4	7	6	4	4	2	3	3	2	255	2.53446	0.016044	-1.04423	-0.899332	XP_003766725.2	XP_003766725.2
27.4342	27.0888	27.3291	26.7188	26.1496	25.8486	25.73	26.9452	25.8608	NA	NA	NA	+	DFT2_DFT1	8	8	8	18.2	18.2	18.2	66.939	0	40.453	584150000	17	10.3	8.6	11.1	6.4	1.7	6.7	4.4	1.9	0	5	4	5	3	1	3	2	1	0	594	1.71961	0.0255249	-1.04505	-0.819728	XP_012397299.1	XP_012397299.1
28.3844	28.499	28.3191	27.2673	27.5823	27.2175	25.0682	26.0541	26.322	NA	NA	NA	+	DFT2_DFT1	10	10	10	30.6	30.6	30.6	29.174	0	22.311	1315100000	28	17.4	27.1	30.6	20.9	22.5	8.9	0	3.5	0	5	8	9	5	5	2	0	1	0	258	2.94173	0.0140565	-1.04511	-0.928401	XP_003772854.1	XP_003772854.1
31.0926	30.7314	30.8205	29.8191	29.6818	30.0044	29.5613	29.5831	30.099	NA	NA	NA	+	DFT2_DFT1	8	8	8	21.6	21.6	21.6	41.506	0	89.955	8927200000	85	21.1	15.2	15.4	21.1	12.4	15.4	8.1	15.2	16	7	5	6	7	4	6	3	5	7	356	2.72795	0.0149734	-1.04645	-0.915271	XP_012405170.1;XP_012405169.1;XP_003769966.1	XP_012405170.1;XP_012405169.1;XP_003769966.1
30.2589	30.3113	30.1529	28.8741	29.3749	29.3264	29.0935	29.1262	29.215	NA	NA	NA	+	DFT2_DFT1	8	8	8	46.9	46.9	46.9	21.807	0	73.609	5675100000	72	32.7	38.8	40.3	33.2	34.2	31.6	26.5	46.9	25	5	7	6	5	5	5	4	7	3	196	2.49286	0.0159814	-1.0492	-0.899732	XP_012396179.1;XP_003758923.1	XP_012396179.1;XP_003758923.1
27.267	27.5177	27.5433	26.3934	26.85	25.9359	26.0553	25.1257	26.389	NA	NA	NA	+	DFT2_DFT1	7	7	7	29.6	29.6	29.6	36.417	0	37.245	639720000	23	26.1	26.7	24.2	7.5	11	4.1	4.1	0	0	6	6	5	2	3	1	1	0	0	318	1.70876	0.0254132	-1.04957	-0.821146	XP_012398518.1;XP_012398517.1;XP_003761861.1;XP_012398516.1	XP_012398518.1;XP_012398517.1;XP_003761861.1;XP_012398516.1
29.2469	29.8376	29.8916	28.7952	28.607	28.4217	28.0975	28.186	26.8496	NA	NA	NA	+	DFT2_DFT1	21	21	21	58.4	58.4	58.4	59.852	0	98.485	3422900000	86	37.4	33.3	33	25	19.2	19	16.9	13.6	6.6	12	12	14	8	6	7	5	5	3	543	1.96929	0.0211226	-1.05077	-0.852249	XP_012404544.1;XP_012404545.1;XP_012404543.1	XP_012404544.1;XP_012404545.1;XP_012404543.1
27.5914	27.2956	27.3007	26.2384	26.0108	26.7752	26.2022	27.1908	25.8825	NA	NA	NA	+	DFT2_DFT1	9	8	8	22	20.6	20.6	68.901	0	15.465	412950000	15	16.4	11	14.6	1.5	1.5	1.5	0	0	0	6	4	6	1	1	1	0	0	0	617	1.88868	0.0218267	-1.0544	-0.845704	XP_003767655.1	XP_003767655.1
31.3837	31.3803	31.2941	30.3658	30.1937	30.3317	31.4341	31.9605	32.0503	NA	NA	NA	+	DFT2_DFT1	13	13	13	56.2	56.2	56.2	27.818	0	151.1	19040000000	156	48.6	48.6	52.6	48.6	40.2	44.2	48.6	56.2	56.2	9	9	11	9	7	8	9	12	12	251	4.20573	0.00927105	-1.05563	-0.995648	XP_012407997.1;XP_003756885.1	XP_012407997.1;XP_003756885.1
27.2325	27.2236	26.9556	26.2579	25.6685	26.3119	25.6065	25.8455	25.8303	NA	NA	NA	+	DFT2_DFT1	7	7	7	11.8	11.8	11.8	100.23	0	12.486	485090000	17	10.3	6.9	3.1	2.3	1.5	3.2	0	0	0	6	5	3	1	1	2	0	0	0	913	2.03035	0.0200885	-1.05783	-0.863406	XP_012406560.1	XP_012406560.1
27.7186	27.376	27.5502	27.3857	26.1048	25.9796	27.9332	26.7934	27.8776	NA	NA	NA	+	DFT2_DFT1	8	8	8	14.6	14.6	14.6	94.613	0	17.874	1053100000	26	5.7	9.5	11.6	3.1	1.9	1.9	3.1	3.1	6.8	4	5	6	2	1	1	2	2	4	876	1.08141	0.0476884	-1.05823	-0.724802	XP_012407699.1	XP_012407699.1
30.2811	29.2641	30.3095	28.9373	28.9166	28.8253	28.9402	28.4877	28.5851	NA	NA	NA	+	DFT2_DFT1	34	34	34	18.3	18.3	18.3	242.3	0	159.83	4528000000	109	13.8	11.3	14.4	4.5	3	5.4	5.6	4.1	4.9	24	18	25	8	5	9	9	7	9	2142	1.4255	0.031222	-1.05848	-0.786653	XP_012403412.1	XP_012403412.1
31.0551	31.2211	31.3287	30.2602	29.7408	30.4245	30.8704	30.8478	30.9038	NA	NA	NA	+	DFT2_DFT1	29	29	23	55.6	55.6	45.6	78.753	0	296.76	13352000000	216	41.9	44.4	43.4	32.1	21.9	31	37.4	32.9	29.9	20	23	22	17	13	17	20	18	15	700	2.06241	0.0195452	-1.05976	-0.86803	XP_003757990.1	XP_003757990.1
32.4803	32.4738	32.621	31.4516	31.544	31.3931	30.4706	29.8738	29.4374	NA	NA	NA	+	DFT2_DFT1	26	26	26	64.1	64.1	64.1	33.674	0	198.52	22867000000	219	62.5	61.8	64.1	55.3	55.3	43.4	32.9	26.6	20.1	23	23	26	14	16	12	11	6	6	304	4.08375	0.00919974	-1.06212	-0.997228	XP_012401172.1;XP_012401173.1	XP_012401172.1;XP_012401173.1
32.7129	32.7625	32.8347	31.663	31.9001	31.5574	32.3773	32.1449	31.637	NA	NA	NA	+	DFT2_DFT1	19	19	19	43.3	43.3	43.3	42.801	0	158.38	35838000000	236	38.8	43.3	43.3	35.3	30.7	38.5	29.7	31.3	23.3	15	18	18	14	12	15	14	13	10	374	3.23465	0.0115434	-1.06321	-0.96017	XP_012397075.1;XP_012397076.1	XP_012397075.1;XP_012397076.1
31.302	31.3957	31.4849	30.2994	30.2343	30.4581	30.4035	30.5357	30.0016	NA	NA	NA	+	DFT2_DFT1	31	31	31	65.5	65.5	65.5	52.042	0	294.38	12551000000	228	56.4	63.2	64	42.1	52.8	48.6	50.7	55.4	32.4	21	27	28	17	21	21	18	21	13	475	3.632	0.010292	-1.06358	-0.98037	XP_003763706.1	XP_003763706.1
29.8981	29.4784	29.6518	28.7164	28.4854	28.6327	28.4354	27.9925	27.8344	NA	NA	NA	+	DFT2_DFT1	11	11	9	50.9	50.9	39.6	24.871	0	95.419	3569000000	67	33.3	43.7	35.1	20.7	25.7	20.7	20.7	20.7	20.7	8	10	8	4	4	4	3	3	4	222	2.80384	0.0135012	-1.06459	-0.934501	XP_012408659.1	XP_012408659.1
33.1155	32.7576	32.96	31.8342	32.0023	31.8011	31.829	31.4907	31.3799	NA	NA	NA	+	DFT2_DFT1	37	37	37	45	45	45	107.96	0	323.31	35085000000	340	39.8	38.4	43.2	34.6	36.4	34.6	33.1	28.2	30.4	31	32	34	25	26	25	25	19	21	975	3.03848	0.0120961	-1.06516	-0.950284	XP_012395470.1	XP_012395470.1
28.1814	28.8139	28.9226	27.6333	28.2482	26.8392	25.8937	26.7153	24.9877	NA	NA	NA	+	DFT2_DFT1	11	11	11	43.9	43.9	43.9	41.493	0	60.019	1533000000	29	8.8	19.6	22.1	21.5	26.2	7.2	0	12.2	4.1	3	4	6	4	6	2	0	2	1	362	1.06863	0.0475145	-1.06575	-0.725624	XP_003761366.2	XP_003761366.2
31.0537	31.0931	31.1146	30.2147	30.0324	29.8167	27.2236	25.4946	27.5193	NA	NA	NA	+	DFT2_DFT1	18	18	18	54.2	54.2	54.2	33.23	0	144.26	8965400000	130	45.8	53.8	54.2	40.5	35.8	40.5	12.4	0	12.4	13	15	17	10	9	10	3	0	3	299	3.10304	0.0118859	-1.06588	-0.954773	XP_003761931.1	XP_003761931.1
31.8014	31.6253	31.3231	30.4052	30.6386	30.5031	30.9596	31.057	30.6257	NA	NA	NA	+	DFT2_DFT1	39	39	39	48	48	48	101.45	0	323.31	15679000000	256	31	39.1	37.1	26.9	31.3	34.8	29	31.7	24	25	30	30	19	21	26	22	23	17	956	2.6309	0.0143565	-1.06762	-0.924196	XP_012397069.1	XP_012397069.1
29.9319	29.8169	29.4141	28.3014	28.8141	28.8366	29.3002	29.5681	29.1857	NA	NA	NA	+	DFT2_DFT1	7	7	7	28.7	28.7	28.7	33.88	0	77.709	5031300000	58	28.4	24.5	28.4	19.4	18.7	19.4	22.9	28.7	28.7	6	5	6	4	3	3	5	5	6	310	1.98422	0.0196127	-1.07024	-0.866654	XP_003772543.1	XP_003772543.1
30.9268	30.3415	30.5484	29.453	29.1115	30.0376	30.2232	29.9879	32.2284	NA	NA	NA	+	DFT2_DFT1	14	14	9	47.5	47.5	36	40.252	0	93.077	8990500000	70	39.6	42.6	42.6	18.7	13.7	15.4	19	15.7	7.7	9	11	11	7	5	6	7	5	3	364	1.54297	0.0269114	-1.07155	-0.811696	XP_012408250.1;XP_012408249.1;XP_003774127.1	XP_012408250.1;XP_012408249.1;XP_003774127.1
34.6917	34.3766	34.3881	33.5081	33.5597	33.1679	34.2666	34.1568	33.7702	NA	NA	NA	+	DFT2_DFT1	24	24	24	39.9	39.9	39.9	63.214	0	323.31	119360000000	475	39.9	34.4	38	37.1	35.6	37	30.7	35.4	30.1	22	21	22	17	15	16	17	17	16	579	2.58589	0.014321	-1.07361	-0.925166	XP_012406037.1	XP_012406037.1
29.2405	28.5645	28.9834	27.8258	27.7275	28.001	29.0591	28.9129	28.616	NA	NA	NA	+	DFT2_DFT1	17	17	17	23.1	23.1	23.1	92.325	0	54.588	2754100000	54	17	8.1	15	2.9	2.9	4.8	11	12.6	7	11	7	11	2	2	3	7	8	4	827	2.14698	0.0168694	-1.07806	-0.889029	XP_003767208.1	XP_003767208.1
30.6088	30.3849	30.555	29.4	29.1724	29.7378	31.268	30.748	31.0185	NA	NA	NA	+	DFT2_DFT1	26	26	26	37.8	37.8	37.8	83.583	0	323.31	10406000000	167	27.9	32.6	31.6	14.9	13.6	17.5	27.7	20.3	29.3	15	18	18	7	7	9	19	11	17	743	2.43178	0.0147986	-1.07948	-0.9167	XP_012406637.1	XP_012406637.1
27.2225	27.9084	27.3192	26.7699	25.7955	26.6452	27.7257	27.8742	26.7248	NA	NA	NA	+	DFT2_DFT1	6	6	6	14.1	14.1	14.1	48.427	0	51.585	920040000	24	9	11.1	6.5	1.6	0	3	11.1	12.9	3.7	3	4	2	1	0	1	4	5	2	433	1.35087	0.0312332	-1.0799	-0.786117	XP_012406960.1	XP_012406960.1
28.5188	28.1328	28.4614	27.2109	27.2115	27.4479	27.529	27.5395	27.3978	NA	NA	NA	+	DFT2_DFT1	11	11	11	15.3	15.3	15.3	102.6	0	66.941	1686400000	43	8.2	7.4	8.9	6.8	9.3	6.8	4.5	4.2	3.2	5	7	7	5	6	5	4	4	3	911	2.77513	0.0124942	-1.08089	-0.944973	XP_012399860.1	XP_012399860.1
27.0134	26.3312	27.0619	26.0733	25.9369	25.1469	29.0013	28.6397	28.9547	NA	NA	NA	+	DFT2_DFT1	8	8	8	30.6	30.6	30.6	38.103	0	24.67	1593700000	26	10.7	7.7	12.2	0	0	4.7	22.8	28.5	16	3	2	3	0	0	1	7	7	4	337	1.35744	0.0305369	-1.08311	-0.788933	XP_012405491.1;XP_003770371.1	XP_012405491.1;XP_003770371.1
32.8755	33.3407	32.9018	31.9767	31.9907	31.8993	28.3707	26.551	28.5201	NA	NA	NA	+	DFT2_DFT1	33	33	33	37.9	37.9	37.9	97.978	0	287.95	32283000000	288	25.8	35.1	27.9	23.8	24.2	24.2	9.8	1.6	6	23	30	23	22	22	20	6	2	4	895	2.67293	0.0128824	-1.08376	-0.939528	XP_003762298.1	XP_003762298.1
27.1329	26.8629	27.0964	26.1986	26.5229	25.1124	25.3492	27.2199	26.2302	NA	NA	NA	+	DFT2_DFT1	5	5	5	17.3	17.3	17.3	53.985	0	11.654	499530000	16	12	8.2	12	4.2	9.5	0	1.7	4.2	0	4	3	4	1	2	0	1	1	0	475	1.17444	0.0374087	-1.08613	-0.756977	XP_003761793.1	XP_003761793.1
29.1953	28.7664	28.9857	27.5948	28.0391	28.0529	28.2	28.0641	28.4268	NA	NA	NA	+	DFT2_DFT1	7	7	7	59.7	59.7	59.7	16.693	0	86.628	2650700000	44	29.2	28.5	37.5	42.4	19.4	19.4	41	42.4	41	3	3	4	4	3	3	4	5	4	144	2.29539	0.0155365	-1.08685	-0.909599	XP_003763678.2	XP_003763678.2
28.6537	29.3233	29.3499	27.5472	28.2585	28.2511	27.5282	27.2328	25.2297	NA	NA	NA	+	DFT2_DFT1	13	13	13	38.7	38.7	38.7	34.211	0	49.7	2533700000	53	17.7	38.7	24.8	18.7	22.3	19	13.5	10.3	3.2	6	12	10	5	6	5	3	3	1	310	1.53366	0.0254714	-1.09002	-0.820858	XP_003768512.1;XP_003768513.1;XP_012403930.1	XP_003768512.1;XP_003768513.1;XP_012403930.1
27.7642	27.6359	27.8628	27.326	25.7406	26.9241	26.5011	25.529	24.3297	NA	NA	NA	+	DFT2_DFT1	8	8	8	16.8	16.8	16.8	71.627	0	66.008	883120000	24	9	12.3	12	9.3	2	10.6	0	0	2.2	4	6	5	4	1	5	0	0	1	642	1.06716	0.0440746	-1.09071	-0.736785	XP_003767559.1	XP_003767559.1
32.7854	32.6258	32.8351	31.6798	31.5316	31.7612	32.0498	31.9965	32.0319	NA	NA	NA	+	DFT2_DFT1	10	10	8	69.5	69.5	62.5	14.833	0	132.13	34072000000	151	69.5	69.5	69.5	69.5	69.5	68	69.5	69.5	57.8	10	10	10	9	9	8	10	10	7	128	3.53484	0.0088836	-1.09119	-0.999069	XP_003765238.1	XP_003765238.1
33.1556	32.767	32.7813	31.818	31.7213	31.8904	31.6957	31.7285	31.4854	NA	NA	NA	+	DFT2_DFT1	47	47	47	76.7	76.7	76.7	62.641	0	323.31	36130000000	389	71.1	69.3	70.4	62.1	51.4	54.2	52.3	61.2	56	37	38	36	23	21	22	21	20	19	554	2.87939	0.0114806	-1.09139	-0.960459	XP_003763599.1	XP_003763599.1
29.0434	28.983	29.0903	28.4734	28.0329	27.3337	28.0597	28.2376	28.7524	NA	NA	NA	+	DFT2_DFT1	7	7	7	32.6	32.6	32.6	29.982	0	145.43	2608100000	64	12.4	17.4	24	32.6	17.4	15.1	24	24	24	4	5	5	6	4	3	5	6	6	258	1.5147	0.0257092	-1.09224	-0.819235	XP_012404914.1	XP_012404914.1
25.8715	25.8353	25.9163	24.7092	24.144	25.4929	26.9931	26.6457	26.0618	NA	NA	NA	+	DFT2_DFT1	2	2	2	8.1	8.1	8.1	49.626	0	6.9471	306980000	11	8.1	8.1	0	0	3.6	0	8.1	8.1	8.1	2	2	0	0	1	0	2	2	2	447	1.30614	0.031715	-1.09231	-0.784823	XP_012396322.1	XP_012396322.1
30.9461	31.0146	31.0097	29.7726	29.7707	30.1501	31.6124	31.355	31.5419	NA	NA	NA	+	DFT2_DFT1	23	9	9	53.2	28.8	28.8	42.704	0	146.78	14425000000	93	43.4	51.3	40.5	33.3	33.3	36.2	34.4	36.2	43.9	16	20	17	15	14	16	15	16	18	378	2.98402	0.0109608	-1.09232	-0.968292	XP_012401944.1	XP_012401944.1
32.1846	32.1916	32.2384	31.3112	30.8864	31.1391	31.8563	31.6366	31.5154	NA	NA	NA	+	DFT2_DFT1	34	34	34	58.7	58.7	58.7	63.007	0	244.96	25491000000	266	45.8	46	46.5	40.3	34.9	40.8	44.9	46.5	41.8	26	25	25	17	15	18	19	23	18	581	3.03181	0.0104377	-1.09265	-0.971675	XP_012406974.1;XP_012406973.1	XP_012406974.1;XP_012406973.1
27.452	27.0213	27.2621	26.531	26.5039	25.4114	25.652	26.1339	26.9825	NA	NA	NA	+	DFT2_DFT1	2	2	2	4.2	4.2	4.2	43.027	0.00029564	3.7311	664370000	23	4.2	4.2	4.2	4.2	4.2	2.4	4.2	4.2	2.4	2	2	2	2	2	1	2	2	1	381	1.31873	0.0305522	-1.09635	-0.789153	YP_006883666.1	YP_006883666.1
29.385	29.7429	29.5591	28.7211	28.5078	28.1672	28.9844	29.0246	28.4759	NA	NA	NA	+	DFT2_DFT1	15	11	9	27.5	21.7	19	57.405	0	116.2	3957200000	59	13.9	23.5	18.5	20.2	17.9	19.4	18.5	12.4	12.6	7	12	8	10	8	9	8	7	7	531	2.33695	0.0146151	-1.09694	-0.920597	XP_012401034.1	XP_012401034.1
35.4918	35.7161	35.6956	34.485	34.4872	34.6398	34.4545	34.2993	33.817	NA	NA	NA	+	DFT2_DFT1	16	16	16	74.3	74.3	74.3	11.879	0	323.31	254270000000	710	74.3	74.3	74.3	73.3	73.3	73.3	73.3	73.3	73.3	16	16	16	11	13	13	12	12	10	105	3.62271	0.00832193	-1.09713	-1.00836	XP_003761713.2	XP_003761713.2
30.6278	30.9779	31.106	29.6749	29.6082	30.1321	29.3498	29.0695	29.2158	NA	NA	NA	+	DFT2_DFT1	31	31	25	45.7	45.7	40.6	82.92	0	143.63	8125000000	144	29.5	33.9	37.5	23.5	25.6	28.7	7.3	7.1	9.7	18	21	24	13	13	15	6	5	7	722	2.13763	0.0158509	-1.09885	-0.902147	XP_003757349.2	XP_003757349.2
26.4044	26.4262	26.5361	25.1231	25.4293	25.5164	26.4436	23.8027	25.8883	NA	NA	NA	+	DFT2_DFT1	3	3	3	7	7	7	62.891	0	3.9443	199580000	7	7	5.2	5.2	0	0	0	0	0	0	3	2	2	0	0	0	0	0	0	558	3.0213	0.0102532	-1.09927	-0.976221	XP_012402196.1;XP_012402186.1;XP_012402178.1;XP_003756110.2;XP_012402174.1	XP_012402196.1;XP_012402186.1;XP_012402178.1;XP_003756110.2;XP_012402174.1
28.9667	28.6655	29.1774	27.388	27.5977	28.5242	26.0079	27.0784	28.2995	NA	NA	NA	+	DFT2_DFT1	5	5	5	48.5	48.5	48.5	15.234	0	38.515	1968000000	44	26.5	26.5	26.5	26.5	48.5	34.1	8.3	22	26.5	3	3	3	3	5	4	1	3	3	132	1.35507	0.0291996	-1.09988	-0.797383	XP_003772286.1	XP_003772286.1
35.0452	34.7984	34.8056	33.913	33.5978	33.8377	33.4268	33.644	34.107	NA	NA	NA	+	DFT2_DFT1	63	63	63	54.6	54.6	54.6	118.05	0	323.31	139670000000	811	48.7	52	49	43.7	44.1	44.2	39.7	40.6	37.9	54	58	55	47	42	46	37	40	38	1058	3.03746	0.0103059	-1.10024	-0.978046	XP_003772202.2	XP_003772202.2
32.4925	32.453	32.6023	31.2101	31.5713	31.4621	30.5909	30.7693	30.7205	NA	NA	NA	+	DFT2_DFT1	12	12	12	35.2	35.2	35.2	28.967	0	316.8	25065000000	164	35.2	35.2	35.2	30.3	35.2	30.3	30.3	29.9	30.3	12	12	12	9	11	10	8	6	8	261	3.16457	0.00968339	-1.10144	-0.987032	XP_012401014.1	XP_012401014.1
31.107	30.7791	30.9896	30.0659	29.962	29.5433	30.3403	29.9171	29.945	NA	NA	NA	+	DFT2_DFT1	16	16	16	80.4	80.4	80.4	26.033	0	181.75	10658000000	132	80.4	80	76.4	49.3	49.3	60.4	46.2	28.4	44	14	12	12	8	6	8	6	4	6	225	2.38753	0.014065	-1.10153	-0.92854	XP_003769861.1	XP_003769861.1
33.1277	32.844	32.9298	31.9707	31.7453	31.8807	31.5275	31.5831	31.5949	NA	NA	NA	+	DFT2_DFT1	64	64	64	57.4	57.4	57.4	121.91	0	323.31	36124000000	472	47.2	45.3	47	38	35.6	38.2	27.4	26.9	25.8	49	50	51	39	36	37	26	28	26	1041	3.30682	0.00926496	-1.10161	-0.995562	XP_003773222.1;XP_012408692.1	XP_003773222.1
28.1729	28.4838	28.2645	27.7112	27.3613	26.543	25.0744	25.8597	25.5481	NA	NA	NA	+	DFT2_DFT1	9	9	9	31.3	31.3	31.3	30.344	0	27.03	1209100000	44	20.9	28	17.9	19.8	19.8	13.8	10.1	10.1	0	6	7	6	4	5	4	2	2	0	268	1.43096	0.0270073	-1.10189	-0.811282	XP_003771463.2	XP_003771463.2
30.9594	30.6558	30.7214	29.3599	29.8463	29.8215	29.6942	29.8841	29.6297	NA	NA	NA	+	DFT2_DFT1	27	27	2	48.6	48.6	3.7	74.815	0	106.08	8229800000	151	36.3	31.3	39.9	20.8	31.3	25.8	19.5	29	19.2	20	20	22	12	16	13	11	16	9	677	2.41737	0.0134686	-1.10299	-0.932297	XP_012400272.1	XP_012400272.1
34.614	34.6143	34.734	33.6552	33.3817	33.6121	35.8764	35.6443	35.7367	NA	NA	NA	+	DFT2_DFT1	136	136	130	70.8	70.8	69.3	186.11	0	323.31	228610000000	1473	57.4	61.1	62.3	51	47.8	51.3	65.8	65.9	65.6	86	92	98	63	61	61	113	106	106	1627	3.5256	0.00826326	-1.10441	-1.00967	XP_012397391.1	XP_012397391.1
30.6469	30.8889	30.8707	29.7717	29.2822	30.0356	30.2922	30.1456	30.2716	NA	NA	NA	+	DFT2_DFT1	33	33	31	72.9	72.9	68.9	65.831	0	192.26	9195800000	138	51.7	53.8	56.5	31.4	22.9	27.1	37.8	30.1	25.6	21	23	26	12	10	12	15	13	10	582	2.03884	0.0164081	-1.10566	-0.895959	XP_012405877.1	XP_012405877.1
29.693	28.8507	29.5082	28.3462	27.9757	28.4106	27.0073	26.3248	26.0586	NA	NA	NA	+	DFT2_DFT1	37	37	37	22.7	22.7	22.7	228.77	0	87.103	2453800000	84	14	11.4	12.3	5.7	4.1	5.5	2.7	0	0	24	20	20	10	7	7	4	0	0	2022	1.72806	0.0204503	-1.10647	-0.85819	XP_003760084.1	XP_003760084.1
29.6704	28.8784	29.1788	28.1068	28.1595	28.1408	28.5141	28.1476	25.7534	NA	NA	NA	+	DFT2_DFT1	21	21	21	35.5	35.5	35.5	74.126	0	65.155	2754100000	64	21.5	13.6	24	12.9	11.4	8.4	8.2	7.4	6	12	8	13	5	5	6	5	4	3	634	2.05809	0.0160347	-1.10682	-0.89887	XP_003771863.1	XP_003771863.1
30.2254	30.4459	30.5106	29.0374	29.3867	29.4354	28.791	26.8572	26.2664	NA	NA	NA	+	DFT2_DFT1	24	24	15	56	56	41.9	59.5	0	155.57	5840000000	80	36.3	29.3	31.2	10.5	14.9	21.8	3.8	6.7	6.5	14	15	12	4	6	9	2	3	2	523	2.72218	0.0114375	-1.10745	-0.961155	XP_003771082.1;XP_012406033.1;XP_012406034.1	XP_003771082.1;XP_012406033.1;XP_012406034.1
27.4307	27.3725	27.5144	26.8754	26.3362	25.7821	25.2303	24.0742	27.1937	NA	NA	NA	+	DFT2_DFT1	12	12	12	8.3	8.3	8.3	202.81	0	32.654	458500000	15	3.6	5.4	6.2	0	0	0	0	0	0	5	8	9	0	0	0	0	0	0	1790	1.59641	0.0224513	-1.10801	-0.840487	XP_012396632.1	XP_012396632.1
31.4668	31.5016	30.841	29.8604	30.3862	30.2325	28.6657	28.7229	28.3645	NA	NA	NA	+	DFT2_DFT1	9	9	7	27.9	27.9	25.9	20.647	0	156.26	9924200000	100	27.9	27.9	24.4	20.8	20.8	20.8	19.8	19.8	22.3	8	7	6	4	4	4	2	3	3	197	1.85745	0.0178356	-1.11013	-0.877302	XP_012400986.1	XP_012400986.1
28.9232	30.103	30.2877	28.8593	28.8446	28.2757	30.5305	30.6798	30.0842	NA	NA	NA	+	DFT2_DFT1	11	11	11	37.5	37.5	37.5	52.02	0	30.733	6992100000	42	9.1	16.6	17	6.9	6.9	7.5	35.4	33.4	9.3	3	5	4	3	3	2	9	8	4	506	1.1154	0.0373729	-1.11142	-0.756795	XP_012400301.1;XP_012400300.1;XP_012400299.1;XP_012400298.1;XP_012400297.1	XP_012400301.1;XP_012400300.1;XP_012400299.1;XP_012400298.1;XP_012400297.1
26.1937	26.36	26.2051	25.577	24.7638	25.0809	25.7795	25.0462	25.6388	NA	NA	NA	+	DFT2_DFT1	6	6	6	28.2	28.2	28.2	19.713	0	6.9478	231430000	13	22.1	23.2	22.1	0	5	5	0	0	0	4	5	4	0	1	1	0	0	0	181	1.9935	0.016477	-1.11232	-0.895127	XP_012398486.1;XP_003761819.1	XP_012398486.1;XP_003761819.1
29.2741	28.681	28.7239	27.2868	28.0835	27.9715	28.1526	27.962	27.7729	NA	NA	NA	+	DFT2_DFT1	5	5	5	44.6	44.6	44.6	16.895	0	22.528	2520400000	38	29.3	44.6	36.9	24.2	36.9	44.6	36.9	36.9	36.9	3	5	4	3	4	5	4	4	4	157	1.62146	0.0217874	-1.11238	-0.846691	XP_012403126.1	XP_012403126.1
32.8318	32.744	32.8227	31.3369	31.8342	31.8877	32.1038	31.7585	31.3703	NA	NA	NA	+	DFT2_DFT1	12	12	12	54.7	54.7	54.7	13.309	0	18.323	33585000000	108	46.2	37.6	46.2	41	37.6	29.9	33.3	41	21.4	8	7	8	8	7	6	7	8	4	117	2.48113	0.0125172	-1.11322	-0.945368	XP_012408433.1;XP_003774355.1;XP_003772960.1	XP_012408433.1;XP_003774355.1;XP_003772960.1
32.8942	33.181	33.2416	31.9684	32.0003	32.0036	32.4343	32.3723	31.8853	NA	NA	NA	+	DFT2_DFT1	27	27	27	71.9	71.9	71.9	27.788	0	191.31	41846000000	298	45.5	61.2	54.1	55.8	52.5	54.5	60.7	52.9	62	17	21	22	17	16	17	19	16	18	242	3.30797	0.00838261	-1.11486	-1.00644	XP_003755447.1;XP_003755450.1;XP_003755449.1	XP_003755447.1
30.6778	30.7124	30.704	29.4075	29.7883	29.548	29.8105	29.4883	29.3085	NA	NA	NA	+	DFT2_DFT1	15	15	15	37.7	37.7	37.7	51.95	0	81.43	7816600000	113	33.1	32.4	29	24.6	25.2	27.3	17.8	24.6	20.8	12	13	13	9	9	9	6	8	7	472	3.25058	0.0084016	-1.11681	-1.00463	XP_003774085.1	XP_003774085.1
30.5243	30.4631	30.7455	29.3076	29.6747	29.3993	28.6296	28.4223	27.9763	NA	NA	NA	+	DFT2_DFT1	27	27	27	45.5	45.5	45.5	83.127	0	206.01	6473800000	111	30.7	31.9	38.3	20.7	25.2	13.9	12.9	11.3	8.9	15	17	21	9	11	7	6	5	4	750	2.87717	0.0102853	-1.11712	-0.980166	XP_003769188.1	XP_003769188.1
27.6147	26.7767	27.112	25.5469	26.9214	25.6675	30.5801	29.996	30.9441	NA	NA	NA	+	DFT2_DFT1	17	17	17	34.1	34.1	34.1	76.657	0	207.24	4413900000	59	10.7	10.1	12.5	0	1.2	0	21.9	26	22.8	5	4	5	0	1	0	11	12	12	681	1.04968	0.040525	-1.12251	-0.747139	XP_012395475.1;XP_012395476.1;XP_012395474.1;XP_012395473.1	XP_012395475.1;XP_012395476.1;XP_012395474.1;XP_012395473.1
35.927	35.5746	35.8158	34.6385	34.6889	34.621	34.7527	34.4307	34.2739	NA	NA	NA	+	DFT2_DFT1	66	66	66	84.8	84.8	84.8	79.512	0	323.31	277520000000	1639	79.9	80.9	84.5	70.1	66.5	69.6	57.3	61.5	60	59	59	64	47	49	49	41	41	41	743	3.34739	0.00811948	-1.123	-1.01537	XP_012397732.1;XP_003760921.1;XP_012397733.1;XP_012397734.1;XP_012397735.1	XP_012397732.1;XP_003760921.1;XP_012397733.1;XP_012397734.1;XP_012397735.1
27.5096	26.8391	27.0648	25.8579	25.6076	26.5734	25.0454	26.5035	25.1289	NA	NA	NA	+	DFT2_DFT1	10	10	10	16	16	16	95.226	0	19.501	387630000	16	11.7	5.2	5.7	1.3	2.1	0	1.2	2.1	0	7	3	3	1	1	0	1	1	0	840	1.48832	0.0232681	-1.12486	-0.833193	XP_012407714.1	XP_012407714.1
26.3339	26.4986	26.2676	25.6818	25.2848	24.7584	26.0283	25.9509	25.6035	NA	NA	NA	+	DFT2_DFT1	3	3	3	9.5	9.5	9.5	23.024	0.00029287	3.4987	520550000	14	9.5	4.8	4.8	0	4.8	9.5	9.5	9.5	4.8	3	2	2	0	1	2	2	2	1	210	1.81902	0.0175692	-1.12501	-0.881585	XP_012407002.1	XP_012407002.1
30.6322	30.6765	31.0319	29.3959	29.8419	29.7269	29.0888	29.2086	29.4949	NA	NA	NA	+	DFT2_DFT1	14	14	14	55.6	55.6	55.6	31.705	0	51.634	7875400000	82	32.1	49.5	39.2	36.2	31.4	39.2	32.1	32.1	28.7	7	11	9	8	7	9	7	7	6	293	2.44083	0.0121036	-1.12529	-0.950369	XP_012398665.1;XP_003762004.1	XP_012398665.1;XP_003762004.1
30.7319	30.2375	30.33	29.2561	29.7236	28.9431	28.9756	26.6351	25.3593	NA	NA	NA	+	DFT2_DFT1	24	24	24	50.5	50.5	50.5	77.015	0	323.31	5468100000	110	44.6	38.9	37.9	27.3	22.3	20.5	15.7	8.5	2	20	17	19	12	9	9	7	4	1	707	1.83707	0.017406	-1.12555	-0.884274	XP_012397892.1	XP_012397892.1
31.6485	31.4285	31.6016	30.4986	30.3927	30.4016	30.0971	29.7665	29.6531	NA	NA	NA	+	DFT2_DFT1	48	48	48	52.8	52.8	52.8	114.34	0	223.93	13706000000	209	33.9	38.7	46.3	21	22.2	19	22.5	16.4	16.6	29	32	34	15	15	13	15	11	11	1013	3.94459	0.00637685	-1.12856	-1.04983	XP_012396484.1	XP_012396484.1
31.3493	31.0548	31.3225	30.0326	30.0527	30.2439	30.2838	29.7691	30.2269	NA	NA	NA	+	DFT2_DFT1	19	19	16	82.1	82.1	71.5	20.44	0	163.62	12175000000	180	70.9	58.7	75.4	65.4	60.9	66.5	55.3	46.9	49.7	16	13	16	10	8	11	8	5	6	179	3.21545	0.00811398	-1.13246	-1.0151	XP_012406887.1;XP_012406884.1;XP_012406883.1;XP_012406882.1	XP_012406887.1;XP_012406884.1;XP_012406883.1;XP_012406882.1
26.5852	26.5826	26.5494	25.9486	24.8969	25.4703	25.2433	25.7177	25.5275	NA	NA	NA	+	DFT2_DFT1	12	12	10	11.1	11.1	9.4	152.56	0	16.348	403010000	17	3.2	5.6	5.9	2.2	0.9	0.9	1	2.1	0	3	5	7	2	1	1	1	2	0	1347	1.69139	0.0191166	-1.1338	-0.869331	XP_012408881.1	XP_012408881.1
27.0715	26.8162	26.8275	25.6683	25.61	26.0296	26.0616	26.6266	24.8665	NA	NA	NA	+	DFT2_DFT1	4	3	3	25.2	20.1	20.1	16.092	0.00043459	3.2692	616670000	19	25.2	25.2	25.2	14.4	9.4	14.4	19.4	19.4	10.1	4	4	4	2	1	2	3	3	2	139	2.72919	0.00987427	-1.13574	-0.982955	XP_003767154.1;XP_012402879.1;XP_012402878.1	XP_003767154.1;XP_012402879.1;XP_012402878.1
26.9224	27.58	27.3848	26.9295	25.9225	25.6174	25.2016	25.7301	24.5755	NA	NA	NA	+	DFT2_DFT1	6	2	2	34.2	11.4	11.4	21.836	0	16.017	370830000	8	26.1	21.2	28.3	0	3.8	9.8	0	6	0	5	4	5	0	1	2	0	1	0	184	1.21182	0.0304306	-1.13929	-0.790196	XP_003765633.1;XP_012401557.1	XP_003765633.1;XP_012401557.1
29.5054	29.7056	29.9028	28.8349	28.1208	28.7391	28.6224	28.4842	25.3372	NA	NA	NA	+	DFT2_DFT1	10	10	10	32.5	32.5	32.5	32.078	0	71.133	3737100000	64	17.5	26.4	24.3	15.4	17.5	22.3	12	20.5	3.8	4	7	7	4	4	6	3	5	1	292	1.97633	0.0155548	-1.13967	-0.910671	XP_012397911.1	XP_012397911.1
28.4726	27.9516	27.9451	27.147	27.2662	26.5366	26.0112	25.1762	25.0835	NA	NA	NA	+	DFT2_DFT1	4	4	2	6.8	6.8	4.5	51.182	0	12.002	1143700000	22	6.8	5.1	5.1	4.9	6.6	5.1	2.1	2.1	0	3	2	3	2	3	2	1	1	0	471	1.78889	0.017112	-1.13986	-0.886601	XP_012397887.1	XP_012397887.1
27.7401	27.0433	27.5405	26.1735	25.7686	26.9533	25.9256	25.2915	25.4247	NA	NA	NA	+	DFT2_DFT1	9	9	9	36.5	36.5	36.5	37.597	0	21.124	780530000	27	19.2	24.5	31.6	5.9	2.8	16.7	5.9	0	0	5	6	8	1	1	4	1	0	0	323	1.32209	0.0266542	-1.14287	-0.813605	XP_003759904.1	XP_003759904.1
29.5799	28.7123	29.2332	28.3462	28.0754	27.673	27.6763	27.9092	28.237	NA	NA	NA	+	DFT2_DFT1	13	13	13	31.8	31.8	31.8	64.434	0	59.378	2428000000	46	28.3	15	23.8	11.2	11.4	8.9	9.6	6.1	9.6	11	7	9	4	4	3	3	2	3	572	1.6367	0.0196345	-1.14362	-0.866979	XP_012404197.1;XP_003768814.1	XP_012404197.1;XP_003768814.1
27.627	28.4681	28.4917	26.822	27.1022	27.2314	26.4441	26.02	26.4478	NA	NA	NA	+	DFT2_DFT1	14	14	14	37.9	37.9	37.9	52.854	0	29.152	1264300000	39	12.7	28.6	21	6.8	14.4	15.9	2.8	2.8	5.1	5	9	6	2	5	5	1	1	2	472	1.68178	0.0182694	-1.14374	-0.873756	XP_003770812.1	XP_003770812.1
32.9318	33.0667	32.5465	31.7694	31.5565	31.7848	30.7516	31.2595	30.5024	NA	NA	NA	+	DFT2_DFT1	8	8	8	72.4	72.4	72.4	15.841	0	120.76	36303000000	164	34.9	72.4	72.4	48	48	48	48	48	48	4	7	7	5	6	6	5	6	5	152	2.57376	0.0102729	-1.14481	-0.976481	XP_003768524.1	XP_003768524.1
27.083	26.8731	27.3547	25.9474	25.6999	26.2286	25.3148	26.5739	25.3794	NA	NA	NA	+	DFT2_DFT1	12	12	12	13.4	13.4	13.4	159.68	0	57.935	651990000	18	8.3	3.5	8.7	0	0.7	0	0	0	0	7	3	7	0	1	0	0	0	0	1390	2.28406	0.0121817	-1.14499	-0.948802	XP_012399052.1	XP_012399052.1
28.122	28.0123	28.0956	26.8376	27.2483	26.706	26.8339	24.537	24.0872	NA	NA	NA	+	DFT2_DFT1	7	7	6	30.4	30.4	27.4	27.415	0	23.532	1032900000	34	23.2	24.1	24.1	11.8	11.8	11.8	13.1	3.8	0	5	6	5	3	3	3	3	1	0	237	2.63029	0.0100375	-1.146	-0.982307	XP_003764329.1;XP_012400517.1;XP_012400516.1	XP_003764329.1;XP_012400517.1;XP_012400516.1
28.7355	29.6913	29.6193	28.2118	28.1886	28.2069	28.0428	27.9321	25.5415	NA	NA	NA	+	DFT2_DFT1	18	18	18	48.7	48.7	48.7	72.912	0	259.91	2844900000	57	35.8	28.4	30.8	13.5	14.7	16.3	8.4	8.4	2.5	13	11	12	4	4	6	3	3	1	668	1.69219	0.0178055	-1.14627	-0.87676	XP_012406026.1;XP_012406027.1	XP_012406026.1;XP_012406027.1
26.8578	26.8896	27.1294	26.3227	26.0496	25.0652	25.9143	25.516	25.7169	NA	NA	NA	+	DFT2_DFT1	23	11	11	12.4	6.4	6.4	267.59	0	35.419	397000000	17	6.8	6.7	5.8	1.1	1.1	1.5	1.7	0.8	2.4	14	13	13	3	3	4	4	2	4	2451	1.36805	0.0249215	-1.14643	-0.823947	XP_003761936.1;XP_012398615.1;XP_012398614.1	XP_003761936.1;XP_012398615.1;XP_012398614.1
30.7665	30.8029	30.9314	29.7839	29.3033	29.9658	30.1361	29.7547	29.0209	NA	NA	NA	+	DFT2_DFT1	28	28	28	56.2	56.2	56.2	58.557	0	153.68	8466300000	137	29.3	48	48.2	30.2	20.1	20.8	33.8	24.1	15.9	16	19	21	13	8	10	14	10	6	523	2.31232	0.0118786	-1.14927	-0.954667	XP_003757357.1	XP_003757357.1
37.832	37.3684	37.5876	36.4997	36.4076	36.4277	36.8209	36.5334	36.9079	NA	NA	NA	+	DFT2_DFT1	65	63	63	56.4	56.4	56.4	79.117	0	323.31	999330000000	2550	55.2	53.1	54.4	52.6	51.5	51.6	54.4	53.8	52.8	63	56	59	51	51	48	53	53	55	721	2.96158	0.0083079	-1.15102	-1.0125	XP_003768175.2	XP_003768175.2
27.6141	26.4735	27.4113	25.8202	26.2242	25.9996	24.8584	25.5222	26.5162	NA	NA	NA	+	DFT2_DFT1	5	5	5	8	8	8	82.018	0	10.484	503430000	17	4.2	4.2	5.1	3.2	1.1	3.2	1.1	2	0	3	3	3	2	1	2	1	1	0	712	1.4454	0.0224392	-1.15164	-0.840452	XP_012405001.1	XP_012405001.1
33.335	33.2505	33.3157	32.176	32.0976	32.17	32.7041	32.3567	32.0299	NA	NA	NA	+	DFT2_DFT1	18	18	18	35.1	35.1	35.1	41.322	0	132.43	49887000000	240	32.2	25.3	31.6	31.4	30.1	31.6	30.1	27.9	27.9	12	12	14	11	11	13	11	10	11	376	5.25238	0.00543459	-1.15252	-1.11261	XP_012406953.1	XP_012406953.1
30.3413	30.2899	30.5087	29.3065	28.8682	29.4913	29.2151	29.3745	29.7337	NA	NA	NA	+	DFT2_DFT1	20	20	14	43.7	43.7	34.7	60.069	0	81.901	6236900000	114	38.1	34.5	25.3	23.8	23.8	25.3	24.2	22.1	18.2	16	16	12	10	10	11	11	10	7	533	2.38464	0.0109539	-1.15797	-0.968032	XP_012409061.1;XP_003757078.2;XP_012409071.1;XP_012395375.1;XP_003765473.1	XP_012409061.1
28.1926	28.0817	27.7458	26.6071	26.8053	27.1317	25.2519	26.233	25.4971	NA	NA	NA	+	DFT2_DFT1	8	8	8	35.8	35.8	35.8	40.687	0	30.566	902220000	33	27.5	22.3	17.4	17.4	18.7	10.5	0	0	0	7	5	5	5	4	3	0	0	0	363	2.32741	0.0114014	-1.15867	-0.962705	XP_012401402.1;XP_003765465.1;XP_012401401.1	XP_012401402.1;XP_003765465.1;XP_012401401.1
32.688	33.9091	34.1084	32.0297	32.7453	32.4428	26.2241	26.9666	26.4071	NA	NA	NA	+	DFT2_DFT1	28	25	24	39.7	38.4	38.4	67.105	0	170.87	47491000000	258	32.6	39.1	36.7	31.2	37	33.3	3.5	3.7	1.4	23	25	23	16	20	19	2	2	1	622	1.11569	0.033176	-1.16263	-0.780261	XP_012397855.1	XP_012397855.1
30.1828	29.6608	29.7786	28.9013	28.5309	28.6997	30.7045	30.2454	31.1656	NA	NA	NA	+	DFT2_DFT1	13	13	13	46.5	46.5	46.5	26.618	0	124.15	7041900000	110	37	35.2	32.2	23.9	26.1	16.5	35.2	39.1	39.1	8	8	7	5	6	4	9	10	10	230	2.43574	0.0102927	-1.16344	-0.976935	XP_012406407.1;XP_003771546.1	XP_012406407.1;XP_003771546.1
33.9115	33.8119	33.9822	32.7512	32.6511	32.8093	34.4275	34.1944	34.0884	NA	NA	NA	+	DFT2_DFT1	44	44	44	68.6	68.6	68.6	62.125	0	323.31	107530000000	617	60.2	68.2	59.7	66.8	59.2	57.6	64.7	66.8	68	31	37	35	35	28	30	38	38	37	566	4.1762	0.00563516	-1.16469	-1.09092	XP_003767319.1	XP_003767319.1
32.0397	32.0841	31.8861	30.9836	30.7846	30.7477	30.8568	30.5448	30.7348	NA	NA	NA	+	DFT2_DFT1	9	8	8	44.1	36.7	36.7	26.672	0	297.9	17226000000	116	44.1	40.6	44.1	44.1	40.6	44.1	40.6	40.6	31.9	8	8	9	8	8	9	8	7	6	229	3.60035	0.00614398	-1.16472	-1.06397	XP_003757784.1	XP_003757784.1
26.7732	26.9872	27.0917	26.7394	25.0084	25.5927	25.2605	25.2455	25.8133	NA	NA	NA	+	DFT2_DFT1	4	4	4	20.7	20.7	20.7	25.621	0	8.3554	401660000	11	14.4	20.7	17.1	6.3	0	0	0	0	0	3	4	3	1	0	0	0	0	0	222	1.06404	0.034513	-1.1705	-0.771594	XP_003774805.1	XP_003774805.1
26.8734	26.774	26.8638	25.382	26.725	24.8925	25.2116	26.1027	27.0726	NA	NA	NA	+	DFT2_DFT1	15	12	1	31.3	25.5	2.3	82.835	0	27.909	583020000	23	10.1	9.3	16.6	9.9	5	11.9	2	2	0	7	5	10	3	3	4	1	1	0	766	1.00075	0.0376761	-1.1706	-0.755856	XP_012399129.1;XP_003755739.1;XP_012399119.1	XP_012399129.1;XP_003755739.1;XP_012399119.1
27.921	27.578	28.2767	26.0838	26.439	27.7391	26.0429	27.3366	25.5041	NA	NA	NA	+	DFT2_DFT1	13	13	13	52.1	52.1	52.1	38.603	0	47.699	1073700000	30	31.3	22.3	32.8	8.4	16.6	11.7	4.5	16.6	4.5	7	5	8	2	4	3	1	4	1	332	1.0141	0.0367678	-1.17126	-0.759543	XP_003763446.1	XP_003763446.1
31.9172	32.3734	31.9086	30.9346	30.8477	30.9007	30.8412	31.0901	30.3362	NA	NA	NA	+	DFT2_DFT1	39	39	39	50.4	50.4	50.4	89.947	0	323.31	20739000000	279	41.1	46.2	46.3	29	25.7	25.4	30.1	29	17.5	31	33	33	18	18	16	19	18	10	794	2.77902	0.00810298	-1.17203	-1.01422	XP_012406966.1	XP_012406966.1
29.3051	28.6677	29.3235	28.4458	27.4543	27.8778	27.1109	26.7957	24.5081	NA	NA	NA	+	DFT2_DFT1	4	3	3	24	16.4	16.4	15.911	0	4.9216	2161100000	28	23.3	24	18.5	18.5	23.3	23.3	24	17.8	13	3	4	3	3	3	3	4	2	2	146	1.50973	0.0200774	-1.17277	-0.862871	XP_012396604.1	XP_012396604.1
28.4658	28.1806	29.0418	27.5438	26.8026	27.819	27.8906	27.3571	26.5979	NA	NA	NA	+	DFT2_DFT1	15	15	15	27.7	27.7	27.7	67.889	0	97.563	1694000000	43	21.9	18.4	20.1	8.3	2.4	11.2	13.8	8.3	2	10	8	13	4	1	4	5	3	1	588	1.38582	0.0223378	-1.17425	-0.841558	XP_012398405.1	XP_012398405.1
30.9538	30.5743	30.6805	29.6516	29.4856	29.5484	29.7809	29.5897	28.2309	NA	NA	NA	+	DFT2_DFT1	29	29	29	50.2	50.2	50.2	82.805	0	290.47	7576100000	152	32	38	44.1	24.3	20.4	25.6	31.5	20.8	10.7	19	21	23	13	10	12	15	9	6	737	3.1732	0.00657884	-1.17437	-1.04579	XP_012402869.1;XP_012402866.1	XP_012402869.1;XP_012402866.1
27.6031	27.5292	27.7789	25.8081	27.6016	25.9772	25.5929	24.2691	25.9193	NA	NA	NA	+	DFT2_DFT1	10	10	10	11.3	11.3	11.3	129.02	0	38.556	775300000	15	2.1	7.2	7.5	4.9	1.8	2.4	0	0	1	2	6	7	4	1	2	0	0	1	1173	0.953779	0.0407801	-1.17476	-0.745169	XP_012397783.1	XP_012397783.1
31.5832	31.4989	31.1282	30.1541	30.4005	30.1312	30.0678	30.4029	30.5505	NA	NA	NA	+	DFT2_DFT1	7	7	7	93.7	93.7	93.7	10.926	0	236.61	13990000000	104	93.7	93.7	93.7	85.3	85.3	85.3	85.3	85.3	85.3	6	7	7	6	6	6	6	6	6	95	2.6949	0.00832752	-1.17483	-1.00914	XP_003775075.1	XP_003775075.1
30.7502	30.6099	30.4491	29.5506	29.4881	29.2441	29.6114	29.4022	29.4176	NA	NA	NA	+	DFT2_DFT1	8	8	8	40.1	40.1	40.1	20.385	0	41.36	6921800000	62	31.9	40.1	35.7	36.3	31.9	36.3	31.9	36.3	27.5	6	7	7	5	4	5	4	5	4	182	3.11134	0.00695178	-1.17545	-1.04234	XP_012406957.1	XP_012406957.1
28.1446	28.7518	28.5444	27.7653	27.2905	26.857	26.8572	26.913	27.5007	NA	NA	NA	+	DFT2_DFT1	12	12	12	19.1	19.1	19.1	92.393	0	43.624	1577500000	45	9.1	18.1	10.1	4.2	4.7	5.3	7.8	3.2	4.8	6	11	7	3	3	3	3	2	4	805	1.68446	0.0167779	-1.17599	-0.892863	XP_012407321.1	XP_012407321.1
31.3565	31.5435	31.6719	30.6258	30.1049	30.3122	29.8679	30.096	30.4571	NA	NA	NA	+	DFT2_DFT1	30	30	30	58.7	58.7	58.7	66.981	0	255.81	13750000000	186	38.6	52.9	51.5	36.1	30.6	33.8	32.3	31.8	30.6	18	25	23	14	11	14	13	13	11	588	2.57552	0.00882649	-1.17637	-0.999513	XP_012398966.1;XP_003755722.1	XP_012398966.1;XP_003755722.1
32.2024	32.179	31.8819	30.8324	31.0022	30.898	30.7313	30.8171	30.4625	NA	NA	NA	+	DFT2_DFT1	37	24	24	36.8	30.2	30.2	107.25	0	323.31	20777000000	149	26.4	31.1	28.1	20.5	20.9	20.6	19	19.9	14.4	24	27	22	19	20	20	14	15	10	938	3.2982	0.00626667	-1.17688	-1.05608	XP_012397485.1	XP_012397485.1
27.1889	26.8511	27.0258	26.6534	25.5836	25.2973	25.6649	26.0529	26.0881	NA	NA	NA	+	DFT2_DFT1	2	2	2	10.5	10.5	10.5	14.286	0	10.463	668840000	14	10.5	10.5	10.5	10.5	9.7	9.7	10.5	10.5	10.5	2	2	2	2	1	1	2	2	1	124	1.30093	0.0246098	-1.1772	-0.826667	XP_012396137.1	XP_012396137.1
29.2165	29.5324	29.5109	28.7247	27.1024	28.8993	30.7192	31.2977	31.7142	NA	NA	NA	+	DFT2_DFT1	9	9	9	26.1	26.1	26.1	49.335	0	151.81	7538400000	84	10.4	26.1	23.6	17.3	3.2	17.3	26.1	26.1	26.1	3	7	6	4	1	4	8	8	8	433	0.948355	0.0409371	-1.17777	-0.744902	XP_003756190.1	XP_003756190.1
29.4974	29.8888	29.6574	28.6246	28.2451	28.6386	27.3618	28.1129	25.7668	NA	NA	NA	+	DFT2_DFT1	16	16	16	67.4	67.4	67.4	26.045	0	77.4	3153000000	64	42.7	65.6	55.5	29.5	23.8	23.3	25.6	21.1	10.1	10	12	11	6	5	5	5	3	1	227	2.62595	0.00843525	-1.17839	-1.00561	XP_003768850.1	XP_003768850.1
33.4298	33.2668	33.1822	31.804	32.3003	32.2389	32.3336	32.6887	32.8051	NA	NA	NA	+	DFT2_DFT1	8	8	8	75	75	75	13.944	0	46.14	51144000000	192	75	75	55.5	48.4	48.4	48.4	68	48.4	68	8	8	6	5	5	5	6	5	6	128	2.62168	0.00842962	-1.17852	-1.00532	XP_003757821.2	XP_003757821.2
31.0358	30.9201	30.9328	29.9227	30.1597	29.2705	29.2354	29.606	29.5518	NA	NA	NA	+	DFT2_DFT1	24	24	24	42.5	42.5	42.5	97.501	0	262.29	8536600000	133	30.9	38	31.4	14.4	25.6	14.1	11.8	16.2	8.9	17	21	17	9	13	8	7	10	5	888	1.92948	0.0140734	-1.17865	-0.929275	XP_012403526.1;XP_003768007.1	XP_012403526.1;XP_003768007.1
25.9075	26.0046	26.0441	25.0103	24.5154	24.8902	26.5774	25.6531	24.4906	NA	NA	NA	+	DFT2_DFT1	3	3	3	16.3	16.3	16.3	28.034	0	8.2771	178520000	7	10.6	10.6	10.6	0	0	5.7	0	0	0	2	2	2	0	0	1	0	0	0	245	2.80221	0.00782216	-1.18012	-1.02221	XP_012401338.1	XP_012401338.1
27.2068	26.969	27.2264	25.3329	26.7025	25.8176	25.1397	27.1525	25.8383	NA	NA	NA	+	DFT2_DFT1	4	4	4	18.8	18.8	18.8	41.451	0	15.038	374120000	9	15.5	14.1	15.5	0	0	0	0	0	0	3	3	3	0	0	0	0	0	0	362	1.3509	0.0226574	-1.18303	-0.839392	XP_003757245.1	XP_003757245.1
30.1025	29.6689	29.8792	28.4765	28.5802	29.0447	28.4701	28.0941	27.1404	NA	NA	NA	+	DFT2_DFT1	21	21	21	36.8	36.8	36.8	63.06	0	46.056	4147100000	96	27.2	25	27.8	16.9	19.1	19.2	14.7	16	11.3	15	13	14	8	9	9	7	7	5	551	2.27472	0.0102941	-1.18308	-0.973786	XP_012402473.1;XP_003757649.1	XP_012402473.1
26.6851	26.8193	26.6103	25.545	25.6738	25.3465	25.744	26.3566	26.0863	NA	NA	NA	+	DFT2_DFT1	4	4	4	5.5	5.5	5.5	80.675	0	11.072	310290000	10	5.5	5.5	2.5	0	1.2	0	1.2	0	0	4	4	2	0	1	0	1	0	0	722	3.32575	0.00613523	-1.18316	-1.06291	XP_003759614.1	XP_003759614.1
33.6147	33.6156	33.6618	32.3585	32.2648	32.719	33.5124	33.4559	33.4268	NA	NA	NA	+	DFT2_DFT1	62	62	62	70.4	70.4	70.4	84.15	0	323.31	70599000000	593	51.2	60.3	61.5	46.2	47.2	46.6	57.6	60.1	55.3	37	45	46	28	28	29	39	44	37	754	2.9772	0.00705981	-1.18323	-1.03854	XP_012399380.1	XP_012399380.1
30.9759	30.7608	30.4816	29.2752	29.7109	29.68	26.9059	27.369	27.9371	NA	NA	NA	+	DFT2_DFT1	7	7	7	59	59	59	13.231	0	29.886	6537700000	61	40.2	40.2	40.2	40.2	59	53	26.5	26.5	26.5	6	5	5	5	6	5	2	2	2	117	2.38627	0.00975781	-1.18409	-0.986387	XP_003762081.1	XP_003762081.1
29.9852	29.7488	29.7661	28.4369	28.4848	29.0179	27.0603	24.3575	25.4105	NA	NA	NA	+	DFT2_DFT1	23	23	23	41.8	41.8	41.8	62.854	0	211.6	3235600000	82	32.2	36.2	36.1	17	19.4	19.2	6.2	2.4	2.4	15	15	15	6	6	7	2	1	1	552	2.38433	0.00958273	-1.18685	-0.988101	XP_012405017.1;XP_003769777.1	XP_012405017.1;XP_003769777.1
33.3012	32.9567	33.1304	32.0004	31.9228	31.9033	32.1422	32.7539	32.1799	NA	NA	NA	+	DFT2_DFT1	61	61	53	53	53	46.9	95.943	0	323.31	46747000000	555	49.1	43.8	49.4	39	35.4	39.4	39.3	40.9	36	48	43	50	31	27	32	32	39	32	817	3.47736	0.00578258	-1.18724	-1.07561	XP_012408904.1;XP_012397041.1	XP_012408904.1
30.5036	30.4251	30.0227	28.8465	29.4988	29.0425	29.0318	29.0088	29.1705	NA	NA	NA	+	DFT2_DFT1	11	5	5	37.4	23	23	26.9	0	66.832	5271500000	53	34.5	34.5	30.6	34.5	27.2	34.5	30.6	28.5	37.4	8	9	7	8	7	7	7	6	7	235	2.08474	0.0119081	-1.18787	-0.954894	XP_012404288.1;XP_003768907.1	XP_012404288.1;XP_003768907.1
30.4356	30.8938	30.4994	29.0845	29.9237	29.2543	28.108	28.7632	28.7581	NA	NA	NA	+	DFT2_DFT1	15	15	15	47.6	47.6	47.6	32.366	0	323.31	6968800000	115	37.8	47.6	47.3	29.4	43.9	43.9	19.9	29.4	26	9	14	10	7	9	11	3	6	4	296	1.81048	0.0146627	-1.18879	-0.919049	XP_003767903.1	XP_003767903.1
27.3553	27.2105	27.7686	25.1976	26.6683	26.8961	27.291	25.5025	26.4019	NA	NA	NA	+	DFT2_DFT1	9	9	9	19	19	19	49.386	0	9.9778	735320000	24	7.3	10.4	15	3.9	8.6	7	0	2.3	2	4	5	7	2	4	3	0	1	1	441	1.00123	0.0360466	-1.19081	-0.764357	XP_003755910.1	XP_003755910.1
30.7012	30.9502	30.822	29.6598	29.3297	29.903	32.3533	32.3689	32.6631	NA	NA	NA	+	DFT2_DFT1	26	26	17	79.8	79.8	64.5	39.111	0	255.78	18386000000	205	44.9	54.5	58.4	26.4	15.8	32.6	61.9	69.8	79.8	14	14	17	7	4	9	17	18	22	341	2.56237	0.00830229	-1.19366	-1.01071	XP_012400096.1	XP_012400096.1
28.4651	27.8253	27.8441	26.9118	26.4041	27.2359	26.8272	26.3025	25.1496	NA	NA	NA	+	DFT2_DFT1	19	19	19	14.9	14.9	14.9	187.9	0	118.97	1051700000	39	8.6	7.9	5.2	3.2	2.1	3	2.8	0.9	0.6	10	10	7	3	3	4	4	1	1	1588	1.69074	0.015717	-1.1942	-0.904302	XP_012401779.1;XP_012401777.1;XP_012401776.1;XP_012401778.1	XP_012401779.1;XP_012401777.1;XP_012401776.1;XP_012401778.1
26.2359	26.4689	26.2683	25.19	25.5277	24.6703	26.309	25.8889	26.3859	NA	NA	NA	+	DFT2_DFT1	4	4	4	6.6	6.6	6.6	69.129	0	7.5616	192570000	8	3.9	4.3	5.5	0	0	0	0	0	0	2	3	3	0	0	0	0	0	0	621	1.99859	0.0121742	-1.19506	-0.948602	XP_012407355.1	XP_012407355.1
32.0799	32.5655	32.3127	31.0655	31.1478	31.1557	31.1759	31.6002	30.8999	NA	NA	NA	+	DFT2_DFT1	13	13	13	38.9	38.9	38.9	22.925	0	85.97	21633000000	144	35.6	35.1	35.1	25.5	35.1	25.5	30.3	25.5	28.8	11	11	9	6	9	6	7	6	7	208	2.95032	0.00652424	-1.19638	-1.04655	XP_003756911.1	XP_003756911.1
27.2405	27.5355	27.4917	26.0505	25.662	26.9584	27.2619	26.5402	27.3135	NA	NA	NA	+	DFT2_DFT1	6	6	4	15.8	15.8	12.6	52.996	0	10.848	1016400000	22	10.1	12.2	12.2	3.6	5.7	5	9.9	5.3	5	3	4	4	1	2	2	3	2	2	476	1.41377	0.0203372	-1.19889	-0.859455	XP_012404493.1	XP_012404493.1
35.5569	35.5913	35.6579	34.5014	34.39	34.3159	35.4454	34.8735	35.1028	NA	NA	NA	+	DFT2_DFT1	13	13	13	93.1	93.1	93.1	10.093	0	183.92	278820000000	413	74.7	74.7	74.7	83.9	83.9	83.9	73.6	92	73.6	10	9	10	10	9	10	9	12	9	87	4.38915	0.00516425	-1.19963	-1.13009	XP_003763843.1;XP_012396517.1	XP_003763843.1;XP_012396517.1
28.4594	28.6903	28.4906	27.0642	27.3588	27.6105	27.2997	26.3842	26.5277	NA	NA	NA	+	DFT2_DFT1	5	5	5	45	45	45	13.267	0	18.398	1619700000	26	27	19.8	19.8	35.1	37.8	26.1	16.2	35.1	11.7	3	2	2	4	4	3	2	4	1	111	2.64145	0.0076	-1.20224	-1.02438	XP_003761043.1	XP_003761043.1
26.8975	27.0847	27.0039	24.6496	26.5111	26.2144	25.4194	25.6208	25.8084	NA	NA	NA	+	DFT2_DFT1	8	8	8	13.5	13.5	13.5	62.797	0	18.813	553030000	22	7.1	6.4	7.6	1.9	5.8	7.4	5.8	5.8	0	3	3	4	1	3	4	3	3	0	591	0.972283	0.0364788	-1.20366	-0.76181	XP_012399924.1;XP_012399920.1;XP_003755861.1;XP_003757291.1;XP_003759800.1;XP_003756965.1;XP_012408574.1	XP_012399924.1;XP_012399920.1;XP_003755861.1;XP_003757291.1
32.7095	32.5125	32.7051	30.9857	31.8454	31.4826	32.4821	31.9366	32.0034	NA	NA	NA	+	DFT2_DFT1	33	33	33	62.2	62.2	62.2	71.094	0	323.31	36137000000	387	53.3	61.7	56.1	42.3	50.5	49.2	54.5	52.5	42	26	31	27	18	23	21	27	26	18	640	2.0239	0.0118007	-1.20447	-0.957829	XP_003755897.1;XP_003757712.1	XP_003755897.1
30.4149	30.2397	30.2417	29.1471	28.9425	29.187	29.343	28.6717	28.6676	NA	NA	NA	+	DFT2_DFT1	16	16	16	44.5	44.5	44.5	46.817	0	149.96	5712600000	94	27.6	36.7	34	34.3	22.4	25	22.1	11.2	13.6	9	12	12	11	8	8	8	4	5	420	3.64766	0.00545886	-1.20657	-1.10148	XP_003756761.1	XP_003756761.1
30.9756	31.488	31.053	30.0504	30.1464	29.6968	29.7364	29.4858	29.0853	NA	NA	NA	+	DFT2_DFT1	3	3	1	27.6	27.6	18.4	8.7259	0	25.623	9906700000	65	18.4	27.6	27.6	18.4	18.4	18.4	18.4	18.4	18.4	2	3	3	2	2	2	2	2	2	76	2.34329	0.00914927	-1.20768	-0.998048	XP_012399928.1	XP_012399928.1
31.3437	31.1062	31.0289	29.9475	30.1057	29.7977	29.6178	28.872	29.4786	NA	NA	NA	+	DFT2_DFT1	28	28	19	54.2	54.2	33	44.57	0	191.56	9071300000	154	48.7	46.6	38.7	38.2	34.8	29.1	36.9	14.7	22.5	23	22	20	12	13	12	12	5	8	382	3.13011	0.00610904	-1.20929	-1.07026	XP_003759263.1	XP_003759263.1
30.606	30.2416	30.5663	29.3072	29.409	29.0689	29.3917	28.6802	28.4173	NA	NA	NA	+	DFT2_DFT1	30	30	23	24.8	24.8	20.3	151.67	0	151.29	6423500000	131	20.6	18.1	18.6	12.8	14.7	11	7.8	6.9	5.8	23	18	21	13	14	12	8	7	6	1352	2.85599	0.00645461	-1.20959	-1.04886	XP_012397807.1;XP_012402974.1	XP_012397807.1
27.5725	27.0521	27.6249	26.0702	26.5989	25.9472	23.8942	25.9226	25.6464	NA	NA	NA	+	DFT2_DFT1	8	8	8	25.9	25.9	25.9	40.113	0	15.873	586400000	17	9.3	11.9	14.2	9.3	9.3	8.7	0	0	0	3	3	3	3	3	2	0	0	0	344	1.95573	0.0119852	-1.2111	-0.952929	XP_012403778.1	XP_012403778.1
34.6856	34.9031	34.955	33.6584	33.6902	33.5596	35.4675	35.2842	34.8521	NA	NA	NA	+	DFT2_DFT1	18	18	18	77.1	77.1	77.1	29.806	0	323.31	196760000000	634	77.1	77.1	77.1	74.3	74.3	74.3	77.1	74.3	74.3	16	16	17	15	14	14	17	15	14	280	3.72798	0.00542236	-1.21184	-1.11034	XP_003762671.1	XP_003762671.1
32.1269	32.0682	32.288	30.9866	31.2653	30.5806	31.8045	32.0012	32.2609	NA	NA	NA	+	DFT2_DFT1	20	20	20	78.9	78.9	78.9	33.364	0	276.6	26220000000	213	64.2	55.3	56.6	50.6	59.1	46.9	75.5	60.7	63.5	14	13	15	10	13	10	17	13	13	318	2.36021	0.00844652	-1.21687	-1.00618	XP_003754931.1	XP_003754931.1
31.3339	31.054	31.311	30.0521	29.88	30.1105	29.9018	29.7082	29.6493	NA	NA	NA	+	DFT2_DFT1	20	20	20	28.9	28.9	28.9	102.68	0	230	10480000000	156	25.5	23.5	18.8	20.7	20.6	22.4	13.1	16	11.4	16	15	14	13	13	14	9	10	7	902	3.37319	0.00565588	-1.21881	-1.09476	XP_012397841.1	XP_012397841.1
27.8279	28.109	28.0653	26.8977	26.6845	26.7626	28.73	28.4364	28.4476	NA	NA	NA	+	DFT2_DFT1	15	15	14	28.7	28.7	27.6	77.521	0	91.274	1611400000	39	7.7	15.8	12.4	0	0	0	10.2	13.1	11.5	4	9	7	0	0	0	6	7	5	677	3.4663	0.00552	-1.21911	-1.10101	XP_012399205.1;XP_012399203.1;XP_012399202.1	XP_012399205.1;XP_012399203.1;XP_012399202.1
29.6373	29.7013	29.4539	27.7775	28.4255	28.9317	25.7563	28.2019	28.0433	NA	NA	NA	+	DFT2_DFT1	6	6	6	72.2	72.2	72.2	9.4275	0	66.204	3660200000	43	55.7	60.8	60.8	49.4	51.9	35.4	19	35.4	35.4	5	5	5	3	4	2	1	2	2	79	1.62863	0.0155091	-1.21925	-0.90842	XP_012403416.1;XP_012403415.1;XP_012403414.1	XP_012403416.1;XP_012403415.1;XP_012403414.1
33.3457	33.3024	33.3546	32.0791	32.172	32.0871	32.3552	31.8974	32.0023	NA	NA	NA	+	DFT2_DFT1	8	8	8	46.8	46.8	46.8	15.568	0	130.52	45085000000	159	46.8	46.8	46.8	41.1	46.8	46.8	41.1	46.8	41.1	7	8	7	6	7	7	6	7	5	141	5.45482	0.00420639	-1.22148	-1.18152	XP_012406958.1	XP_012406958.1
30.2223	30.6183	30.4836	29.1445	29.537	28.9735	28.6526	28.3716	25.9967	NA	NA	NA	+	DFT2_DFT1	54	5	5	84.5	10.6	10.6	33.158	0	6.5138	5328900000	40	74.6	69.7	68	72.5	69.4	69.4	76.1	75.7	70.8	38	39	37	30	31	29	36	39	39	284	2.41481	0.00804901	-1.22306	-1.01638	XP_012403583.1	XP_012403583.1
28.5362	28.4391	28.4366	27.7779	26.6574	27.3053	30.863	30.0009	29.3751	NA	NA	NA	+	DFT2_DFT1	9	9	9	16	16	16	53.376	0	116.24	4073000000	61	14.6	12.3	14.6	12.3	3.7	3.7	15.4	15	11.3	6	5	6	4	2	2	8	7	7	486	1.69984	0.0144683	-1.22379	-0.922633	XP_012401453.1	XP_012401453.1
30.3405	30.6087	30.7849	29.304	29.57	29.177	29.6798	29.6831	29.6358	NA	NA	NA	+	DFT2_DFT1	11	11	11	42.4	42.4	42.4	35.967	0	88.446	7036100000	72	39.6	42.4	35.3	26.9	18.9	30.3	33.1	24.8	24.8	10	10	9	6	4	6	7	5	5	323	2.67695	0.00651509	-1.22771	-1.04622	XP_003755063.1	XP_003755063.1
27.4213	26.7282	27.3668	25.568	25.3465	26.9186	27.0537	25.5602	27.5741	NA	NA	NA	+	DFT2_DFT1	12	12	12	41	41	41	40.469	0	22.599	779390000	23	14.2	23.6	22.2	11.7	14	6.3	8	0	12.3	4	5	6	3	3	2	3	0	2	351	1.06989	0.0292145	-1.22774	-0.797563	XP_003761429.1	XP_003761429.1
27.7943	27.9046	27.7453	26.596	27.2032	25.9576	25.6153	25.8745	26.8023	NA	NA	NA	+	DFT2_DFT1	14	14	14	11.1	11.1	11.1	185.83	0	27.544	667160000	19	5.4	5.9	3.9	0	0	0	0	0	4.3	7	7	5	0	0	0	0	0	5	1734	1.5598	0.0158233	-1.22917	-0.902014	XP_012397238.1	XP_012397238.1
27.9067	28.4816	28.2382	26.828	26.9248	27.1826	26.9803	27.0648	26.9379	NA	NA	NA	+	DFT2_DFT1	6	6	6	48.4	48.4	48.4	20.867	0	69.837	1322300000	29	11.2	29.8	38.8	21.3	39.9	12.2	38.8	16	12.2	2	5	4	3	4	2	4	3	2	188	2.47172	0.00749656	-1.23038	-1.02755	XP_003775167.1	XP_003775167.1
29.5064	28.9853	29.4931	28.4086	27.4902	28.3921	28.0533	28.6488	28.2904	NA	NA	NA	+	DFT2_DFT1	27	27	27	24.6	24.6	24.6	198.62	0	165.62	3132900000	80	15	13.9	12.1	5.6	1.5	8.3	7.4	1.9	4.7	16	16	13	6	2	9	7	2	6	1729	1.61658	0.0152519	-1.23124	-0.913006	XP_003758326.1	XP_003758326.1
28.6509	28.1726	28.2061	26.1362	27.2769	27.9198	26.5478	27.7556	27.884	NA	NA	NA	+	DFT2_DFT1	6	6	4	14	14	11	54.246	0	8.3722	1497000000	25	14	11.9	6.6	1.5	8.9	8.9	5.9	3	3	6	5	4	1	3	3	1	2	2	471	1.06487	0.0290546	-1.23223	-0.798163	XP_003770933.1	XP_003770933.1
33.2285	32.6973	32.8335	31.3901	31.9235	31.7483	31.3694	31.4732	31.6792	NA	NA	NA	+	DFT2_DFT1	21	21	21	28.3	28.3	28.3	64.773	0	176.61	33168000000	210	26	27.3	21.7	21.3	21.4	23.2	21.3	23.2	22.2	17	19	14	11	12	12	10	13	12	607	2.2766	0.00838822	-1.23249	-1.00723	XP_012403106.1	XP_012403106.1
26.5705	26.5416	26.3068	25.7125	24.9518	25.0564	25.154	25.9372	25.9596	NA	NA	NA	+	DFT2_DFT1	4	4	4	12.7	12.7	12.7	46.087	0	4.0543	204910000	8	5.6	12.7	5.6	0	0	0	0	0	0	2	4	2	0	0	0	0	0	0	411	2.09027	0.00989351	-1.23271	-0.984378	XP_012409237.1	XP_012409237.1
29.0831	29.2814	29.0164	27.9312	27.9283	27.8203	26.9618	25.8437	26.0454	NA	NA	NA	+	DFT2_DFT1	11	11	11	28.7	28.7	28.7	50.892	0	86.957	1883200000	39	23.1	26.2	24.7	19.5	14.1	12.8	5.4	3.4	0	8	8	8	5	3	3	1	1	0	446	3.83236	0.0049464	-1.23372	-1.13442	XP_012409324.1;XP_003767288.1	XP_012409324.1
29.0535	28.7053	28.8975	27.2807	28.004	27.6688	27.8061	28.0328	28.2285	NA	NA	NA	+	DFT2_DFT1	10	10	10	28	28	28	33.884	0	28.181	2213700000	47	18.3	21.5	17.4	12.9	16.7	18	16.1	15.4	15.8	5	6	6	3	5	6	4	5	4	311	2.22166	0.00868306	-1.23422	-1.00183	XP_003762289.1	XP_003762289.1
33.4665	33.2828	33.3882	32.0747	32.1047	32.254	33.9946	33.7125	33.8733	NA	NA	NA	+	DFT2_DFT1	32	32	32	76.5	76.5	76.5	48.411	0	323.31	74696000000	507	70.6	54.9	72.4	74.3	74.5	71.1	71.3	71.1	67.4	25	24	27	25	26	24	30	27	28	439	4.05656	0.00466615	-1.2347	-1.14658	XP_003758807.1	XP_003758807.1
29.0377	29.6466	29.1626	28.0304	28.5902	27.5189	27.3367	27.652	25.3451	NA	NA	NA	+	DFT2_DFT1	9	9	9	50.8	50.8	50.8	26.681	0	188.4	2605400000	37	30.3	40.3	35.3	34	29.4	20.2	21.8	21.8	0	6	7	6	4	4	2	3	3	0	238	1.57412	0.0155	-1.2358	-0.908117	XP_003755438.1;XP_012396746.1	XP_003755438.1;XP_012396746.1
27.2265	27.1294	26.9609	25.5449	25.6982	26.3624	26.8637	25.2119	25.9976	NA	NA	NA	+	DFT2_DFT1	9	9	9	14.9	14.9	14.9	110.21	0	54.975	676170000	27	9.8	8.6	10.9	4.3	4.1	4.5	2.9	0	0	6	5	6	3	3	3	2	0	0	1027	2.03458	0.0102787	-1.23707	-0.979775	XP_012406604.1	XP_012406604.1
29.8176	29.3098	30.0406	28.5077	28.6389	28.3035	27.9408	27.4822	28.1003	NA	NA	NA	+	DFT2_DFT1	16	16	16	31.1	31.1	31.1	80.55	0	182.42	3436500000	63	25.1	20.4	31.1	9	10.3	14.1	7.4	5.7	5.7	11	12	16	4	5	6	4	3	3	721	2.19317	0.00867729	-1.2393	-1.00168	XP_003768629.1	XP_003768629.1
31.9306	31.7349	32.036	30.7227	30.6797	30.5801	31.799	31.6263	31.2162	NA	NA	NA	+	DFT2_DFT1	19	19	19	29.8	29.8	29.8	58.691	0	208.72	20374000000	198	28.3	28.3	27	23.5	20.7	20.3	23.3	26.4	20.9	18	18	17	10	9	10	13	15	11	541	3.6512	0.00516031	-1.23964	-1.12919	XP_012397019.1	XP_012397019.1
27.7096	27.4313	27.5382	27.4054	26.0349	25.5166	26.1595	27.4564	26.39	NA	NA	NA	+	DFT2_DFT1	16	15	15	19.7	17.6	17.6	126.88	0	49.639	788810000	27	9.9	12.7	6.4	4.4	1.5	2.1	0	2.5	2.1	8	10	6	3	1	1	0	2	1	1097	1.0233	0.0302961	-1.24074	-0.790668	XP_012397853.1	XP_012397853.1
27.8668	27.0988	27.3875	26.5772	26.3432	25.7047	26.5594	26.0865	26.4088	NA	NA	NA	+	DFT2_DFT1	10	10	10	18.7	18.7	18.7	72.444	0	18.345	834390000	27	12.3	12.1	10.8	0	3.9	3.5	6.4	3.5	3.5	7	6	6	0	2	2	3	2	2	685	1.64876	0.0143651	-1.24265	-0.924781	XP_012401298.1	XP_012401298.1
27.2796	27.4641	27.1496	26.5759	26.4834	25.1029	24.7664	26.7873	27.0954	NA	NA	NA	+	DFT2_DFT1	5	5	5	49.6	49.6	49.6	13.141	0	8.5135	496480000	13	14.5	39.3	39.3	24.8	0	14.5	0	0	0	1	4	4	2	0	1	0	0	0	117	1.2052	0.0228131	-1.24373	-0.837533	XP_003764539.1	XP_003764539.1
28.0389	28.5283	28.4117	25.6684	27.9082	27.6696	25.8717	26.7716	24.4499	NA	NA	NA	+	DFT2_DFT1	5	5	5	86.7	86.7	86.7	8.5286	0	22.566	1238100000	18	66.3	86.7	42.2	0	55.4	66.3	0	0	0	4	4	2	0	3	3	0	0	0	83	0.79203	0.0486301	-1.24424	-0.721151	XP_003766115.1	XP_003766115.1
27.6877	27.2011	26.8229	24.6459	26.7914	26.5357	24.6684	26.2322	25.3129	NA	NA	NA	+	DFT2_DFT1	3	3	3	10.3	10.3	10.3	27.826	0	6.1226	799940000	24	10.3	10.3	8.7	6.5	10.3	10.3	3.8	10.3	6.5	3	3	2	1	2	3	1	3	1	263	0.798174	0.0478571	-1.24618	-0.723936	XP_003767449.1	XP_003767449.1
26.9349	26.6883	26.8392	25.2711	26.0766	25.369	25.7155	25.0184	24.7421	NA	NA	NA	+	DFT2_DFT1	6	5	5	36.9	30.6	30.6	23.761	0	31.531	609890000	13	21.4	27.7	15	9.2	4.9	19.9	9.2	0	14.1	3	4	2	1	1	3	1	0	2	206	2.04216	0.00957022	-1.24859	-0.988023	XP_012397573.1	XP_012397573.1
28.7134	27.6838	27.9286	27.5424	26.9059	26.1305	26.3377	27.1493	24.2968	NA	NA	NA	+	DFT2_DFT1	13	13	13	27.4	27.4	27.4	79.648	0	43.561	1392800000	38	19.2	16.3	16.9	9.3	9.5	7.9	5.8	7	5.4	8	8	7	4	4	3	2	3	2	718	1.14517	0.0248292	-1.24901	-0.825561	XP_003770943.1	XP_003770943.1
28.2957	28.5066	28.6055	27.4092	26.9375	27.309	27.3589	27.9156	27.5433	NA	NA	NA	+	DFT2_DFT1	21	21	21	20.6	20.6	20.6	158.34	0	93.202	1591600000	50	13.7	8	14.5	3.8	3.6	4.3	1.8	5.7	1.6	13	7	13	3	3	4	2	6	2	1377	2.73924	0.00617037	-1.25066	-1.06884	XP_012404752.1	XP_012404752.1
33.3193	33.4351	33.4682	32.2616	32.1616	32.0422	26.5377	25.9553	29.7625	NA	NA	NA	+	DFT2_DFT1	43	41	41	61.4	59.1	59.1	77.932	0	323.31	42779000000	301	49.5	57.8	59.7	47.1	48.6	42.8	3.5	3.4	4.6	32	39	38	25	25	22	3	3	4	677	4.05913	0.00433941	-1.25239	-1.16194	XP_003759490.1	XP_003759490.1
29.0045	28.1877	28.2668	27.0602	26.7727	27.8519	25.3298	25.4738	26.7226	NA	NA	NA	+	DFT2_DFT1	7	7	7	72.7	72.7	72.7	17.082	0	53.616	1296100000	27	34.4	65.6	65.6	22.7	22.7	22.7	0	7.1	7.1	4	6	6	3	3	3	0	1	1	154	1.41379	0.0168361	-1.25808	-0.889456	XP_012397416.1	XP_012397416.1
31.9876	32.2025	32.0737	30.6566	30.722	31.1087	30.2923	30.2983	30.0775	NA	NA	NA	+	DFT2_DFT1	23	23	22	47.3	47.3	47.3	59.697	0	217.06	17968000000	192	38.1	40	39.6	31.9	30.4	33.8	21	23.3	15.6	16	19	18	15	14	15	10	10	8	533	2.91073	0.00563104	-1.25885	-1.09059	XP_003760282.1;XP_003762453.1;XP_003755896.1;XP_003772033.1	XP_003760282.1
29.3043	29.3966	28.9073	27.9885	26.695	29.1413	29.3989	28.9976	28.0142	NA	NA	NA	+	DFT2_DFT1	15	15	15	35.2	35.2	35.2	58.364	0	65.267	3404900000	53	18.3	24.3	19.9	15.9	6.8	14.5	12.9	17.1	8.3	7	10	8	5	1	4	4	6	2	503	0.807538	0.0453234	-1.26117	-0.732232	XP_003771931.1	XP_003771931.1
30.2451	29.8944	29.8545	28.6655	28.6712	28.8734	29.3156	29.2941	28.9538	NA	NA	NA	+	DFT2_DFT1	20	19	19	49	49	49	45.168	0	184.57	4998500000	124	42.1	45.9	46.2	29.6	31.4	31.9	32.7	26.8	17.3	14	14	15	8	9	8	11	8	4	392	3.05572	0.00548325	-1.26131	-1.10479	XP_012407795.1;XP_012407794.1;XP_003773430.1;XP_012407796.1	XP_012407795.1;XP_012407794.1;XP_003773430.1;XP_012407796.1
30.9564	30.6558	30.9479	29.789	29.3322	29.6533	29.2502	28.6286	29.1156	NA	NA	NA	+	DFT2_DFT1	10	9	9	65.7	55.2	55.2	15.903	0	160.99	7951500000	75	62.9	62.9	63.6	65	58	65	25.2	25.2	11.2	7	7	8	7	5	7	2	2	1	143	2.77776	0.00583297	-1.26187	-1.08069	XP_003771295.1	XP_003771295.1
28.0446	27.9127	26.9595	26.4464	26.7579	25.9266	32.9545	35.1319	35.8664	NA	NA	NA	+	DFT2_DFT1	81	81	80	72.5	72.5	72.5	138.05	0	323.31	76008000000	438	6.3	4.6	3.5	0	0	0	24.6	63.6	70	7	5	3	0	0	0	22	64	76	1454	1.40329	0.0168265	-1.26198	-0.889271	XP_003768423.1;CON__Q862S4	XP_003768423.1
27.141	26.9265	27.1019	26.0456	24.5703	26.7638	27.8361	27.8795	27.9295	NA	NA	NA	+	DFT2_DFT1	5	5	5	11.4	11.4	11.4	64.982	0	5.6802	896370000	19	5	11.4	4.5	0	2.2	4.5	4.5	4.5	4.5	2	5	2	0	1	2	2	2	2	596	0.908423	0.0356944	-1.26323	-0.766044	XP_012398071.1	XP_012398071.1
30.7388	30.4629	30.9197	29.509	29.5522	29.2699	29.5509	29.5672	29.1581	NA	NA	NA	+	DFT2_DFT1	30	30	30	49.9	49.9	49.9	77.228	0	158.34	7331700000	122	31.2	28.8	38.5	25.5	18.7	15.4	21.8	22.8	17.7	18	17	23	13	9	8	10	10	9	683	2.8649	0.00570885	-1.26346	-1.08994	XP_012405171.1;XP_003769959.1;XP_012405172.1;XP_012405173.1	XP_012405171.1;XP_003769959.1;XP_012405172.1;XP_012405173.1
27.6208	27.3235	27.7399	25.9716	26.0258	26.8952	26.4083	26.0821	26.6611	NA	NA	NA	+	DFT2_DFT1	8	8	8	27.2	27.2	27.2	33.848	0	15.796	464350000	15	15.4	21.1	16.4	0	0	0	0	0	0	5	6	6	0	0	0	0	0	0	298	1.75687	0.0118712	-1.26383	-0.954663	XP_012406113.1;XP_003771172.1	XP_012406113.1;XP_003771172.1
26.941	27.004	26.6421	25.8917	25.9409	24.9596	27.1236	26.7075	24.605	NA	NA	NA	+	DFT2_DFT1	7	7	7	16.8	16.8	16.8	67.24	0	15.675	535880000	14	6	8.6	4.6	0	0	0	11.1	7.9	0	3	3	2	0	0	0	5	3	0	583	1.69659	0.0125095	-1.26496	-0.945294	XP_012405825.1	XP_012405825.1
32.8781	32.88	32.9068	31.9354	31.3308	31.6037	30.7306	30.4705	29.2921	NA	NA	NA	+	DFT2_DFT1	37	37	37	71.4	71.4	71.4	73.897	0	323.31	31730000000	329	64	70.1	68.8	48.8	51.4	52.1	34.7	32.1	16.4	31	35	34	22	23	21	15	13	8	658	2.71114	0.00579928	-1.26503	-1.07658	XP_003759610.1	XP_003759610.1
31.7636	31.6986	31.7639	30.6098	30.6112	30.2091	30.8911	30.2391	30.5886	NA	NA	NA	+	DFT2_DFT1	18	18	18	64.9	64.9	64.9	26.216	0	180.45	16529000000	174	52.6	63.2	64.5	52.2	50.4	60.1	47.8	33.3	45.6	13	16	17	9	11	12	8	6	10	228	3.13466	0.00545509	-1.26532	-1.11427	XP_003763823.1	XP_003763823.1
29.3833	28.9676	29.1379	27.7608	27.9511	27.9751	27.3856	27.6711	28.1651	NA	NA	NA	+	DFT2_DFT1	5	5	5	27.1	27.1	27.1	21.762	0	12.324	2524000000	41	22.4	18.2	22.4	22.4	12.5	18.2	22.4	13.5	17.7	4	3	4	4	2	3	4	2	3	192	3.10254	0.00545098	-1.26728	-1.11321	XP_012398308.1;XP_012398307.1;XP_012398309.1;XP_003761627.1	XP_012398308.1;XP_012398307.1;XP_012398309.1;XP_003761627.1
28.6204	29.1974	28.2566	27.5931	28.0177	26.6617	27.1407	26.8664	24.8594	NA	NA	NA	+	DFT2_DFT1	8	8	6	50	50	41.8	16.847	0	51.002	1751300000	35	50	43.2	37	19.2	27.4	27.4	27.4	27.4	0	7	6	4	2	3	3	3	3	0	146	1.22708	0.021078	-1.26734	-0.853336	XP_012402427.1	XP_012402427.1
27.3605	27.1287	27.1758	25.96	26.5009	25.3995	25.1118	23.9484	26.1392	NA	NA	NA	+	DFT2_DFT1	5	5	5	21.2	21.2	21.2	26.864	0	10.341	464460000	12	12.6	16.9	17.3	0	13	7.8	0	0	0	3	3	4	0	3	1	0	0	0	231	1.75342	0.0118508	-1.26821	-0.956595	XP_012402711.1;XP_003766911.1	XP_012402711.1;XP_003766911.1
26.9287	27.007	26.8246	27.058	24.8866	25.0088	26.9618	26.9682	26.7929	NA	NA	NA	+	DFT2_DFT1	5	5	5	17.9	17.9	17.9	45.727	0	10.216	558230000	18	6.7	14.9	8.5	0	0	6.5	11.2	13.4	13.4	2	4	3	0	0	1	3	3	3	402	0.833234	0.0414585	-1.26894	-0.743684	XP_003768698.1	XP_003768698.1
27.1127	26.8146	27.108	25.9935	26.7094	24.522	26.7007	26.0437	24.9387	NA	NA	NA	+	DFT2_DFT1	4	4	4	41.3	41.3	41.3	13.841	0	26.139	509810000	12	33.1	41.3	31.4	0	11.6	11.6	23.1	11.6	11.6	3	4	3	0	1	1	2	1	1	121	0.910151	0.0350005	-1.27009	-0.769102	XP_003757856.1	XP_003757856.1
29.6105	30.453	30.473	28.3584	28.7888	29.5783	27.6114	28.3715	25.7396	NA	NA	NA	+	DFT2_DFT1	14	14	14	74	74	74	34.537	0	102.11	4814400000	74	49.7	71.1	62	27.3	40.3	48.7	17.5	26.6	11	10	12	13	5	7	8	3	4	2	308	1.30385	0.0185622	-1.27031	-0.872172	XP_003773237.1	XP_003773237.1
27.6055	27.2878	28.3679	26.606	25.9989	26.8434	30.0115	29.6388	28.4926	NA	NA	NA	+	DFT2_DFT1	22	22	22	43.2	43.2	43.2	55.562	0	82.056	2589600000	48	10.2	7.3	10.6	5.3	0	5.3	37.7	36.7	11.8	4	4	5	2	0	2	18	15	5	491	1.44948	0.0156711	-1.27098	-0.903097	XP_012400669.1	XP_012400669.1
33.0111	32.9159	33.0831	31.8791	31.5793	31.7369	31.4711	31.0924	30.794	NA	NA	NA	+	DFT2_DFT1	20	20	19	72.1	72.1	65.8	22.069	0	323.31	34512000000	267	72.1	60.5	62.1	58.9	56.8	58.4	50.5	56.8	44.7	19	15	17	11	10	11	7	9	9	190	3.67079	0.0044717	-1.27162	-1.15687	XP_012407021.1;XP_012407020.1;XP_012407019.1	XP_012407021.1;XP_012407020.1;XP_012407019.1
36.2195	35.9929	36.1485	34.9704	34.8067	34.7676	34.6973	34.3509	34.3697	NA	NA	NA	+	DFT2_DFT1	78	78	78	67.3	67.3	67.3	100.59	0	323.31	314980000000	1428	65.4	62.1	62.4	59.4	56.2	51.7	51.9	47.1	45.4	72	67	67	55	52	49	49	40	36	899	3.81315	0.00429004	-1.27208	-1.16568	XP_012406437.1;XP_012406432.1;XP_012406425.1;XP_012406442.1;XP_003756648.1;XP_012406450.1	XP_012406437.1;XP_012406432.1;XP_012406425.1;XP_012406442.1;XP_003756648.1;XP_012406450.1
34.025	34.1201	34.074	32.8087	32.6482	32.9399	33.5182	33.2226	32.8606	NA	NA	NA	+	DFT2_DFT1	20	20	20	52.7	52.7	52.7	36.232	0	279.24	89013000000	509	51.8	49.1	51.8	48.8	48.8	48.8	49.7	46.1	48.8	17	15	18	15	13	15	16	14	15	334	3.86476	0.00433494	-1.27411	-1.1703	XP_012403935.1	XP_012403935.1
30.3329	29.9184	30.2519	29.5044	28.3206	28.8497	27.2124	26.7891	25.4904	NA	NA	NA	+	DFT2_DFT1	35	35	35	40.9	40.9	40.9	124.38	0	127.62	4235700000	122	27.1	23.4	31.5	16.7	10.7	14.5	6.7	6.9	5.2	22	20	25	13	9	13	7	6	5	1112	1.60206	0.013427	-1.27617	-0.934853	XP_003757734.1	XP_003757734.1
34.7052	34.8676	34.7092	33.4667	33.645	33.3315	33.6066	33.4272	33.0996	NA	NA	NA	+	DFT2_DFT1	38	38	33	60.8	60.8	55.5	68.271	0	323.31	125930000000	891	56.5	58.8	52.3	50.9	50.9	47	48.8	48.5	46.2	35	35	33	31	31	29	29	28	27	641	3.57908	0.00447874	-1.27963	-1.15767	XP_012405487.1	XP_012405487.1
29.4319	29.3825	29.0598	27.9467	28.2528	27.828	25.9289	25.7556	28.0608	NA	NA	NA	+	DFT2_DFT1	6	6	6	37.3	37.3	37.3	24.165	0	27.863	2473000000	29	32.1	37.3	32.1	28.7	13.4	28.7	0	4.3	28.7	4	6	5	3	2	3	0	1	3	209	2.76087	0.00564758	-1.28225	-1.09396	XP_012400736.1;XP_003764629.2	XP_012400736.1;XP_003764629.2
32.896	32.6645	32.7972	31.38	31.4912	31.6377	31.9827	31.8478	32.1824	NA	NA	NA	+	DFT2_DFT1	48	48	48	62	62	62	111.66	0	323.31	36355000000	387	46.3	56.3	53	37.6	34.4	31.6	35.7	40.4	31	33	42	42	24	22	21	25	27	22	1009	3.66668	0.00429346	-1.28292	-1.16596	XP_012404725.1;XP_003762998.2	XP_012404725.1
27.7473	27.4156	27.5752	27.1096	25.5083	26.2693	24.595	25.3197	25.3179	NA	NA	NA	+	DFT2_DFT1	8	8	8	31.1	31.1	31.1	44.801	0	65.892	717660000	22	23.8	20.6	25.7	14.2	0	4.4	0	0	2.9	6	5	6	3	0	2	0	0	1	408	1.275	0.0186726	-1.28366	-0.871898	XP_003756683.1	XP_003756683.1
30.8734	30.737	30.7635	29.3972	29.4664	29.6593	29.8285	29.7392	29.62	NA	NA	NA	+	DFT2_DFT1	19	19	19	74.3	74.3	74.3	24.392	0	149.63	8039800000	135	57.2	60.8	73.4	69.8	60.8	65.8	46.4	36.9	28.4	13	15	16	13	9	10	8	9	5	222	3.87457	0.0043951	-1.28369	-1.17893	XP_003756656.1	XP_003756656.1
27.6281	27.2996	27.8795	26.1091	26.2351	26.6078	26.1763	25.0736	24.9584	NA	NA	NA	+	DFT2_DFT1	5	5	5	29.1	29.1	29.1	27.618	0	16.887	798020000	21	14.2	14.2	14.2	29.1	15	15	10.5	0	0	3	3	3	5	3	3	2	0	0	247	2.3332	0.00645915	-1.28506	-1.04908	XP_012406061.1	XP_012406061.1
28.309	28.4178	29.0983	27.7312	27.3569	26.8802	27.7033	26.9472	26.4355	NA	NA	NA	+	DFT2_DFT1	18	18	18	31.4	31.4	31.4	105.5	0	53.539	1746900000	45	15.1	12.1	15.8	12.1	6	5	12	2.7	3.1	9	8	11	7	4	4	6	2	2	956	1.67596	0.0119926	-1.28561	-0.953177	XP_012397569.1;XP_012397568.1	XP_012397569.1;XP_012397568.1
28.8412	27.9476	28.3986	26.736	27.2502	27.3438	27.3386	27.5358	28.0717	NA	NA	NA	+	DFT2_DFT1	14	14	14	42.3	42.3	42.3	47.154	0	52.944	1697300000	49	29.2	15.4	24.2	8.1	17.6	19.7	20.9	17.8	18.1	10	6	9	2	4	5	5	4	4	421	1.79993	0.010214	-1.2858	-0.974256	XP_012406536.1;XP_003771715.1	XP_012406536.1;XP_003771715.1
29.7147	29.474	29.4124	28.1442	28.5053	28.094	28.4934	28.0806	28.2281	NA	NA	NA	+	DFT2_DFT1	4	4	4	35	35	35	13.236	0	54.748	4188900000	46	16.2	26.5	35	35	26.5	26.5	35	26.5	26.5	2	3	3	3	2	2	3	2	2	117	2.89592	0.00541829	-1.28589	-1.10946	XP_012403089.1	XP_012403089.1
30.6699	30.9324	30.8763	29.7522	29.346	29.5189	28.6219	28.8169	27.1756	NA	NA	NA	+	DFT2_DFT1	19	19	19	32.8	32.8	32.8	70.561	0	72.523	6749200000	124	14	28.8	24.7	17.3	16.5	21.2	12.4	10.3	4	8	14	14	11	9	11	6	6	2	643	3.08332	0.00514068	-1.28717	-1.12692	XP_012406143.1	XP_012406143.1
30.9427	31.0139	30.9322	30.0166	29.4624	29.5456	30.1708	29.6638	29.2478	NA	NA	NA	+	DFT2_DFT1	28	27	0	55.4	54.1	0	70.096	0	129.68	9196900000	127	37.3	45.7	46.2	21.2	17.6	15.7	22.6	21	16.2	19	23	22	10	7	7	11	10	6	619	2.74606	0.00549153	-1.28806	-1.09672	XP_012408728.1;XP_003774863.1	XP_012408728.1;XP_003774863.1
30.1778	29.8115	29.8577	28.6669	28.8096	28.502	28.8382	28.593	28.4086	NA	NA	NA	+	DFT2_DFT1	10	10	10	39.5	39.5	39.5	27.875	0	54.604	4542400000	61	29.8	36.7	32.7	23.4	15.7	23.4	21	26.2	18.1	7	8	7	4	4	4	4	5	3	248	3.04814	0.00513678	-1.2895	-1.12572	XP_003761096.1;XP_012397907.1;XP_012397906.1	XP_003761096.1;XP_012397907.1;XP_012397906.1
31.2835	31.2002	31.5196	30.0647	30.2028	29.8619	29.7777	29.1556	28.5149	NA	NA	NA	+	DFT2_DFT1	22	22	22	52.6	52.6	52.6	57.529	0	196.24	9950700000	129	38.2	45.8	48	21.1	25.7	28.7	18.3	10.7	7.8	15	18	19	7	9	9	6	5	3	513	3.14294	0.00484598	-1.29131	-1.13506	XP_003761431.1;XP_012398159.1	XP_003761431.1;XP_012398159.1
28.8008	28.9276	29.048	27.6589	27.735	27.5054	28.591	28.582	28.7283	NA	NA	NA	+	DFT2_DFT1	9	9	9	55.3	55.3	55.3	20.45	0	42.232	2753800000	51	49.7	40.8	40.8	14.5	40.8	38.5	54.7	49.7	43	6	6	5	2	5	5	7	6	6	179	3.71452	0.00437013	-1.29238	-1.17675	XP_003755568.1	XP_003755568.1
30.4335	30.4496	30.7256	29.5042	29.02	29.2067	27.1484	28.2353	27.046	NA	NA	NA	+	DFT2_DFT1	12	12	12	37.6	37.6	37.6	56.407	0	221.18	5437900000	67	21	28.3	37.6	13.1	11.1	14.3	3.4	9.7	3.4	7	9	12	3	3	5	1	3	1	505	2.79556	0.00548733	-1.29258	-1.10489	XP_003771148.1	XP_003771148.1
27.4541	27.0587	27.4674	26.6976	25.4759	25.9272	27.0398	26.4391	26.2271	NA	NA	NA	+	DFT2_DFT1	16	16	16	21.5	21.5	21.5	103.44	0	31.096	651760000	23	11.1	8	8	3	3.9	5	4.2	0	1.1	7	6	6	2	3	4	3	0	1	938	1.56176	0.0131619	-1.29316	-0.936378	XP_012401648.1	XP_012401648.1
27.585	26.8631	27.179	25.6147	26.4365	25.6894	24.7783	25.6285	26.7647	NA	NA	NA	+	DFT2_DFT1	12	12	12	5.1	5.1	5.1	433.97	0	37.476	431670000	19	4.2	1.1	2.6	0.3	0.4	0	0.4	0.4	0	9	3	6	1	1	0	1	1	0	3967	1.74221	0.0107784	-1.29553	-0.97015	XP_012400402.1	XP_012400402.1
27.2827	27.3293	26.9302	25.2169	25.9584	26.4799	25.211	26.2628	26.7223	NA	NA	NA	+	DFT2_DFT1	9	9	9	17.7	17.7	17.7	81.8	0	24.411	475770000	14	7.1	8.9	7.5	4.8	0	3	0	1.8	2	4	4	4	2	0	2	0	1	1	708	1.54154	0.0134849	-1.29567	-0.933814	XP_012409376.1;XP_003757409.1	XP_012409376.1;XP_003757409.1
27.2572	27.3848	27.3416	26.453	25.133	26.4985	24.4888	25.225	25.1128	NA	NA	NA	+	DFT2_DFT1	7	7	7	9.5	9.5	9.5	140.14	0	44.643	483770000	17	4	5.1	9.5	1.9	0	1.1	1.1	0	0	3	4	7	2	0	1	1	0	0	1239	1.3521	0.016427	-1.29972	-0.896763	XP_012406618.1	XP_012406618.1
27.5081	27.2214	27.2799	25.0859	25.9951	27.028	26.4779	25.4697	25.6324	NA	NA	NA	+	DFT2_DFT1	7	7	6	13	13	11.8	76.421	0	21.899	693360000	21	8.3	7.4	6.3	3.6	3.6	8.6	0	2.4	2.6	4	4	3	2	2	4	0	1	1	701	1.07636	0.0241338	-1.30012	-0.82927	XP_003771817.1	XP_003771817.1
27.3473	27.4096	27.1762	26.1625	26.024	25.8449	27.8471	28.1448	28.2944	NA	NA	NA	+	DFT2_DFT1	4	4	4	19.6	19.6	19.6	55.548	0	30.437	1108100000	15	14.8	9.9	9.9	8.7	0	0	9.9	9.9	9.9	3	2	2	2	0	0	2	2	2	494	3.45167	0.00429689	-1.30055	-1.16597	XP_012409241.1;XP_003757277.2	XP_012409241.1;XP_003757277.2
30.1688	29.9249	29.8899	28.7549	28.5393	28.7867	28.1583	27.8753	27.9995	NA	NA	NA	+	DFT2_DFT1	4	4	4	27.9	27.9	27.9	20.06	0	166.37	4595400000	43	20.9	22.7	27.9	20.9	15.7	16.3	20.9	22.7	16.3	3	3	4	3	2	2	3	3	2	172	3.42658	0.00427981	-1.30088	-1.16444	XP_003765474.2	XP_003765474.2
28.9089	28.2144	29.1056	27.6262	27.645	27.054	28.408	27.016	26.5896	NA	NA	NA	+	DFT2_DFT1	15	15	15	31.9	31.9	31.9	56.708	0	76.002	1946600000	45	20.5	20.9	21.9	11.6	15.5	10.4	6.2	13.7	8	9	8	12	4	5	4	2	4	3	502	1.76013	0.0102663	-1.30126	-0.976424	XP_003758257.2	XP_003758257.2
28.7426	29.0308	28.9404	27.9766	27.1459	27.6873	26.9964	26.2612	25.3359	NA	NA	NA	+	DFT2_DFT1	10	10	10	50	50	50	39.591	0	163.32	1950200000	37	25.4	39.4	38.6	34.9	27.7	13.4	10	5.1	4.9	5	7	7	5	4	3	2	1	1	350	2.13957	0.00727147	-1.30136	-1.03455	XP_003764251.2;XP_012400467.1;XP_012400466.1	XP_003764251.2
27.0552	27.2659	26.9281	25.2303	26.0477	26.0584	26.4882	26.0471	25.9348	NA	NA	NA	+	DFT2_DFT1	6	6	6	64.8	64.8	64.8	10.767	0	12.678	332210000	9	39.6	64.8	39.6	13.2	0	0	0	0	0	3	4	4	1	0	0	0	0	0	91	1.95741	0.00827438	-1.30425	-1.00992	XP_003770662.2	XP_003770662.2
31.9072	31.5592	31.7899	30.5646	30.3994	30.3793	30.0614	30.1471	29.5473	NA	NA	NA	+	DFT2_DFT1	30	29	1	30.4	30.4	1.5	106.48	0	206.54	13540000000	189	19.7	21.7	26.9	18.8	15.2	17.6	12.9	12.5	10	19	18	23	13	14	14	9	9	7	922	3.42126	0.00430376	-1.30438	-1.16685	XP_003769532.1;XP_012404812.1;XP_012404811.1;XP_012404810.1;XP_012404813.1	XP_003769532.1;XP_012404812.1;XP_012404811.1;XP_012404810.1;XP_012404813.1
31.1457	30.7377	30.941	29.5845	29.5998	29.7224	30.3903	29.5633	29.8927	NA	NA	NA	+	DFT2_DFT1	6	6	6	68.6	68.6	68.6	10.119	0	77.659	8994300000	77	68.6	68.6	68.6	59.3	59.3	59.3	59.3	59.3	59.3	5	6	5	5	4	4	3	3	3	86	3.3158	0.00439494	-1.30593	-1.1602	XP_003769561.1;XP_012404828.1	XP_003769561.1;XP_012404828.1
28.5073	28.727	29.0705	28.2341	27.2339	26.9188	27.0845	25.947	25.9702	NA	NA	NA	+	DFT2_DFT1	23	23	23	23.5	23.5	23.5	120.33	0	58.373	1980700000	62	11.3	11.7	16.7	11	6.6	3.8	4.8	1.2	3.6	11	11	14	10	5	3	4	1	4	1068	1.41739	0.0150744	-1.30601	-0.913913	XP_012401743.1	XP_012401743.1
27.2002	27.0883	27.2787	25.737	25.4617	26.4496	26.9755	26.6219	25.7983	NA	NA	NA	+	DFT2_DFT1	12	12	12	12.8	12.8	12.8	130.92	0	21.617	420370000	14	5	7.3	4.4	2.4	1.8	0	0	0	0	4	7	4	2	2	0	0	0	0	1159	1.91926	0.008424	-1.30634	-1.00528	XP_012407721.1;XP_012400651.1	XP_012407721.1
28.6502	29.8644	29.1856	27.9371	27.6088	28.23	24.6658	27.6354	27.3905	NA	NA	NA	+	DFT2_DFT1	18	18	18	24.9	24.9	24.9	109.94	0	51.68	2429000000	46	8.3	18.4	11.9	4.9	6.3	5	0.9	2.6	2.6	6	14	9	4	4	4	1	3	3	962	1.53028	0.0130279	-1.3081	-0.938039	XP_003772566.1;XP_012407161.1	XP_003772566.1;XP_012407161.1
29.966	29.4145	29.5978	28.1968	28.3005	28.5535	28.3832	28.8884	28.6718	NA	NA	NA	+	DFT2_DFT1	13	13	13	39	39	39	20.183	0	35.457	3730600000	73	35	32.2	35	24.3	15.8	22	9.6	29.9	20.9	11	8	11	6	3	5	3	7	5	177	2.60205	0.00548748	-1.30912	-1.09668	XP_012396932.1	XP_012396932.1
30.2718	30.6091	30.173	29.1109	28.7755	29.234	29.0574	28.8274	28.864	NA	NA	NA	+	DFT2_DFT1	6	6	6	84.8	84.8	84.8	7.1353	0	101.47	5364800000	78	84.8	84.8	84.8	84.8	84.8	84.8	84.8	84.8	56.1	5	6	4	4	4	4	3	4	2	66	2.63373	0.00546291	-1.31116	-1.10158	XP_012399990.1;XP_012399989.1	XP_012399990.1;XP_012399989.1
30.2735	30.5621	30.6563	29.1971	28.9501	29.4088	29.909	29.6788	29.5627	NA	NA	NA	+	DFT2_DFT1	69	69	69	36.8	36.8	36.8	283.63	0	323.31	6848300000	199	14.6	20.8	18.8	12.1	8.1	8.7	13.5	9.3	11.4	29	39	37	19	13	15	22	17	18	2557	2.76568	0.00527685	-1.312	-1.11603	XP_012402401.1;XP_012402393.1;XP_012402407.1	XP_012402401.1;XP_012402393.1;XP_012402407.1
33.9768	34.0492	34.0282	32.7508	32.6082	32.7583	33.3271	33.1288	33.421	NA	NA	NA	+	DFT2_DFT1	35	35	34	51.4	51.4	51.4	49.711	0	323.31	75803000000	441	47.7	49.2	46.8	42.6	47.3	38.5	45.9	45.7	49.2	27	29	25	23	21	20	26	23	27	455	4.79029	0.00336898	-1.3123	-1.24584	XP_012396369.1;XP_003760409.1	XP_012396369.1
27.6837	27.4781	27.3827	27.3753	24.8787	26.3508	26.2653	26.1245	25.6569	NA	NA	NA	+	DFT2_DFT1	2	2	2	10.1	10.1	10.1	11.804	0	10.945	407110000	7	10.1	10.1	10.1	0	0	0	0	0	0	2	2	1	0	0	0	0	0	0	109	0.834423	0.0368	-1.31322	-0.759094	XP_012406401.1	XP_012406401.1
26.7609	26.6592	26.6535	25.4132	25.4937	25.2256	25.2658	24.6539	26.1189	NA	NA	NA	+	DFT2_DFT1	4	4	4	20.4	20.4	20.4	30.409	0	18.444	320460000	8	12.6	14.7	20.4	3.5	3.5	0	0	0	0	3	3	4	1	1	0	0	0	0	285	3.95479	0.00359044	-1.3137	-1.2088	XP_012406331.1;XP_012406328.1	XP_012406331.1;XP_012406328.1
28.8755	29.2691	29.2257	28.132	27.7244	27.5689	29.0693	29.1152	29.319	NA	NA	NA	+	DFT2_DFT1	5	5	3	16.7	16.7	8.3	22.75	0	7.9677	2959900000	32	4.9	12.3	16.7	12.7	4.9	16.7	9.3	16.7	12.7	2	4	5	3	2	4	3	5	4	204	2.48624	0.0056922	-1.31501	-1.08762	XP_003774951.1	XP_003774951.1
28.3327	29.0019	29.1353	27.545	27.3121	27.6647	26.9231	26.3304	27.1669	NA	NA	NA	+	DFT2_DFT1	15	15	15	25.3	25.3	25.3	67.985	0	63.04	1763100000	43	16.4	15.9	20	10.4	4.8	13.4	3.4	1.2	3.4	7	8	10	5	3	7	2	1	2	584	2.09198	0.00705	-1.31607	-1.03707	XP_012405020.1	XP_012405020.1
26.6859	26.7715	26.2421	25.1104	24.9474	25.6763	25.9726	26.0513	26.0458	NA	NA	NA	+	DFT2_DFT1	7	7	7	17.9	17.9	17.9	60.79	0	19.415	245340000	12	8.8	6.3	14.5	0	0	0	0	0	0	4	3	5	0	0	0	0	0	0	559	2.0645	0.00713116	-1.32185	-1.03664	XP_012408142.1	XP_012408142.1
29.5554	29.642	29.7882	28.478	28.4426	28.0992	27.082	26.9922	25.7252	NA	NA	NA	+	DFT2_DFT1	16	16	16	29.3	29.3	29.3	84.379	0	160.97	3276000000	74	19.5	26.8	17.6	13.3	15.7	18.3	10.1	7.9	3.6	9	14	9	6	7	8	4	3	2	745	3.17104	0.00432911	-1.32195	-1.16105	XP_003760295.1	XP_003760295.1
27.5122	26.9388	27.1452	25.543	26.4564	25.6216	25.2875	25.4049	25.6026	NA	NA	NA	+	DFT2_DFT1	7	4	4	32.3	23.7	23.7	31.646	0	15.776	379150000	9	23	23	32.3	0	5.8	5.8	0	0	0	5	5	7	0	1	1	0	0	0	291	1.76794	0.00946885	-1.32508	-0.991135	XP_012404681.1;XP_003765734.1;XP_003770573.1;XP_003770572.1;XP_012409513.1;XP_012409512.1;XP_003757558.2;XP_012409511.1;XP_012409510.1	XP_012404681.1
33.413	33.8078	33.5375	32.0244	32.6402	32.0898	32.1721	31.9316	31.6935	NA	NA	NA	+	DFT2_DFT1	15	15	15	52.4	52.4	52.4	23.494	0	223.68	55588000000	270	52.4	52.4	52.4	50	45.7	51	50.5	49.5	49.5	15	15	15	12	11	13	12	11	11	210	2.37568	0.00568805	-1.33465	-1.08736	XP_003772212.1;XP_012406908.1	XP_003772212.1;XP_012406908.1
30.8128	30.7548	30.986	29.432	29.4695	29.6478	29.3156	29.3868	29.3244	NA	NA	NA	+	DFT2_DFT1	19	11	11	40.1	29.6	29.6	43.646	0	90.642	7876800000	111	36.8	39	37.9	30.1	30.1	34.4	23.9	28.2	28.5	16	17	17	11	11	12	7	9	9	372	3.80557	0.00364329	-1.33477	-1.21763	XP_012398644.1	XP_012398644.1
30.0514	29.6105	29.8653	28.4102	28.32	28.7922	29.3577	29.0998	29.2028	NA	NA	NA	+	DFT2_DFT1	34	34	34	29.4	29.4	29.4	160.02	0	191.75	4673500000	127	20.7	19.7	21.2	7.1	6.4	9.6	12.3	8.5	7.4	21	19	22	7	6	9	14	8	7	1411	2.63909	0.00528485	-1.33494	-1.11891	XP_012408055.1	XP_012408055.1
31.4883	31.2571	31.5061	29.9742	30.1814	30.0878	30.0732	29.7164	29.6707	NA	NA	NA	+	DFT2_DFT1	40	40	40	48.9	48.9	48.9	95.214	0	161.59	11417000000	202	40.2	40.5	37.5	22.7	19.7	26.7	20.4	19.2	16.3	31	31	29	14	13	15	13	12	11	818	3.73954	0.00361202	-1.33603	-1.21446	XP_012402185.1;XP_012402184.1;XP_003766366.1	XP_012402185.1;XP_012402184.1;XP_003766366.1
29.2584	28.4942	28.2659	27.6133	27.4801	26.916	27.4914	28.0146	28.2864	NA	NA	NA	+	DFT2_DFT1	5	5	5	24.5	24.5	24.5	19.868	0	23.474	1968000000	28	24.5	16.5	16.5	11.7	11.7	11.7	6.9	11.7	11.7	5	3	3	2	2	2	1	2	2	188	1.65334	0.0102795	-1.33633	-0.976549	XP_003766896.1	XP_003766896.1
31.0128	30.7048	30.7791	29.219	29.6117	29.6545	30.2099	30.3382	30.1858	NA	NA	NA	+	DFT2_DFT1	6	6	6	14.4	14.4	14.4	58.485	0	38.97	8319300000	66	14.4	14.4	14.4	10.9	12.8	10.9	12.8	12.8	8.9	6	6	6	4	5	4	5	5	3	540	2.88192	0.00475272	-1.33717	-1.14605	XP_012402163.1	XP_012402163.1
32.0707	32.4211	32.3254	31.077	30.7066	31.0205	30.0636	29.9121	29.6667	NA	NA	NA	+	DFT2_DFT1	29	29	29	66	66	66	54.007	0	228.68	20091000000	208	57.3	62.9	55.8	50.8	39.4	40.2	27.3	25.4	33.5	22	24	23	16	13	14	9	8	10	480	2.99773	0.00447522	-1.3377	-1.15761	XP_012405963.1	XP_012405963.1
26.8506	27.5922	26.7657	25.4752	25.213	26.5025	25.1767	25.0103	26.8576	NA	NA	NA	+	DFT2_DFT1	3	3	3	19.1	19.1	19.1	26.406	0	17.165	325330000	7	9.7	9.7	19.1	0	0	0	0	0	0	2	2	3	0	0	0	0	0	0	236	1.32538	0.0155273	-1.33926	-0.909215	XP_012399253.1	XP_012399253.1
32.667	32.4522	32.566	31.0751	31.3117	31.2748	31.5256	30.99	31.3059	NA	NA	NA	+	DFT2_DFT1	22	22	22	35.2	35.2	35.2	72.31	0	190.76	28185000000	241	29.7	35	29.8	26.5	29.7	27.1	25.5	26.9	26.9	20	20	19	15	17	16	15	15	15	694	3.81476	0.0035513	-1.34121	-1.22356	XP_003774142.1	XP_003774142.1
26.9232	26.607	27.1477	25.68	25.3352	25.6371	25.3387	25.2853	24.5663	NA	NA	NA	+	DFT2_DFT1	8	8	8	36.2	36.2	36.2	39.274	0	12.373	352620000	10	11.7	8.6	17.5	10	8.6	3.3	0	3.3	0	3	2	5	1	2	1	0	1	0	359	2.66742	0.0051446	-1.34186	-1.12693	XP_003762273.1	XP_003762273.1
27.3549	27.658	27.6614	25.6646	27.1082	25.8733	27.983	25.6961	25.644	NA	NA	NA	+	DFT2_DFT1	5	3	3	13.4	9.6	9.6	54.766	0	9.5617	864030000	16	13.4	9.6	9.6	5	7.4	5	7.4	1.8	0	5	3	3	2	3	2	3	1	0	500	1.35875	0.014654	-1.34272	-0.918555	XP_012401892.1	XP_012401892.1
28.5053	28.6308	29.2299	27.0114	28.0613	27.2648	25.4394	27.0171	25.8569	NA	NA	NA	+	DFT2_DFT1	17	17	17	37	37	37	51.357	0	50.776	1587600000	44	15.6	21.4	24.4	5.5	23.6	10.8	3.5	7.9	2.4	7	10	11	2	8	4	1	3	1	454	1.59082	0.010947	-1.34285	-0.967939	XP_003760936.1	XP_003760936.1
28.6286	28.3487	28.6253	27.1917	27.1703	27.2064	27.7345	26.603	25.3139	NA	NA	NA	+	DFT2_DFT1	18	18	18	32	32	32	80.279	0	57.951	1720800000	53	22.2	15.6	26.2	11.3	8.6	7.1	11.3	4.8	4.4	13	9	14	6	5	4	6	3	2	706	3.87013	0.0035856	-1.34477	-1.22998	XP_012406321.1	XP_012406321.1
29.8303	29.3797	29.3025	27.7095	28.4174	28.3414	30.598	30.6813	30.8569	NA	NA	NA	+	DFT2_DFT1	14	14	14	37.5	37.5	37.5	47.19	0	68.182	5401800000	75	24	26.9	14.9	9.6	16.1	15.6	21.6	23.3	26.4	7	8	4	2	4	4	7	9	8	416	2.07705	0.00625336	-1.34805	-1.05458	XP_003766079.1	XP_003766079.1
31.0514	31.0099	30.9404	29.1977	29.6973	30.0514	30.0212	30.268	30.073	NA	NA	NA	+	DFT2_DFT1	7	7	7	61.1	61.1	61.1	10.349	0	100.81	9808200000	83	61.1	40	40	38.9	38.9	40	40	40	40	5	4	4	3	3	4	5	6	4	90	2.24839	0.00575127	-1.35173	-1.08162	XP_012408153.1;XP_012408152.1	XP_012408153.1;XP_012408152.1
30.7015	30.5571	29.8967	28.8304	29.0117	29.2552	29.1007	29.0761	29.3062	NA	NA	NA	+	DFT2_DFT1	5	5	5	49.1	49.1	49.1	13.631	0	31.309	5838700000	75	49.1	49.1	49.1	49.1	37.9	37.9	49.1	49.1	43.1	4	4	5	5	3	3	5	4	3	116	2.09133	0.0062017	-1.35264	-1.05954	XP_012397910.1	XP_012397910.1
29.6898	29.1458	29.538	28.3405	28.3881	27.5825	29.2686	28.6841	28.4251	NA	NA	NA	+	DFT2_DFT1	11	11	11	18.8	18.8	18.8	87.538	0	59.931	3363700000	63	17	11.9	10.7	9.3	7.7	7.7	9.3	9.3	7.7	9	9	7	5	4	4	5	5	4	749	1.93487	0.00712621	-1.35417	-1.03593	XP_012400254.1;XP_003763978.1	XP_012400254.1;XP_003763978.1
30.9497	30.9792	31.0497	30.0089	29.4018	29.5044	27.7437	27.4867	26.1523	NA	NA	NA	+	DFT2_DFT1	39	39	39	34.4	34.4	34.4	147.14	0	162.4	6912300000	128	25.9	23.5	25.4	17.6	14.1	13.2	5.3	4.7	2.7	28	25	27	16	13	12	6	5	3	1309	2.68931	0.00480802	-1.35447	-1.13826	XP_012395677.1	XP_012395677.1
31.5313	31.2342	31.472	30.0512	30.0217	30.0994	30.5493	30.3737	29.6484	NA	NA	NA	+	DFT2_DFT1	68	68	11	56.2	56.2	8.7	175.42	0	323.31	12712000000	292	37.5	41.1	42.2	21.5	18.5	16.2	23.5	22.2	15.9	46	49	47	22	20	19	27	26	18	1584	3.87906	0.0033481	-1.35511	-1.23917	XP_012403383.1	XP_012403383.1
33.1199	33.1024	33.2643	31.9514	31.5913	31.8781	31.5017	30.9799	30.1065	NA	NA	NA	+	DFT2_DFT1	45	45	45	69.5	69.5	69.5	81.455	0	323.31	37972000000	362	59.2	63.5	64.6	45.1	40.4	40.9	36.2	35.1	21.6	32	36	38	25	21	22	19	19	12	721	3.43804	0.00358433	-1.35525	-1.2087	XP_003768879.1;XP_012404257.1;XP_012404258.1	XP_003768879.1;XP_012404257.1;XP_012404258.1
28.7268	28.4441	28.3334	27.0881	27.3122	27.0374	25.8226	27.444	26.5949	NA	NA	NA	+	DFT2_DFT1	7	7	7	53	53	53	15.147	0	37.367	1476400000	34	47.8	47.8	47.8	25.4	20.1	41	9	25.4	16.4	6	6	5	3	2	5	1	3	2	134	3.14439	0.00412201	-1.35554	-1.18452	XP_003757595.1	XP_003757595.1
33.911	33.8179	33.86	32.4618	32.4652	32.5936	32.6977	32.4025	32.7173	NA	NA	NA	+	DFT2_DFT1	39	39	39	77.8	77.8	77.8	44.935	0	323.31	68759000000	480	65.8	69.8	71.1	61.8	66.1	62.8	63.8	56.6	64.8	31	34	34	24	24	26	25	20	27	401	4.92325	0.00270677	-1.35612	-1.29026	XP_012403725.1;XP_012403724.1	XP_012403725.1;XP_012403724.1
26.8743	26.6023	27.0503	25.4259	25.3095	25.7204	25.8122	26.2569	27.556	NA	NA	NA	+	DFT2_DFT1	3	3	3	11.7	11.7	11.7	39.94	0	7.366	413530000	9	11.7	9.2	9.2	0	4.7	4.5	4.7	4.5	4.5	3	2	2	0	1	1	1	1	1	359	2.79218	0.00453125	-1.35705	-1.15129	XP_003769365.2	XP_003769365.2
27.8711	27.7955	28.1084	26.2308	26.9187	26.5521	26.6331	25.3208	26.4767	NA	NA	NA	+	DFT2_DFT1	7	7	7	14	14	14	63.547	0	10.707	955920000	21	10.4	8.1	6.6	2.9	2.9	1.2	0	1.2	0	5	4	4	2	2	1	0	1	0	577	2.45637	0.00544687	-1.35783	-1.11303	XP_003770837.1	XP_003770837.1
30.7575	30.4507	30.967	29.5168	29.5886	28.9931	28.5957	27.62	27.4385	NA	NA	NA	+	DFT2_DFT1	46	46	46	31.8	31.8	31.8	222.87	0	285.74	6587400000	160	19.8	20.1	20.9	11	12.7	8.7	4.8	4.6	1.9	26	26	30	14	16	11	7	6	2	2011	2.31771	0.00548344	-1.35887	-1.09569	XP_012395883.1	XP_012395883.1
29.6601	29.4752	29.0934	27.6419	28.1586	28.3501	27.3464	27.9468	27.4164	NA	NA	NA	+	DFT2_DFT1	4	4	4	26.7	26.7	26.7	23.95	0	26.607	2733300000	34	12.9	26.7	19.5	26.7	26.7	12.9	12.9	12.9	12.9	3	4	3	4	4	3	2	2	2	210	2.13952	0.00611342	-1.35937	-1.07087	XP_012399905.1	XP_012399905.1
27.4633	27.4224	27.2669	26.2909	25.6895	26.0939	27.274	25.3391	27.8443	NA	NA	NA	+	DFT2_DFT1	4	4	4	8.1	8.1	8.1	74.799	0	17.502	900310000	20	3.3	3.3	3.3	2	3.3	2	3.3	2	6.8	2	2	2	1	2	1	2	1	3	688	2.72202	0.00474534	-1.3594	-1.14538	XP_012408317.1	XP_012408317.1
30.097	29.8275	29.3319	27.9667	28.7648	28.4432	28.6636	28.6702	28.5023	NA	NA	NA	+	DFT2_DFT1	8	8	8	28.3	28.3	28.3	24.757	0	57.889	3417900000	41	28.3	27.4	19.4	8	16	8	16	16.9	8	8	7	4	2	4	3	4	5	3	237	1.87031	0.007427	-1.36054	-1.02882	XP_012397930.1	XP_012397930.1
27.9165	27.5131	28.1611	25.6642	27.0186	26.8255	26.1711	26.6877	24.239	NA	NA	NA	+	DFT2_DFT1	5	5	5	63.2	63.2	63.2	13.412	0	29.912	1026600000	28	31.2	24.8	56.8	12	31.2	31.2	31.2	31.2	12	3	3	4	1	3	3	3	3	1	125	1.37163	0.0139265	-1.36078	-0.929965	XP_012401306.1	XP_012401306.1
27.9961	28.1896	28.1172	26.4813	26.6574	27.0808	25.3772	26.8191	26.2238	NA	NA	NA	+	DFT2_DFT1	7	7	7	26.5	26.5	26.5	46.316	0	47.671	959710000	18	14.7	15	19.9	2.9	0	11.3	3.4	8.3	0	4	4	5	1	0	3	1	2	0	408	2.72605	0.00466978	-1.36109	-1.14702	XP_012398191.1	XP_012398191.1
28.0486	27.9454	28.1639	27.4724	26.3497	26.2511	26.8721	25.9472	26.9482	NA	NA	NA	+	DFT2_DFT1	8	8	8	26.7	26.7	26.7	43.535	0	56.485	1416600000	32	18.2	9.6	26.4	12.1	10.7	7.7	9.9	2.2	7.7	5	3	7	3	3	2	3	1	2	363	1.57682	0.0102336	-1.36157	-0.9748	XP_003757918.1	XP_003757918.1
26.3703	26.2415	26.3079	24.6207	24.8036	25.4072	26.1052	26.3781	24.768	NA	NA	NA	+	DFT2_DFT1	10	10	10	14.4	14.4	14.4	94.29	0	30.696	636300000	17	4.3	5.2	2	0	0	1.6	8.8	1.6	6.2	3	4	2	0	0	1	5	1	3	810	2.32002	0.00550369	-1.36272	-1.0985	XP_012409379.1;XP_012409378.1;XP_003757377.1	XP_012409379.1;XP_012409378.1;XP_003757377.1
33.7573	33.8018	33.8169	32.4312	32.1612	32.6949	35.5989	35.6936	36.1295	NA	NA	NA	+	DFT2_DFT1	25	25	24	77.8	77.8	75.8	33.592	0	323.31	190470000000	555	58.8	72.9	73.2	71.2	68.6	73.2	75.8	77.8	75.8	18	18	20	16	15	18	21	22	24	306	3.03404	0.00431071	-1.36292	-1.17993	XP_003760880.1	XP_003760880.1
31.724	31.3469	31.6243	30.1819	30.053	30.3589	30.9873	30.9475	30.4992	NA	NA	NA	+	DFT2_DFT1	22	22	22	47.8	47.8	47.8	60.481	0	276.49	16007000000	189	39.3	43.7	41.4	34.3	31.1	27.1	34.4	40.3	26.1	19	19	19	12	11	10	13	14	10	575	3.16912	0.00377277	-1.36719	-1.19563	XP_003770832.2	XP_003770832.2
31.0464	31.1701	31.0195	29.5976	29.8759	29.6608	26.146	26.2729	25.0064	NA	NA	NA	+	DFT2_DFT1	8	1	1	11.1	3.1	3.1	57.086	0.00043221	3.1403	8163000000	29	11.1	9	11.1	11.1	9.2	9	2.7	0	0	7	5	7	6	5	4	1	0	0	512	3.8478	0.0031771	-1.36722	-1.2473	XP_003768593.1	XP_003768593.1
31.2282	30.7605	30.7786	29.7354	29.5113	29.4153	29.552	29.2576	28.7096	NA	NA	NA	+	DFT2_DFT1	24	24	22	53.9	53.9	46.6	44.977	0	267.25	8580200000	127	42.4	42.1	53.9	39.9	35.2	30.9	31.7	26.9	32.9	15	14	21	11	11	8	11	7	8	401	2.79431	0.00438801	-1.36841	-1.15969	XP_003771449.1;XP_012406318.1	XP_003771449.1;XP_012406318.1
28.7683	28.4374	27.9858	27.4682	26.519	27.0899	24.9971	24.9965	25.7862	NA	NA	NA	+	DFT2_DFT1	27	27	27	12.1	12.1	12.1	323.94	0	95.18	1235200000	51	8.1	5.7	6.3	2.1	2.1	1.3	0.6	0.3	0	16	13	13	5	5	4	1	1	0	2871	1.73385	0.0082967	-1.37145	-1.01055	XP_012398241.1	XP_012398241.1
30.8665	30.8475	31.4988	29.4813	30.0491	29.5623	29.7655	30.4063	30.3891	NA	NA	NA	+	DFT2_DFT1	7	7	7	19.1	19.1	19.1	18.772	0	32.858	10953000000	58	15	15	15	15	15	15	19.1	15	14.5	4	5	4	3	3	4	4	3	3	173	2.10754	0.00585478	-1.37338	-1.07471	XP_012408243.1	XP_012408243.1
[truncated: 816 more rows]
[truncated: 7 more columns]
