# Supplementary material for: The differentiation state of the Schwann cell progenitor drives phenotypic variation between two contagious cancers
Source: PLoS Pathog. 2021 Nov 15;17(11):e1010033. doi: 10.1371/journal.ppat.1010033 (PMC8629380; doi:10.1371/journal.ppat.1010033)
Supplement: S4 Table — Analysis completed as described in Materials and Methods using gProfiler g:GOSt web application [97,98]. Column D (adjusted_p_value) indicates the significance of pathway enrichment in the dataset corrected for multiple testing using the g:SCS algorithm, a custom made algorithm which considers hierarchical nature of functional analysis terms which has been validated [97,98]. Column H (intersection_size) indicates the number of proteins in the dataset found to be associated with a given biological process. Column J (intersections) lists the Official Gene ID for all intersecting proteins. Related to Fig 1E. (XLSX) [file ppat.1010033.s007.xlsx]

## Sheet: Sheet1
source	term_name	term_id	adjusted_p_value	negative_log10_of_adjusted_p_value	term_size	query_size	intersection_size	effective_domain_size	intersections
GO:BP	RNA processing	GO:0006396	1.33116e-17	16.8758	929	647	96	17847	PRX,RPRD2,FXR2,INTS5,RALY,TFIP11,PABPC1,INTS7,DDX41,NUDT16,EXOSC10,ZC3H11A,PRKRIP1,SRSF4,RBM27,HNRNPUL1,ISY1,CWC27,ZCCHC8,SRPK2,CMTR1,UBL5,RPP30,TRUB1,PPIL3,LSM7,SNW1,PTBP1,TBL3,C9ORF78,MDN1,PCF11,GTF2F2,RNF40,RBM15,UTP15,DUS3L,ZNF326,RBBP6,WDR33,ZNF638,WDR75,ZMAT2,KRI1,RBM4B,HABP4,PPP4R2,RSRC1,POP1,RBM7,NOC4L,PRPF38A,POLDIP3,SYF2,WBP11,FRG1,CWC22,CWF19L1,PUM1,RNF20,SLU7,SMNDC1,WDR55,UTP20,PPWD1,…
GO:BP	mRNA processing	GO:0006397	1.17983e-14	13.9282	517	647	64	17847	RPRD2,FXR2,RALY,TFIP11,PABPC1,DDX41,ZC3H11A,PRKRIP1,SRSF4,RBM27,HNRNPUL1,ISY1,CWC27,ZCCHC8,SRPK2,CMTR1,UBL5,PPIL3,LSM7,SNW1,PTBP1,C9ORF78,PCF11,GTF2F2,RNF40,RBM15,ZNF326,RBBP6,WDR33,ZMAT2,RBM4B,HABP4,PPP4R2,RSRC1,RBM7,PRPF38A,POLDIP3,SYF2,WBP11,FRG1,CWC22,CWF19L1,RNF20,SLU7,SMNDC1,PPWD1,RBM26,SF3B6,SFSWAP,RBM5,DHX8,SART3,CDC40,ERCC2,CTR9,ZNF830,SLTM,RBM42,SMU1,CPSF1,THOC6,GTF2F1,PNPT1,SRRM1
GO:BP	heterocycle metabolic process	GO:0046483	1.68599e-13	12.7731	5852	654	315	17847	PRX,ITGA6,DMD,NGFR,ACOT7,RNASEH1,PPP1R1B,NOS1,MLIP,TLE1,CTH,MORF4L1,AFAP1L2,ZEB2,SOX9,FBP1,PXDNL,PKM,SOX8,HARS2,PDE2A,PDCD4,SMC6,RPRD2,TCF20,BCHE,MBD3,NAB2,ENPP1,NFIB,SMARCB1,SBNO1,WWTR1,SUMO1,NR4A1,GNPDA1,PHF14,MDC1,PHF6,MCCC1,COL4A2,WRNIP1,POU3F1,STUB1,TDRKH,CTBP2,ALDOC,FXR2,INTS5,CPOX,MAPRE3,DTX3L,MLF1,RALY,DDX4,TFIP11,MSH6,TRIM25,H2AFX,PABPC1,INTS7,MTA1,PPOX,DDX41,WDR70,S100A1,PARP9,ATRX,TRIM…
GO:BP	cellular nitrogen compound metabolic process	GO:0034641	1.85683e-13	12.7312	6441	654	338	17847	PRX,ITGA6,DMD,NGFR,ACOT7,RNASEH1,PPP1R1B,NOS1,ASS1,MLIP,TLE1,CTH,MORF4L1,AFAP1L2,ZEB2,SOX9,FBP1,PXDNL,PKM,SOX8,HARS2,PDE2A,UGT8,PDCD4,SMC6,RPRD2,TCF20,MBD3,NAB2,ENPP1,NFIB,SMARCB1,SBNO1,WWTR1,SUMO1,NR4A1,NMRAL1,GNPDA1,PHF14,MDC1,PHF6,MCCC1,ORMDL2,COL4A2,CAPRIN1,WRNIP1,POU3F1,STUB1,TDRKH,CTBP2,ALDOC,FXR2,INTS5,CPOX,MAPRE3,DTX3L,MLF1,RALY,DDX4,TFIP11,MSH6,TRIM25,H2AFX,PABPC1,INTS7,MTA1,PPOX,DDX41,W…
GO:BP	nucleobase-containing compound metabolic process	GO:0006139	1.27621e-12	11.8941	5677	654	305	17847	PRX,ITGA6,DMD,NGFR,ACOT7,RNASEH1,PPP1R1B,NOS1,MLIP,TLE1,CTH,MORF4L1,AFAP1L2,ZEB2,SOX9,FBP1,PXDNL,PKM,SOX8,HARS2,PDE2A,PDCD4,SMC6,RPRD2,TCF20,MBD3,NAB2,ENPP1,NFIB,SMARCB1,SBNO1,WWTR1,SUMO1,NR4A1,GNPDA1,PHF14,MDC1,PHF6,COL4A2,WRNIP1,POU3F1,STUB1,TDRKH,CTBP2,ALDOC,FXR2,INTS5,MAPRE3,DTX3L,MLF1,RALY,DDX4,TFIP11,MSH6,TRIM25,H2AFX,PABPC1,INTS7,MTA1,DDX41,WDR70,S100A1,PARP9,ATRX,TRIM24,NUDT16,ZNF536,NKRF…
GO:BP	cellular aromatic compound metabolic process	GO:0006725	1.98648e-12	11.7019	5895	654	313	17847	PRX,ITGA6,DMD,NGFR,ACOT7,RNASEH1,PPP1R1B,NOS1,MLIP,TLE1,CTH,MORF4L1,AFAP1L2,ZEB2,SOX9,FBP1,PXDNL,PKM,SOX8,HARS2,PDE2A,PDCD4,SMC6,RPRD2,TCF20,BCHE,MBD3,NAB2,ENPP1,NFIB,SMARCB1,SBNO1,WWTR1,SUMO1,NR4A1,GNPDA1,PHF14,MDC1,PHF6,COL4A2,WRNIP1,POU3F1,STUB1,TDRKH,CTBP2,ALDOC,FXR2,INTS5,CPOX,MAPRE3,DTX3L,MLF1,RALY,DDX4,TFIP11,MSH6,TRIM25,H2AFX,PABPC1,INTS7,MTA1,PPOX,DDX41,WDR70,S100A1,PARP9,ATRX,TRIM24,NUD…
GO:BP	nucleic acid metabolic process	GO:0090304	6.46844e-12	11.1892	5145	651	280	17847	PRX,ITGA6,DMD,NGFR,RNASEH1,PPP1R1B,NOS1,MLIP,TLE1,CTH,MORF4L1,AFAP1L2,ZEB2,SOX9,FBP1,PXDNL,SOX8,HARS2,PDE2A,PDCD4,SMC6,RPRD2,TCF20,MBD3,NAB2,ENPP1,NFIB,SMARCB1,SBNO1,WWTR1,SUMO1,NR4A1,PHF14,MDC1,PHF6,COL4A2,WRNIP1,POU3F1,STUB1,TDRKH,CTBP2,FXR2,INTS5,MAPRE3,DTX3L,MLF1,RALY,DDX4,TFIP11,MSH6,TRIM25,H2AFX,PABPC1,INTS7,MTA1,DDX41,WDR70,S100A1,PARP9,ATRX,TRIM24,NUDT16,ZNF536,NKRF,ADNP,ASH2L,EXOSC10,ZC3…
GO:BP	RNA splicing	GO:0008380	7.10974e-12	11.1481	439	647	54	17847	PRX,FXR2,RALY,TFIP11,PABPC1,DDX41,PRKRIP1,SRSF4,HNRNPUL1,ISY1,CWC27,ZCCHC8,SRPK2,UBL5,PPIL3,LSM7,SNW1,PTBP1,C9ORF78,PCF11,GTF2F2,RBM15,ZNF326,WDR33,ZNF638,ZMAT2,RBM4B,HABP4,PPP4R2,RSRC1,RBM7,PRPF38A,SYF2,WBP11,FRG1,CWC22,CWF19L1,SLU7,SMNDC1,PPWD1,SF3B6,SFSWAP,RBM5,DHX8,SART3,IVNS1ABP,CDC40,ZNF830,RBM42,SMU1,CPSF1,THOC6,GTF2F1,SRRM1
GO:BP	organic cyclic compound metabolic process	GO:1901360	2.48068e-11	10.6054	6122	654	318	17847	PRX,ITGA6,DMD,NGFR,ACOT7,RNASEH1,PPP1R1B,NOS1,MLIP,TLE1,CTH,MORF4L1,AFAP1L2,ZEB2,SOX9,FBP1,PXDNL,PKM,SOX8,HARS2,PDE2A,PDCD4,SMC6,RPRD2,TCF20,BCHE,MBD3,NAB2,ENPP1,NFIB,SMARCB1,SBNO1,WWTR1,SUMO1,NR4A1,GNPDA1,PHF14,MDC1,PHF6,MCCC1,COL4A2,WRNIP1,POU3F1,STUB1,TDRKH,CTBP2,ALDOC,FXR2,INTS5,CPOX,MAPRE3,OSBPL1A,DTX3L,MLF1,RALY,DDX4,TFIP11,MSH6,TRIM25,H2AFX,PABPC1,INTS7,MTA1,PPOX,DDX41,WDR70,S100A1,PARP9,A…
GO:BP	cellular component organization or biogenesis	GO:0071840	7.19652e-11	10.1429	6636	658	338	17847	GBP1,ITGA6,IQGAP2,DMD,SHROOM4,LIMCH1,DPYSL5,NGFR,CD59,EML1,ANK3,ANK2,NOS1,ARHGAP18,SYNE3,SYNE2,MAG,SLIT2,TLE1,CTH,MORF4L1,TNIK,ZEB2,SOX9,DAG1,CAB39,FBP1,CAMSAP1,FRYL,LAMA4,NLRP1,DCX,PKM,ARHGEF10,DIAPH3,ITGA7,PDE2A,COL11A1,UGT8,SLC9A3R2,GPC4,PLCG2,DST,ATAD3A,ALDH1A3,SMC6,ARHGAP10,FAM122A,DNM1L,MBD3,ENPP1,NFIB,SMARCB1,SEMA3B,WWTR1,SUMO1,AMPH,KANK4,MPP6,ORMDL2,CROCC,SNCG,CADM1,COL4A2,FLRT3,CAPRIN1,S…
GO:BP	mRNA splicing, via spliceosome	GO:0000398	1.98081e-10	9.70316	348	590	43	17847	FXR2,RALY,TFIP11,PABPC1,DDX41,SRSF4,HNRNPUL1,ISY1,CWC27,ZCCHC8,SRPK2,UBL5,PPIL3,LSM7,SNW1,PTBP1,C9ORF78,PCF11,GTF2F2,RBM15,WDR33,ZMAT2,RBM4B,RSRC1,RBM7,PRPF38A,SYF2,WBP11,FRG1,CWC22,CWF19L1,SLU7,SMNDC1,PPWD1,SF3B6,SFSWAP,RBM5,DHX8,SART3,CDC40,RBM42,SMU1,CPSF1
GO:BP	RNA splicing, via transesterification reactions with bulged adenosine as nucleophile	GO:0000377	1.98081e-10	9.70316	348	590	43	17847	FXR2,RALY,TFIP11,PABPC1,DDX41,SRSF4,HNRNPUL1,ISY1,CWC27,ZCCHC8,SRPK2,UBL5,PPIL3,LSM7,SNW1,PTBP1,C9ORF78,PCF11,GTF2F2,RBM15,WDR33,ZMAT2,RBM4B,RSRC1,RBM7,PRPF38A,SYF2,WBP11,FRG1,CWC22,CWF19L1,SLU7,SMNDC1,PPWD1,SF3B6,SFSWAP,RBM5,DHX8,SART3,CDC40,RBM42,SMU1,CPSF1
GO:BP	chromosome organization	GO:0051276	2.29413e-10	9.63938	1238	597	93	17847	NOS1,MORF4L1,SOX9,SMC6,MBD3,SMARCB1,MKI67,DTX3L,TFIP11,MSH6,H2AFX,MTA1,WDR70,ATRX,ASH2L,EXOSC10,TLK2,DNMT1,ARID2,BRD7,PPHLN1,MCM6,PRKDC,MCM5,CUL4B,EP300,GTF2B,ARID1A,KIF4A,PRC1,SNW1,BRD2,PBRM1,TRRAP,RPS6KA5,POGZ,PWP1,GTF2F2,RNF40,SMC5,MSH2,SMARCC1,UBA52,NCAPH2,SETD7,SMYD2,POLA1,SMCHD1,MCM4,TOP2A,SATB1,KMT2D,CDCA8,RIF1,HMG20A,GATAD2B,SMARCE1,BAZ2A,PHF2,MPHOSPH8,MCM3,RTF1,SOX2,CHD1,RFC5,RNF20,YY1,U…
GO:BP	RNA splicing, via transesterification reactions	GO:0000375	2.67599e-10	9.57251	351	590	43	17847	FXR2,RALY,TFIP11,PABPC1,DDX41,SRSF4,HNRNPUL1,ISY1,CWC27,ZCCHC8,SRPK2,UBL5,PPIL3,LSM7,SNW1,PTBP1,C9ORF78,PCF11,GTF2F2,RBM15,WDR33,ZMAT2,RBM4B,RSRC1,RBM7,PRPF38A,SYF2,WBP11,FRG1,CWC22,CWF19L1,SLU7,SMNDC1,PPWD1,SF3B6,SFSWAP,RBM5,DHX8,SART3,CDC40,RBM42,SMU1,CPSF1
GO:BP	mRNA metabolic process	GO:0016071	3.66154e-10	9.43634	860	647	77	17847	RPRD2,FXR2,RALY,TFIP11,PABPC1,DDX41,NUDT16,EXOSC10,ZC3H11A,PRKRIP1,SRSF4,RBM27,HNRNPUL1,ISY1,CWC27,ZCCHC8,SRPK2,CMTR1,UBL5,PSMD10,TRUB1,PPIL3,LSM7,SNW1,PTBP1,C9ORF78,PCF11,DCP1B,GTF2F2,RNF40,TNRC6B,RBM15,UBA52,ZNF326,RBBP6,WDR33,ZMAT2,RBM4B,HABP4,PPP4R2,LARP1,RSRC1,RBM7,STAT3,PRPF38A,POLDIP3,SYF2,WBP11,FRG1,CWC22,CWF19L1,PUM1,SECISBP2,RNF20,SLU7,SMNDC1,PPWD1,RBM26,SF3B6,SFSWAP,RBM5,DHX8,SART3,CDC…
GO:BP	organelle organization	GO:0006996	4.73309e-10	9.32485	3920	602	209	17847	IQGAP2,DMD,SHROOM4,LIMCH1,CD59,EML1,ANK3,ANK2,NOS1,ARHGAP18,SYNE3,SYNE2,SLIT2,MORF4L1,TNIK,ZEB2,SOX9,DAG1,CAMSAP1,DCX,ARHGEF10,DIAPH3,PDE2A,UGT8,DST,ATAD3A,SMC6,ARHGAP10,DNM1L,MBD3,SMARCB1,WWTR1,SUMO1,KANK4,CROCC,TDRKH,MKI67,MAPRE3,DTX3L,DDX4,SLC9A3R1,BAIAP2,TPM1,TFIP11,MSH6,RTKN,SEPT8,PEX11B,H2AFX,MTA1,FBXO7,WDR70,ATRX,VAT1,ASH2L,EXOSC10,GSTK1,HACL1,ZMYM4,TLK2,DNMT1,MAP3K20,PEX1,SHTN1,STMN1,FMNL…
GO:BP	DNA repair	GO:0006281	5.63185e-10	9.24935	553	570	54	17847	MORF4L1,SMC6,SUMO1,MDC1,WRNIP1,STUB1,DTX3L,TFIP11,MSH6,TRIM25,H2AFX,MTA1,WDR70,PARP9,ATRX,NUDT16,ISY1,MCM6,PRKDC,MCM5,CUL4B,EP300,RNASEH2A,TRRAP,NSMCE4A,SMC5,BOD1L1,MSH2,UBA52,POLA1,SMCHD1,MCM4,NSMCE3,WDR33,RIF1,PPP4R2,LIG1,MCM3,RFC5,YY1,SLC30A9,UHRF1,CBX8,NIPBL,PAXIP1,MCM2,CETN1,MCM7,CDK1,ERCC2,CHD1L,BRCC3,ZNF830,TDG
GO:BP	RNA metabolic process	GO:0016070	9.60102e-10	9.01768	4653	654	253	17847	PRX,ITGA6,DMD,NGFR,RNASEH1,PPP1R1B,NOS1,MLIP,TLE1,CTH,MORF4L1,AFAP1L2,ZEB2,SOX9,FBP1,SOX8,HARS2,PDE2A,PDCD4,RPRD2,TCF20,MBD3,NAB2,ENPP1,NFIB,SMARCB1,SBNO1,WWTR1,SUMO1,NR4A1,PHF14,PHF6,COL4A2,POU3F1,TDRKH,CTBP2,FXR2,INTS5,MAPRE3,DTX3L,MLF1,RALY,DDX4,TFIP11,TRIM25,PABPC1,INTS7,MTA1,DDX41,S100A1,PARP9,ATRX,TRIM24,NUDT16,ZNF536,NKRF,ADNP,ASH2L,EXOSC10,ZC3H11A,HEXIM1,POLR3B,ZMYM4,PRKRIP1,DNMT1,SRSF4,R…
GO:BP	cellular response to DNA damage stimulus	GO:0006974	1.22951e-09	8.91027	862	570	70	17847	MORF4L1,SMC6,SUMO1,MDC1,WRNIP1,STUB1,FXR2,DTX3L,TFIP11,MSH6,TRIM25,H2AFX,CASP9,INTS7,MTA1,WDR70,PARP9,ATRX,NUDT16,ASH2L,TLK2,MAP3K20,ISY1,MCM6,PRKDC,MCM5,CUL4B,EP300,RNASEH2A,PSMD10,SNW1,TRRAP,NSMCE4A,SMC5,BOD1L1,MSH2,UBA52,SETD7,SMYD2,POLA1,SMCHD1,MCM4,NSMCE3,RBBP6,WDR33,TOP2A,CBX1,RIF1,PPP4R2,LIG1,MCM3,SYF2,RFC5,YY1,SLC30A9,UHRF1,CBX8,NIPBL,PTPN11,TAF9,PAXIP1,MCM2,CETN1,MCM7,CDK1,ERCC2,CHD1L,BR…
GO:BP	cellular component organization	GO:0016043	3.94017e-08	7.40448	6454	658	320	17847	GBP1,ITGA6,IQGAP2,DMD,SHROOM4,LIMCH1,DPYSL5,NGFR,CD59,EML1,ANK3,ANK2,NOS1,ARHGAP18,SYNE3,SYNE2,MAG,SLIT2,TLE1,CTH,MORF4L1,TNIK,ZEB2,SOX9,DAG1,CAB39,FBP1,CAMSAP1,FRYL,LAMA4,NLRP1,DCX,PKM,ARHGEF10,DIAPH3,ITGA7,PDE2A,COL11A1,UGT8,SLC9A3R2,GPC4,PLCG2,DST,ATAD3A,ALDH1A3,SMC6,ARHGAP10,FAM122A,DNM1L,MBD3,ENPP1,NFIB,SMARCB1,SEMA3B,WWTR1,SUMO1,AMPH,KANK4,MPP6,CROCC,SNCG,CADM1,COL4A2,FLRT3,CAPRIN1,STUB1,TD…
GO:BP	chromatin organization	GO:0006325	4.66199e-08	7.33143	811	654	70	17847	NOS1,MORF4L1,SOX9,MBD3,SMARCB1,MKI67,DTX3L,H2AFX,MTA1,WDR70,ATRX,ASH2L,TLK2,DNMT1,ARID2,BRD7,PPHLN1,CUL4B,EP300,GTF2B,ARID1A,SNW1,BRD2,PBRM1,TRRAP,RPS6KA5,PWP1,RNF40,SMARCC1,SETD7,SMYD2,SMCHD1,SATB1,KMT2D,RIF1,HMG20A,GATAD2B,SMARCE1,BAZ2A,PHF2,MPHOSPH8,RTF1,SOX2,CHD1,RNF20,UHRF1,CHD8,EHMT2,CBX8,SMARCD3,NIPBL,TAF9,PAXIP1,MCM2,SART3,CDK1,CHD1L,BRCC3,CTR9,SMARCA4,TDG,RB1,BRD1,PRDM16,HDAC4,BPTF,MED24…
GO:BP	pre-replicative complex assembly	GO:0036388	4.94945e-08	7.30544	7	538	7	17847	MCM6,MCM5,MCM4,MCM3,ORC3,MCM2,MCM7
GO:BP	pre-replicative complex assembly involved in nuclear cell cycle DNA replication	GO:0006267	4.94945e-08	7.30544	7	538	7	17847	MCM6,MCM5,MCM4,MCM3,ORC3,MCM2,MCM7
GO:BP	pre-replicative complex assembly involved in cell cycle DNA replication	GO:1902299	4.94945e-08	7.30544	7	538	7	17847	MCM6,MCM5,MCM4,MCM3,ORC3,MCM2,MCM7
GO:BP	gene expression	GO:0010467	2.86467e-07	6.54293	5596	651	280	17847	PRX,ITGA6,DMD,NGFR,ANK3,PPP1R1B,ANK2,NOS1,MLIP,TLE1,CTH,MORF4L1,AFAP1L2,ZEB2,SOX9,FBP1,SOX8,HARS2,PDE2A,PDCD4,PLCG2,RPRD2,TCF20,DNM1L,MBD3,NAB2,ENPP1,NFIB,SMARCB1,SBNO1,WWTR1,SUMO1,NR4A1,PHF14,PHF6,COL4A2,CAPRIN1,POU3F1,STUB1,TDRKH,CTBP2,FXR2,INTS5,MAPRE3,DTX3L,MLF1,RALY,DDX4,TFIP11,TRIM25,PABPC1,INTS7,MTA1,DDX41,S100A1,PARP9,ATRX,TRIM24,NUDT16,ZNF536,NKRF,ADNP,ASH2L,EXOSC10,ZC3H11A,HEXIM1,POLR3B…
GO:BP	DNA metabolic process	GO:0006259	3.01972e-07	6.52003	930	570	68	17847	RNASEH1,MORF4L1,SMC6,MBD3,SMARCB1,SUMO1,MDC1,WRNIP1,STUB1,TDRKH,DTX3L,DDX4,TFIP11,MSH6,TRIM25,H2AFX,MTA1,WDR70,PARP9,ATRX,NUDT16,EXOSC10,DNMT1,ISY1,MCM6,PRKDC,MCM5,CUL4B,EP300,RNASEH2A,DFFA,TRRAP,NSMCE4A,SMC5,BOD1L1,MSH2,UBA52,POLA1,SMCHD1,MCM4,NSMCE3,WDR33,TOP2A,RIF1,PPP4R2,BAZ2A,MPHOSPH8,LIG1,MCM3,RFC5,YY1,ORC3,SLC30A9,UHRF1,EHMT2,CBX8,NIPBL,AIFM1,PAXIP1,MCM2,CETN1,MCM7,CDK1,ERCC2,CHD1L,BRCC3,Z…
GO:BP	nervous system development	GO:0007399	1.28039e-06	5.89266	2400	253	71	17847	PRX,MPZ,ITGA6,DMD,SHROOM4,DPYSL5,NGFR,EML1,ANK3,ANK2,NOS1,KIF1A,SYNE2,MAG,SLIT2,TNIK,ZEB2,IGSF8,SOX9,DAG1,CAMSAP1,FRYL,GFRAL,DCX,ANKS1A,SOX8,ARHGEF10,UGT8,GPC4,ALDH1A3,BCHE,DNM1L,MBD3,NAB2,NFIB,SMARCB1,SEMA3B,FLRT3,CAPRIN1,POU3F1,GPSM1,GFRA1,SLC9A3R1,BAIAP2,DLG5,H2AFX,TENM3,GPC1,COL4A1,FBXO7,S100A1,ATRX,ZNF536,ADNP,BZW2,NKD1,PPP1CC,ARSA,PCDH1,SHTN1,STMN1,PRKDC,INSC,GPM6B,CUL4B,EP300,PHGDH,TBCB,AR…
GO:BP	covalent chromatin modification	GO:0016569	3.27782e-06	5.48441	486	589	44	17847	NOS1,MORF4L1,MBD3,SMARCB1,DTX3L,MTA1,WDR70,ATRX,ASH2L,DNMT1,BRD7,PPHLN1,CUL4B,EP300,GTF2B,SNW1,TRRAP,RPS6KA5,PWP1,RNF40,SETD7,SMYD2,SATB1,KMT2D,RIF1,BAZ2A,PHF2,MPHOSPH8,RTF1,CHD1,RNF20,UHRF1,EHMT2,CBX8,NIPBL,TAF9,PAXIP1,SART3,CDK1,BRCC3,CTR9,BRD1,PRDM16,HDAC4
GO:BP	nitrogen compound metabolic process	GO:0006807	5.49292e-06	5.2602	10039	647	436	17847	PRX,GBP1,ITGA6,DMD,LIMCH1,NGFR,ACOT7,RNASEH1,PPP1R1B,NOS1,ASS1,MLIP,SLIT2,TLE1,CTH,MORF4L1,AFAP1L2,TNIK,ZEB2,SOX9,DAG1,CAB39,FBP1,PXDNL,GFRAL,NLRP1,PKM,PSPH,SOX8,HARS2,PDE2A,COL11A1,UGT8,PDCD4,GPC4,TRIM2,SMC6,SGTB,MRI1,TEX2,RPRD2,TCF20,FAM122A,BCHE,DNM1L,MBD3,NAB2,ENPP1,NFIB,SMARCB1,SBNO1,WWTR1,SUMO1,NR4A1,NMRAL1,GNPDA1,GAMT,PHF14,MDC1,PHF6,MCCC1,ORMDL2,COL4A2,CAPRIN1,WRNIP1,POU3F1,STUB1,TDRKH,CT…
GO:BP	cellular metabolic process	GO:0044237	2.01801e-05	4.69508	10785	647	459	17847	CRABP1,PRX,GBP1,ITGA6,PRUNE2,DMD,ALDH2,LIMCH1,NGFR,ACOT7,RNASEH1,PPP1R1B,NOS1,HDHD5,ASS1,MLIP,SLIT2,TLE1,CTH,ME3,MORF4L1,AFAP1L2,TNIK,ZEB2,SOX9,DAG1,CAB39,FBP1,PXDNL,GFRAL,LDHB,NLRP1,PKM,FAAH,PSPH,SOX8,HARS2,PDE2A,COL11A1,UGT8,PDCD4,GPC4,PLCG2,ALDH1A3,TRIM2,SMC6,SGTB,MRI1,TEX2,RPRD2,TCF20,FAM122A,BCHE,DNM1L,MBD3,NAB2,ENPP1,NFIB,SMARCB1,SBNO1,WWTR1,SUMO1,NR4A1,NMRAL1,GNPDA1,GAMT,PHF14,MDC1,PHF6,MC…
GO:BP	histone modification	GO:0016570	2.75598e-05	4.55972	466	589	41	17847	NOS1,MORF4L1,MBD3,SMARCB1,DTX3L,MTA1,WDR70,ATRX,ASH2L,DNMT1,BRD7,CUL4B,EP300,GTF2B,SNW1,TRRAP,RPS6KA5,PWP1,RNF40,SETD7,SMYD2,SATB1,KMT2D,RIF1,BAZ2A,PHF2,RTF1,RNF20,UHRF1,EHMT2,CBX8,NIPBL,TAF9,PAXIP1,SART3,CDK1,BRCC3,CTR9,BRD1,PRDM16,HDAC4
GO:BP	negative regulation of nitrogen compound metabolic process	GO:0051172	4.25365e-05	4.37124	2467	475	110	17847	GBP1,DMD,NGFR,PPP1R1B,MLIP,SLIT2,TLE1,MORF4L1,ZEB2,SOX9,DAG1,FBP1,SOX8,PDE2A,PDCD4,FAM122A,MBD3,NAB2,ENPP1,NFIB,SMARCB1,WWTR1,SUMO1,NR4A1,PHF14,PHF6,ORMDL2,CAPRIN1,CTBP2,FXR2,DTX3L,SLC9A3R1,TFIP11,MSH6,GPD1L,PABPC1,MTA1,FBXO7,S100A1,PARP9,ATRX,TRIM24,NUDT16,ZNF536,NKRF,EXOSC10,HEXIM1,PRKRIP1,TLK2,DNMT1,SRSF4,BRD7,PPHLN1,PRKDC,EP300,ARID1A,NR4A3,ITPRIP,WARS,PSMD10,TRIM33,DFFA,SNW1,SNTA1,PTBP1,RPS6…
GO:BP	double-strand break repair	GO:0006302	4.95365e-05	4.30507	252	553	27	17847	MORF4L1,SUMO1,MDC1,DTX3L,TFIP11,H2AFX,MTA1,WDR70,PARP9,NUDT16,MCM6,PRKDC,MCM5,SMC5,MSH2,POLA1,SMCHD1,MCM4,RIF1,PPP4R2,MCM3,YY1,NIPBL,PAXIP1,MCM2,MCM7,BRCC3
GO:BP	negative regulation of nucleobase-containing compound metabolic process	GO:0045934	6.32124e-05	4.1992	1469	483	76	17847	MLIP,TLE1,MORF4L1,ZEB2,SOX9,FBP1,SOX8,PDE2A,PDCD4,MBD3,NAB2,NFIB,WWTR1,SUMO1,PHF14,PHF6,CTBP2,TFIP11,MSH6,PABPC1,MTA1,S100A1,PARP9,ATRX,TRIM24,NUDT16,ZNF536,NKRF,EXOSC10,HEXIM1,DNMT1,SRSF4,BRD7,PPHLN1,EP300,ARID1A,NR4A3,PSMD10,TRIM33,DFFA,SNW1,PTBP1,RPS6KA5,ZNF318,RNF40,CUX1,MSH2,UBA52,SMYD2,SMCHD1,CBX1,SATB1,KMT2D,RIF1,MAPK10,HMG20A,GATAD2B,SMARCE1,BAZ2A,LARP1,PHF2,BCL7A,STAT3,MPHOSPH8,TCERG1,RT…
GO:BP	regulation of chromatin organization	GO:1902275	6.76467e-05	4.16975	191	555	23	17847	NOS1,SMARCB1,MKI67,WDR70,ATRX,TLK2,DNMT1,BRD7,PPHLN1,SNW1,RPS6KA5,RNF40,SETD7,RIF1,PHF2,MPHOSPH8,RTF1,RNF20,EHMT2,NIPBL,PAXIP1,SART3,CTR9
GO:BP	nucleosome disassembly	GO:0006337	0.000116349	3.93424	19	562	8	17847	SMARCB1,ARID2,ARID1A,PBRM1,SMARCC1,SMARCE1,SMARCD3,SMARCA4
GO:BP	negative regulation of RNA metabolic process	GO:0051253	0.000144335	3.84063	1372	651	89	17847	MLIP,TLE1,MORF4L1,ZEB2,SOX9,FBP1,SOX8,PDE2A,PDCD4,MBD3,NAB2,NFIB,WWTR1,SUMO1,PHF14,PHF6,CTBP2,PABPC1,MTA1,S100A1,PARP9,ATRX,TRIM24,NUDT16,ZNF536,NKRF,HEXIM1,DNMT1,SRSF4,BRD7,PPHLN1,EP300,ARID1A,NR4A3,PSMD10,TRIM33,SNW1,PTBP1,RPS6KA5,ZNF318,RNF40,CUX1,UBA52,SMYD2,SMCHD1,CBX1,SATB1,KMT2D,RIF1,MAPK10,HMG20A,GATAD2B,SMARCE1,BAZ2A,LARP1,PHF2,BCL7A,STAT3,MPHOSPH8,TCERG1,RTF1,SOX2,CGGBP1,SECISBP2,RNF20,…
GO:BP	primary metabolic process	GO:0044238	0.000163337	3.78692	10527	577	401	17847	CRABP1,PRX,GBP1,ITGA6,DMD,ALDH2,LIMCH1,NGFR,ACOT7,RNASEH1,PPP1R1B,NOS1,HDHD5,ASS1,MLIP,SLIT2,TLE1,CTH,ME3,MORF4L1,AFAP1L2,TNIK,ZEB2,SOX9,DAG1,CAB39,FBP1,PXDNL,GFRAL,LDHB,NLRP1,PKM,FAAH,PSPH,SOX8,HARS2,PDE2A,COL11A1,UGT8,PDCD4,GPC4,PLCG2,ALDH1A3,TRIM2,SMC6,SGTB,MRI1,TEX2,RPRD2,TCF20,FAM122A,DNM1L,MBD3,NAB2,ENPP1,NFIB,SMARCB1,SBNO1,WWTR1,SUMO1,NR4A1,GNPDA1,PHF14,MDC1,PHF6,MCCC1,ORMDL2,COL4A2,CAPRIN…
GO:BP	cellular component biogenesis	GO:0044085	0.000187904	3.72606	3253	551	150	17847	GBP1,ITGA6,IQGAP2,DMD,LIMCH1,CD59,ANK3,ANK2,ARHGAP18,SYNE2,SLIT2,TLE1,CTH,TNIK,SOX9,DAG1,CAB39,FBP1,CAMSAP1,NLRP1,DCX,PKM,ARHGEF10,DIAPH3,UGT8,SLC9A3R2,GPC4,DST,ALDH1A3,DNM1L,SMARCB1,WWTR1,SUMO1,KANK4,MPP6,ORMDL2,CROCC,FLRT3,STUB1,FXR2,ITGB4,HGSNAT,MAPRE3,SLC9A3R1,BAIAP2,TPM1,TFIP11,RTKN,SEPT8,DLG5,PEX11B,H2AFX,GPC1,ATRX,NUDT16,ADNP,ASH2L,EXOSC10,HACL1,SHTN1,STMN1,ISY1,MCM6,CFAP20,SRPK2,GPM6B,MCM…
GO:BP	nucleus localization	GO:0051647	0.000295006	3.53017	29	29	4	17847	DMD,KIF1A,SYNE3,SYNE2
GO:BP	chromatin disassembly	GO:0031498	0.000296252	3.52834	21	562	8	17847	SMARCB1,ARID2,ARID1A,PBRM1,SMARCC1,SMARCE1,SMARCD3,SMARCA4
GO:BP	protein-DNA complex disassembly	GO:0032986	0.000296252	3.52834	21	562	8	17847	SMARCB1,ARID2,ARID1A,PBRM1,SMARCC1,SMARCE1,SMARCD3,SMARCA4
GO:BP	DNA duplex unwinding	GO:0032508	0.000300596	3.52202	105	550	16	17847	ATRX,MCM6,MCM5,CUL4B,GTF2F2,UBA52,MCM4,TOP2A,MCM3,CHD1,RFC5,CHD8,MCM2,MCM7,ERCC2,CHD1L
GO:BP	positive regulation of chromatin organization	GO:1905269	0.000444435	3.35219	107	555	16	17847	NOS1,SMARCB1,DNMT1,BRD7,PPHLN1,SNW1,RPS6KA5,RNF40,RIF1,MPHOSPH8,RTF1,RNF20,NIPBL,PAXIP1,SART3,CTR9
GO:BP	regulation of mRNA processing	GO:0050684	0.000513363	3.28958	145	577	19	17847	FXR2,SRSF4,SRPK2,SNW1,PTBP1,C9ORF78,RNF40,RBM15,RBM4B,RBM7,CWC22,RNF20,SFSWAP,RBM5,SART3,CTR9,SLTM,RBM42,SMU1
GO:BP	nuclear DNA replication	GO:0033260	0.000536562	3.27038	59	560	12	17847	ATRX,MCM6,MCM5,POLA1,MCM4,LIG1,MCM3,RFC5,ORC3,MCM2,MCM7,ZNF830
GO:BP	organic substance metabolic process	GO:0071704	0.000540058	3.26756	11036	577	414	17847	CRABP1,PRX,GBP1,ITGA6,PRUNE2,DMD,ALDH2,LIMCH1,NGFR,ACOT7,ANK3,RNASEH1,PPP1R1B,ANK2,NOS1,HDHD5,ASS1,MLIP,SLIT2,TLE1,CTH,ME3,MORF4L1,AFAP1L2,TNIK,ZEB2,SOX9,DAG1,CAB39,FBP1,PXDNL,GFRAL,LDHB,NLRP1,PKM,FAAH,PSPH,SOX8,HARS2,PDE2A,COL11A1,UGT8,PDCD4,GPC4,PLCG2,ALDH1A3,TRIM2,SMC6,SGTB,MRI1,TEX2,RPRD2,TCF20,FAM122A,BCHE,DNM1L,MBD3,NAB2,ENPP1,NFIB,SMARCB1,SBNO1,WWTR1,SUMO1,NR4A1,NMRAL1,GNPDA1,GAMT,PHF14,MD…
GO:BP	RNA 3'-end processing	GO:0031123	0.000631384	3.19971	158	647	21	17847	RPRD2,INTS5,PABPC1,INTS7,EXOSC10,ZC3H11A,SRSF4,PCF11,RNF40,WDR33,POLDIP3,RNF20,SLU7,CDC40,CTR9,CPSF1,INTS12,THOC6,PNPT1,EXOSC9,SRRM1
GO:BP	double-strand break repair via break-induced replication	GO:0000727	0.000673816	3.17146	11	538	6	17847	MCM6,MCM5,MCM4,MCM3,MCM2,MCM7
GO:BP	regulation of cellular component organization	GO:0051128	0.000685998	3.16368	2488	240	63	17847	GBP1,ITGA6,IQGAP2,DMD,LIMCH1,NGFR,NOS1,ARHGAP18,SYNE3,SYNE2,MAG,SLIT2,TNIK,ZEB2,SOX9,DAG1,FBP1,CAMSAP1,ARHGEF10,ITGA7,PDE2A,GPC4,PLCG2,ATAD3A,FAM122A,DNM1L,ENPP1,SMARCB1,SEMA3B,SUMO1,KANK4,CROCC,FLRT3,CAPRIN1,STUB1,FXR2,MKI67,MAPRE3,SLC9A3R1,BAIAP2,TPM1,TFIP11,SEPT8,DLG5,TENM3,FBXO7,WDR70,ATRX,ADNP,VAT1,EXOSC10,ZMYM4,TLK2,DNMT1,SHTN1,STMN1,FMNL2,BRD7,PPHLN1,GPM6B,CUL4B,UBL5,EP300
GO:BP	cell morphogenesis	GO:0000902	0.000801327	3.09619	1050	214	33	17847	GBP1,DMD,DPYSL5,NGFR,ANK3,ARHGAP18,SYNE3,MAG,SLIT2,TNIK,ZEB2,DAG1,CAMSAP1,FRYL,DCX,ITGA7,UGT8,DNM1L,NFIB,SEMA3B,FLRT3,CAPRIN1,GFRA1,SLC9A3R1,BAIAP2,TPM1,CASP9,GPC1,ADNP,ZMYM4,SHTN1,STMN1,FMNL2
GO:BP	DNA geometric change	GO:0032392	0.000958714	3.01831	114	550	16	17847	ATRX,MCM6,MCM5,CUL4B,GTF2F2,UBA52,MCM4,TOP2A,MCM3,CHD1,RFC5,CHD8,MCM2,MCM7,ERCC2,CHD1L
GO:BP	protein-DNA complex subunit organization	GO:0071824	0.00102033	2.99126	300	572	28	17847	SOX9,SMARCB1,H2AFX,ATRX,ARID2,MCM6,MCM5,CUL4B,GTF2B,ARID1A,BRD2,PBRM1,POGZ,SMARCC1,UBA52,MCM4,SMARCE1,BAZ2A,MCM3,ORC3,SMARCD3,MCM2,SART3,MCM7,ERCC2,CHD1L,SMARCA4,RB1
GO:BP	chromatin remodeling	GO:0006338	0.00102741	2.98826	176	649	22	17847	SOX9,MBD3,SMARCB1,ATRX,ARID1A,PBRM1,SMARCC1,SMCHD1,SATB1,GATAD2B,SMARCE1,BAZ2A,CHD1,CHD8,SMARCD3,CHD1L,SMARCA4,RB1,HDAC4,BPTF,SMARCA5,ARID1B
GO:BP	regulation of cell morphogenesis	GO:0022604	0.00122185	2.91298	493	214	21	17847	GBP1,NGFR,ARHGAP18,SYNE3,MAG,SLIT2,TNIK,ZEB2,DAG1,CAMSAP1,ITGA7,DNM1L,SEMA3B,CAPRIN1,SLC9A3R1,BAIAP2,TPM1,ADNP,ZMYM4,SHTN1,FMNL2
GO:BP	negative regulation of transcription, DNA-templated	GO:0045892	0.00125431	2.9016	1229	651	79	17847	MLIP,TLE1,MORF4L1,ZEB2,SOX9,FBP1,SOX8,PDE2A,PDCD4,MBD3,NAB2,NFIB,WWTR1,SUMO1,PHF14,PHF6,CTBP2,MTA1,S100A1,PARP9,ATRX,TRIM24,ZNF536,NKRF,HEXIM1,DNMT1,BRD7,PPHLN1,EP300,ARID1A,NR4A3,PSMD10,TRIM33,SNW1,RPS6KA5,ZNF318,CUX1,UBA52,SMYD2,SMCHD1,CBX1,SATB1,KMT2D,RIF1,MAPK10,HMG20A,GATAD2B,SMARCE1,BAZ2A,PHF2,BCL7A,STAT3,MPHOSPH8,TCERG1,RTF1,SOX2,CGGBP1,YY1,UHRF1,CHD8,EHMT2,CBX8,NIPBL,ARID5B,WFS1,CTR9,SMAR…
GO:BP	axon ensheathment	GO:0008366	0.00132346	2.87829	138	126	9	17847	PRX,MPZ,ANK2,MAG,DAG1,ARHGEF10,UGT8,NAB2,POU3F1
GO:BP	ensheathment of neurons	GO:0007272	0.00132346	2.87829	138	126	9	17847	PRX,MPZ,ANK2,MAG,DAG1,ARHGEF10,UGT8,NAB2,POU3F1
GO:BP	cell cycle DNA replication	GO:0044786	0.00136454	2.86501	64	560	12	17847	ATRX,MCM6,MCM5,POLA1,MCM4,LIG1,MCM3,RFC5,ORC3,MCM2,MCM7,ZNF830
GO:BP	anatomical structure development	GO:0048856	0.00142566	2.84598	6028	214	107	17847	CRABP1,PRX,GBP1,MPZ,NPR3,ITGA6,DMD,SHROOM4,DPYSL5,NGFR,EML1,ANK3,ANK2,NOS1,ARHGAP18,KIF1A,SYNE3,SYNE2,ASS1,MAG,SLIT2,TLE1,CTH,TNIK,ZEB2,IGSF8,SOX9,DAG1,EGFL8,CAMSAP1,FRYL,LAMA4,GFRAL,DCX,PKM,ANKS1A,PSPH,SOX8,ARHGEF10,ITGA7,PDE2A,COL11A1,UGT8,PDCD4,GPC4,PLCG2,ALDH1A3,BCHE,DNM1L,MBD3,NAB2,ENPP1,NFIB,SMARCB1,SEMA3B,WWTR1,SUMO1,NR4A1,GAMT,PHF14,PHF6,CADM1,COL4A2,FLRT3,CAPRIN1,POU3F1,GPSM1,ALDOC,ITGB4…
GO:BP	peripheral nervous system development	GO:0007422	0.00151782	2.81878	78	167	8	17847	DMD,DAG1,SOX8,ARHGEF10,UGT8,NAB2,POU3F1,GPC1
GO:BP	cell cycle DNA replication initiation	GO:1902292	0.00165747	2.78055	4	523	4	17847	POLA1,MCM4,MCM3,MCM2
GO:BP	nuclear cell cycle DNA replication initiation	GO:1902315	0.00165747	2.78055	4	523	4	17847	POLA1,MCM4,MCM3,MCM2
GO:BP	mitotic DNA replication initiation	GO:1902975	0.00165747	2.78055	4	523	4	17847	POLA1,MCM4,MCM3,MCM2
GO:BP	regulation of RNA splicing	GO:0043484	0.00175354	2.75608	142	577	18	17847	PRX,FXR2,SRSF4,SRPK2,SNW1,PTBP1,C9ORF78,RBM15,ZNF326,RBM4B,HABP4,RBM7,CWC22,SFSWAP,RBM5,SART3,RBM42,SMU1
GO:BP	neuron projection development	GO:0031175	0.00176231	2.75392	1004	253	35	17847	ITGA6,DMD,DPYSL5,NGFR,ANK3,MAG,SLIT2,TNIK,ZEB2,DAG1,CAMSAP1,FRYL,DCX,UGT8,DNM1L,NFIB,SEMA3B,FLRT3,CAPRIN1,GFRA1,SLC9A3R1,BAIAP2,DLG5,TENM3,GPC1,FBXO7,ADNP,SHTN1,STMN1,GPM6B,CUL4B,EP300,PHGDH,NR4A3,GAB1
GO:BP	cellular component morphogenesis	GO:0032989	0.00181246	2.74173	1156	74	18	17847	GBP1,DMD,DPYSL5,NGFR,ANK3,ANK2,ARHGAP18,SYNE3,MAG,SLIT2,TNIK,ZEB2,DAG1,CAMSAP1,FRYL,DCX,ITGA7,UGT8
GO:BP	negative regulation of cellular macromolecule biosynthetic process	GO:2000113	0.00200619	2.69763	1500	651	91	17847	MLIP,TLE1,MORF4L1,ZEB2,SOX9,FBP1,SOX8,PDE2A,PDCD4,MBD3,NAB2,ENPP1,NFIB,WWTR1,SUMO1,PHF14,PHF6,CAPRIN1,CTBP2,FXR2,MTA1,S100A1,PARP9,ATRX,TRIM24,ZNF536,NKRF,EXOSC10,HEXIM1,DNMT1,BRD7,PPHLN1,EP300,ARID1A,NR4A3,PSMD10,TRIM33,SNW1,RPS6KA5,ZNF318,CUX1,TNRC6B,UBA52,SMYD2,SMCHD1,CBX1,SATB1,KMT2D,RIF1,MAPK10,HMG20A,GATAD2B,SMARCE1,BAZ2A,LARP1,PHF2,ITM2B,BCL7A,STAT3,MPHOSPH8,TCERG1,RTF1,SOX2,CGGBP1,PUM1,PA…
GO:BP	negative regulation of cellular metabolic process	GO:0031324	0.0021102	2.67568	2660	475	110	17847	GBP1,DMD,NGFR,PPP1R1B,MLIP,SLIT2,TLE1,MORF4L1,ZEB2,SOX9,DAG1,FBP1,SOX8,PDE2A,PDCD4,FAM122A,MBD3,NAB2,ENPP1,NFIB,SMARCB1,WWTR1,SUMO1,NR4A1,PHF14,PHF6,ORMDL2,CAPRIN1,CTBP2,FXR2,DTX3L,SLC9A3R1,TFIP11,MSH6,GPD1L,PABPC1,MTA1,FBXO7,S100A1,PARP9,ATRX,TRIM24,NUDT16,ZNF536,NKRF,EXOSC10,HEXIM1,PRKRIP1,TLK2,DNMT1,SRSF4,BRD7,PPHLN1,PRKDC,EP300,ARID1A,NR4A3,ITPRIP,WARS,PSMD10,TRIM33,DFFA,SNW1,SNTA1,PTBP1,RPS6…
GO:BP	neurogenesis	GO:0022008	0.00212403	2.67284	1656	100	26	17847	ITGA6,DMD,DPYSL5,NGFR,EML1,ANK3,NOS1,SYNE2,MAG,SLIT2,TNIK,ZEB2,SOX9,DAG1,CAMSAP1,FRYL,DCX,ANKS1A,SOX8,ARHGEF10,UGT8,BCHE,DNM1L,NAB2,NFIB,SEMA3B
GO:BP	regulation of histone modification	GO:0031056	0.00226579	2.64478	150	555	18	17847	NOS1,SMARCB1,WDR70,ATRX,DNMT1,BRD7,SNW1,RPS6KA5,RNF40,SETD7,RIF1,RTF1,RNF20,EHMT2,NIPBL,PAXIP1,SART3,CTR9
GO:BP	cellular response to stress	GO:0033554	0.00230243	2.63781	2064	553	102	17847	ASS1,MAG,CTH,MORF4L1,TNIK,ZEB2,DAG1,CAB39,GFRAL,PDCD4,SMC6,SGTB,SUMO1,MDC1,WRNIP1,STUB1,FXR2,DTX3L,TPM1,TFIP11,MSH6,TRIM25,H2AFX,CASP9,INTS7,MTA1,FBXO7,WDR70,PARP9,ATRX,NUDT16,ASH2L,TLK2,MAP3K20,ISY1,MCM6,PRKDC,MCM5,CUL4B,EP300,RNASEH2A,NR4A3,CLGN,PSMD10,SNW1,TRRAP,NSMCE4A,SMC5,BOD1L1,MSH2,UBA52,RNF126,SETD7,ANKZF1,RB1CC1,SMYD2,POLA1,SMCHD1,MCM4,NSMCE3,PYCR1,RBBP6,WDR33,TOP2A,CBX1,RIF1,MAPK10,AMF…
GO:BP	mRNA 3'-end processing	GO:0031124	0.00262312	2.58118	105	647	16	17847	RPRD2,PABPC1,ZC3H11A,SRSF4,PCF11,RNF40,WDR33,POLDIP3,RNF20,SLU7,CDC40,CTR9,CPSF1,THOC6,PNPT1,SRRM1
GO:BP	positive regulation of histone modification	GO:0031058	0.00270436	2.56794	94	555	14	17847	NOS1,SMARCB1,DNMT1,BRD7,SNW1,RPS6KA5,RNF40,RIF1,RTF1,RNF20,NIPBL,PAXIP1,SART3,CTR9
GO:BP	cellular respiration	GO:0045333	0.00276712	2.55797	191	633	22	17847	ME3,NR4A3,GPD2,NDUFA5,IDH2,DHTKD1,SDHAF2,NDUFA7,IDH1,FXN,SDHAF4,SUCLG2,ADSL,SURF1,PANK2,CDK1,COA6,COX7A2L,LYRM7,PRDM16,OGDHL,PNPT1
GO:BP	protein-containing complex subunit organization	GO:0043933	0.00294872	2.53037	2177	633	118	17847	GBP1,IQGAP2,DMD,CD59,ARHGAP18,SLIT2,TLE1,CTH,SOX9,CAB39,FBP1,CAMSAP1,NLRP1,PKM,DIAPH3,COL11A1,SLC9A3R2,ALDH1A3,DNM1L,SMARCB1,SUMO1,KANK4,MPP6,STUB1,HGSNAT,MAPRE3,SLC9A3R1,BAIAP2,TFIP11,SEPT8,DLG5,PEX11B,H2AFX,ATRX,ASH2L,HACL1,STMN1,ISY1,ARID2,MCM6,SRPK2,MCM5,CUL4B,EP300,GTF2B,ARID1A,CLGN,WARS,PSMD10,TUBB4A,BRD2,PBRM1,TRRAP,ACAD9,UBE2S,MDN1,POGZ,MRRF,MRPS30,ATF1,HMGCL,COA4,NDUFA5,SMARCC1,UBA52,MCM…
GO:BP	anatomical structure morphogenesis	GO:0009653	0.00312394	2.5053	2764	217	61	17847	GBP1,ITGA6,DMD,DPYSL5,NGFR,ANK3,ANK2,NOS1,ARHGAP18,SYNE3,MAG,SLIT2,TLE1,TNIK,ZEB2,SOX9,DAG1,CAMSAP1,FRYL,DCX,PKM,SOX8,ITGA7,COL11A1,UGT8,PDCD4,GPC4,ALDH1A3,DNM1L,NAB2,NFIB,SEMA3B,WWTR1,NR4A1,GAMT,COL4A2,FLRT3,CAPRIN1,ITGB4,GFRA1,SLC9A3R1,BAIAP2,TPM1,DLG5,CASP9,TENM3,GPC1,COL4A1,CDSN,S100A1,ATRX,ADNP,TANC1,VAT1,NKD1,ZMYM4,MAP3K20,SHTN1,STMN1,FMNL2,ARID2
GO:BP	metabolic process	GO:0008152	0.00333907	2.47637	11612	585	433	17847	CRABP1,PRX,GBP1,NPR3,ITGA6,PRUNE2,DMD,ALDH2,LIMCH1,NGFR,ACOT7,ANK3,RNASEH1,PPP1R1B,ANK2,NOS1,HDHD5,ASS1,MLIP,SLIT2,TLE1,CTH,ME3,MORF4L1,AFAP1L2,TNIK,ZEB2,SOX9,DAG1,CAB39,FBP1,PXDNL,LAMA4,GFRAL,LDHB,NLRP1,PKM,FAAH,PSPH,SOX8,HARS2,PDE2A,COL11A1,UGT8,PDCD4,GPC4,PLCG2,ALDH1A3,TRIM2,SMC6,SGTB,MRI1,TEX2,RPRD2,TCF20,FAM122A,BCHE,DNM1L,MBD3,NAB2,ENPP1,NFIB,SMARCB1,SBNO1,WWTR1,SUMO1,NR4A1,NMRAL1,GNPDA1,GA…
GO:BP	cytoskeleton organization	GO:0007010	0.00336156	2.47346	1353	80	20	17847	IQGAP2,DMD,SHROOM4,LIMCH1,EML1,ANK3,ANK2,ARHGAP18,SYNE3,SYNE2,SLIT2,TNIK,SOX9,DAG1,CAMSAP1,DCX,ARHGEF10,DIAPH3,UGT8,DST
GO:BP	regulation of mRNA splicing, via spliceosome	GO:0048024	0.00358431	2.44559	106	577	15	17847	FXR2,SRSF4,SRPK2,SNW1,PTBP1,C9ORF78,RBM15,RBM4B,RBM7,CWC22,SFSWAP,RBM5,SART3,RBM42,SMU1
GO:BP	developmental process	GO:0032502	0.00371484	2.43006	6449	214	111	17847	CRABP1,PRX,GBP1,MPZ,NPR3,ITGA6,DMD,SHROOM4,DPYSL5,NGFR,EML1,ANK3,ANK2,NOS1,ARHGAP18,KIF1A,SYNE3,SYNE2,ASS1,MAG,SLIT2,TLE1,CTH,TNIK,ZEB2,IGSF8,SOX9,DAG1,EGFL8,CAMSAP1,FRYL,LAMA4,GFRAL,DCX,PKM,ANKS1A,PSPH,SOX8,ARHGEF10,ITGA7,PDE2A,COL11A1,UGT8,PDCD4,GPC4,PLCG2,ALDH1A3,SMC6,BCHE,DNM1L,MBD3,NAB2,ENPP1,NFIB,SMARCB1,SEMA3B,WWTR1,SUMO1,NR4A1,GAMT,PHF14,PHF6,CADM1,COL4A2,FLRT3,CAPRIN1,POU3F1,TDRKH,CTBP2,…
GO:BP	histone H2B ubiquitination	GO:0033523	0.00411518	2.38561	12	654	6	17847	DTX3L,WDR70,RNF40,RNF20,CTR9,WAC
GO:BP	cell cycle	GO:0007049	0.00480991	2.31786	1863	560	94	17847	DMD,EML1,ANK3,AFAP1L2,SOX9,CAB39,ARHGEF10,PDCD4,SMARCB1,NR4A1,MDC1,CROCC,TDRKH,MKI67,MAPRE3,MLF1,DDX4,SLC9A3R1,MSH6,RTKN,SEPT8,H2AFX,INTS7,FBXO7,ATRX,NUDT16,HEXIM1,PPP1CC,TLK2,MAP3K20,STMN1,BRD7,MCM6,PRKDC,SUSD2,SRPK2,MCM5,CUL4B,EP300,PHGDH,NR4A3,PSMD10,KIF4A,PRC1,TUBB4A,PBRM1,CEP131,UBE2S,CDK17,POGZ,ZNF318,SMC5,ANAPC7,MSH2,NCAPH2,RB1CC1,POLA1,MCM4,TOP2A,CDCA8,RIF1,ZFYVE19,RBM7,RCC2,STAT3,AK1,LIG…
GO:BP	system development	GO:0048731	0.00492199	2.30786	4967	108	53	17847	PRX,MPZ,NPR3,ITGA6,DMD,SHROOM4,DPYSL5,NGFR,EML1,ANK3,ANK2,NOS1,KIF1A,SYNE2,ASS1,MAG,SLIT2,TLE1,CTH,TNIK,ZEB2,IGSF8,SOX9,DAG1,CAMSAP1,FRYL,LAMA4,GFRAL,DCX,PKM,ANKS1A,SOX8,ARHGEF10,ITGA7,PDE2A,COL11A1,UGT8,PDCD4,GPC4,PLCG2,ALDH1A3,BCHE,DNM1L,MBD3,NAB2,ENPP1,NFIB,SMARCB1,SEMA3B,WWTR1,NR4A1,GAMT,PHF14
GO:BP	positive regulation of sodium ion transmembrane transport	GO:1902307	0.00556638	2.25443	21	23	3	17847	DMD,ANK3,NOS1
GO:BP	mitotic DNA replication	GO:1902969	0.0055888	2.25268	15	523	6	17847	MCM6,POLA1,MCM4,LIG1,MCM3,MCM2
GO:BP	negative regulation of nucleic acid-templated transcription	GO:1903507	0.00624436	2.20451	1281	651	79	17847	MLIP,TLE1,MORF4L1,ZEB2,SOX9,FBP1,SOX8,PDE2A,PDCD4,MBD3,NAB2,NFIB,WWTR1,SUMO1,PHF14,PHF6,CTBP2,MTA1,S100A1,PARP9,ATRX,TRIM24,ZNF536,NKRF,HEXIM1,DNMT1,BRD7,PPHLN1,EP300,ARID1A,NR4A3,PSMD10,TRIM33,SNW1,RPS6KA5,ZNF318,CUX1,UBA52,SMYD2,SMCHD1,CBX1,SATB1,KMT2D,RIF1,MAPK10,HMG20A,GATAD2B,SMARCE1,BAZ2A,PHF2,BCL7A,STAT3,MPHOSPH8,TCERG1,RTF1,SOX2,CGGBP1,YY1,UHRF1,CHD8,EHMT2,CBX8,NIPBL,ARID5B,WFS1,CTR9,SMAR…
GO:BP	DNA replication initiation	GO:0006270	0.00647292	2.1889	41	538	9	17847	WRNIP1,MCM6,MCM5,POLA1,MCM4,MCM3,ORC3,MCM2,MCM7
GO:BP	negative regulation of RNA biosynthetic process	GO:1902679	0.0066227	2.17896	1283	651	79	17847	MLIP,TLE1,MORF4L1,ZEB2,SOX9,FBP1,SOX8,PDE2A,PDCD4,MBD3,NAB2,NFIB,WWTR1,SUMO1,PHF14,PHF6,CTBP2,MTA1,S100A1,PARP9,ATRX,TRIM24,ZNF536,NKRF,HEXIM1,DNMT1,BRD7,PPHLN1,EP300,ARID1A,NR4A3,PSMD10,TRIM33,SNW1,RPS6KA5,ZNF318,CUX1,UBA52,SMYD2,SMCHD1,CBX1,SATB1,KMT2D,RIF1,MAPK10,HMG20A,GATAD2B,SMARCE1,BAZ2A,PHF2,BCL7A,STAT3,MPHOSPH8,TCERG1,RTF1,SOX2,CGGBP1,YY1,UHRF1,CHD8,EHMT2,CBX8,NIPBL,ARID5B,WFS1,CTR9,SMAR…
GO:BP	peptidyl-lysine modification	GO:0018205	0.00781916	2.10684	408	630	34	17847	NOS1,CTH,MORF4L1,MBD3,SMARCB1,SUMO1,ATRX,IFIH1,ASH2L,DNMT1,BRD7,EP300,GTF2B,SNW1,TRRAP,RPS6KA5,PWP1,SETD7,SMYD2,KMT2D,RIF1,HMG20A,RTF1,SAE1,EHMT2,GLRX5,TAF9,PAXIP1,CTR9,BRD1,PRDM16,HDAC4,EGR2,MED24
GO:BP	cellular component assembly	GO:0022607	0.00924026	2.03432	3017	167	52	17847	GBP1,ITGA6,IQGAP2,DMD,LIMCH1,CD59,ANK3,ANK2,ARHGAP18,SYNE2,SLIT2,TLE1,CTH,TNIK,SOX9,DAG1,CAB39,FBP1,CAMSAP1,NLRP1,DCX,PKM,ARHGEF10,DIAPH3,UGT8,SLC9A3R2,GPC4,DST,ALDH1A3,DNM1L,SMARCB1,WWTR1,SUMO1,KANK4,MPP6,CROCC,FLRT3,STUB1,FXR2,ITGB4,HGSNAT,MAPRE3,SLC9A3R1,BAIAP2,TPM1,TFIP11,RTKN,SEPT8,DLG5,PEX11B,H2AFX,GPC1
GO:BP	positive regulation of double-strand break repair via nonhomologous end joining	GO:2001034	0.0092601	2.03338	13	368	5	17847	DTX3L,PARP9,PRKDC,SMCHD1,RIF1
GO:BP	histone methylation	GO:0016571	0.00944794	2.02466	142	585	17	17847	SMARCB1,ATRX,ASH2L,DNMT1,SNW1,PWP1,SETD7,SMYD2,SATB1,KMT2D,RIF1,RTF1,RNF20,EHMT2,PAXIP1,CTR9,PRDM16
GO:BP	regulation of cellular component biogenesis	GO:0044087	0.009689	2.01372	946	161	24	17847	IQGAP2,LIMCH1,ARHGAP18,SYNE2,SLIT2,SOX9,DAG1,CAMSAP1,ARHGEF10,GPC4,DNM1L,SUMO1,KANK4,ORMDL2,CROCC,FLRT3,STUB1,FXR2,MAPRE3,BAIAP2,TPM1,TFIP11,SEPT8,DLG5
GO:BP	positive regulation of molecular function	GO:0044093	0.00981403	2.00815	1786	157	35	17847	NPR3,ITGA6,DMD,NGFR,ANK3,ANK2,NOS1,ARHGAP18,CTH,AFAP1L2,TNIK,ZEB2,ARHGAP36,DAG1,CAB39,GFRAL,NLRP1,ARHGEF10,PLCG2,ARHGAP10,DNM1L,ARHGEF16,NAB2,SMARCB1,SUMO1,WRNIP1,STUB1,CTBP2,GPSM1,MAPRE3,DTX3L,TPM1,ASAP2,MSH6,TRIM25
GO:BP	neuron development	GO:0048666	0.00984525	2.00677	1131	253	36	17847	ITGA6,DMD,DPYSL5,NGFR,ANK3,MAG,SLIT2,TNIK,ZEB2,DAG1,CAMSAP1,FRYL,DCX,ANKS1A,UGT8,DNM1L,NFIB,SEMA3B,FLRT3,CAPRIN1,GFRA1,SLC9A3R1,BAIAP2,DLG5,TENM3,GPC1,FBXO7,ADNP,SHTN1,STMN1,GPM6B,CUL4B,EP300,PHGDH,NR4A3,GAB1
GO:BP	regulation of histone H2B ubiquitination	GO:2001166	0.0102567	1.98899	5	555	4	17847	WDR70,RNF40,RNF20,CTR9
GO:BP	positive regulation of chromosome organization	GO:2001252	0.0105005	1.97879	178	572	19	17847	NOS1,SMARCB1,ATRX,DNMT1,BRD7,PPHLN1,SNW1,RPS6KA5,RNF40,SMC5,RIF1,MPHOSPH8,RTF1,RNF20,NIPBL,PAXIP1,SART3,CTR9,RB1
GO:BP	multicellular organism development	GO:0007275	0.0109149	1.96198	5532	210	96	17847	CRABP1,PRX,MPZ,NPR3,ITGA6,DMD,SHROOM4,DPYSL5,NGFR,EML1,ANK3,ANK2,NOS1,KIF1A,SYNE2,ASS1,MAG,SLIT2,TLE1,CTH,TNIK,ZEB2,IGSF8,SOX9,DAG1,CAMSAP1,FRYL,LAMA4,GFRAL,DCX,PKM,ANKS1A,PSPH,SOX8,ARHGEF10,ITGA7,PDE2A,COL11A1,UGT8,PDCD4,GPC4,PLCG2,ALDH1A3,BCHE,DNM1L,MBD3,NAB2,ENPP1,NFIB,SMARCB1,SEMA3B,WWTR1,NR4A1,GAMT,PHF14,PHF6,CADM1,COL4A2,FLRT3,CAPRIN1,POU3F1,GPSM1,ITGB4,MLF1,STRBP,DDX4,GFRA1,SLC9A3R1,BAIAP2…
GO:BP	myelination	GO:0042552	0.0122103	1.91327	136	167	9	17847	MPZ,ANK2,MAG,DAG1,ARHGEF10,UGT8,NAB2,POU3F1,GPC1
GO:BP	regulation of double-strand break repair via nonhomologous end joining	GO:2001032	0.0125811	1.90028	23	368	6	17847	DTX3L,TFIP11,PARP9,PRKDC,SMCHD1,RIF1
GO:BP	gliogenesis	GO:0042063	0.0133854	1.87337	300	98	10	17847	DMD,SYNE2,MAG,SOX9,DAG1,DCX,SOX8,ARHGEF10,NAB2,NFIB
GO:BP	neuron differentiation	GO:0030182	0.0134213	1.87221	1392	253	41	17847	ITGA6,DMD,DPYSL5,NGFR,ANK3,MAG,SLIT2,TNIK,ZEB2,SOX9,DAG1,CAMSAP1,FRYL,DCX,ANKS1A,SOX8,UGT8,DNM1L,NFIB,SEMA3B,FLRT3,CAPRIN1,GFRA1,SLC9A3R1,BAIAP2,DLG5,TENM3,GPC1,FBXO7,ZNF536,ADNP,NKD1,PPP1CC,SHTN1,STMN1,GPM6B,CUL4B,EP300,PHGDH,NR4A3,GAB1
GO:BP	cell development	GO:0048468	0.0138082	1.85986	2196	75	24	17847	GBP1,ITGA6,DMD,DPYSL5,NGFR,ANK3,ANK2,NOS1,MAG,SLIT2,TNIK,ZEB2,SOX9,DAG1,CAMSAP1,FRYL,DCX,ANKS1A,SOX8,ARHGEF10,PDE2A,COL11A1,UGT8,PDCD4
GO:BP	generation of neurons	GO:0048699	0.0164673	1.78338	1556	253	44	17847	ITGA6,DMD,DPYSL5,NGFR,EML1,ANK3,NOS1,MAG,SLIT2,TNIK,ZEB2,SOX9,DAG1,CAMSAP1,FRYL,DCX,ANKS1A,SOX8,UGT8,BCHE,DNM1L,NFIB,SEMA3B,FLRT3,CAPRIN1,GFRA1,SLC9A3R1,BAIAP2,DLG5,TENM3,GPC1,FBXO7,ZNF536,ADNP,NKD1,PPP1CC,SHTN1,STMN1,GPM6B,CUL4B,EP300,PHGDH,NR4A3,GAB1
GO:BP	negative regulation of transcription by RNA polymerase II	GO:0000122	0.0167676	1.77553	863	643	57	17847	MLIP,ZEB2,SOX9,FBP1,PDE2A,MBD3,NFIB,WWTR1,SUMO1,PHF14,PHF6,MTA1,S100A1,PARP9,ATRX,ZNF536,HEXIM1,DNMT1,EP300,ARID1A,NR4A3,PSMD10,TRIM33,SNW1,CUX1,UBA52,SMYD2,SATB1,RIF1,MAPK10,HMG20A,GATAD2B,STAT3,TCERG1,RTF1,SOX2,CGGBP1,YY1,UHRF1,CHD8,EHMT2,CBX8,NIPBL,ARID5B,WFS1,CTR9,SMARCA4,TDG,RB1,PRDM16,HDAC4,SCAF4,BPTF,TRAF6,URI1,SPEN,ARHGAP35
GO:BP	nuclear migration	GO:0007097	0.0173415	1.76091	24	29	3	17847	KIF1A,SYNE3,SYNE2
GO:BP	histone lysine methylation	GO:0034968	0.0183288	1.73687	119	585	15	17847	SMARCB1,ATRX,ASH2L,DNMT1,SNW1,PWP1,SETD7,SMYD2,KMT2D,RIF1,RTF1,EHMT2,PAXIP1,CTR9,PRDM16
GO:BP	negative regulation of macromolecule biosynthetic process	GO:0010558	0.019299	1.71447	1585	483	72	17847	MLIP,TLE1,MORF4L1,ZEB2,SOX9,FBP1,SOX8,PDE2A,PDCD4,MBD3,NAB2,ENPP1,NFIB,WWTR1,SUMO1,PHF14,PHF6,CAPRIN1,CTBP2,FXR2,MTA1,S100A1,PARP9,ATRX,TRIM24,ZNF536,NKRF,EXOSC10,HEXIM1,DNMT1,BRD7,PPHLN1,EP300,ARID1A,NR4A3,PSMD10,TRIM33,SNW1,RPS6KA5,ZNF318,CUX1,TNRC6B,UBA52,SMYD2,SMCHD1,CBX1,SATB1,KMT2D,RIF1,MAPK10,HMG20A,GATAD2B,SMARCE1,BAZ2A,LARP1,PHF2,ITM2B,BCL7A,STAT3,MPHOSPH8,TCERG1,RTF1,SOX2,CGGBP1,PUM1,PA…
GO:BP	regulation of cell-substrate adhesion	GO:0010810	0.0194642	1.71076	210	12	4	17847	GBP1,ITGA6,DMD,LIMCH1
GO:BP	DNA recombination	GO:0006310	0.019653	1.70657	287	545	24	17847	MORF4L1,SMC6,MSH6,H2AFX,MCM6,PRKDC,MCM5,NSMCE4A,SMC5,MSH2,SMCHD1,MCM4,NSMCE3,TOP2A,RIF1,PPP4R2,LIG1,MCM3,YY1,NIPBL,PAXIP1,MCM2,MCM7,ERCC2
GO:BP	positive regulation by host of viral transcription	GO:0043923	0.0198561	1.70211	17	562	6	17847	SMARCB1,EP300,GTF2B,SNW1,CHD1,SMARCA4
GO:BP	response to muscle inactivity	GO:0014870	0.0204901	1.68846	12	63	3	17847	DMD,DAG1,PKM
GO:BP	regulation of mRNA metabolic process	GO:1903311	0.0211416	1.67486	332	638	29	17847	FXR2,PABPC1,SRSF4,SRPK2,PSMD10,SNW1,PTBP1,C9ORF78,RNF40,TNRC6B,RBM15,UBA52,RBM4B,LARP1,RBM7,CWC22,PUM1,SECISBP2,RNF20,SFSWAP,RBM5,SART3,CTR9,SLTM,RBM42,SMU1,IGF2BP3,PNPT1,EXOSC9
GO:BP	regulation of chromosome organization	GO:0033044	0.0218297	1.66095	351	572	28	17847	NOS1,SMARCB1,MKI67,WDR70,ATRX,EXOSC10,TLK2,DNMT1,BRD7,PPHLN1,SNW1,RPS6KA5,RNF40,SMC5,SETD7,TOP2A,RIF1,PHF2,MPHOSPH8,RTF1,RNF20,EHMT2,NIPBL,PAXIP1,MCM2,SART3,CTR9,RB1
GO:BP	alternative mRNA splicing, via spliceosome	GO:0000380	0.0244409	1.61188	81	577	12	17847	FXR2,SRSF4,PTBP1,RBM15,RBM4B,RSRC1,RBM7,SLU7,SFSWAP,RBM5,SART3,SMU1
GO:BP	positive regulation of sodium ion transport	GO:0010765	0.0247723	1.60603	34	23	3	17847	DMD,ANK3,NOS1
GO:BP	cellular developmental process	GO:0048869	0.0251581	1.59932	4470	214	82	17847	GBP1,ITGA6,DMD,DPYSL5,NGFR,EML1,ANK3,ANK2,NOS1,ARHGAP18,SYNE3,SYNE2,MAG,SLIT2,CTH,TNIK,ZEB2,SOX9,DAG1,CAMSAP1,FRYL,LAMA4,DCX,ANKS1A,SOX8,ARHGEF10,ITGA7,PDE2A,COL11A1,UGT8,PDCD4,PLCG2,SMC6,BCHE,DNM1L,NAB2,ENPP1,NFIB,SMARCB1,SEMA3B,WWTR1,NR4A1,CADM1,COL4A2,FLRT3,CAPRIN1,POU3F1,TDRKH,CTBP2,GPSM1,ALDOC,ITGB4,MLF1,STRBP,DDX4,GFRA1,SLC9A3R1,BAIAP2,TPM1,DLG5,H2AFX,CASP9,TENM3,GPC1,COL4A1,FBXO7,DDX41,ATR…
GO:BP	regulation of histone methylation	GO:0031060	0.0255667	1.59232	71	555	11	17847	SMARCB1,ATRX,DNMT1,SNW1,SETD7,RIF1,RTF1,RNF20,EHMT2,PAXIP1,CTR9
GO:BP	protein-containing complex assembly	GO:0065003	0.0263277	1.57959	1852	633	100	17847	GBP1,IQGAP2,DMD,CD59,ARHGAP18,SLIT2,TLE1,CTH,SOX9,CAB39,FBP1,CAMSAP1,NLRP1,PKM,DIAPH3,SLC9A3R2,ALDH1A3,DNM1L,SMARCB1,SUMO1,KANK4,MPP6,STUB1,HGSNAT,MAPRE3,SLC9A3R1,BAIAP2,TFIP11,SEPT8,DLG5,PEX11B,H2AFX,ATRX,ASH2L,HACL1,STMN1,ISY1,MCM6,SRPK2,MCM5,CUL4B,EP300,GTF2B,CLGN,WARS,PSMD10,TUBB4A,BRD2,TRRAP,ACAD9,UBE2S,MDN1,POGZ,ATF1,HMGCL,COA4,NDUFA5,UBA52,MCM4,HCCS,KMT2D,AMFR,BAZ2A,NDUFAF4,WIPF1,MCM3,HAX1…
GO:BP	central nervous system projection neuron axonogenesis	GO:0021952	0.0264709	1.57723	26	98	4	17847	SLIT2,ZEB2,DCX,NFIB
GO:BP	neuron projection morphogenesis	GO:0048812	0.0265529	1.57589	667	149	18	17847	DMD,DPYSL5,NGFR,ANK3,MAG,SLIT2,TNIK,ZEB2,DAG1,DCX,UGT8,DNM1L,NFIB,SEMA3B,FLRT3,CAPRIN1,GFRA1,BAIAP2
GO:BP	cell morphogenesis involved in neuron differentiation	GO:0048667	0.0265718	1.57558	603	213	21	17847	DPYSL5,NGFR,ANK3,MAG,SLIT2,TNIK,ZEB2,DAG1,DCX,DNM1L,NFIB,SEMA3B,FLRT3,CAPRIN1,GFRA1,SLC9A3R1,BAIAP2,GPC1,ADNP,SHTN1,STMN1
GO:BP	double-strand break repair via nonhomologous end joining	GO:0006303	0.0302296	1.51957	88	368	10	17847	SUMO1,MDC1,DTX3L,TFIP11,H2AFX,PARP9,PRKDC,POLA1,SMCHD1,RIF1
GO:BP	negative regulation of cellular biosynthetic process	GO:0031327	0.0305008	1.51569	1648	651	93	17847	MLIP,TLE1,MORF4L1,ZEB2,SOX9,FBP1,SOX8,PDE2A,PDCD4,MBD3,NAB2,ENPP1,NFIB,WWTR1,SUMO1,PHF14,PHF6,ORMDL2,CAPRIN1,CTBP2,FXR2,MTA1,S100A1,PARP9,ATRX,TRIM24,ZNF536,NKRF,EXOSC10,HEXIM1,DNMT1,BRD7,PPHLN1,EP300,ARID1A,NR4A3,PSMD10,TRIM33,SNW1,RPS6KA5,ZNF318,CUX1,TNRC6B,UBA52,SMYD2,SMCHD1,CBX1,SATB1,KMT2D,RIF1,MAPK10,HMG20A,GATAD2B,SMARCE1,BAZ2A,LARP1,PHF2,ITM2B,BCL7A,STAT3,MPHOSPH8,TCERG1,RTF1,SOX2,CGGBP1,…
GO:BP	negative regulation of biological process	GO:0048519	0.0321011	1.49348	5596	207	94	17847	GBP1,MPZ,NPR3,ITGA6,IQGAP2,DMD,LIMCH1,NGFR,CD59,ANK3,PPP1R1B,ANK2,NOS1,IFIT5,ASS1,MAG,MLIP,SLIT2,TLE1,CTH,MORF4L1,ZEB2,SOX9,DAG1,CAB39,FBP1,CAMSAP1,LAMA4,GFRAL,SOX8,PDE2A,PDCD4,PLCG2,ATAD3A,ARHGAP10,FAM122A,BCHE,DNM1L,MBD3,NAB2,ENPP1,NFIB,SMARCB1,SEMA3B,WWTR1,SUMO1,NR4A1,PHF14,MDC1,PHF6,KANK4,ORMDL2,COL4A2,CAPRIN1,STUB1,TDRKH,CTBP2,GPSM1,FXR2,DTX3L,MLF1,DDX4,SLC9A3R1,TPM1,TFIP11,MSH6,TRIM25,RTKN,…
GO:BP	cellular protein-containing complex assembly	GO:0034622	0.0341009	1.46723	1103	602	64	17847	IQGAP2,DMD,ARHGAP18,SLIT2,SOX9,CAMSAP1,DIAPH3,DNM1L,SMARCB1,KANK4,STUB1,MAPRE3,BAIAP2,SEPT8,H2AFX,ATRX,STMN1,ISY1,MCM6,SRPK2,MCM5,CUL4B,GTF2B,PSMD10,TUBB4A,BRD2,ACAD9,UBE2S,MDN1,POGZ,ATF1,COA4,NDUFA5,UBA52,MCM4,HCCS,BAZ2A,NDUFAF4,MCM3,HAX1,SDHAF2,SLU7,ORC3,CORO7,NDUFA7,SPTBN2,SDHAF4,TAF9,SFSWAP,RBM5,MCM2,SURF1,SART3,MCM7,HIP1R,ERCC2,CHD1L,COA6,SMARCA4,RB1,COX7A2L,LYRM7,STXBP1,TFAM
GO:BP	plasma membrane bounded cell projection morphogenesis	GO:0120039	0.0351014	1.45468	681	149	18	17847	DMD,DPYSL5,NGFR,ANK3,MAG,SLIT2,TNIK,ZEB2,DAG1,DCX,UGT8,DNM1L,NFIB,SEMA3B,FLRT3,CAPRIN1,GFRA1,BAIAP2
GO:BP	regulation of response to DNA damage stimulus	GO:2001020	0.0353722	1.45134	218	553	20	17847	WRNIP1,FXR2,DTX3L,TFIP11,H2AFX,CASP9,WDR70,PARP9,NUDT16,PRKDC,PSMD10,NSMCE4A,SMYD2,SMCHD1,RIF1,PPP4R2,CBX8,TAF9,PAXIP1,BRCC3
GO:BP	maintenance of location	GO:0051235	0.0364383	1.43844	344	29	6	17847	DMD,ANK3,ANK2,NOS1,SYNE3,SYNE2
GO:BP	negative regulation of macromolecule metabolic process	GO:0010605	0.0371379	1.43018	2990	475	115	17847	GBP1,DMD,NGFR,PPP1R1B,MLIP,SLIT2,TLE1,MORF4L1,ZEB2,SOX9,DAG1,FBP1,SOX8,PDE2A,PDCD4,FAM122A,MBD3,NAB2,ENPP1,NFIB,SMARCB1,WWTR1,SUMO1,NR4A1,PHF14,PHF6,CAPRIN1,TDRKH,CTBP2,FXR2,DTX3L,DDX4,SLC9A3R1,TFIP11,MSH6,GPD1L,PABPC1,MTA1,FBXO7,S100A1,PARP9,ATRX,TRIM24,NUDT16,ZNF536,NKRF,ADNP,EXOSC10,HEXIM1,PRKRIP1,TLK2,DNMT1,SRSF4,BRD7,PPHLN1,PRKDC,EP300,ARID1A,NR4A3,ITPRIP,WARS,PSMD10,TRIM33,DFFA,LSM7,SNW1,SN…
GO:BP	cell projection morphogenesis	GO:0048858	0.03796	1.42067	685	149	18	17847	DMD,DPYSL5,NGFR,ANK3,MAG,SLIT2,TNIK,ZEB2,DAG1,DCX,UGT8,DNM1L,NFIB,SEMA3B,FLRT3,CAPRIN1,GFRA1,BAIAP2
GO:BP	response to inactivity	GO:0014854	0.0420579	1.37615	15	63	3	17847	DMD,DAG1,PKM
GO:BP	DNA conformation change	GO:0071103	0.0481648	1.31727	320	550	25	17847	SOX9,H2AFX,ATRX,MCM6,MCM5,CUL4B,BRD2,GTF2F2,UBA52,NCAPH2,SMCHD1,MCM4,TOP2A,MCM3,CHD1,RFC5,CHD8,NIPBL,AIFM1,MCM2,SART3,MCM7,CDK1,ERCC2,CHD1L
