# Supplementary material for: The differentiation state of the Schwann cell progenitor drives phenotypic variation between two contagious cancers
Source: PLoS Pathog. 2021 Nov 15;17(11):e1010033. doi: 10.1371/journal.ppat.1010033 (PMC8629380; doi:10.1371/journal.ppat.1010033)
Supplement: S5 Table — Analysis completed as described in Materials and Methods using gProfiler g:GOSt web application [97,98]. Column D (adjusted_p_value) indicates the significance of pathway enrichment in the dataset corrected for multiple testing using the g:SCS algorithm, a custom made algorithm which considers hierarchical nature of functional analysis terms which has been validated [97,98]. Column H (intersection_size) indicates the number of proteins in the dataset found to be associated with a given biological process. Column J (intersections) lists the Official Gene ID for all intersecting proteins. Related to Fig 1E. (XLSX) [file ppat.1010033.s008.xlsx]

## Sheet: Sheet1
source	term_name	term_id	adjusted_p_value	negative_log10_of_adjusted_p_value	term_size	query_size	intersection_size	effective_domain_size	intersections
GO:BP	nervous system development	GO:0007399	4.45402e-09	8.35125	2400	344	95	17847	L1CAM,NGFR,ITGA6,DMD,FABP7,ANK3,MME,CRMP1,ALDH1A3,SEMA3B,THY1,PLXNB3,ANK2,GFRAL,DNM1L,KIF1A,FLRT3,TNIK,MAP2,GAB1,NDNF,CSPG4,GFRA1,SYNE2,ARHGEF10,NDRG2,ARSA,ZEB2,FBXO7,DCLK1,SPTBN5,PLCB1,DAG1,BCHE,TUBB2B,S100A1,COL4A1,SOX8,PLXNB1,EML1,SOX9,PSEN1,CLN5,GPC1,SLITRK6,CKB,TACC2,NEK3,PRKCA,GPSM1,PHGDH,ATL1,SPG20,PCDH1,RPS6KA5,CAPRIN1,SBF2,NDRG4,CDKN2C,UNC13B,TBCB,STXBP1,MBD3,KIF13B,MPZ,AFG3L2,TPBG,SMN1,…
GO:BP	axonogenesis	GO:0007409	1.11834e-08	7.95143	485	260	31	17847	L1CAM,NGFR,ANK3,CRMP1,SEMA3B,THY1,PLXNB3,FLRT3,MAP2,GAB1,GFRA1,ZEB2,DCLK1,SPTBN5,DAG1,TUBB2B,PLXNB1,PSEN1,GPC1,SLITRK6,PRKCA,ATL1,SPG20,RPS6KA5,STXBP1,KIF13B,AFG3L2,CHL1,STMN1,UST,S100B
GO:BP	axon development	GO:0061564	1.67762e-08	7.77531	529	305	35	17847	L1CAM,NGFR,ANK3,CRMP1,SEMA3B,THY1,PLXNB3,FLRT3,MAP2,GAB1,GFRA1,ZEB2,DCLK1,SPTBN5,DAG1,TUBB2B,PLXNB1,PSEN1,GPC1,SLITRK6,PRKCA,ATL1,SPG20,RPS6KA5,STXBP1,KIF13B,AFG3L2,CHL1,STMN1,UST,S100B,PTPRF,PTPN11,TNC,ADNP
GO:BP	anatomical structure morphogenesis	GO:0009653	1.68141e-08	7.77433	2764	144	56	17847	L1CAM,NGFR,ITGA6,DMD,ABLIM1,HSPB6,ANK3,CRMP1,ALDH1A3,IGFBP5,GAMT,SEMA3B,LTF,CORO1A,THY1,PLXNB3,ANK2,HPSE,GPNMB,GBP1,MAP3K20,COL15A1,DNM1L,FLRT3,TNIK,MAP2,GAB1,NDNF,CSPG4,GFRA1,VAT1,ZEB2,COL11A1,DCLK1,WWTR1,ANXA6,SPTBN5,DAG1,TUBB2B,S100A1,COL4A1,COL4A2,SOX8,PLXNB1,PDGFA,COL20A1,SOX9,ECM1,PSEN1,GPC1,GLUL,SLITRK6,NEK3,EPS8,PRKCA,SH3PXD2A
GO:BP	neuron projection morphogenesis	GO:0048812	2.36864e-08	7.6255	667	173	29	17847	L1CAM,NGFR,DMD,ANK3,CRMP1,SEMA3B,THY1,PLXNB3,DNM1L,FLRT3,TNIK,MAP2,GAB1,GFRA1,ZEB2,DCLK1,SPTBN5,DAG1,TUBB2B,PLXNB1,PSEN1,GPC1,SLITRK6,NEK3,PRKCA,ATL1,SPG20,RPS6KA5,CAPRIN1
GO:BP	cell morphogenesis involved in neuron differentiation	GO:0048667	3.10715e-08	7.50764	603	260	34	17847	L1CAM,NGFR,ANK3,CRMP1,SEMA3B,THY1,PLXNB3,DNM1L,FLRT3,TNIK,MAP2,GAB1,GFRA1,ZEB2,DCLK1,SPTBN5,DAG1,TUBB2B,PLXNB1,PSEN1,GPC1,SLITRK6,PRKCA,ATL1,SPG20,RPS6KA5,CAPRIN1,STXBP1,KIF13B,AFG3L2,CHL1,STMN1,UST,S100B
GO:BP	plasma membrane bounded cell projection morphogenesis	GO:0120039	3.91418e-08	7.40736	681	173	29	17847	L1CAM,NGFR,DMD,ANK3,CRMP1,SEMA3B,THY1,PLXNB3,DNM1L,FLRT3,TNIK,MAP2,GAB1,GFRA1,ZEB2,DCLK1,SPTBN5,DAG1,TUBB2B,PLXNB1,PSEN1,GPC1,SLITRK6,NEK3,PRKCA,ATL1,SPG20,RPS6KA5,CAPRIN1
GO:BP	cell projection morphogenesis	GO:0048858	4.50746e-08	7.34607	685	173	29	17847	L1CAM,NGFR,DMD,ANK3,CRMP1,SEMA3B,THY1,PLXNB3,DNM1L,FLRT3,TNIK,MAP2,GAB1,GFRA1,ZEB2,DCLK1,SPTBN5,DAG1,TUBB2B,PLXNB1,PSEN1,GPC1,SLITRK6,NEK3,PRKCA,ATL1,SPG20,RPS6KA5,CAPRIN1
GO:BP	cell part morphogenesis	GO:0032990	8.98957e-08	7.04626	705	173	29	17847	L1CAM,NGFR,DMD,ANK3,CRMP1,SEMA3B,THY1,PLXNB3,DNM1L,FLRT3,TNIK,MAP2,GAB1,GFRA1,ZEB2,DCLK1,SPTBN5,DAG1,TUBB2B,PLXNB1,PSEN1,GPC1,SLITRK6,NEK3,PRKCA,ATL1,SPG20,RPS6KA5,CAPRIN1
GO:BP	cell morphogenesis	GO:0000902	1.31946e-07	6.8796	1050	260	45	17847	L1CAM,NGFR,DMD,ANK3,CRMP1,SEMA3B,CORO1A,THY1,PLXNB3,GBP1,DNM1L,FLRT3,TNIK,MAP2,GAB1,GFRA1,ZEB2,DCLK1,SPTBN5,DAG1,TUBB2B,PLXNB1,COL20A1,PSEN1,GPC1,SLITRK6,NEK3,EPS8,PRKCA,ATL1,SPG20,RPS6KA5,CAPRIN1,MEGF9,CDC42EP3,STXBP1,KIF13B,TPM1,AFG3L2,CHL1,RASA1,STMN1,UST,FMNL2,S100B
GO:BP	neuron projection development	GO:0031175	1.98863e-07	6.70145	1004	305	48	17847	L1CAM,NGFR,ITGA6,DMD,ANK3,CRMP1,SEMA3B,THY1,PLXNB3,DNM1L,FLRT3,TNIK,MAP2,GAB1,NDNF,GFRA1,ZEB2,FBXO7,DCLK1,SPTBN5,DAG1,TUBB2B,PLXNB1,PSEN1,GPC1,SLITRK6,NEK3,PRKCA,PHGDH,ATL1,SPG20,RPS6KA5,CAPRIN1,NDRG4,STXBP1,KIF13B,AFG3L2,CHL1,STMN1,UST,S100B,ATF1,UBE4B,PTPRF,PTPN11,TNC,KATNB1,ADNP
GO:BP	cell morphogenesis involved in differentiation	GO:0000904	2.33109e-07	6.63244	758	260	37	17847	L1CAM,NGFR,ANK3,CRMP1,SEMA3B,THY1,PLXNB3,GBP1,DNM1L,FLRT3,TNIK,MAP2,GAB1,GFRA1,ZEB2,DCLK1,SPTBN5,DAG1,TUBB2B,PLXNB1,COL20A1,PSEN1,GPC1,SLITRK6,PRKCA,ATL1,SPG20,RPS6KA5,CAPRIN1,MEGF9,STXBP1,KIF13B,AFG3L2,CHL1,STMN1,UST,S100B
GO:BP	cellular component morphogenesis	GO:0032989	7.646e-07	6.11657	1156	371	58	17847	L1CAM,NGFR,DMD,ANK3,CRMP1,SEMA3B,CORO1A,THY1,PLXNB3,ANK2,GBP1,DNM1L,FLRT3,TNIK,MAP2,GAB1,GFRA1,ZEB2,DCLK1,SPTBN5,DAG1,TUBB2B,PLXNB1,COL20A1,PSEN1,GPC1,SLITRK6,NEK3,EPS8,PRKCA,ATL1,SPG20,RPS6KA5,CAPRIN1,MEGF9,CDC42EP3,STXBP1,KIF13B,TPM1,AFG3L2,CHL1,RASA1,STMN1,UST,FMNL2,S100B,ARHGAP18,PTPN11,ADNP,CASP9,NES,FRYL,ARHGAP35,ITGA1,CFDP1,PDGFRA,KIF3A,CDH19
GO:BP	neurogenesis	GO:0022008	9.78672e-07	6.00936	1656	155	41	17847	L1CAM,NGFR,ITGA6,DMD,FABP7,ANK3,MME,CRMP1,SEMA3B,THY1,PLXNB3,DNM1L,FLRT3,TNIK,MAP2,GAB1,NDNF,CSPG4,GFRA1,SYNE2,ARHGEF10,ZEB2,FBXO7,DCLK1,SPTBN5,DAG1,BCHE,TUBB2B,SOX8,PLXNB1,EML1,SOX9,PSEN1,CLN5,GPC1,SLITRK6,NEK3,PRKCA,PHGDH,ATL1,SPG20
GO:BP	developmental process	GO:0032502	1.12166e-06	5.95014	6449	202	116	17847	L1CAM,NGFR,CRABP1,ITGA6,AKR1C1,NQO1,DMD,ADIRF,FABP7,ABLIM1,HSPB6,ANK3,MME,CRMP1,ALDH1A3,IGFBP5,GAMT,SEMA3B,LTF,CORO1A,THY1,PLXNB3,VAMP5,ANK2,HPSE,GPNMB,GBP1,MAP3K20,GFRAL,COL15A1,DNM1L,KIF1A,FLRT3,EGFL8,TNIK,MAP2,GAB1,ENPP1,NDNF,CSPG4,GFRA1,VAT1,SYNE2,ARHGEF10,NDRG2,ARSA,ZEB2,FBXO7,LAMA4,COL11A1,DCLK1,WWTR1,ANXA6,SPTBN5,PLCB1,DAG1,BCHE,TUBB2B,S100A1,COL4A1,COL4A2,SOX8,PLXNB1,PDGFA,COL20A1,TNS3,EM…
GO:BP	anatomical structure development	GO:0048856	2.40992e-06	5.618	6028	279	143	17847	L1CAM,NGFR,CRABP1,ITGA6,AKR1C1,DMD,FABP7,ABLIM1,HSPB6,ANK3,MME,CRMP1,ALDH1A3,IGFBP5,GAMT,SEMA3B,LTF,CORO1A,THY1,PLXNB3,VAMP5,ANK2,HPSE,GPNMB,GBP1,MAP3K20,GFRAL,COL15A1,DNM1L,KIF1A,FLRT3,EGFL8,TNIK,MAP2,GAB1,ENPP1,NDNF,CSPG4,GFRA1,VAT1,SYNE2,ARHGEF10,NDRG2,ARSA,ZEB2,FBXO7,LAMA4,COL11A1,DCLK1,WWTR1,ANXA6,SPTBN5,PLCB1,DAG1,BCHE,TUBB2B,S100A1,COL4A1,COL4A2,SOX8,PLXNB1,PDGFA,COL20A1,TNS3,EML1,SOX9,PSP…
GO:BP	neuron development	GO:0048666	3.51463e-06	5.45412	1131	305	49	17847	L1CAM,NGFR,ITGA6,DMD,ANK3,CRMP1,SEMA3B,THY1,PLXNB3,DNM1L,FLRT3,TNIK,MAP2,GAB1,NDNF,GFRA1,ZEB2,FBXO7,DCLK1,SPTBN5,DAG1,TUBB2B,PLXNB1,PSEN1,CLN5,GPC1,SLITRK6,NEK3,PRKCA,PHGDH,ATL1,SPG20,RPS6KA5,CAPRIN1,NDRG4,STXBP1,KIF13B,AFG3L2,CHL1,STMN1,UST,S100B,ATF1,UBE4B,PTPRF,PTPN11,TNC,KATNB1,ADNP
GO:BP	movement of cell or subcellular component	GO:0006928	6.30678e-06	5.20019	2221	180	52	17847	L1CAM,LIMCH1,ITGA6,DMD,CRMP1,IGFBP5,SEMA3B,CORO1A,THY1,PLXNB3,KIF21A,ANK2,GPNMB,KIF1A,FLRT3,MAP2,GAB1,NDNF,CSPG4,GFRA1,SYNE2,LYST,ZEB2,LAMA4,DCLK1,SPTBN5,PLCB1,TPM3,DAG1,TUBB2B,SOX8,PLXNB1,PDGFA,TNS3,SOX9,ECM1,PSEN1,GPC1,GLUL,SWAP70,SUMO1,EPS8,PRKCA,TPM4,MPP1,ITGB8,EFS,RPS6KA5,KIF15,LRCH1,SASH1,MEGF9
GO:BP	system development	GO:0048731	6.74536e-06	5.171	4967	318	137	17847	L1CAM,NGFR,ITGA6,DMD,FABP7,ABLIM1,HSPB6,ANK3,MME,CRMP1,ALDH1A3,IGFBP5,GAMT,SEMA3B,LTF,THY1,PLXNB3,VAMP5,ANK2,HPSE,GPNMB,GFRAL,COL15A1,DNM1L,KIF1A,FLRT3,TNIK,MAP2,GAB1,ENPP1,NDNF,CSPG4,GFRA1,SYNE2,ARHGEF10,NDRG2,ARSA,ZEB2,FBXO7,LAMA4,COL11A1,DCLK1,WWTR1,ANXA6,SPTBN5,PLCB1,DAG1,BCHE,TUBB2B,S100A1,COL4A1,COL4A2,SOX8,PLXNB1,PDGFA,COL20A1,TNS3,EML1,SOX9,ECM1,PSEN1,CLN5,GPC1,GLUL,SLITRK6,CKB,TACC2,SWAP…
GO:BP	generation of neurons	GO:0048699	1.03944e-05	4.9832	1556	344	64	17847	L1CAM,NGFR,ITGA6,DMD,ANK3,MME,CRMP1,SEMA3B,THY1,PLXNB3,DNM1L,FLRT3,TNIK,MAP2,GAB1,NDNF,GFRA1,ZEB2,FBXO7,DCLK1,SPTBN5,DAG1,BCHE,TUBB2B,SOX8,PLXNB1,EML1,SOX9,PSEN1,CLN5,GPC1,SLITRK6,NEK3,PRKCA,PHGDH,ATL1,SPG20,RPS6KA5,CAPRIN1,NDRG4,STXBP1,KIF13B,AFG3L2,CHL1,STMN1,KCNA1,UST,NRBP2,S100B,ATF1,UBE4B,NF1,PTPRF,PTPN11,TNC,KATNB1,ADNP,EHMT2,CLN8,TCF4,FRYL,SH3RF1,ARHGAP35,ITGA1
GO:BP	cell differentiation	GO:0030154	1.28472e-05	4.89119	4279	158	71	17847	L1CAM,NGFR,ITGA6,AKR1C1,DMD,ADIRF,FABP7,ANK3,MME,CRMP1,IGFBP5,SEMA3B,LTF,THY1,PLXNB3,VAMP5,ANK2,GPNMB,GBP1,MAP3K20,COL15A1,DNM1L,FLRT3,TNIK,MAP2,GAB1,ENPP1,NDNF,CSPG4,GFRA1,SYNE2,ARHGEF10,NDRG2,ZEB2,FBXO7,LAMA4,COL11A1,DCLK1,WWTR1,ANXA6,SPTBN5,PLCB1,DAG1,BCHE,TUBB2B,COL4A1,COL4A2,SOX8,PLXNB1,COL20A1,EML1,SOX9,ECM1,PSEN1,CLN5,GPC1,RAB32,SLITRK6,PTBP1,NEK3,PRKCA,CMTM5,SH3PXD2A,GPSM1,PHGDH,TPM4,ATL1…
GO:BP	cellular developmental process	GO:0048869	1.32909e-05	4.87645	4470	158	73	17847	L1CAM,NGFR,ITGA6,AKR1C1,DMD,ADIRF,FABP7,ANK3,MME,CRMP1,IGFBP5,SEMA3B,LTF,CORO1A,THY1,PLXNB3,VAMP5,ANK2,GPNMB,GBP1,MAP3K20,COL15A1,DNM1L,FLRT3,TNIK,MAP2,GAB1,ENPP1,NDNF,CSPG4,GFRA1,SYNE2,ARHGEF10,NDRG2,ZEB2,FBXO7,LAMA4,COL11A1,DCLK1,WWTR1,ANXA6,SPTBN5,PLCB1,DAG1,BCHE,TUBB2B,COL4A1,COL4A2,SOX8,PLXNB1,COL20A1,EML1,SOX9,ECM1,PSEN1,CLN5,GPC1,RAB32,SLITRK6,PTBP1,NEK3,EPS8,PRKCA,CMTM5,SH3PXD2A,GPSM1,PHG…
GO:BP	cytoskeleton organization	GO:0007010	2.76505e-05	4.5583	1353	350	58	17847	LIMCH1,DMD,ABLIM1,ANK3,CRMP1,CORO1A,THY1,IQGAP2,ANK2,MAP3K20,FHOD1,TNIK,MAP2,GAB1,SYNE2,ARHGEF10,SPTBN5,TPM3,DAG1,TUBB2B,PLXNB1,PDGFA,EML1,SOX9,TACC2,SWAP70,EPS8,TPM4,EFS,RTKN,CDC42EP3,SORBS1,CORO2B,TPM1,XIRP1,RASA1,STMN1,TESK2,CRYAB,MID1,FMNL2,CEP97,KIAA1211,TUBB6,ARHGAP18,NF1,CYTH2,MSTO1,PRC1,KATNB1,VAMP4,KIF4A,CLN8,NES,MARK3,SYNM,ARHGAP35,TLN2
GO:BP	cell projection organization	GO:0030030	2.77247e-05	4.55713	1562	305	58	17847	L1CAM,NGFR,ITGA6,DMD,ABLIM1,ANK3,CRMP1,SEMA3B,CORO1A,THY1,PLXNB3,DNM1L,FLRT3,TNIK,MAP2,GAB1,NDNF,GFRA1,SYNE2,ZEB2,FBXO7,DCLK1,WWTR1,SPTBN5,DAG1,TUBB2B,PLXNB1,PDGFA,PSEN1,GPC1,SLITRK6,NEK3,EPS8,PRKCA,PHGDH,ATL1,SPG20,RPS6KA5,CAPRIN1,CDC42EP3,NDRG4,STXBP1,KIF13B,TPM1,AFG3L2,CHL1,STMN1,CFAP20,UST,S100B,CEP97,ATF1,UBE4B,PTPRF,PTPN11,TNC,KATNB1,ADNP
GO:BP	plasma membrane bounded cell projection organization	GO:0120036	2.88146e-05	4.54039	1523	305	57	17847	L1CAM,NGFR,ITGA6,DMD,ABLIM1,ANK3,CRMP1,SEMA3B,CORO1A,THY1,PLXNB3,DNM1L,FLRT3,TNIK,MAP2,GAB1,NDNF,GFRA1,SYNE2,ZEB2,FBXO7,DCLK1,WWTR1,SPTBN5,DAG1,TUBB2B,PLXNB1,PSEN1,GPC1,SLITRK6,NEK3,EPS8,PRKCA,PHGDH,ATL1,SPG20,RPS6KA5,CAPRIN1,CDC42EP3,NDRG4,STXBP1,KIF13B,TPM1,AFG3L2,CHL1,STMN1,CFAP20,UST,S100B,CEP97,ATF1,UBE4B,PTPRF,PTPN11,TNC,KATNB1,ADNP
GO:BP	neuron differentiation	GO:0030182	3.80001e-05	4.42022	1392	318	55	17847	L1CAM,NGFR,ITGA6,DMD,ANK3,CRMP1,SEMA3B,THY1,PLXNB3,DNM1L,FLRT3,TNIK,MAP2,GAB1,NDNF,GFRA1,ZEB2,FBXO7,DCLK1,SPTBN5,DAG1,TUBB2B,SOX8,PLXNB1,SOX9,PSEN1,CLN5,GPC1,SLITRK6,NEK3,PRKCA,PHGDH,ATL1,SPG20,RPS6KA5,CAPRIN1,NDRG4,STXBP1,KIF13B,AFG3L2,CHL1,STMN1,UST,NRBP2,S100B,ATF1,UBE4B,PTPRF,PTPN11,TNC,KATNB1,ADNP,EHMT2,CLN8,TCF4
GO:BP	multicellular organism development	GO:0007275	5.79294e-05	4.2371	5532	318	145	17847	L1CAM,NGFR,CRABP1,ITGA6,DMD,FABP7,ABLIM1,HSPB6,ANK3,MME,CRMP1,ALDH1A3,IGFBP5,GAMT,SEMA3B,LTF,THY1,PLXNB3,VAMP5,ANK2,HPSE,GPNMB,MAP3K20,GFRAL,COL15A1,DNM1L,KIF1A,FLRT3,TNIK,MAP2,GAB1,ENPP1,NDNF,CSPG4,GFRA1,SYNE2,ARHGEF10,NDRG2,ARSA,ZEB2,FBXO7,LAMA4,COL11A1,DCLK1,WWTR1,ANXA6,SPTBN5,PLCB1,DAG1,BCHE,TUBB2B,S100A1,COL4A1,COL4A2,SOX8,PLXNB1,PDGFA,COL20A1,TNS3,EML1,SOX9,PSPH,ECM1,PSEN1,CLN5,GPC1,GLUL,SL…
GO:BP	regulation of cellular component organization	GO:0051128	6.96413e-05	4.15713	2488	361	89	17847	L1CAM,NGFR,LIMCH1,ITGA6,DMD,CRMP1,IGFBP5,TF,SEMA3B,CORO1A,THY1,IQGAP2,PLXNB3,GBP1,DNM1L,FHOD1,FLRT3,TNIK,MAP2,ENPP1,NDNF,VAT1,SYNE2,ARHGEF10,ZEB2,FBXO7,SPTBN5,PLCB1,DAG1,TUBB2B,SEPTIN8,PLXNB1,PDGFA,SOX9,PSEN1,SLITRK6,SWAP70,SUMO1,EPS8,ZFYVE16,SPG20,RPS6KA5,CAPRIN1,CDC42EP3,NDRG4,CRLF3,CDKN2C,UNC13B,DFFA,STXBP1,PPP2CA,CORO2B,EXOSC10,KIF13B,TPM1,TPBG,RASA1,STMN1,TLK2,CRYAB,MID1,ATAD2B,UST,ATAD3A,FM…
GO:BP	regulation of neuron projection development	GO:0010975	8.60805e-05	4.0651	509	78	14	17847	L1CAM,NGFR,ITGA6,DMD,CRMP1,SEMA3B,THY1,PLXNB3,DNM1L,TNIK,MAP2,NDNF,ZEB2,FBXO7
GO:BP	regulation of developmental process	GO:0050793	9.12728e-05	4.03966	2729	143	48	17847	L1CAM,NGFR,ITGA6,DMD,ADIRF,HSPB6,MME,CRMP1,IGFBP5,GAMT,SEMA3B,LTF,CORO1A,THY1,PLXNB3,HPSE,GPNMB,GBP1,DNM1L,FLRT3,TNIK,MAP2,GAB1,ENPP1,NDNF,VAT1,ZEB2,FBXO7,LAMA4,WWTR1,PLCB1,DAG1,TUBB2B,S100A1,COL4A2,SOX8,PLXNB1,PDGFA,SOX9,ECM1,PSEN1,GPC1,GLUL,SLITRK6,PTBP1,EPS8,PRKCA,CMTM5
GO:BP	maintenance of location	GO:0051235	0.000144533	3.84003	344	100	13	17847	DMD,ANK3,CORO1A,THY1,ANK2,PLCL1,ITPR3,ENPP1,SYNE2,ANXA6,PLCB1,DAG1,FTL
GO:BP	regulation of cell morphogenesis	GO:0022604	0.000144745	3.8394	493	278	26	17847	L1CAM,NGFR,SEMA3B,CORO1A,THY1,PLXNB3,GBP1,DNM1L,TNIK,MAP2,ZEB2,DAG1,TUBB2B,PLXNB1,PSEN1,EPS8,SPG20,CAPRIN1,CDC42EP3,KIF13B,TPM1,RASA1,UST,FMNL2,S100B,ARHGAP18
GO:BP	regulation of anatomical structure morphogenesis	GO:0022603	0.000193278	3.71382	1170	156	30	17847	L1CAM,NGFR,HSPB6,SEMA3B,CORO1A,THY1,PLXNB3,GPNMB,GBP1,DNM1L,TNIK,MAP2,GAB1,VAT1,ZEB2,DAG1,TUBB2B,S100A1,COL4A2,SOX8,PLXNB1,PDGFA,SOX9,ECM1,PSEN1,GLUL,EPS8,PRKCA,SPG20,ITGB8
GO:BP	regulation of neuron differentiation	GO:0045664	0.000248708	3.60431	671	120	19	17847	L1CAM,NGFR,ITGA6,DMD,CRMP1,SEMA3B,THY1,PLXNB3,DNM1L,TNIK,MAP2,NDNF,ZEB2,FBXO7,TUBB2B,SOX8,PLXNB1,SOX9,PSEN1
GO:BP	regulation of cell development	GO:0060284	0.000256146	3.59151	972	120	23	17847	L1CAM,NGFR,ITGA6,DMD,MME,CRMP1,SEMA3B,LTF,THY1,PLXNB3,GBP1,DNM1L,TNIK,MAP2,NDNF,ZEB2,FBXO7,DAG1,TUBB2B,SOX8,PLXNB1,SOX9,PSEN1
GO:BP	locomotion	GO:0040011	0.00026489	3.57694	1983	180	45	17847	L1CAM,LIMCH1,ITGA6,CRMP1,IGFBP5,SEMA3B,CORO1A,THY1,PLXNB3,GPNMB,FLRT3,GAB1,NDNF,CSPG4,GFRA1,SYNE2,LYST,ZEB2,FBXO7,LAMA4,DCLK1,SPTBN5,PLCB1,DAG1,TUBB2B,SOX8,PLXNB1,PDGFA,TNS3,SOX9,ECM1,PSEN1,GPC1,GLUL,SWAP70,EPS8,PRKCA,CMTM5,MPP1,ITGB8,EFS,RPS6KA5,LRCH1,SASH1,MEGF9
GO:BP	multicellular organismal process	GO:0032501	0.000284611	3.54575	7775	85	61	17847	L1CAM,NGFR,CRABP1,ITGA6,AKR1C1,DMD,NCALD,FABP7,ABLIM1,HSPB6,ANK3,MME,CRMP1,ALDH1A3,IGFBP5,TF,ENTPD2,GAMT,SEMA3B,LTF,CORO1A,THY1,PLXNB3,VAMP5,ANK2,HPSE,GPNMB,GBP1,MAP3K20,GFRAL,COL15A1,MLIP,DNM1L,PLCL1,KIF1A,SNTB1,ITPR3,FLRT3,TNIK,MAP2,GAB1,ENPP1,RENBP,NDNF,CSPG4,GFRA1,SYNE2,ARHGEF10,NDRG2,SERPINB6,ARSA,ZEB2,RCSD1,FBXO7,LAMA4,COL11A1,DCLK1,WWTR1,ANXA6,SPTBN5,PLCB1
GO:BP	cell migration	GO:0016477	0.000307253	3.5125	1597	186	40	17847	L1CAM,LIMCH1,ITGA6,IGFBP5,SEMA3B,CORO1A,THY1,PLXNB3,GPNMB,FLRT3,GAB1,NDNF,CSPG4,SYNE2,LYST,ZEB2,LAMA4,DCLK1,PLCB1,DAG1,TUBB2B,SOX8,PLXNB1,PDGFA,TNS3,SOX9,ECM1,PSEN1,GPC1,GLUL,SWAP70,EPS8,PRKCA,MPP1,ITGB8,EFS,LRCH1,SASH1,MEGF9,NDRG4
GO:BP	regulation of cell morphogenesis involved in differentiation	GO:0010769	0.000318518	3.49687	305	120	13	17847	L1CAM,NGFR,SEMA3B,THY1,PLXNB3,GBP1,DNM1L,TNIK,MAP2,ZEB2,TUBB2B,PLXNB1,PSEN1
GO:BP	regulation of multicellular organismal development	GO:2000026	0.000367182	3.43512	2180	130	38	17847	L1CAM,NGFR,ITGA6,DMD,HSPB6,MME,CRMP1,SEMA3B,LTF,THY1,PLXNB3,HPSE,GPNMB,DNM1L,FLRT3,TNIK,MAP2,GAB1,ENPP1,NDNF,ZEB2,FBXO7,LAMA4,WWTR1,PLCB1,DAG1,TUBB2B,S100A1,COL4A2,SOX8,PLXNB1,PDGFA,SOX9,ECM1,PSEN1,GPC1,GLUL,SLITRK6
GO:BP	actin filament-based process	GO:0030029	0.000394755	3.40367	771	280	33	17847	LIMCH1,DMD,CORO1A,IQGAP2,ANK2,FHOD1,TNIK,GAB1,SYNE2,ARHGEF10,SPTBN5,TPM3,PDGFA,SWAP70,SUMO1,EPS8,TPM4,EFS,RTKN,CDC42EP3,SORBS1,CORO2B,TPM1,XIRP1,RASA1,STMN1,TESK2,FMNL2,SNTA1,KIAA1211,ARHGAP18,NF1,CYTH2
GO:BP	regulation of neurogenesis	GO:0050767	0.000401208	3.39663	840	120	21	17847	L1CAM,NGFR,ITGA6,DMD,MME,CRMP1,SEMA3B,THY1,PLXNB3,DNM1L,TNIK,MAP2,NDNF,ZEB2,FBXO7,DAG1,TUBB2B,SOX8,PLXNB1,SOX9,PSEN1
GO:BP	regulation of plasma membrane bounded cell projection organization	GO:0120035	0.000501155	3.30003	683	78	15	17847	L1CAM,NGFR,ITGA6,DMD,CRMP1,SEMA3B,THY1,PLXNB3,DNM1L,TNIK,MAP2,NDNF,SYNE2,ZEB2,FBXO7
GO:BP	regulation of cell projection organization	GO:0031344	0.000603748	3.21914	693	78	15	17847	L1CAM,NGFR,ITGA6,DMD,CRMP1,SEMA3B,THY1,PLXNB3,DNM1L,TNIK,MAP2,NDNF,SYNE2,ZEB2,FBXO7
GO:BP	negative regulation of sequestering of calcium ion	GO:0051283	0.000653187	3.18496	137	85	8	17847	DMD,CORO1A,THY1,ANK2,PLCL1,ITPR3,ANXA6,PLCB1
GO:BP	regulation of nervous system development	GO:0051960	0.000668336	3.17501	945	120	22	17847	L1CAM,NGFR,ITGA6,DMD,MME,CRMP1,SEMA3B,THY1,PLXNB3,DNM1L,FLRT3,TNIK,MAP2,NDNF,ZEB2,FBXO7,DAG1,TUBB2B,SOX8,PLXNB1,SOX9,PSEN1
GO:BP	tube development	GO:0035295	0.000715235	3.14555	1127	127	25	17847	NGFR,ITGA6,HSPB6,MME,IGFBP5,THY1,HPSE,GPNMB,COL15A1,GAB1,NDNF,CSPG4,ZEB2,WWTR1,DAG1,S100A1,COL4A1,COL4A2,SOX8,PDGFA,TNS3,SOX9,ECM1,PSEN1,GLUL
GO:BP	regulation of sequestering of calcium ion	GO:0051282	0.000730092	3.13662	139	85	8	17847	DMD,CORO1A,THY1,ANK2,PLCL1,ITPR3,ANXA6,PLCB1
GO:BP	sequestering of calcium ion	GO:0051208	0.000859952	3.06553	142	85	8	17847	DMD,CORO1A,THY1,ANK2,PLCL1,ITPR3,ANXA6,PLCB1
GO:BP	axon guidance	GO:0007411	0.000971863	3.01239	283	142	13	17847	L1CAM,CRMP1,SEMA3B,PLXNB3,FLRT3,GAB1,GFRA1,SPTBN5,DAG1,TUBB2B,PLXNB1,GPC1,PRKCA
GO:BP	cellular component organization	GO:0016043	0.00101473	2.99365	6454	318	158	17847	L1CAM,NGFR,LIMCH1,ITGA6,AKR1C1,DMD,ABLIM1,ANK3,CRMP1,ALDH1A3,IGFBP5,TF,SEMA3B,CORO1A,THY1,IQGAP2,PLXNB3,ANK2,GBP1,MAP3K20,COL15A1,DNM1L,FHOD1,FLRT3,TNIK,MAP2,GAB1,ENPP1,NDNF,COL28A1,GFRA1,VAT1,SYNE2,ARHGEF10,LYST,ZEB2,FBXO7,LAMA4,COL11A1,DCLK1,WWTR1,ANXA6,SPTBN5,PLCB1,TPM3,PFKM,AMPH,MORF4L1,DAG1,TUBB2B,COL4A1,COL4A2,SEPTIN8,SLC9A3R2,PLXNB1,PDGFA,COL20A1,EML1,SOX9,PSEN1,CLN5,GPC1,RAB32,GLUL,MDN1,S…
GO:BP	cell development	GO:0048468	0.00103806	2.98378	2196	155	42	17847	L1CAM,NGFR,ITGA6,DMD,ANK3,MME,CRMP1,SEMA3B,LTF,THY1,PLXNB3,ANK2,GBP1,DNM1L,FLRT3,TNIK,MAP2,GAB1,NDNF,GFRA1,ARHGEF10,ZEB2,FBXO7,COL11A1,DCLK1,SPTBN5,DAG1,TUBB2B,SOX8,PLXNB1,COL20A1,SOX9,ECM1,PSEN1,CLN5,GPC1,SLITRK6,NEK3,PRKCA,PHGDH,ATL1,SPG20
GO:BP	neuron projection guidance	GO:0097485	0.00105283	2.97764	285	142	13	17847	L1CAM,CRMP1,SEMA3B,PLXNB3,FLRT3,GAB1,GFRA1,SPTBN5,DAG1,TUBB2B,PLXNB1,GPC1,PRKCA
GO:BP	regulation of axonogenesis	GO:0050770	0.00128191	2.89214	188	120	10	17847	L1CAM,NGFR,SEMA3B,THY1,PLXNB3,MAP2,ZEB2,TUBB2B,PLXNB1,PSEN1
GO:BP	chemotaxis	GO:0006935	0.00164604	2.78356	653	152	20	17847	L1CAM,CRMP1,SEMA3B,CORO1A,PLXNB3,GPNMB,FLRT3,GAB1,GFRA1,LYST,SPTBN5,DAG1,TUBB2B,PLXNB1,PDGFA,GPC1,SWAP70,PRKCA,CMTM5,MPP1
GO:BP	taxis	GO:0042330	0.00172631	2.76288	655	152	20	17847	L1CAM,CRMP1,SEMA3B,CORO1A,PLXNB3,GPNMB,FLRT3,GAB1,GFRA1,LYST,SPTBN5,DAG1,TUBB2B,PLXNB1,PDGFA,GPC1,SWAP70,PRKCA,CMTM5,MPP1
GO:BP	anatomical structure formation involved in morphogenesis	GO:0048646	0.0018725	2.72758	1187	127	25	17847	NGFR,ITGA6,HSPB6,ALDH1A3,THY1,ANK2,HPSE,GPNMB,COL15A1,GAB1,NDNF,CSPG4,ZEB2,COL11A1,DAG1,S100A1,COL4A1,COL4A2,SOX8,PDGFA,SOX9,ECM1,PSEN1,GPC1,GLUL
GO:BP	positive regulation of cellular component organization	GO:0051130	0.00196423	2.70681	1216	141	27	17847	L1CAM,NGFR,LIMCH1,ITGA6,DMD,TF,CORO1A,THY1,IQGAP2,PLXNB3,DNM1L,FHOD1,FLRT3,NDNF,ARHGEF10,ZEB2,FBXO7,PLCB1,DAG1,TUBB2B,PLXNB1,SOX9,PSEN1,SLITRK6,SWAP70,SUMO1,EPS8
GO:BP	cell-substrate adhesion	GO:0031589	0.00208592	2.6807	351	40	8	17847	L1CAM,LIMCH1,ITGA6,DMD,CORO1A,THY1,HPSE,GBP1
GO:BP	regulation of biological quality	GO:0065008	0.00236504	2.62616	4103	36	22	17847	L1CAM,NGFR,CRABP1,AKR1C1,NQO1,DMD,NCALD,ANK3,MME,ALDH1A3,IGFBP5,TF,ENTPD2,SEMA3B,LTF,SORCS2,CORO1A,THY1,IQGAP2,PLXNB3,ANK2,HPSE
GO:BP	positive regulation of developmental process	GO:0051094	0.00265183	2.57645	1432	130	28	17847	L1CAM,NGFR,ITGA6,DMD,ADIRF,HSPB6,MME,LTF,PLXNB3,HPSE,DNM1L,FLRT3,GAB1,NDNF,ZEB2,WWTR1,PLCB1,DAG1,TUBB2B,S100A1,SOX8,PLXNB1,PDGFA,SOX9,ECM1,PSEN1,GPC1,SLITRK6
GO:BP	localization of cell	GO:0051674	0.00313477	2.50379	1752	159	36	17847	L1CAM,LIMCH1,ITGA6,IGFBP5,SEMA3B,CORO1A,THY1,PLXNB3,GPNMB,FLRT3,GAB1,NDNF,CSPG4,SYNE2,LYST,ZEB2,LAMA4,DCLK1,PLCB1,DAG1,TUBB2B,SOX8,PLXNB1,PDGFA,TNS3,SOX9,ECM1,PSEN1,GPC1,GLUL,SWAP70,EPS8,PRKCA,MPP1,ITGB8,EFS
GO:BP	cell motility	GO:0048870	0.00313477	2.50379	1752	159	36	17847	L1CAM,LIMCH1,ITGA6,IGFBP5,SEMA3B,CORO1A,THY1,PLXNB3,GPNMB,FLRT3,GAB1,NDNF,CSPG4,SYNE2,LYST,ZEB2,LAMA4,DCLK1,PLCB1,DAG1,TUBB2B,SOX8,PLXNB1,PDGFA,TNS3,SOX9,ECM1,PSEN1,GPC1,GLUL,SWAP70,EPS8,PRKCA,MPP1,ITGB8,EFS
GO:BP	regulation of multicellular organismal process	GO:0051239	0.00318989	2.49622	3300	130	47	17847	L1CAM,NGFR,ITGA6,DMD,HSPB6,MME,CRMP1,IGFBP5,GAMT,SEMA3B,LTF,THY1,PLXNB3,ANK2,HPSE,GPNMB,GBP1,MLIP,DNM1L,PLCL1,ITPR3,FLRT3,TNIK,MAP2,GAB1,ENPP1,NDNF,NDRG2,ZEB2,FBXO7,LAMA4,WWTR1,ANXA6,PLCB1,DAG1,TUBB2B,S100A1,COL4A2,SOX8,PLXNB1,PDGFA,SOX9,ECM1,PSEN1,GPC1,GLUL,SLITRK6
GO:BP	cellular component organization or biogenesis	GO:0071840	0.00397232	2.40096	6636	318	159	17847	L1CAM,NGFR,LIMCH1,ITGA6,AKR1C1,DMD,ABLIM1,ANK3,CRMP1,ALDH1A3,IGFBP5,TF,SEMA3B,CORO1A,THY1,IQGAP2,PLXNB3,ANK2,GBP1,MAP3K20,COL15A1,DNM1L,FHOD1,FLRT3,TNIK,MAP2,GAB1,ENPP1,NDNF,COL28A1,GFRA1,VAT1,SYNE2,ARHGEF10,LYST,ZEB2,FBXO7,LAMA4,COL11A1,DCLK1,WWTR1,ANXA6,SPTBN5,PLCB1,TPM3,PFKM,AMPH,MORF4L1,DAG1,TUBB2B,COL4A1,COL4A2,SEPTIN8,SLC9A3R2,PLXNB1,PDGFA,COL20A1,EML1,SOX9,PSEN1,CLN5,GPC1,RAB32,GLUL,MDN1,S…
GO:BP	release of sequestered calcium ion into cytosol	GO:0051209	0.00518593	2.28517	135	51	6	17847	DMD,CORO1A,THY1,ANK2,PLCL1,ITPR3
GO:BP	actin cytoskeleton organization	GO:0030036	0.00573225	2.24167	670	280	28	17847	LIMCH1,CORO1A,IQGAP2,FHOD1,TNIK,GAB1,ARHGEF10,SPTBN5,TPM3,PDGFA,SWAP70,EPS8,TPM4,EFS,RTKN,CDC42EP3,SORBS1,CORO2B,TPM1,XIRP1,RASA1,STMN1,TESK2,FMNL2,KIAA1211,ARHGAP18,NF1,CYTH2
GO:BP	positive regulation of nervous system development	GO:0051962	0.00629545	2.20097	554	130	16	17847	L1CAM,NGFR,ITGA6,DMD,MME,PLXNB3,DNM1L,FLRT3,NDNF,ZEB2,DAG1,TUBB2B,SOX8,PLXNB1,PSEN1,SLITRK6
GO:BP	regulation of supramolecular fiber organization	GO:1902903	0.00659576	2.18074	355	302	20	17847	LIMCH1,CORO1A,IQGAP2,FHOD1,MAP2,ARHGEF10,SPTBN5,PSEN1,SWAP70,EPS8,CDC42EP3,CORO2B,TPM1,RASA1,STMN1,CRYAB,MID1,KIAA1211,ARHGAP18,KATNB1
GO:BP	response to stimulus	GO:0050896	0.00706656	2.15079	9379	86	66	17847	L1CAM,NGFR,CRABP1,ITGA6,AKR1C1,NQO1,DMD,NCALD,ADIRF,FABP7,ANK3,MME,GSTA4,CRMP1,ALDH1A3,IGFBP5,TF,ENTPD2,SEMA3B,LTF,SORCS2,CORO1A,THY1,IQGAP2,PLXNB3,ANK2,HPSE,GPNMB,SGTB,GBP1,MAP3K20,GFRAL,COL15A1,MLIP,DNM1L,PLCL1,ITPR3,FLRT3,TNIK,MAP2,GAB1,ENPP1,FAM129A,NDNF,CSPG4,GFRA1,VAT1,TCN2,ARHGEF10,NDRG2,SERPINB6,ARSA,ME1,ARMT1,SORCS1,LYST,ZEB2,RCSD1,FBXO7,COL11A1,DCLK1,WWTR1,ANXA6,SPTBN5,PLCB1,CAPN5
GO:BP	nucleus localization	GO:0051647	0.00807661	2.09277	29	65	4	17847	DMD,FHOD1,KIF1A,SYNE2
GO:BP	positive regulation of neuron projection development	GO:0010976	0.00887356	2.0519	288	120	11	17847	L1CAM,NGFR,ITGA6,DMD,PLXNB3,DNM1L,NDNF,ZEB2,TUBB2B,PLXNB1,PSEN1
GO:BP	calcium ion transmembrane import into cytosol	GO:0097553	0.00992866	2.00311	151	51	6	17847	DMD,CORO1A,THY1,ANK2,PLCL1,ITPR3
GO:BP	actin filament organization	GO:0007015	0.0101391	1.994	397	278	20	17847	LIMCH1,CORO1A,IQGAP2,FHOD1,ARHGEF10,SPTBN5,TPM3,SWAP70,EPS8,TPM4,EFS,CDC42EP3,SORBS1,CORO2B,TPM1,XIRP1,RASA1,STMN1,KIAA1211,ARHGAP18
GO:BP	angiogenesis	GO:0001525	0.0106601	1.97224	595	156	18	17847	NGFR,HSPB6,THY1,HPSE,GPNMB,COL15A1,GAB1,NDNF,CSPG4,DAG1,S100A1,COL4A1,COL4A2,PDGFA,ECM1,GLUL,PRKCA,ITGB8
GO:BP	small molecule catabolic process	GO:0044282	0.0108926	1.96287	444	363	25	17847	CRABP1,ENTPD2,ALDH2,RENBP,GNPDA1,PFKM,GLUL,GPD2,HACL1,CYP4A11,GSTZ1,ACAD10,DDAH2,CSAD,IVD,CARNS1,HMGCL,ALDH7A1,HAGH,ADHFE1,ALDH4A1,ALDH6A1,TKTL1,TIGAR,AMDHD2
GO:BP	cell-matrix adhesion	GO:0007160	0.0116581	1.93337	228	10	4	17847	L1CAM,LIMCH1,ITGA6,DMD
GO:BP	positive regulation of neurogenesis	GO:0050769	0.0116628	1.9332	488	120	14	17847	L1CAM,NGFR,ITGA6,DMD,MME,PLXNB3,DNM1L,NDNF,ZEB2,DAG1,TUBB2B,SOX8,PLXNB1,PSEN1
GO:BP	alpha-amino acid catabolic process	GO:1901606	0.0125899	1.89998	107	336	11	17847	GLUL,GSTZ1,DDAH2,CSAD,IVD,CARNS1,HMGCL,ALDH7A1,ADHFE1,ALDH4A1,ALDH6A1
GO:BP	regulation of cell shape	GO:0008360	0.012961	1.88736	159	369	14	17847	CORO1A,PLXNB3,DAG1,PLXNB1,EPS8,CDC42EP3,TPM1,RASA1,FMNL2,S100B,ARHGAP18,ARHGAP35,CFDP1,KIF3A
GO:BP	regulation of neuron apoptotic process	GO:0043523	0.0136931	1.8635	220	344	16	17847	TRIM2,NQO1,CORO1A,GFRAL,NDNF,PSEN1,STXBP1,CHL1,RASA1,NRBP2,OXR1,NF1,ADNP,CASP9,NES,ITGA1
GO:BP	biological adhesion	GO:0022610	0.0143549	1.843	1428	239	40	17847	L1CAM,LIMCH1,ITGA6,DMD,ANK3,LTF,CORO1A,THY1,PLXNB3,HPSE,GPNMB,GBP1,COL15A1,FLRT3,NDNF,COL28A1,LAMA4,DAG1,PLXNB1,SOX9,PSEN1,SWAP70,PRKCA,CADM1,ITGB8,EFS,PCDH1,MEGF9,STXBP1,PPP2CA,SORBS1,CORO2B,CD97,TPM1,MPZ,TPBG,CHL1,RASA1,PCDH7,TESK2
GO:BP	regulation of cellular component movement	GO:0051270	0.0149888	1.82423	1107	142	24	17847	LIMCH1,ITGA6,IGFBP5,SEMA3B,CORO1A,THY1,PLXNB3,ANK2,GPNMB,MAP2,GAB1,SYNE2,LAMA4,PLCB1,DAG1,TUBB2B,PLXNB1,PDGFA,SOX9,ECM1,GLUL,SWAP70,SUMO1,PRKCA
GO:BP	neuron apoptotic process	GO:0051402	0.0172435	1.76338	250	344	17	17847	NGFR,TRIM2,NQO1,CORO1A,GFRAL,NDNF,PSEN1,STXBP1,CHL1,RASA1,NRBP2,OXR1,NF1,ADNP,CASP9,NES,ITGA1
GO:BP	localization	GO:0051179	0.0192659	1.71521	6824	96	58	17847	L1CAM,NGFR,LIMCH1,ITGA6,AKR1C1,DMD,NCALD,ANK3,MME,IGFBP5,TF,SEMA3B,LTF,SORCS2,CORO1A,THY1,IQGAP2,PLXNB3,VAMP5,ANK2,HPSE,GPNMB,SGTB,GBP1,SLC9A3,DNM1L,FHOD1,PLCL1,KIF1A,ITPR3,FLRT3,TNIK,MAP2,GAB1,ENPP1,NDNF,CSPG4,VAT1,SYNE2,TCN2,SERPINB6,ARSA,SORCS1,LYST,ZEB2,FBXO7,LAMA4,DCLK1,ANXA6,SPTBN5,PLCB1,ATG4C,GGA2,PFKM,AMPH,DAG1,TUBB2B,S100A1
GO:BP	calcium ion transport into cytosol	GO:0060402	0.0196243	1.70721	170	51	6	17847	DMD,CORO1A,THY1,ANK2,PLCL1,ITPR3
GO:BP	blood vessel development	GO:0001568	0.0196491	1.70666	770	127	18	17847	NGFR,HSPB6,THY1,HPSE,GPNMB,COL15A1,GAB1,NDNF,CSPG4,LAMA4,DAG1,S100A1,COL4A1,COL4A2,PDGFA,ECM1,PSEN1,GLUL
GO:BP	tube morphogenesis	GO:0035239	0.0216966	1.66361	934	127	20	17847	NGFR,HSPB6,THY1,HPSE,GPNMB,COL15A1,GAB1,NDNF,CSPG4,ZEB2,DAG1,S100A1,COL4A1,COL4A2,SOX8,PDGFA,SOX9,ECM1,PSEN1,GLUL
GO:BP	negative regulation of cell development	GO:0010721	0.0230197	1.6379	346	55	8	17847	NGFR,DMD,CRMP1,SEMA3B,LTF,THY1,GBP1,MAP2
GO:BP	negative regulation of cell morphogenesis involved in differentiation	GO:0010771	0.0272543	1.56456	97	55	5	17847	NGFR,SEMA3B,THY1,GBP1,MAP2
GO:BP	carboxylic acid catabolic process	GO:0046395	0.0297407	1.52665	273	363	18	17847	CRABP1,RENBP,GNPDA1,GLUL,HACL1,CYP4A11,GSTZ1,ACAD10,DDAH2,CSAD,IVD,CARNS1,HMGCL,ALDH7A1,ADHFE1,ALDH4A1,ALDH6A1,AMDHD2
GO:BP	organic acid catabolic process	GO:0016054	0.0297407	1.52665	273	363	18	17847	CRABP1,RENBP,GNPDA1,GLUL,HACL1,CYP4A11,GSTZ1,ACAD10,DDAH2,CSAD,IVD,CARNS1,HMGCL,ALDH7A1,ADHFE1,ALDH4A1,ALDH6A1,AMDHD2
GO:BP	cell adhesion	GO:0007155	0.0305876	1.51445	1421	239	39	17847	L1CAM,LIMCH1,ITGA6,DMD,ANK3,CORO1A,THY1,PLXNB3,HPSE,GPNMB,GBP1,COL15A1,FLRT3,NDNF,COL28A1,LAMA4,DAG1,PLXNB1,SOX9,PSEN1,SWAP70,PRKCA,CADM1,ITGB8,EFS,PCDH1,MEGF9,STXBP1,PPP2CA,SORBS1,CORO2B,CD97,TPM1,MPZ,TPBG,CHL1,RASA1,PCDH7,TESK2
GO:BP	positive regulation of cell projection organization	GO:0031346	0.0331538	1.47947	389	186	15	17847	L1CAM,NGFR,ITGA6,DMD,PLXNB3,DNM1L,NDNF,ZEB2,TUBB2B,PLXNB1,PSEN1,EPS8,CAPRIN1,CDC42EP3,NDRG4
GO:BP	cytosolic calcium ion transport	GO:0060401	0.0348232	1.45813	188	51	6	17847	DMD,CORO1A,THY1,ANK2,PLCL1,ITPR3
GO:BP	regulation of cellular component biogenesis	GO:0044087	0.0348426	1.45789	946	357	39	17847	LIMCH1,CORO1A,THY1,IQGAP2,PLXNB3,DNM1L,FHOD1,FLRT3,MAP2,SYNE2,ARHGEF10,SPTBN5,DAG1,SEPTIN8,SOX9,SLITRK6,SWAP70,SUMO1,EPS8,PRKCA,CDC42EP3,UNC13B,STXBP1,CORO2B,TPM1,TPBG,RASA1,STMN1,CRYAB,CEP97,KIAA1211,ARHGAP18,PTPN11,ADNP,EHMT2,VPS16,ARHGAP35,TERF2,LCMT1
GO:BP	vasculature development	GO:0001944	0.0358197	1.44588	805	127	18	17847	NGFR,HSPB6,THY1,HPSE,GPNMB,COL15A1,GAB1,NDNF,CSPG4,LAMA4,DAG1,S100A1,COL4A1,COL4A2,PDGFA,ECM1,PSEN1,GLUL
GO:BP	cellular ion homeostasis	GO:0006873	0.0367786	1.4344	684	135	17	17847	DMD,TF,LTF,CORO1A,THY1,ANK2,SLC9A3,PLCL1,ITPR3,ENPP1,ANXA6,PLCB1,FTL,PSEN1,CLN5,CKB,SWAP70
GO:BP	regulation of actin filament organization	GO:0110053	0.0370188	1.43158	262	278	15	17847	LIMCH1,CORO1A,IQGAP2,FHOD1,ARHGEF10,SPTBN5,SWAP70,EPS8,CDC42EP3,CORO2B,TPM1,RASA1,STMN1,KIAA1211,ARHGAP18
GO:BP	positive regulation of axonogenesis	GO:0050772	0.037522	1.42571	89	108	6	17847	L1CAM,NGFR,PLXNB3,ZEB2,TUBB2B,PLXNB1
GO:BP	inorganic ion homeostasis	GO:0098771	0.038154	1.41846	759	135	18	17847	DMD,ANK3,TF,LTF,CORO1A,THY1,ANK2,SLC9A3,PLCL1,ITPR3,ENPP1,ANXA6,PLCB1,FTL,PSEN1,CLN5,CKB,SWAP70
GO:BP	central nervous system development	GO:0007417	0.0404683	1.39288	1009	133	21	17847	DMD,FABP7,ALDH1A3,KIF1A,MAP2,SYNE2,NDRG2,ARSA,ZEB2,DCLK1,PLCB1,DAG1,S100A1,COL4A1,SOX8,EML1,SOX9,PSEN1,CLN5,CKB,TACC2
GO:BP	regulation of cell adhesion	GO:0030155	0.0415524	1.3814	696	40	9	17847	LIMCH1,ITGA6,DMD,ANK3,CORO1A,THY1,PLXNB3,GPNMB,GBP1
GO:BP	cardiovascular system development	GO:0072358	0.0415597	1.38133	814	127	18	17847	NGFR,HSPB6,THY1,HPSE,GPNMB,COL15A1,GAB1,NDNF,CSPG4,LAMA4,DAG1,S100A1,COL4A1,COL4A2,PDGFA,ECM1,PSEN1,GLUL
GO:BP	positive regulation of cell differentiation	GO:0045597	0.0418625	1.37817	1002	124	20	17847	L1CAM,NGFR,ITGA6,DMD,ADIRF,MME,LTF,PLXNB3,DNM1L,NDNF,ZEB2,WWTR1,PLCB1,DAG1,TUBB2B,SOX8,PLXNB1,SOX9,PSEN1,GPC1
GO:BP	negative regulation of cell projection organization	GO:0031345	0.0458332	1.33882	189	32	5	17847	NGFR,CRMP1,SEMA3B,THY1,PLXNB3
GO:BP	chemical homeostasis	GO:0048878	0.0458656	1.33851	1213	57	14	17847	NGFR,AKR1C1,DMD,ANK3,IGFBP5,TF,LTF,CORO1A,THY1,ANK2,SLC9A3,PLCL1,ITPR3,ENPP1
GO:BP	supramolecular fiber organization	GO:0097435	0.0480251	1.31853	672	279	26	17847	LIMCH1,CORO1A,IQGAP2,FHOD1,MAP2,ARHGEF10,COL11A1,SPTBN5,TPM3,PSEN1,SWAP70,EPS8,TPM4,EFS,CDC42EP3,SORBS1,CORO2B,TPM1,XIRP1,RASA1,STMN1,CRYAB,MID1,KIAA1211,ARHGAP18,NF1
GO:BP	regulation of release of sequestered calcium ion into cytosol	GO:0051279	0.0486169	1.31321	84	35	4	17847	DMD,CORO1A,THY1,ANK2
GO:BP	positive regulation of osteoblast proliferation	GO:0033690	0.0494389	1.30593	10	103	3	17847	LTF,HPSE,SOX8
