# Supplementary material for: The differentiation state of the Schwann cell progenitor drives phenotypic variation between two contagious cancers
Source: PLoS Pathog. 2021 Nov 15;17(11):e1010033. doi: 10.1371/journal.ppat.1010033 (PMC8629380; doi:10.1371/journal.ppat.1010033)
Supplement: S6 Table — Analysis completed as described in Materials and Methods using gProfiler g:GOSt web application [97,98]. Column D (adjusted_p_value) indicates the significance of pathway enrichment in the dataset corrected for multiple testing using the g:SCS algorithm, a custom made algorithm which considers hierarchical nature of functional analysis terms which has been validated [97,98]. Column H (intersection_size) indicates the number of proteins in the dataset found to be associated with a given biological process. Column J (intersections) lists the Official Gene ID for all intersecting proteins. Related to Fig 1E. (XLSX) [file ppat.1010033.s009.xlsx]

## Sheet: Sheet1
source	term_name	term_id	adjusted_p_value	negative_log10_of_adjusted_p_value	term_size	query_size	intersection_size	effective_domain_size	intersections
GO:BP	anatomical structure morphogenesis	GO:0009653	3.8214e-09	8.41778	2764	284	91	17847	GPNMB,MAP1B,L1CAM,PDGFRA,MYOF,SPARC,CRMP1,COL6A1,ABLIM1,CEACAM1,IGFBP5,THY1,DCLK1,MFGE8,BASP1,MYLK,PALLD,PLXNB3,CSRP1,HCLS1,PLCD1,NDNF,LTF,CD44,COL20A1,THBS2,SPTBN5,ITGA3,S100B,CSPG4,GLUL,CORO1A,MAP2,FHL1,PDGFA,HSPB6,ITGA1,TUBB2B,CRYAB,HPSE,SLITRK6,CARMIL1,PLXNB1,RRAS,COL6A2,TRIO,NDRG4,EPS8,ECM1,DOK1,TNC,CLIC4,SPTAN1,SPG20,RAB23,AXL,APP,LIPA,COL9A1,SH3PXD2B,EHD2,RNF213,TGFB1I1,MYO1E,PHLDB1,HEXB,M…
GO:BP	cytoskeleton organization	GO:0007010	6.48547e-08	7.18806	1353	269	54	17847	PDLIM1,MAP1B,PDGFRA,CRMP1,ABLIM1,THY1,FHOD1,PALLD,CSRP1,HCLS1,GMFG,TPM3,SPTBN5,CORO1A,HIP1,MAP2,PDGFA,SWAP70,TUBB2B,GNAI1,TACC2,CRYAB,CARMIL1,SPECC1,PLXNB1,SDCBP,EPS8,SYNM,TPM4,CLIC4,SPTAN1,SVIL,PLS3,SH3PXD2B,EHD2,TESK2,MAP4,NEFM,EFS,PHLDB1,MAP3K20,SH3KBP1,XIRP1,KIAA1211,MYO1B,RND3,CAPN2,GABARAP,EHBP1L1,CDC42EP3,CAPG,SNX9,SRGAP2,LRCH3
GO:BP	actin filament-based process	GO:0030029	1.7089e-06	5.76728	771	262	36	17847	PDLIM1,PDGFRA,FHOD1,PALLD,CSRP1,HCLS1,GMFG,TPM3,SPTBN5,CORO1A,HIP1,PDGFA,SWAP70,CARMIL1,SPECC1,SDCBP,EPS8,MYO9B,TPM4,SPTAN1,PLS3,SH3PXD2B,EHD2,TESK2,MYO1E,EFS,SH3KBP1,XIRP1,KIAA1211,MYO1B,RND3,EHBP1L1,CDC42EP3,CAPG,SNX9,SRGAP2
GO:BP	actin cytoskeleton organization	GO:0030036	2.02255e-06	5.6941	670	260	33	17847	PDLIM1,PDGFRA,FHOD1,PALLD,CSRP1,HCLS1,GMFG,TPM3,SPTBN5,CORO1A,HIP1,PDGFA,SWAP70,CARMIL1,SPECC1,SDCBP,EPS8,TPM4,SPTAN1,PLS3,SH3PXD2B,EHD2,TESK2,EFS,SH3KBP1,XIRP1,KIAA1211,MYO1B,RND3,EHBP1L1,CDC42EP3,CAPG,SNX9
GO:BP	movement of cell or subcellular component	GO:0006928	7.84913e-06	5.10518	2221	161	48	17847	GPNMB,MAP1B,L1CAM,PDGFRA,SPARC,CRMP1,CEACAM1,IGFBP5,THY1,DCLK1,MYLK,PALLD,PLXNB3,NDNF,TPM3,LGALS3,CD44,SPTBN5,ITGA3,CSPG4,GLUL,MPP1,PLCB1,CORO1A,MAP2,PDGFA,ITGA1,SWAP70,LYST,TUBB2B,CARMIL1,PLXNB1,RRAS,TRIO,NDRG4,SDCBP,KANK2,EPS8,MYO9B,ECM1,TPM4,DOK1,BAG3,CLIC4,SPTAN1,AKAP12,AXL,APP
GO:BP	cellular component morphogenesis	GO:0032989	8.07093e-06	5.09308	1156	278	46	17847	MAP1B,L1CAM,PDGFRA,SPARC,CRMP1,COL6A1,THY1,DCLK1,PALLD,PLXNB3,CSRP1,HCLS1,CD44,COL20A1,SPTBN5,S100B,CORO1A,MAP2,ITGA1,TUBB2B,SLITRK6,CARMIL1,PLXNB1,COL6A2,TRIO,EPS8,DOK1,SPTAN1,SPG20,AXL,APP,LIPA,TGFB1I1,PHLDB1,HEXB,SH3KBP1,STK25,RND3,PRKCA,PALM2,CHL1,CDC42EP3,SRGAP2,MYO10,NRP2,NEK3
GO:BP	cell migration	GO:0016477	8.12474e-06	5.09019	1597	127	34	17847	GPNMB,MAP1B,L1CAM,PDGFRA,SPARC,CEACAM1,IGFBP5,THY1,DCLK1,MYLK,PALLD,PLXNB3,NDNF,LGALS3,CD44,ITGA3,CSPG4,GLUL,MPP1,PLCB1,CORO1A,PDGFA,ITGA1,SWAP70,LYST,TUBB2B,CARMIL1,PLXNB1,RRAS,NDRG4,SDCBP,KANK2,EPS8,ECM1
GO:BP	cell morphogenesis	GO:0000902	1.21271e-05	4.91624	1050	278	43	17847	MAP1B,L1CAM,SPARC,CRMP1,COL6A1,THY1,DCLK1,PALLD,PLXNB3,HCLS1,CD44,COL20A1,SPTBN5,S100B,CORO1A,MAP2,ITGA1,TUBB2B,SLITRK6,CARMIL1,PLXNB1,COL6A2,TRIO,EPS8,DOK1,SPTAN1,SPG20,AXL,APP,LIPA,TGFB1I1,HEXB,SH3KBP1,STK25,RND3,PRKCA,PALM2,CHL1,CDC42EP3,SRGAP2,MYO10,NRP2,NEK3
GO:BP	biological adhesion	GO:0022610	1.35696e-05	4.86743	1428	302	55	17847	PDLIM1,GPNMB,L1CAM,PDGFRA,COL6A1,CEACAM1,THY1,MFGE8,PALLD,PLXNB3,CSRP1,NDNF,LTF,LGALS3,CD44,COL28A1,THBS2,ITGA3,CORO1A,CERCAM,ITGA1,SWAP70,HPSE,TPBG,CD97,CARMIL1,PLXNB1,COL6A2,TNC,ARVCF,AXL,APP,TESK2,PPP2CA,TGFB1I1,PCDH7,EFS,FIBP,MEGF10,RND3,PRKCA,ADGRG1,COL15A1,PLPP3,CHL1,SRGAP2,MYO10,NRP2,CDK6,NINJ1,AFDN,UTRN,MYL9,MMP14,BAD
GO:BP	locomotion	GO:0040011	2.02696e-05	4.69315	1983	161	44	17847	GPNMB,MAP1B,L1CAM,PDGFRA,SPARC,CRMP1,CEACAM1,IGFBP5,THY1,DCLK1,MYLK,PALLD,PLXNB3,NDNF,LGALS3,CD44,SPTBN5,ITGA3,CSPG4,GLUL,MPP1,PLCB1,CORO1A,PDGFA,ITGA1,SWAP70,LYST,TUBB2B,CARMIL1,PLXNB1,RRAS,TRIO,NDRG4,SDCBP,KANK2,EPS8,ECM1,CMTM7,DOK1,CLIC4,SPTAN1,AKAP12,AXL,APP
GO:BP	extracellular structure organization	GO:0043062	2.49948e-05	4.60215	429	314	27	17847	PDGFRA,P4HA1,SPARC,COL6A1,CTSK,NDNF,CD44,COL28A1,ITGA3,PDGFA,ITGA1,COL6A2,SDCBP,TNC,APP,COL9A1,SH3PXD2B,MYO1E,PHLDB1,SH3PXD2A,CAPN2,COL15A1,SOAT1,LOXL1,CAPNS2,MMP14,TIMP2
GO:BP	extracellular matrix organization	GO:0030198	2.86676e-05	4.54261	375	314	25	17847	PDGFRA,P4HA1,SPARC,COL6A1,CTSK,NDNF,CD44,COL28A1,ITGA3,PDGFA,ITGA1,COL6A2,TNC,APP,COL9A1,SH3PXD2B,MYO1E,PHLDB1,SH3PXD2A,CAPN2,COL15A1,LOXL1,CAPNS2,MMP14,TIMP2
GO:BP	cell adhesion	GO:0007155	3.03676e-05	4.51759	1421	302	54	17847	PDLIM1,GPNMB,L1CAM,PDGFRA,COL6A1,CEACAM1,THY1,MFGE8,PALLD,PLXNB3,CSRP1,NDNF,LGALS3,CD44,COL28A1,THBS2,ITGA3,CORO1A,CERCAM,ITGA1,SWAP70,HPSE,TPBG,CD97,CARMIL1,PLXNB1,COL6A2,TNC,ARVCF,AXL,APP,TESK2,PPP2CA,TGFB1I1,PCDH7,EFS,FIBP,MEGF10,RND3,PRKCA,ADGRG1,COL15A1,PLPP3,CHL1,SRGAP2,MYO10,NRP2,CDK6,NINJ1,AFDN,UTRN,MYL9,MMP14,BAD
GO:BP	supramolecular fiber organization	GO:0097435	3.16491e-05	4.49964	672	260	31	17847	MAP1B,PDGFRA,P4HA1,FHOD1,CSRP1,HCLS1,GMFG,TPM3,SPTBN5,CORO1A,HIP1,MAP2,SWAP70,CRYAB,CARMIL1,EPS8,TPM4,SPTAN1,PLS3,APP,SH3PXD2B,NEFM,EFS,SH3KBP1,XIRP1,KIAA1211,MYO1B,RND3,CDC42EP3,CAPG,SNX9
GO:BP	actin filament organization	GO:0007015	4.4666e-05	4.35002	397	260	23	17847	FHOD1,HCLS1,GMFG,TPM3,SPTBN5,CORO1A,HIP1,SWAP70,CARMIL1,EPS8,TPM4,SPTAN1,PLS3,SH3PXD2B,EFS,SH3KBP1,XIRP1,KIAA1211,MYO1B,RND3,CDC42EP3,CAPG,SNX9
GO:BP	vesicle-mediated transport	GO:0016192	4.86642e-05	4.31279	2146	340	77	17847	SERPINB6,MME,SPARC,MRC2,CEACAM1,VAMP5,DCLK1,MFGE8,TF,PFKL,GMFG,LTF,LGALS3,CD44,SPTBN5,NCALD,CORO1A,HIP1,PDGFA,EHD4,LYST,GGA2,HPSE,CD97,FTL,CARMIL1,ATP11A,SORCS1,NDRG4,SDCBP,ECM1,MYO1D,SNAP23,CD14,UNC13B,SPTAN1,AXL,APP,HEATR5A,LPCAT1,COG3,EHD2,RAB31,PCDH7,MYO1E,SNX8,ENDOD1,EXOC6,HEXB,SH3KBP1,EXOC7,TSPAN14,MEGF10,MYO1B,DDHD2,HUWE1,ALAD,ITSN1,ARFGAP1,SNX9,MYO10,TMED1,KIF15,KIF1C,CLU,ANKRD13A,BLOC1S2…
GO:BP	developmental process	GO:0032502	5.36506e-05	4.27043	6449	305	157	17847	PDLIM1,GPNMB,MAP1B,AKR1C1,L1CAM,PDGFRA,MYOF,MME,NQO1,SPARC,FABP7,MRC2,CRMP1,COL6A1,ABLIM1,CEACAM1,IGFBP5,THY1,VAMP5,DCLK1,MFGE8,BASP1,MYLK,PALLD,ADIRF,PLXNB3,CSRP1,HCLS1,PLCD1,CTSK,NDNF,LTF,LGALS3,SLC4A2,CD44,COL20A1,THBS2,SPTBN5,ITGA3,S100B,CSPG4,GLUL,PLCB1,ACSBG2,CORO1A,HIP1,MAP2,FHL1,PDGFA,HSPB6,ACP6,ITGA1,SWAP70,TUBB2B,TACC2,CRYAB,HPSE,SLITRK6,TPBG,CARMIL1,ATP11A,PLXNB1,RRAS,COL6A2,TRIO,NDRG4…
GO:BP	cell motility	GO:0048870	8.0417e-05	4.09465	1752	121	33	17847	GPNMB,MAP1B,L1CAM,PDGFRA,SPARC,CEACAM1,IGFBP5,THY1,DCLK1,MYLK,PALLD,PLXNB3,NDNF,LGALS3,CD44,ITGA3,CSPG4,GLUL,MPP1,PLCB1,CORO1A,PDGFA,ITGA1,SWAP70,LYST,TUBB2B,CARMIL1,PLXNB1,RRAS,NDRG4,SDCBP,KANK2,EPS8
GO:BP	localization of cell	GO:0051674	8.0417e-05	4.09465	1752	121	33	17847	GPNMB,MAP1B,L1CAM,PDGFRA,SPARC,CEACAM1,IGFBP5,THY1,DCLK1,MYLK,PALLD,PLXNB3,NDNF,LGALS3,CD44,ITGA3,CSPG4,GLUL,MPP1,PLCB1,CORO1A,PDGFA,ITGA1,SWAP70,LYST,TUBB2B,CARMIL1,PLXNB1,RRAS,NDRG4,SDCBP,KANK2,EPS8
GO:BP	axon development	GO:0061564	9.4615e-05	4.02404	529	272	27	17847	MAP1B,L1CAM,CRMP1,THY1,DCLK1,PALLD,PLXNB3,HCLS1,SPTBN5,S100B,MAP2,TUBB2B,SLITRK6,PLXNB1,TRIO,DOK1,TNC,SPTAN1,SPG20,APP,NEFM,SH3KBP1,STK25,PRKCA,CHL1,TSPO,NRP2
GO:BP	regulated exocytosis	GO:0045055	9.81661e-05	4.00804	792	208	29	17847	SERPINB6,MME,SPARC,CEACAM1,TF,PFKL,GMFG,LTF,LGALS3,CD44,CORO1A,PDGFA,HPSE,CD97,FTL,ATP11A,SDCBP,ECM1,SNAP23,CD14,UNC13B,SPTAN1,APP,LPCAT1,RAB31,PCDH7,ENDOD1,HEXB,TSPAN14
GO:BP	exocytosis	GO:0006887	0.000148888	3.82714	906	208	31	17847	SERPINB6,MME,SPARC,CEACAM1,TF,PFKL,GMFG,LTF,LGALS3,CD44,CORO1A,PDGFA,HPSE,CD97,FTL,ATP11A,SDCBP,ECM1,SNAP23,CD14,UNC13B,SPTAN1,APP,LPCAT1,RAB31,PCDH7,ENDOD1,EXOC6,HEXB,EXOC7,TSPAN14
GO:BP	cell morphogenesis involved in differentiation	GO:0000904	0.000177799	3.75007	758	161	24	17847	MAP1B,L1CAM,CRMP1,COL6A1,THY1,DCLK1,PALLD,PLXNB3,HCLS1,COL20A1,SPTBN5,S100B,MAP2,TUBB2B,SLITRK6,CARMIL1,PLXNB1,COL6A2,TRIO,DOK1,SPTAN1,SPG20,AXL,APP
GO:BP	axonogenesis	GO:0007409	0.000178473	3.74843	485	161	19	17847	MAP1B,L1CAM,CRMP1,THY1,DCLK1,PALLD,PLXNB3,HCLS1,SPTBN5,S100B,MAP2,TUBB2B,SLITRK6,PLXNB1,TRIO,DOK1,SPTAN1,SPG20,APP
GO:BP	system development	GO:0048731	0.000180225	3.74419	4967	168	79	17847	PDLIM1,GPNMB,MAP1B,L1CAM,PDGFRA,MME,SPARC,FABP7,CRMP1,COL6A1,ABLIM1,CEACAM1,IGFBP5,THY1,VAMP5,DCLK1,MFGE8,BASP1,MYLK,PALLD,PLXNB3,HCLS1,PLCD1,CTSK,NDNF,LTF,LGALS3,SLC4A2,CD44,COL20A1,THBS2,SPTBN5,ITGA3,S100B,CSPG4,GLUL,PLCB1,MAP2,FHL1,PDGFA,HSPB6,ACP6,ITGA1,SWAP70,TUBB2B,TACC2,CRYAB,HPSE,SLITRK6,TPBG,PLXNB1,RRAS,COL6A2,TRIO,NDRG4,SDCBP,KANK2,SEPTIN2,ECM1,CMTM7,DOK1,TNC,BAG3,MYO1D,PIR,CLIC4,UNC13B…
GO:BP	anatomical structure development	GO:0048856	0.000182575	3.73856	6028	170	91	17847	PDLIM1,GPNMB,MAP1B,AKR1C1,L1CAM,PDGFRA,MYOF,MME,SPARC,FABP7,CRMP1,COL6A1,ABLIM1,CEACAM1,IGFBP5,THY1,VAMP5,DCLK1,MFGE8,BASP1,MYLK,PALLD,PLXNB3,CSRP1,HCLS1,PLCD1,CTSK,NDNF,LTF,LGALS3,SLC4A2,CD44,COL20A1,THBS2,SPTBN5,ITGA3,S100B,CSPG4,GLUL,PLCB1,ACSBG2,CORO1A,MAP2,FHL1,PDGFA,HSPB6,ACP6,ITGA1,SWAP70,TUBB2B,TACC2,CRYAB,HPSE,SLITRK6,TPBG,CARMIL1,ATP11A,PLXNB1,RRAS,COL6A2,TRIO,NDRG4,SDCBP,KANK2,EPS8,SEP…
GO:BP	regulation of cellular component organization	GO:0051128	0.000211729	3.67422	2488	332	82	17847	MAP1B,L1CAM,PDGFRA,SPARC,CRMP1,CEACAM1,IGFBP5,THY1,FHOD1,TF,PLXNB3,HCLS1,GMFG,NDNF,LGALS3,CD44,THBS2,SPTBN5,ITGA3,S100B,PLCB1,CORO1A,HIP1,MAP2,FHL1,PDGFA,EHD4,SWAP70,TUBB2B,GNAI1,CRYAB,SLITRK6,TPBG,CARMIL1,PLXNB1,NDRG4,SDCBP,EPS8,BAG3,CLIC4,CD14,UNC13B,SPTAN1,SPG20,AXL,APP,SH3PXD2B,EHD2,RAB31,MAP4,PPP2CA,PHLDB1,CDKN2C,HEXB,SH3KBP1,STK25,KIAA1211,DDHD2,HUWE1,RND3,CAPN2,PALM2,ITSN1,CDC42EP3,ARFGAP1…
GO:BP	multicellular organismal process	GO:0032501	0.000230581	3.63718	7775	168	107	17847	SERPINB6,PDLIM1,GPNMB,MAP1B,AKR1C1,L1CAM,PDGFRA,MYOF,MME,SPARC,FABP7,MRC2,CRMP1,COL6A1,ABLIM1,CEACAM1,IGFBP5,THY1,VAMP5,ENTPD2,DCLK1,MFGE8,BASP1,PLCL1,MYLK,PALLD,ITPR3,TF,PLXNB3,CSRP1,HCLS1,PLCD1,CTSK,NDNF,LTF,TPM3,LGALS3,SLC4A2,CD44,COL20A1,THBS2,SPTBN5,ITGA3,NCALD,S100B,CSPG4,GLUL,PLCB1,ACSBG2,CORO1A,MAP2,FHL1,PDGFA,HSPB6,ACP6,ITGA1,RENBP,SWAP70,TUBB2B,TACC2,RCSD1,CRYAB,HPSE,SLITRK6,TPBG,CARMIL…
GO:BP	cellular developmental process	GO:0048869	0.000337364	3.4719	4470	305	117	17847	GPNMB,MAP1B,AKR1C1,L1CAM,PDGFRA,MYOF,MME,SPARC,FABP7,MRC2,CRMP1,COL6A1,CEACAM1,IGFBP5,THY1,VAMP5,DCLK1,BASP1,PALLD,ADIRF,PLXNB3,CSRP1,HCLS1,CTSK,NDNF,LTF,LGALS3,CD44,COL20A1,SPTBN5,ITGA3,S100B,CSPG4,PLCB1,ACSBG2,CORO1A,HIP1,MAP2,FHL1,ACP6,ITGA1,TUBB2B,SLITRK6,CARMIL1,PLXNB1,RRAS,COL6A2,TRIO,NDRG4,SDCBP,EPS8,SEPTIN2,ECM1,TPM4,CMTM7,CASP6,DOK1,TNC,PIR,CLIC4,FLNC,SPTAN1,SPG20,AXL,APP,LIPA,SH3PXD2B,E…
GO:BP	tube development	GO:0035295	0.000705487	3.15151	1127	79	19	17847	GPNMB,PDGFRA,MME,SPARC,CEACAM1,IGFBP5,THY1,MFGE8,BASP1,MYLK,PLCD1,NDNF,SLC4A2,THBS2,ITGA3,CSPG4,GLUL,PDGFA,HSPB6
GO:BP	cell projection organization	GO:0030030	0.000791216	3.1017	1562	161	35	17847	MAP1B,L1CAM,CRMP1,ABLIM1,THY1,DCLK1,MYLK,PALLD,PLXNB3,HCLS1,NDNF,CD44,SPTBN5,ITGA3,S100B,CORO1A,MAP2,PDGFA,ITGA1,TUBB2B,ARHGEF6,SLITRK6,CARMIL1,PLXNB1,TRIO,NDRG4,SDCBP,EPS8,SEPTIN2,DOK1,TNC,SPTAN1,SPG20,RAB23,APP
GO:BP	negative regulation of supramolecular fiber organization	GO:1902904	0.000885225	3.05295	145	150	10	17847	MAP1B,GMFG,SPTBN5,CORO1A,MAP2,SWAP70,CRYAB,CARMIL1,EPS8,SPTAN1
GO:BP	chemotaxis	GO:0006935	0.000926032	3.03337	653	134	19	17847	GPNMB,L1CAM,PDGFRA,CRMP1,PALLD,PLXNB3,LGALS3,SPTBN5,MPP1,CORO1A,PDGFA,ITGA1,SWAP70,LYST,TUBB2B,PLXNB1,TRIO,CMTM7,DOK1
GO:BP	regulation of cellular component movement	GO:0051270	0.000932173	3.0305	1107	114	23	17847	GPNMB,PDGFRA,SPARC,CEACAM1,IGFBP5,THY1,MYLK,PLXNB3,LGALS3,ITGA3,GLUL,MPP1,PLCB1,CORO1A,MAP2,PDGFA,SWAP70,TUBB2B,CARMIL1,PLXNB1,RRAS,NDRG4,SDCBP
GO:BP	taxis	GO:0042330	0.000969968	3.01324	655	134	19	17847	GPNMB,L1CAM,PDGFRA,CRMP1,PALLD,PLXNB3,LGALS3,SPTBN5,MPP1,CORO1A,PDGFA,ITGA1,SWAP70,LYST,TUBB2B,PLXNB1,TRIO,CMTM7,DOK1
GO:BP	regulation of biological quality	GO:0065008	0.00100324	2.9986	4103	107	48	17847	MAP1B,AKR1C1,L1CAM,PDGFRA,MME,NQO1,SPARC,SLC9A3,SORCS2,CEACAM1,IGFBP5,THY1,ENTPD2,PLCL1,ITPR3,TF,PLXNB3,CSRP1,PFKL,HCLS1,PLCD1,CTSK,GMFG,LTF,SLC4A2,THBS2,SPTBN5,NCALD,S100B,GLUL,PLCB1,CORO1A,HIP1,MAP2,FHL1,PDGFA,PFKM,ITGA1,RENBP,SWAP70,CRYAB,HPSE,SLITRK6,TPBG,FTL,CARMIL1,ATP11A,PLXNB1
GO:BP	plasma membrane bounded cell projection organization	GO:0120036	0.00131696	2.88043	1523	161	34	17847	MAP1B,L1CAM,CRMP1,ABLIM1,THY1,DCLK1,MYLK,PALLD,PLXNB3,HCLS1,NDNF,CD44,SPTBN5,ITGA3,S100B,CORO1A,MAP2,ITGA1,TUBB2B,ARHGEF6,SLITRK6,CARMIL1,PLXNB1,TRIO,NDRG4,SDCBP,EPS8,SEPTIN2,DOK1,TNC,SPTAN1,SPG20,RAB23,APP
GO:BP	regulation of cell migration	GO:0030334	0.00133899	2.87322	957	114	21	17847	GPNMB,PDGFRA,SPARC,CEACAM1,IGFBP5,THY1,MYLK,PLXNB3,LGALS3,ITGA3,GLUL,MPP1,PLCB1,CORO1A,PDGFA,SWAP70,CARMIL1,PLXNB1,RRAS,NDRG4,SDCBP
GO:BP	cellular component organization	GO:0016043	0.00166681	2.77811	6454	332	163	17847	PDLIM1,MAP1B,AKR1C1,L1CAM,PDGFRA,MYOF,P4HA1,SPARC,CRMP1,COL6A1,ABLIM1,CEACAM1,IGFBP5,THY1,DCLK1,MFGE8,FHOD1,MYLK,PALLD,TF,PLXNB3,CSRP1,PFKL,HCLS1,CTSK,GMFG,NDNF,TPM3,LGALS3,CD44,COL20A1,COL28A1,THBS2,SPTBN5,ITGA3,S100B,GLUL,PLCB1,CORO1A,HIP1,MAP2,FHL1,PDGFA,EHD4,PFKM,ITGA1,SWAP70,LYST,TUBB2B,GNAI1,ARHGEF6,TACC2,CRYAB,SLITRK6,TPBG,CARMIL1,ATP11A,SPECC1,PLXNB1,COL6A2,TRIO,NDRG4,SDCBP,EPS8,SEPTIN2,S…
GO:BP	neutrophil degranulation	GO:0043312	0.00171178	2.76655	484	223	21	17847	SERPINB6,MME,CEACAM1,PFKL,GMFG,LTF,LGALS3,CD44,HPSE,CD97,FTL,ATP11A,SDCBP,SNAP23,CD14,SPTAN1,LPCAT1,RAB31,HEXB,TSPAN14,HUWE1
GO:BP	regulation of localization	GO:0032879	0.00175233	2.75639	2893	161	51	17847	GPNMB,MAP1B,PDGFRA,SPARC,CEACAM1,IGFBP5,THY1,DCLK1,MFGE8,PLCL1,MYLK,ITPR3,TF,PLXNB3,PFKL,HCLS1,PLCD1,LGALS3,ITGA3,GLUL,MPP1,PLCB1,CORO1A,HIP1,MAP2,FHL1,PDGFA,EHD4,PFKM,SWAP70,TUBB2B,GNAI1,CRYAB,CARMIL1,PLXNB1,RRAS,NDRG4,SDCBP,CLIC2,ECM1,AHNAK,RASA3,BAG3,PANX1,CLIC4,CD14,UNC13B,RAB23,AKAP12,AXL,APP
GO:BP	multicellular organism development	GO:0007275	0.00178226	2.74903	5532	170	83	17847	PDLIM1,GPNMB,MAP1B,L1CAM,PDGFRA,MME,SPARC,FABP7,CRMP1,COL6A1,ABLIM1,CEACAM1,IGFBP5,THY1,VAMP5,DCLK1,MFGE8,BASP1,MYLK,PALLD,PLXNB3,HCLS1,PLCD1,CTSK,NDNF,LTF,LGALS3,SLC4A2,CD44,COL20A1,THBS2,SPTBN5,ITGA3,S100B,CSPG4,GLUL,PLCB1,ACSBG2,MAP2,FHL1,PDGFA,HSPB6,ACP6,ITGA1,SWAP70,TUBB2B,TACC2,CRYAB,HPSE,SLITRK6,TPBG,ATP11A,PLXNB1,RRAS,COL6A2,TRIO,NDRG4,SDCBP,KANK2,SEPTIN2,ECM1,CMTM7,DOK1,TNC,BAG3,MYO1D,PI…
GO:BP	neutrophil activation involved in immune response	GO:0002283	0.00189089	2.72333	487	223	21	17847	SERPINB6,MME,CEACAM1,PFKL,GMFG,LTF,LGALS3,CD44,HPSE,CD97,FTL,ATP11A,SDCBP,SNAP23,CD14,SPTAN1,LPCAT1,RAB31,HEXB,TSPAN14,HUWE1
GO:BP	plasma membrane bounded cell projection morphogenesis	GO:0120039	0.00190915	2.71916	681	161	21	17847	MAP1B,L1CAM,CRMP1,THY1,DCLK1,PALLD,PLXNB3,HCLS1,CD44,SPTBN5,S100B,MAP2,ITGA1,TUBB2B,SLITRK6,PLXNB1,TRIO,DOK1,SPTAN1,SPG20,APP
GO:BP	leukocyte degranulation	GO:0043299	0.00199825	2.69935	531	223	22	17847	SERPINB6,MME,CEACAM1,PFKL,GMFG,LTF,LGALS3,CD44,CORO1A,HPSE,CD97,FTL,ATP11A,SDCBP,SNAP23,CD14,SPTAN1,LPCAT1,RAB31,HEXB,TSPAN14,HUWE1
GO:BP	cell projection morphogenesis	GO:0048858	0.00209741	2.67832	685	161	21	17847	MAP1B,L1CAM,CRMP1,THY1,DCLK1,PALLD,PLXNB3,HCLS1,CD44,SPTBN5,S100B,MAP2,ITGA1,TUBB2B,SLITRK6,PLXNB1,TRIO,DOK1,SPTAN1,SPG20,APP
GO:BP	cell activation	GO:0001775	0.00258774	2.58708	1455	228	41	17847	SERPINB6,GPNMB,PDGFRA,MME,CEACAM1,THY1,ENTPD2,ITPR3,CSRP1,PFKL,GMFG,LTF,LGALS3,CD44,PLCB1,CORO1A,PDGFA,SWAP70,HPSE,CD97,FTL,ATP11A,SDCBP,CMTM7,SNAP23,CD14,SPTAN1,AKAP12,AXL,APP,LPCAT1,RAB31,THBD,HEXB,SH3KBP1,TSPAN14,FIBP,SH3RF1,MEGF10,HUWE1,PRKCA
GO:BP	regulation of developmental process	GO:0050793	0.0026574	2.57554	2729	114	38	17847	GPNMB,MAP1B,L1CAM,PDGFRA,MME,SPARC,CRMP1,CEACAM1,IGFBP5,THY1,BASP1,ADIRF,PLXNB3,HCLS1,CTSK,NDNF,LTF,LGALS3,CD44,THBS2,ITGA3,S100B,GLUL,PLCB1,CORO1A,MAP2,PDGFA,HSPB6,TUBB2B,HPSE,SLITRK6,TPBG,CARMIL1,PLXNB1,RRAS,TRIO,NDRG4,SDCBP
GO:BP	neutrophil mediated immunity	GO:0002446	0.0027044	2.56793	498	223	21	17847	SERPINB6,MME,CEACAM1,PFKL,GMFG,LTF,LGALS3,CD44,HPSE,CD97,FTL,ATP11A,SDCBP,SNAP23,CD14,SPTAN1,LPCAT1,RAB31,HEXB,TSPAN14,HUWE1
GO:BP	neutrophil activation	GO:0042119	0.0027044	2.56793	498	223	21	17847	SERPINB6,MME,CEACAM1,PFKL,GMFG,LTF,LGALS3,CD44,HPSE,CD97,FTL,ATP11A,SDCBP,SNAP23,CD14,SPTAN1,LPCAT1,RAB31,HEXB,TSPAN14,HUWE1
GO:BP	regulation of locomotion	GO:0040012	0.00281815	2.55004	1090	114	22	17847	GPNMB,PDGFRA,SPARC,CEACAM1,IGFBP5,THY1,MYLK,PLXNB3,LGALS3,ITGA3,GLUL,MPP1,PLCB1,CORO1A,PDGFA,SWAP70,TUBB2B,CARMIL1,PLXNB1,RRAS,NDRG4,SDCBP
GO:BP	granulocyte activation	GO:0036230	0.00327241	2.48513	504	223	21	17847	SERPINB6,MME,CEACAM1,PFKL,GMFG,LTF,LGALS3,CD44,HPSE,CD97,FTL,ATP11A,SDCBP,SNAP23,CD14,SPTAN1,LPCAT1,RAB31,HEXB,TSPAN14,HUWE1
GO:BP	cell part morphogenesis	GO:0032990	0.00332008	2.47885	705	161	21	17847	MAP1B,L1CAM,CRMP1,THY1,DCLK1,PALLD,PLXNB3,HCLS1,CD44,SPTBN5,S100B,MAP2,ITGA1,TUBB2B,SLITRK6,PLXNB1,TRIO,DOK1,SPTAN1,SPG20,APP
GO:BP	regulation of cytoskeleton organization	GO:0051493	0.00339818	2.46875	545	260	24	17847	MAP1B,PDGFRA,FHOD1,HCLS1,GMFG,SPTBN5,CORO1A,MAP2,PDGFA,SWAP70,GNAI1,CARMIL1,PLXNB1,EPS8,CLIC4,SPTAN1,SH3PXD2B,PHLDB1,KIAA1211,RND3,CAPN2,CDC42EP3,CAPG,SNX9
GO:BP	regulation of cell motility	GO:2000145	0.00367556	2.43468	1019	114	21	17847	GPNMB,PDGFRA,SPARC,CEACAM1,IGFBP5,THY1,MYLK,PLXNB3,LGALS3,ITGA3,GLUL,MPP1,PLCB1,CORO1A,PDGFA,SWAP70,CARMIL1,PLXNB1,RRAS,NDRG4,SDCBP
GO:BP	positive regulation of cellular component organization	GO:0051130	0.00378705	2.4217	1216	227	36	17847	MAP1B,L1CAM,THY1,FHOD1,TF,PLXNB3,HCLS1,GMFG,NDNF,THBS2,ITGA3,PLCB1,CORO1A,HIP1,SWAP70,TUBB2B,SLITRK6,TPBG,CARMIL1,PLXNB1,NDRG4,SDCBP,EPS8,CD14,UNC13B,AXL,APP,SH3PXD2B,EHD2,RAB31,PHLDB1,STK25,KIAA1211,DDHD2,HUWE1,CAPN2
GO:BP	blood vessel morphogenesis	GO:0048514	0.00379018	2.42134	689	79	14	17847	GPNMB,PDGFRA,SPARC,CEACAM1,THY1,MFGE8,MYLK,PLCD1,NDNF,THBS2,CSPG4,GLUL,PDGFA,HSPB6
GO:BP	negative regulation of actin filament depolymerization	GO:0030835	0.00380764	2.41934	41	257	7	17847	SPTBN5,SWAP70,CARMIL1,EPS8,SPTAN1,KIAA1211,CAPG
GO:BP	localization	GO:0051179	0.00382676	2.41717	6824	344	174	17847	SERPINB6,GPNMB,MAP1B,AKR1C1,L1CAM,PDGFRA,MME,SPARC,SLC9A3,MRC2,SORCS2,CEACAM1,IGFBP5,THY1,VAMP5,DCLK1,MFGE8,FHOD1,PLCL1,MYLK,PALLD,ITPR3,TF,PLXNB3,PFKL,HCLS1,PLCD1,GMFG,NDNF,LTF,LGALS3,SLC4A2,CD44,SPTBN5,ITGA3,NCALD,CSPG4,GLUL,MPP1,PLCB1,CORO1A,HIP1,MAP2,FHL1,PDGFA,EHD4,PFKM,ITGA1,TCN2,SWAP70,LYST,TUBB2B,GNAI1,GGA2,CRYAB,HPSE,CD97,FTL,RABGAP1,CARMIL1,ATP11A,PLXNB1,SORCS1,RRAS,NDRG4,SDCBP,KANK2,CL…
GO:BP	angiogenesis	GO:0001525	0.00419945	2.37681	595	79	13	17847	GPNMB,PDGFRA,SPARC,CEACAM1,THY1,MFGE8,PLCD1,NDNF,THBS2,CSPG4,GLUL,PDGFA,HSPB6
GO:BP	neuron projection development	GO:0031175	0.00445066	2.35158	1004	345	42	17847	MAP1B,L1CAM,CRMP1,THY1,DCLK1,PALLD,PLXNB3,HCLS1,NDNF,SPTBN5,ITGA3,S100B,MAP2,ITGA1,TUBB2B,SLITRK6,PLXNB1,TRIO,NDRG4,SEPTIN2,DOK1,TNC,SPTAN1,SPG20,APP,MAP4,NEFM,SH3KBP1,STK25,PRKCA,CHL1,ITSN1,TSPO,SRGAP2,NRP2,NEK3,RAPH1,BLOC1S2,MYO16,SCARB2,RAP1A,FEZ2
GO:BP	cell morphogenesis involved in neuron differentiation	GO:0048667	0.00482847	2.31619	603	161	19	17847	MAP1B,L1CAM,CRMP1,THY1,DCLK1,PALLD,PLXNB3,HCLS1,SPTBN5,S100B,MAP2,TUBB2B,SLITRK6,PLXNB1,TRIO,DOK1,SPTAN1,SPG20,APP
GO:BP	neuron projection morphogenesis	GO:0048812	0.00544963	2.26363	667	161	20	17847	MAP1B,L1CAM,CRMP1,THY1,DCLK1,PALLD,PLXNB3,HCLS1,SPTBN5,S100B,MAP2,ITGA1,TUBB2B,SLITRK6,PLXNB1,TRIO,DOK1,SPTAN1,SPG20,APP
GO:BP	neurogenesis	GO:0022008	0.00633733	2.19809	1656	345	59	17847	MAP1B,L1CAM,MME,FABP7,CRMP1,THY1,DCLK1,PALLD,PLXNB3,HCLS1,NDNF,SPTBN5,ITGA3,S100B,CSPG4,MAP2,ITGA1,TUBB2B,SLITRK6,PLXNB1,TRIO,NDRG4,SEPTIN2,DOK1,TNC,SPTAN1,SPG20,AXL,APP,MAP4,NEFM,CDKN2C,HEXB,SH3KBP1,STK25,SH3RF1,PRKCA,ADGRG1,CHL1,ITSN1,TSPO,SRGAP2,NOTCH3,KCNA1,NRP2,CDK6,NEK3,RUNX2,AFDN,RAPH1,MMP14,CLU,BLOC1S2,TIMP2,MYO16,SCARB2,RAP1A,NF1,FEZ2
GO:BP	positive regulation of developmental process	GO:0051094	0.00662359	2.17891	1432	114	25	17847	MAP1B,L1CAM,MME,CEACAM1,BASP1,ADIRF,PLXNB3,HCLS1,NDNF,LTF,THBS2,ITGA3,S100B,PLCB1,PDGFA,HSPB6,TUBB2B,HPSE,SLITRK6,TPBG,CARMIL1,PLXNB1,RRAS,NDRG4,SDCBP
GO:BP	cell differentiation	GO:0030154	0.00723003	2.14086	4279	74	36	17847	GPNMB,MAP1B,AKR1C1,L1CAM,PDGFRA,MYOF,MME,FABP7,MRC2,CRMP1,COL6A1,CEACAM1,IGFBP5,THY1,VAMP5,DCLK1,BASP1,PALLD,ADIRF,PLXNB3,CSRP1,HCLS1,CTSK,NDNF,LTF,LGALS3,COL20A1,SPTBN5,ITGA3,S100B,CSPG4,PLCB1,ACSBG2,HIP1,MAP2,FHL1
GO:BP	nervous system development	GO:0007399	0.00823696	2.08423	2400	345	77	17847	MAP1B,L1CAM,MME,FABP7,CRMP1,THY1,DCLK1,BASP1,PALLD,PLXNB3,HCLS1,NDNF,THBS2,SPTBN5,ITGA3,S100B,CSPG4,PLCB1,MAP2,ITGA1,TUBB2B,TACC2,SLITRK6,TPBG,PLXNB1,TRIO,NDRG4,SDCBP,SEPTIN2,DOK1,TNC,BAG3,MYO1D,UNC13B,SPTAN1,SPG20,AXL,APP,GNG12,MAP4,NEFM,CDKN2C,HEXB,SH3KBP1,STK25,SBF2,SH3RF1,PRKCA,ADGRG1,LY6H,QKI,CHL1,ITSN1,TSPO,SRGAP2,NOTCH3,KCNA1,NRP2,CDK6,NEK3,NINJ1,RUNX2,AFDN,RAPH1,MMP14,BAD,TYMP,CLU,BLOC1S2…
GO:BP	myeloid cell activation involved in immune response	GO:0002275	0.00992699	2.00318	541	223	21	17847	SERPINB6,MME,CEACAM1,PFKL,GMFG,LTF,LGALS3,CD44,HPSE,CD97,FTL,ATP11A,SDCBP,SNAP23,CD14,SPTAN1,LPCAT1,RAB31,HEXB,TSPAN14,HUWE1
GO:BP	leukocyte migration	GO:0050900	0.0099538	2.00201	498	86	12	17847	L1CAM,CEACAM1,THY1,LGALS3,CD44,ITGA3,MPP1,PLCB1,CORO1A,ITGA1,SWAP70,LYST
GO:BP	positive regulation of cellular component movement	GO:0051272	0.0104773	1.97975	586	114	15	17847	GPNMB,PDGFRA,SPARC,IGFBP5,THY1,MYLK,LGALS3,ITGA3,CORO1A,MAP2,PDGFA,SWAP70,TUBB2B,CARMIL1,SDCBP
GO:BP	regulation of supramolecular fiber organization	GO:1902903	0.0107302	1.96939	355	260	18	17847	MAP1B,FHOD1,HCLS1,GMFG,SPTBN5,CORO1A,MAP2,SWAP70,CRYAB,CARMIL1,EPS8,SPTAN1,APP,SH3PXD2B,KIAA1211,CDC42EP3,CAPG,SNX9
GO:BP	cellular component organization or biogenesis	GO:0071840	0.0112349	1.94943	6636	332	163	17847	PDLIM1,MAP1B,AKR1C1,L1CAM,PDGFRA,MYOF,P4HA1,SPARC,CRMP1,COL6A1,ABLIM1,CEACAM1,IGFBP5,THY1,DCLK1,MFGE8,FHOD1,MYLK,PALLD,TF,PLXNB3,CSRP1,PFKL,HCLS1,CTSK,GMFG,NDNF,TPM3,LGALS3,CD44,COL20A1,COL28A1,THBS2,SPTBN5,ITGA3,S100B,GLUL,PLCB1,CORO1A,HIP1,MAP2,FHL1,PDGFA,EHD4,PFKM,ITGA1,SWAP70,LYST,TUBB2B,GNAI1,ARHGEF6,TACC2,CRYAB,SLITRK6,TPBG,CARMIL1,ATP11A,SPECC1,PLXNB1,COL6A2,TRIO,NDRG4,SDCBP,EPS8,SEPTIN2,S…
GO:BP	negative regulation of protein depolymerization	GO:1901880	0.0112887	1.94736	67	257	8	17847	MAP1B,SPTBN5,SWAP70,CARMIL1,EPS8,SPTAN1,KIAA1211,CAPG
GO:BP	negative regulation of cytoskeleton organization	GO:0051494	0.0114447	1.94139	151	150	9	17847	MAP1B,GMFG,SPTBN5,CORO1A,MAP2,SWAP70,CARMIL1,EPS8,SPTAN1
GO:BP	regulation of cell morphogenesis	GO:0022604	0.0117201	1.93107	493	267	22	17847	MAP1B,L1CAM,SPARC,THY1,PLXNB3,HCLS1,CD44,S100B,CORO1A,MAP2,TUBB2B,CARMIL1,PLXNB1,EPS8,SPG20,HEXB,SH3KBP1,STK25,RND3,PALM2,CDC42EP3,MYO10
GO:BP	myeloid leukocyte mediated immunity	GO:0002444	0.0121006	1.91719	548	223	21	17847	SERPINB6,MME,CEACAM1,PFKL,GMFG,LTF,LGALS3,CD44,HPSE,CD97,FTL,ATP11A,SDCBP,SNAP23,CD14,SPTAN1,LPCAT1,RAB31,HEXB,TSPAN14,HUWE1
GO:BP	response to wounding	GO:0009611	0.0124931	1.90333	692	54	11	17847	MAP1B,PDGFRA,MYOF,SPARC,CEACAM1,ENTPD2,MYLK,ITPR3,CSRP1,NDNF,CD44
GO:BP	cell activation involved in immune response	GO:0002263	0.0130377	1.8848	706	175	21	17847	SERPINB6,MME,CEACAM1,PFKL,GMFG,LTF,LGALS3,CD44,CORO1A,SWAP70,HPSE,CD97,FTL,ATP11A,SDCBP,SNAP23,CD14,SPTAN1,APP,LPCAT1,RAB31
GO:BP	blood vessel development	GO:0001568	0.0137305	1.86231	770	79	14	17847	GPNMB,PDGFRA,SPARC,CEACAM1,THY1,MFGE8,MYLK,PLCD1,NDNF,THBS2,CSPG4,GLUL,PDGFA,HSPB6
GO:BP	regulation of anatomical structure morphogenesis	GO:0022603	0.0151595	1.81931	1170	109	21	17847	GPNMB,MAP1B,L1CAM,SPARC,CEACAM1,THY1,BASP1,PLXNB3,HCLS1,CD44,THBS2,S100B,GLUL,CORO1A,MAP2,PDGFA,HSPB6,TUBB2B,CARMIL1,PLXNB1,RRAS
GO:BP	release of sequestered calcium ion into cytosol	GO:0051209	0.0158585	1.79974	135	132	8	17847	THY1,PLCL1,ITPR3,PLCD1,PLCB1,CORO1A,CLIC2,RASA3
GO:BP	wound healing	GO:0042060	0.0164057	1.78501	576	54	10	17847	PDGFRA,MYOF,SPARC,CEACAM1,ENTPD2,MYLK,ITPR3,CSRP1,NDNF,CD44
GO:BP	regulation of actin filament depolymerization	GO:0030834	0.0173453	1.76082	51	257	7	17847	SPTBN5,SWAP70,CARMIL1,EPS8,SPTAN1,KIAA1211,CAPG
GO:BP	negative regulation of sequestering of calcium ion	GO:0051283	0.0176751	1.75264	137	132	8	17847	THY1,PLCL1,ITPR3,PLCD1,PLCB1,CORO1A,CLIC2,RASA3
GO:BP	regulation of sequestering of calcium ion	GO:0051282	0.0196644	1.70632	139	132	8	17847	THY1,PLCL1,ITPR3,PLCD1,PLCB1,CORO1A,CLIC2,RASA3
GO:BP	response to abiotic stimulus	GO:0009628	0.020078	1.69728	1243	13	7	17847	SERPINB6,PDLIM1,MAP1B,MYOF,MME,NQO1,SPARC
GO:BP	vasculature development	GO:0001944	0.0227523	1.64298	805	79	14	17847	GPNMB,PDGFRA,SPARC,CEACAM1,THY1,MFGE8,MYLK,PLCD1,NDNF,THBS2,CSPG4,GLUL,PDGFA,HSPB6
GO:BP	sequestering of calcium ion	GO:0051208	0.023001	1.63825	142	132	8	17847	THY1,PLCL1,ITPR3,PLCD1,PLCB1,CORO1A,CLIC2,RASA3
GO:BP	positive regulation of nervous system development	GO:0051962	0.0232255	1.63403	554	113	14	17847	MAP1B,L1CAM,MME,PLXNB3,HCLS1,NDNF,THBS2,ITGA3,S100B,TUBB2B,SLITRK6,TPBG,PLXNB1,NDRG4
GO:BP	regulation of multicellular organismal development	GO:2000026	0.0243021	1.61436	2180	114	31	17847	GPNMB,MAP1B,L1CAM,MME,SPARC,CRMP1,CEACAM1,THY1,BASP1,PLXNB3,HCLS1,CTSK,NDNF,LTF,LGALS3,THBS2,ITGA3,S100B,GLUL,PLCB1,MAP2,PDGFA,HSPB6,TUBB2B,HPSE,SLITRK6,TPBG,PLXNB1,RRAS,NDRG4,SDCBP
GO:BP	actin filament depolymerization	GO:0030042	0.0255756	1.59217	54	257	7	17847	SPTBN5,SWAP70,CARMIL1,EPS8,SPTAN1,KIAA1211,CAPG
GO:BP	cardiovascular system development	GO:0072358	0.025792	1.58851	814	79	14	17847	GPNMB,PDGFRA,SPARC,CEACAM1,THY1,MFGE8,MYLK,PLCD1,NDNF,THBS2,CSPG4,GLUL,PDGFA,HSPB6
GO:BP	animal organ development	GO:0048513	0.0273	1.56384	3635	168	58	17847	PDLIM1,GPNMB,PDGFRA,MME,SPARC,FABP7,COL6A1,ABLIM1,CEACAM1,IGFBP5,THY1,VAMP5,DCLK1,BASP1,MYLK,PALLD,HCLS1,PLCD1,CTSK,LTF,LGALS3,CD44,COL20A1,ITGA3,S100B,PLCB1,FHL1,PDGFA,ACP6,TUBB2B,TACC2,CRYAB,HPSE,SLITRK6,PLXNB1,RRAS,COL6A2,NDRG4,SDCBP,KANK2,ECM1,CMTM7,TNC,BAG3,MYO1D,PIR,CLIC4,SVIL,SPG20,RAB23,PLS3,AXL,APP,GNG12,LIPA,COL9A1,LPCAT1,SH3PXD2B
GO:BP	circulatory system development	GO:0072359	0.0275922	1.55921	1181	79	17	17847	PDLIM1,GPNMB,PDGFRA,SPARC,CEACAM1,THY1,MFGE8,BASP1,MYLK,PLCD1,NDNF,THBS2,ITGA3,CSPG4,GLUL,PDGFA,HSPB6
GO:BP	regulation of actin polymerization or depolymerization	GO:0008064	0.0277817	1.55624	179	260	12	17847	HCLS1,GMFG,SPTBN5,CORO1A,SWAP70,CARMIL1,EPS8,SPTAN1,KIAA1211,CDC42EP3,CAPG,SNX9
GO:BP	negative regulation of protein complex disassembly	GO:0043242	0.0291912	1.53475	76	257	8	17847	MAP1B,SPTBN5,SWAP70,CARMIL1,EPS8,SPTAN1,KIAA1211,CAPG
GO:BP	regulation of actin filament length	GO:0030832	0.0293865	1.53185	180	260	12	17847	HCLS1,GMFG,SPTBN5,CORO1A,SWAP70,CARMIL1,EPS8,SPTAN1,KIAA1211,CDC42EP3,CAPG,SNX9
GO:BP	anatomical structure formation involved in morphogenesis	GO:0048646	0.0294759	1.53053	1187	79	17	17847	GPNMB,PDGFRA,MYOF,SPARC,COL6A1,CEACAM1,THY1,MFGE8,CSRP1,PLCD1,NDNF,THBS2,ITGA3,CSPG4,GLUL,PDGFA,HSPB6
GO:BP	regulation of actin cytoskeleton organization	GO:0032956	0.0320389	1.49432	348	260	17	17847	PDGFRA,FHOD1,HCLS1,GMFG,SPTBN5,CORO1A,PDGFA,SWAP70,CARMIL1,EPS8,SPTAN1,SH3PXD2B,KIAA1211,RND3,CDC42EP3,CAPG,SNX9
GO:BP	positive regulation of axonogenesis	GO:0050772	0.0340319	1.46811	89	107	6	17847	MAP1B,L1CAM,PLXNB3,HCLS1,TUBB2B,PLXNB1
GO:BP	actin filament capping	GO:0051693	0.0342966	1.46475	38	257	6	17847	SPTBN5,CARMIL1,EPS8,SPTAN1,KIAA1211,CAPG
GO:BP	calcium ion transmembrane import into cytosol	GO:0097553	0.0360106	1.44357	151	132	8	17847	THY1,PLCL1,ITPR3,PLCD1,PLCB1,CORO1A,CLIC2,RASA3
GO:BP	phosphatidylinositol-mediated signaling	GO:0048015	0.0367019	1.43531	191	76	7	17847	PDGFRA,CEACAM1,PLCL1,HCLS1,PLCD1,PLCB1,PDGFA
GO:BP	regulation of axonogenesis	GO:0050770	0.0380369	1.41979	188	107	8	17847	MAP1B,L1CAM,THY1,PLXNB3,HCLS1,MAP2,TUBB2B,PLXNB1
GO:BP	inositol lipid-mediated signaling	GO:0048017	0.0405894	1.39159	194	76	7	17847	PDGFRA,CEACAM1,PLCL1,HCLS1,PLCD1,PLCB1,PDGFA
GO:BP	leukocyte activation involved in immune response	GO:0002366	0.0411741	1.38538	702	175	20	17847	SERPINB6,MME,CEACAM1,PFKL,GMFG,LTF,LGALS3,CD44,CORO1A,SWAP70,HPSE,CD97,FTL,ATP11A,SDCBP,SNAP23,CD14,SPTAN1,LPCAT1,RAB31
GO:BP	secretion by cell	GO:0032940	0.0445253	1.35139	1549	208	37	17847	SERPINB6,MME,SPARC,CEACAM1,ITPR3,TF,PFKL,GMFG,LTF,LGALS3,CD44,GLUL,CORO1A,PDGFA,PFKM,HPSE,CD97,FTL,ATP11A,SDCBP,ECM1,PANX1,SNAP23,CD14,UNC13B,SPTAN1,AKAP12,AXL,APP,LPCAT1,RAB31,PCDH7,ENDOD1,EXOC6,HEXB,EXOC7,TSPAN14
GO:BP	regulation of protein polymerization	GO:0032271	0.0446216	1.35045	219	260	13	17847	MAP1B,HCLS1,GMFG,SPTBN5,CORO1A,MAP2,CARMIL1,EPS8,SPTAN1,KIAA1211,CDC42EP3,CAPG,SNX9
