# Supplementary material for: The differentiation state of the Schwann cell progenitor drives phenotypic variation between two contagious cancers
Source: PLoS Pathog. 2021 Nov 15;17(11):e1010033. doi: 10.1371/journal.ppat.1010033 (PMC8629380; doi:10.1371/journal.ppat.1010033)
Supplement: S7 Table — Analysis completed as described in Materials and Methods using gProfiler g:GOSt web application [97,98]. Column D (adjusted_p_value) indicates the significance of pathway enrichment in the dataset corrected for multiple testing using the g:SCS algorithm, a custom made algorithm which considers hierarchical nature of functional analysis terms which has been validated [97,98]. Column H (intersection_size) indicates the number of proteins in the dataset found to be associated with a given biological process. Column J (intersections) lists the Official Gene ID for all intersecting proteins. Related to Fig 1E. (XLSX) [file ppat.1010033.s010.xlsx]

## Sheet: Sheet1
source	term_name	term_id	adjusted_p_value	negative_log10_of_adjusted_p_value	term_size	query_size	intersection_size	effective_domain_size	intersections
GO:BP	cellular component organization or biogenesis	GO:0071840	6.87663e-08	7.16262	6636	411	218	17847	FLNB,DPYSL5,CD59,SYNE3,GPC4,NOS1,FBP1,NLRP1,MAG,SHROOM4,MORF4L1,CDH13,PKM,UGT8,CAV1,LEMD3,ITGA7,CAMSAP1,DDX4,ALCAM,FAM122A,PDE2A,KANK4,TLE1,SLIT2,DCX,MKI67,CTSC,PLCG2,TANC1,SLC9A3R1,MPP6,NFIB,DIAPH3,CROCC,DTX3L,GOLM1,CLGN,SNCG,DLG5,PRKAR2B,CAB39,GBP1,TAF9,TENM3,ARHGAP10,ITGB4,ORMDL2,ARHGAP39,VLDLR,H2AFX,BAIAP2,PARVA,TNS1,SATB1,CTBP2,BRD2,WDR70,DHX8,NCAM1,DIAPH1,H2AFY2,AKAP13,CTH,TDRKH,ARID2,UCHL1…
GO:BP	cellular nitrogen compound metabolic process	GO:0034641	2.45891e-06	5.60926	6441	407	206	17847	PRX,ACOT7,RNASEH1,PXDNL,PPP1R1B,NOS1,IGF2BP2,FBP1,MORF4L1,CDH13,PKM,UGT8,CAV1,LEMD3,PDCD4,DDX4,NUP210,ASS1,PDE2A,TLE1,PHF14,CPOX,NFIB,CTSH,PABPC1,DTX3L,INTS12,PARP9,GSTM3,TAF9,GGH,ORMDL2,H2AFX,PHF6,NAB2,NR4A1,SATB1,CTBP2,PPOX,ST3GAL5,ALDOC,BRD2,WDR70,MAPK10,TCF20,DHX8,H2AFY2,CERS4,MAOA,CTH,TDRKH,ARID2,WRNIP1,EP300,AATF,MAPRE3,ZNF318,PANK4,CUL4B,UBL5,MCCC1,SPTLC2,BRD7,CUX1,ISY1,STAT3,WARS,RBM27,C9…
GO:BP	cellular component organization	GO:0016043	4.64666e-06	5.33286	6454	411	207	17847	FLNB,DPYSL5,CD59,SYNE3,GPC4,NOS1,FBP1,NLRP1,MAG,SHROOM4,MORF4L1,CDH13,PKM,UGT8,CAV1,LEMD3,ITGA7,CAMSAP1,DDX4,ALCAM,FAM122A,PDE2A,KANK4,TLE1,SLIT2,DCX,MKI67,CTSC,PLCG2,TANC1,SLC9A3R1,MPP6,NFIB,DIAPH3,CROCC,DTX3L,GOLM1,CLGN,SNCG,DLG5,PRKAR2B,CAB39,GBP1,TAF9,TENM3,ARHGAP10,ITGB4,ARHGAP39,VLDLR,H2AFX,BAIAP2,PARVA,TNS1,SATB1,CTBP2,BRD2,WDR70,DHX8,NCAM1,DIAPH1,H2AFY2,AKAP13,CTH,TDRKH,ARID2,UCHL1,MICAL3…
GO:BP	RNA processing	GO:0006396	2.06214e-05	4.68568	929	400	50	17847	PRX,PABPC1,INTS12,DHX8,UBL5,ISY1,RBM27,C9ORF78,PRKRIP1,LSM7,SRPK2,SYF2,TMBIM6,RALY,SNW1,EXOSC9,PCF11,CWF19L1,POP1,RSRC1,ZNF830,RPRD2,DUS3L,RPP30,UTP20,WDR33,TFIP11,RBM15,SF3B6,KRR1,KRI1,ESF1,UTP15,FXR2,PUS1,RNF40,PNN,ADAD1,ZFC3H1,NUDT16,RBM5,NOL6,WDR3,NCOR1,CDK9,TRMT1L,INTS5,BICD1,SLU7,RBM6
GO:BP	cell morphogenesis	GO:0000902	2.40748e-05	4.61844	1050	223	37	17847	FLNB,DPYSL5,SYNE3,MAG,CDH13,UGT8,ITGA7,CAMSAP1,ALCAM,SLIT2,DCX,SLC9A3R1,NFIB,GBP1,VLDLR,BAIAP2,PARVA,NCAM1,DIAPH1,UCHL1,EP300,ARHGAP18,SH3D19,CUX1,PLEKHO1,DOCK1,RELN,ZMYM4,NR4A3,EGR2,CAP2,DAB1,SHTN1,FRYL,PREX1,CDH4,PHIP
GO:BP	cellular component morphogenesis	GO:0032989	2.97981e-05	4.52581	1156	223	39	17847	FLNB,DPYSL5,SYNE3,MAG,CDH13,UGT8,ITGA7,CAMSAP1,ALCAM,SLIT2,DCX,SLC9A3R1,NFIB,GBP1,VLDLR,BAIAP2,PARVA,NCAM1,DIAPH1,AKAP13,UCHL1,EP300,ARHGAP18,SH3D19,CUX1,PHLDB2,PLEKHO1,DOCK1,RELN,ZMYM4,NR4A3,EGR2,CAP2,DAB1,SHTN1,FRYL,PREX1,CDH4,PHIP
GO:BP	cellular aromatic compound metabolic process	GO:0006725	5.96524e-05	4.22437	5895	406	187	17847	PRX,ACOT7,RNASEH1,PXDNL,PPP1R1B,NOS1,IGF2BP2,FBP1,MORF4L1,CDH13,PKM,CAV1,LEMD3,PDCD4,DDX4,NUP210,PDE2A,TLE1,PHF14,CPOX,NFIB,PABPC1,DTX3L,INTS12,PARP9,GSTM3,TAF9,GGH,H2AFX,PHF6,NAB2,NR4A1,SATB1,CTBP2,PPOX,ALDOC,BRD2,WDR70,MAPK10,TCF20,DHX8,H2AFY2,MAOA,CTH,TDRKH,ARID2,WRNIP1,EP300,AATF,MAPRE3,ZNF318,PANK4,CUL4B,UBL5,BRD7,CUX1,ISY1,STAT3,WARS,RBM27,C9ORF78,MTA1,PRKRIP1,TFAM,KMT2D,HDAC4,RELN,POU3F1,L…
GO:BP	heterocycle metabolic process	GO:0046483	0.000102554	3.98905	5852	406	185	17847	PRX,ACOT7,RNASEH1,PXDNL,PPP1R1B,NOS1,IGF2BP2,FBP1,MORF4L1,CDH13,PKM,CAV1,LEMD3,PDCD4,DDX4,NUP210,PDE2A,TLE1,PHF14,CPOX,NFIB,PABPC1,DTX3L,INTS12,PARP9,TAF9,GGH,H2AFX,PHF6,NAB2,NR4A1,SATB1,CTBP2,PPOX,ALDOC,BRD2,WDR70,MAPK10,TCF20,DHX8,H2AFY2,CTH,TDRKH,ARID2,WRNIP1,EP300,AATF,MAPRE3,ZNF318,PANK4,CUL4B,UBL5,MCCC1,BRD7,CUX1,ISY1,STAT3,WARS,RBM27,C9ORF78,MTA1,PRKRIP1,TFAM,KMT2D,HDAC4,RELN,POU3F1,LSM7,S…
GO:BP	organelle organization	GO:0006996	0.00020652	3.68504	3920	410	136	17847	FLNB,CD59,SYNE3,NOS1,SHROOM4,MORF4L1,UGT8,CAV1,LEMD3,CAMSAP1,DDX4,PDE2A,KANK4,SLIT2,DCX,MKI67,CTSC,SLC9A3R1,DIAPH3,CROCC,DTX3L,GOLM1,PRKAR2B,TAF9,ARHGAP10,H2AFX,BAIAP2,PARVA,SATB1,BRD2,WDR70,DIAPH1,H2AFY2,AKAP13,TDRKH,ARID2,MICAL3,NCAPH2,EP300,MAPRE3,CUL4B,UBL5,ARHGAP18,BRD7,SH3D19,PHLDB2,STAT3,MTA1,TFAM,DOCK1,KMT2D,HDAC4,IDH1,RELN,HDGFL3,SMC5,ZMYM4,SRPK2,SDHAF4,CAP2,DST,WAPL,SNW1,SHTN1,PREX1,TUB…
GO:BP	chromatin organization	GO:0006325	0.000215967	3.66561	811	406	44	17847	NOS1,MORF4L1,MKI67,DTX3L,TAF9,H2AFX,SATB1,BRD2,WDR70,H2AFY2,ARID2,EP300,CUL4B,BRD7,MTA1,KMT2D,HDAC4,SNW1,MIER1,BRCC3,PRDM16,SMYD2,HMG20A,SMARCA5,ATRX,RB1,RIF1,RNF40,KDM3B,WAC,UHRF1,SMARCB1,KDM3A,SMARCAD1,NCOR1,CDK9,ASF1A,GATAD2B,HIST2H2BE,CRTC2,PBRM1,CHD1L,SMARCD3,CHD8
GO:BP	organic cyclic compound metabolic process	GO:1901360	0.000423142	3.37351	6122	406	189	17847	PRX,ACOT7,RNASEH1,PXDNL,PPP1R1B,NOS1,IGF2BP2,FBP1,MORF4L1,CDH13,PKM,CAV1,LEMD3,PDCD4,DDX4,NUP210,PDE2A,TLE1,PHF14,CPOX,NFIB,PABPC1,DTX3L,INTS12,PARP9,GSTM3,TAF9,GGH,VLDLR,H2AFX,PHF6,NAB2,NR4A1,SATB1,CTBP2,PPOX,ALDOC,BRD2,WDR70,MAPK10,TCF20,DHX8,H2AFY2,MAOA,CTH,TDRKH,ARID2,WRNIP1,EP300,AATF,MAPRE3,ZNF318,PANK4,CUL4B,UBL5,MCCC1,BRD7,CUX1,ISY1,STAT3,WARS,RBM27,C9ORF78,MTA1,PRKRIP1,TFAM,KMT2D,HDAC4,R…
GO:BP	regulation of cell morphogenesis	GO:0022604	0.000658088	3.18172	493	223	22	17847	SYNE3,MAG,ITGA7,CAMSAP1,SLIT2,SLC9A3R1,GBP1,BAIAP2,PARVA,DIAPH1,ARHGAP18,SH3D19,CUX1,PLEKHO1,DOCK1,RELN,ZMYM4,DAB1,SHTN1,PREX1,CDH4,PHIP
GO:BP	nucleobase-containing compound metabolic process	GO:0006139	0.000790137	3.1023	5677	406	177	17847	PRX,ACOT7,RNASEH1,PXDNL,PPP1R1B,NOS1,IGF2BP2,FBP1,MORF4L1,CDH13,PKM,CAV1,LEMD3,PDCD4,DDX4,NUP210,PDE2A,TLE1,PHF14,NFIB,PABPC1,DTX3L,INTS12,PARP9,TAF9,H2AFX,PHF6,NAB2,NR4A1,SATB1,CTBP2,ALDOC,BRD2,WDR70,MAPK10,TCF20,DHX8,H2AFY2,CTH,TDRKH,ARID2,WRNIP1,EP300,AATF,MAPRE3,ZNF318,PANK4,CUL4B,UBL5,BRD7,CUX1,ISY1,STAT3,WARS,RBM27,C9ORF78,MTA1,PRKRIP1,TFAM,KMT2D,HDAC4,RELN,POU3F1,LSM7,SMC5,ZMYM4,SRPK2,NR4A…
GO:BP	regulation of cellular component organization	GO:0051128	0.000908012	3.04191	2488	380	89	17847	SYNE3,GPC4,NOS1,FBP1,MAG,CDH13,CAV1,ITGA7,CAMSAP1,FAM122A,PDE2A,KANK4,SLIT2,MKI67,PLCG2,SLC9A3R1,CROCC,DLG5,GBP1,TAF9,TENM3,VLDLR,BAIAP2,PARVA,WDR70,DIAPH1,AKAP13,EP300,MAPRE3,CUL4B,UBL5,ARHGAP18,BRD7,SH3D19,CUX1,PHLDB2,PLEKHO1,WARS,DOCK1,HDAC4,RELN,HDGFL3,SMC5,ZMYM4,STON1,WAPL,DAB1,SNW1,EXOSC9,SHTN1,PREX1,TUBB4A,CDH4,NCKIPSD,FSCN1,PHIP,MIER1,CEP131,GPM6B,HOMER1,SCYL2,TJP1,TFIP11,NCK2,OGFOD1,PSMD…
GO:BP	nucleic acid metabolic process	GO:0090304	0.00124949	2.90327	5145	406	163	17847	PRX,RNASEH1,PXDNL,PPP1R1B,NOS1,IGF2BP2,FBP1,MORF4L1,CDH13,CAV1,LEMD3,PDCD4,DDX4,PDE2A,TLE1,PHF14,NFIB,PABPC1,DTX3L,INTS12,PARP9,TAF9,H2AFX,PHF6,NAB2,NR4A1,SATB1,CTBP2,BRD2,WDR70,MAPK10,TCF20,DHX8,H2AFY2,CTH,TDRKH,ARID2,WRNIP1,EP300,AATF,MAPRE3,ZNF318,CUL4B,UBL5,BRD7,CUX1,ISY1,STAT3,WARS,RBM27,C9ORF78,MTA1,PRKRIP1,TFAM,KMT2D,HDAC4,RELN,POU3F1,LSM7,SMC5,ZMYM4,SRPK2,NR4A3,SYF2,EGR2,TMBIM6,RALY,SNW1,…
GO:BP	protein-containing complex subunit organization	GO:0043933	0.00128603	2.89075	2177	410	85	17847	CD59,FBP1,NLRP1,PKM,CAV1,CAMSAP1,KANK4,TLE1,SLIT2,CTSC,SLC9A3R1,MPP6,DIAPH3,CLGN,DLG5,CAB39,GBP1,TAF9,H2AFX,BAIAP2,BRD2,DHX8,DIAPH1,H2AFY2,CTH,ARID2,MICAL3,EP300,MAPRE3,CUL4B,ARHGAP18,ISY1,WARS,PLOD2,TFAM,KMT2D,HDGFL3,SRPK2,SDHAF4,CPT1A,PREX1,TUBB4A,FSCN1,HOMER1,ACAD9,COA4,TFIP11,NCK2,OGFOD1,MRPS34,PSMD10,SMARCA5,ATRX,COX7A2L,ASPH,C19ORF66,STUB1,CYLD,RB1,HIP1R,HGSNAT,SHMT1,PEX11B,MRPL50,EML2,SMAR…
GO:BP	cellular component biogenesis	GO:0044085	0.0023885	2.62187	3253	410	114	17847	CD59,GPC4,FBP1,NLRP1,CDH13,PKM,UGT8,CAV1,CAMSAP1,KANK4,TLE1,SLIT2,DCX,CTSC,SLC9A3R1,MPP6,DIAPH3,CROCC,CLGN,DLG5,PRKAR2B,CAB39,GBP1,TAF9,ITGB4,ORMDL2,H2AFX,BAIAP2,PARVA,TNS1,BRD2,DIAPH1,H2AFY2,AKAP13,CTH,EP300,AATF,MAPRE3,CUL4B,ARHGAP18,ISY1,PHLDB2,WARS,TFAM,KMT2D,HDAC4,HDGFL3,SRPK2,SDHAF4,DST,EXOSC9,CPT1A,SHTN1,PREX1,TUBB4A,CDH4,FSCN1,DYNC2H1,CEP131,WIPF3,GPM6B,PCM1,RPP30,HOMER1,UTP20,PCDHB16,ACA…
GO:BP	RNA metabolic process	GO:0016070	0.00301582	2.5206	4653	406	149	17847	PRX,RNASEH1,PPP1R1B,NOS1,IGF2BP2,FBP1,MORF4L1,CDH13,CAV1,LEMD3,PDCD4,DDX4,PDE2A,TLE1,PHF14,NFIB,PABPC1,DTX3L,INTS12,PARP9,TAF9,PHF6,NAB2,NR4A1,SATB1,CTBP2,BRD2,MAPK10,TCF20,DHX8,H2AFY2,CTH,TDRKH,ARID2,EP300,AATF,MAPRE3,ZNF318,UBL5,BRD7,CUX1,ISY1,STAT3,WARS,RBM27,C9ORF78,MTA1,PRKRIP1,TFAM,KMT2D,HDAC4,RELN,POU3F1,LSM7,ZMYM4,SRPK2,NR4A3,SYF2,EGR2,TMBIM6,RALY,SNW1,EXOSC9,PCF11,SPEN,PHF3,NKRF,PHIP,MIE…
GO:BP	histone modification	GO:0016570	0.00374547	2.42649	466	368	27	17847	NOS1,MORF4L1,DTX3L,TAF9,SATB1,WDR70,EP300,CUL4B,BRD7,MTA1,KMT2D,HDAC4,SNW1,MIER1,BRCC3,PRDM16,SMYD2,ATRX,RIF1,RNF40,KDM3B,WAC,UHRF1,SMARCB1,KDM3A,SMARCAD1,CDK9
GO:BP	anatomical structure development	GO:0048856	0.00381302	2.41873	6028	296	139	17847	PRX,NPR3,FLNB,DPYSL5,IGSF8,SYNE3,GPC4,MPZ,NOS1,IGF2BP2,MAG,SHROOM4,CDH13,PKM,UGT8,CAV1,LEMD3,ITGA7,CAMSAP1,PDCD4,DDX4,ALCAM,ASS1,PDE2A,TLE1,SLIT2,DCX,PHF14,CTSC,PLCG2,TANC1,SLC9A3R1,NFIB,BZW2,CTSH,POMGNT2,NUP210L,DLG5,GSTM3,STRBP,GBP1,TENM3,ITGB4,VLDLR,H2AFX,PHF6,BAIAP2,NAB2,PARVA,PHC2,NR4A1,SATB1,BCAS1,ALDOC,ANKRD54,NCAM1,DIAPH1,H2AFY2,AKAP13,CTH,ARID2,ANKS1A,UCHL1,NCAPH2,GLRX5,EP300,CUL4B,ARHGA…
GO:BP	gene expression	GO:0010467	0.00567977	2.24567	5596	411	173	17847	PRX,PPP1R1B,NOS1,IGF2BP2,FBP1,MORF4L1,CDH13,CAV1,LEMD3,PDCD4,DDX4,NUP210,PDE2A,TLE1,PHF14,PLCG2,NFIB,CTSH,PABPC1,DTX3L,INTS12,NXT1,PARP9,TAF9,PHF6,NAB2,NR4A1,SATB1,CTBP2,BRD2,MAPK10,TCF20,DHX8,H2AFY2,CTH,TDRKH,ARID2,GLRX5,EP300,AATF,MAPRE3,ZNF318,UBL5,BRD7,CUX1,ISY1,STAT3,WARS,RBM27,C9ORF78,MTA1,PRKRIP1,TFAM,KMT2D,HDAC4,RELN,POU3F1,LSM7,ZMYM4,NAA35,SRPK2,NR4A3,SYF2,EGR2,TMBIM6,RALY,SNW1,EXOSC9,PC…
GO:BP	histone H2B ubiquitination	GO:0033523	0.00637614	2.19544	12	368	5	17847	DTX3L,WDR70,RNF40,WAC,CDK9
GO:BP	covalent chromatin modification	GO:0016569	0.00826026	2.08301	486	368	27	17847	NOS1,MORF4L1,DTX3L,TAF9,SATB1,WDR70,EP300,CUL4B,BRD7,MTA1,KMT2D,HDAC4,SNW1,MIER1,BRCC3,PRDM16,SMYD2,ATRX,RIF1,RNF40,KDM3B,WAC,UHRF1,SMARCB1,KDM3A,SMARCAD1,CDK9
GO:BP	developmental process	GO:0032502	0.00850071	2.07054	6449	296	145	17847	PRX,NPR3,FLNB,DPYSL5,CLIC1,IGSF8,SYNE3,GPC4,MPZ,NOS1,IGF2BP2,MAG,SHROOM4,CDH13,PKM,UGT8,CAV1,LEMD3,ITGA7,CAMSAP1,PDCD4,DDX4,ALCAM,ASS1,PDE2A,TLE1,SLIT2,DCX,PHF14,CTSC,PLCG2,TANC1,SLC9A3R1,NFIB,BZW2,CTSH,POMGNT2,NUP210L,DLG5,GSTM3,STRBP,GBP1,TENM3,ITGB4,VLDLR,H2AFX,PHF6,BAIAP2,NAB2,PARVA,PHC2,NR4A1,SATB1,CTBP2,BCAS1,ALDOC,ANKRD54,NCAM1,DIAPH1,H2AFY2,AKAP13,CTH,TDRKH,GTSF1,ARID2,ANKS1A,UCHL1,NCAPH2…
GO:BP	anatomical structure morphogenesis	GO:0009653	0.00881602	2.05473	2764	218	60	17847	FLNB,DPYSL5,SYNE3,GPC4,NOS1,IGF2BP2,MAG,CDH13,PKM,UGT8,CAV1,LEMD3,ITGA7,CAMSAP1,PDCD4,ALCAM,TLE1,SLIT2,DCX,TANC1,SLC9A3R1,NFIB,CTSH,DLG5,GBP1,TENM3,ITGB4,VLDLR,BAIAP2,NAB2,PARVA,NR4A1,NCAM1,DIAPH1,AKAP13,ARID2,UCHL1,EP300,ARHGAP18,SH3D19,CUX1,CDSN,PHLDB2,PLEKHO1,STAT3,WARS,DOCK1,RELN,ZMYM4,SRPK2,NR4A3,SYF2,EGR2,CAP2,DAB1,SHTN1,FRYL,PREX1,CDH4,NKD1
GO:BP	cellular developmental process	GO:0048869	0.00979311	2.00908	4470	296	109	17847	FLNB,DPYSL5,CLIC1,SYNE3,NOS1,MAG,CDH13,UGT8,CAV1,ITGA7,CAMSAP1,PDCD4,DDX4,ALCAM,PDE2A,SLIT2,DCX,PLCG2,TANC1,SLC9A3R1,NFIB,BZW2,POMGNT2,NUP210L,DLG5,GSTM3,STRBP,GBP1,TENM3,ITGB4,VLDLR,H2AFX,BAIAP2,NAB2,PARVA,NR4A1,SATB1,CTBP2,ALDOC,ANKRD54,NCAM1,DIAPH1,H2AFY2,AKAP13,CTH,TDRKH,GTSF1,ANKS1A,UCHL1,NCAPH2,EP300,CUL4B,ARHGAP18,SH3D19,CUX1,PHLDB2,PLEKHO1,STAT3,DOCK1,KMT2D,HDAC4,RELN,POU3F1,HDGFL3,SMC5,Z…
GO:BP	negative regulation of cellular macromolecule biosynthetic process	GO:2000113	0.00986433	2.00593	1500	392	60	17847	IGF2BP2,FBP1,MORF4L1,CAV1,PDCD4,PDE2A,TLE1,PHF14,NFIB,PARP9,PHF6,NAB2,SATB1,CTBP2,MAPK10,H2AFY2,EP300,AATF,ZNF318,BRD7,CUX1,STAT3,MTA1,KMT2D,HDAC4,NR4A3,TMBIM6,WAPL,SNW1,SPEN,NKRF,MIER1,ZNF830,PRDM16,TNRC6B,ETV6,SMYD2,ACOT8,HMG20A,WFS1,NCK2,PSMD10,SMARCA5,ATRX,ARID5B,DNAJB6,C19ORF66,FXR2,RB1,RIF1,SHMT1,GLI3,UHRF1,CNOT3,NCOR1,TCERG1,ASF1A,GATAD2B,IREB2,SP3
GO:BP	protein-containing complex assembly	GO:0065003	0.0136164	1.86594	1852	410	72	17847	CD59,FBP1,NLRP1,PKM,CAMSAP1,KANK4,TLE1,SLIT2,CTSC,SLC9A3R1,MPP6,DIAPH3,CLGN,DLG5,CAB39,GBP1,TAF9,H2AFX,BAIAP2,BRD2,DIAPH1,H2AFY2,CTH,EP300,MAPRE3,CUL4B,ARHGAP18,ISY1,WARS,TFAM,KMT2D,HDGFL3,SRPK2,SDHAF4,CPT1A,PREX1,TUBB4A,FSCN1,HOMER1,ACAD9,COA4,TFIP11,NCK2,OGFOD1,PSMD10,SMARCA5,ATRX,COX7A2L,STUB1,CYLD,RB1,HIP1R,HGSNAT,SHMT1,PEX11B,EML2,SMARCB1,RBM5,TUBGCP2,COX20,SMARCAD1,ASF1A,BICD1,FARP2,GLS,SLU…
GO:BP	cellular response to DNA damage stimulus	GO:0006974	0.0161931	1.79067	862	377	39	17847	MORF4L1,DTX3L,PARP9,TAF9,H2AFX,WDR70,WRNIP1,EP300,AATF,CUL4B,ISY1,MTA1,SMC5,SYF2,SNW1,MDC1,TRIM25,BOD1L1,BRCC3,ZNF830,SMYD2,WDR33,SMC6,TFIP11,PSMD10,ATRX,STUB1,FXR2,RIF1,BAK1,WAC,NUDT16,UHRF1,NSMCE3,CNOT3,SMARCAD1,CDK9,LIG1,ASF1A
GO:BP	RNA splicing	GO:0008380	0.0173211	1.76142	439	351	24	17847	PRX,PABPC1,DHX8,UBL5,ISY1,C9ORF78,PRKRIP1,LSM7,SRPK2,SYF2,TMBIM6,RALY,SNW1,PCF11,CWF19L1,RSRC1,ZNF830,WDR33,TFIP11,RBM15,SF3B6,FXR2,PNN,RBM5
GO:BP	DNA repair	GO:0006281	0.0174413	1.75842	553	397	30	17847	MORF4L1,DTX3L,PARP9,H2AFX,WDR70,WRNIP1,EP300,CUL4B,ISY1,MTA1,SMC5,MDC1,TRIM25,BOD1L1,BRCC3,ZNF830,WDR33,SMC6,TFIP11,ATRX,STUB1,RIF1,NUDT16,UHRF1,NSMCE3,SMARCAD1,CDK9,LIG1,ASF1A,CHD1L
GO:BP	plasma membrane bounded cell projection organization	GO:0120036	0.0208701	1.68048	1523	318	51	17847	DPYSL5,MAG,CDH13,UGT8,CAV1,CAMSAP1,ALCAM,SLIT2,DCX,TANC1,SLC9A3R1,NFIB,CROCC,DLG5,PRKAR2B,TENM3,VLDLR,BAIAP2,PARVA,NCAM1,UCHL1,EP300,CUL4B,CUX1,PLEKHO1,HDAC4,RELN,HDGFL3,NR4A3,EGR2,DAB1,SHTN1,FRYL,PREX1,TUBB4A,CDH4,NCKIPSD,FSCN1,MTR,DYNC2H1,CEP131,GPM6B,PCM1,HOMER1,AFG3L2,NCK2,CTHRC1,GOLGA4,FXR2,CYLD,RB1
GO:BP	multicellular organism development	GO:0007275	0.0222303	1.65305	5532	296	127	17847	PRX,NPR3,FLNB,DPYSL5,IGSF8,GPC4,MPZ,NOS1,MAG,SHROOM4,CDH13,PKM,UGT8,CAV1,LEMD3,ITGA7,CAMSAP1,PDCD4,DDX4,ALCAM,ASS1,PDE2A,TLE1,SLIT2,DCX,PHF14,CTSC,PLCG2,SLC9A3R1,NFIB,BZW2,CTSH,POMGNT2,NUP210L,DLG5,GSTM3,STRBP,TENM3,ITGB4,VLDLR,H2AFX,PHF6,BAIAP2,NAB2,PARVA,PHC2,NR4A1,SATB1,BCAS1,ANKRD54,NCAM1,H2AFY2,AKAP13,CTH,ARID2,ANKS1A,UCHL1,NCAPH2,GLRX5,EP300,CUL4B,SPTLC2,CUX1,CDSN,PHLDB2,STAT3,WARS,DOCK1,KM…
GO:BP	tricarboxylic acid metabolic process	GO:0072350	0.024229	1.61566	14	403	5	17847	ASS1,IDH1,IDH3A,IREB2,IDH2
GO:BP	negative regulation of mesenchymal cell proliferation involved in lung development	GO:2000791	0.0277867	1.55616	2	60	2	17847	PHF14,NFIB
GO:BP	regulation of mesenchymal cell proliferation involved in lung development	GO:2000790	0.0277867	1.55616	2	60	2	17847	PHF14,NFIB
GO:BP	regulation of sodium ion transmembrane transport	GO:1902305	0.0356047	1.44849	62	89	5	17847	NOS1,SLMAP,SLC9A3R1,GPD1L,ATP1A2
GO:BP	pyruvate metabolic process	GO:0006090	0.0361491	1.4419	154	210	10	17847	FBP1,PKM,ME3,NUP210,ALDOC,STAT3,HDAC4,LDHB,NR4A3,DHTKD1
GO:BP	cell projection organization	GO:0030030	0.0416643	1.38024	1562	318	51	17847	DPYSL5,MAG,CDH13,UGT8,CAV1,CAMSAP1,ALCAM,SLIT2,DCX,TANC1,SLC9A3R1,NFIB,CROCC,DLG5,PRKAR2B,TENM3,VLDLR,BAIAP2,PARVA,NCAM1,UCHL1,EP300,CUL4B,CUX1,PLEKHO1,HDAC4,RELN,HDGFL3,NR4A3,EGR2,DAB1,SHTN1,FRYL,PREX1,TUBB4A,CDH4,NCKIPSD,FSCN1,MTR,DYNC2H1,CEP131,GPM6B,PCM1,HOMER1,AFG3L2,NCK2,CTHRC1,GOLGA4,FXR2,CYLD,RB1
GO:BP	cell morphogenesis involved in differentiation	GO:0000904	0.0419854	1.3769	758	216	24	17847	FLNB,DPYSL5,MAG,ALCAM,SLIT2,DCX,SLC9A3R1,NFIB,GBP1,VLDLR,BAIAP2,PARVA,NCAM1,UCHL1,EP300,CUX1,DOCK1,RELN,NR4A3,EGR2,DAB1,SHTN1,PREX1,CDH4
GO:BP	chromosome organization	GO:0051276	0.0435978	1.36054	1238	410	52	17847	NOS1,MORF4L1,MKI67,DTX3L,TAF9,H2AFX,SATB1,BRD2,WDR70,H2AFY2,ARID2,NCAPH2,EP300,CUL4B,BRD7,MTA1,KMT2D,HDAC4,SMC5,WAPL,SNW1,MIER1,BRCC3,ZNF830,PRDM16,SMYD2,ERCC6L,SMC6,HMG20A,TFIP11,SMARCA5,ATRX,RB1,RIF1,RNF40,KDM3B,WAC,UHRF1,SMARCB1,KDM3A,SMARCAD1,NCOR1,CDK9,ASF1A,GATAD2B,HIST2H2BE,CRTC2,PBRM1,CHD1L,SMARCD3,CHD8,POGZ
GO:BP	negative regulation of cellular biosynthetic process	GO:0031327	0.0457264	1.33983	1648	392	62	17847	IGF2BP2,FBP1,MORF4L1,CAV1,PDCD4,PDE2A,TLE1,PHF14,NFIB,PARP9,ORMDL2,PHF6,NAB2,SATB1,CTBP2,MAPK10,H2AFY2,EP300,AATF,ZNF318,BRD7,CUX1,STAT3,MTA1,KMT2D,HDAC4,NR4A3,TMBIM6,WAPL,SNW1,SPEN,NKRF,MIER1,ZNF830,PRDM16,TNRC6B,ETV6,FAM3C,SMYD2,ACOT8,HMG20A,WFS1,NCK2,PSMD10,SMARCA5,ATRX,ARID5B,DNAJB6,C19ORF66,FXR2,RB1,RIF1,SHMT1,GLI3,UHRF1,CNOT3,NCOR1,TCERG1,ASF1A,GATAD2B,IREB2,SP3
GO:BP	axon ensheathment	GO:0008366	0.046476	1.33277	138	192	9	17847	PRX,MPZ,MAG,UGT8,CTSC,NAB2,BCAS1,POU3F1,EGR2
GO:BP	ensheathment of neurons	GO:0007272	0.046476	1.33277	138	192	9	17847	PRX,MPZ,MAG,UGT8,CTSC,NAB2,BCAS1,POU3F1,EGR2
GO:BP	mRNA splicing, via spliceosome	GO:0000398	0.0499654	1.30133	348	351	20	17847	PABPC1,DHX8,UBL5,ISY1,C9ORF78,LSM7,SRPK2,SYF2,RALY,SNW1,PCF11,CWF19L1,RSRC1,WDR33,TFIP11,RBM15,SF3B6,FXR2,PNN,RBM5
GO:BP	RNA splicing, via transesterification reactions with bulged adenosine as nucleophile	GO:0000377	0.0499654	1.30133	348	351	20	17847	PABPC1,DHX8,UBL5,ISY1,C9ORF78,LSM7,SRPK2,SYF2,RALY,SNW1,PCF11,CWF19L1,RSRC1,WDR33,TFIP11,RBM15,SF3B6,FXR2,PNN,RBM5
